# Supplementary material for: ID3 promotes homologous recombination via non-transcriptional and transcriptional mechanisms and its loss confers sensitivity to PARP inhibition
Source: Nucleic Acids Res. 2021 Oct 28;49(20):11666–89. doi: 10.1093/nar/gkab964 (PMC8599806; doi:10.1093/nar/gkab964)
Supplement: gkab964_Supplemental_Files [file gkab964_supplemental_files.zip]

Archive with 11 entries (11 files):
- gkab964_Supplementary_information_and_figures.pdf
- Supplementary Table S1 (list of enriched proteins_untreated).xlsx
- Supplementary Table S10 (data sets of DEGs in the irradiated ID3-KO cells).xlsx
- Supplementary Table S2 (list of enriched proteins_IR_15min).xlsx
- Supplementary Table S3 (list of enriched proteins_IR_1h).xlsx
- Supplementary Table S4 (venn diagram).xlsx
- Supplementary Table S5 (list of enriched proteins_IR_15min vs UT).xlsx
- Supplementary Table S6 (list of enriched proteins_IR_1h vs UT).xlsx
- Supplementary Table S7 (identified DNA repair proteins).xlsx
- Supplementary Table S9 (data sets of DEGs in the untreated ID3-KO cells).xlsx
- Supplementary_Table_S8_(Oligonucleotides)-.xlsx
