# Supplementary material for: ID3 promotes homologous recombination via non-transcriptional and transcriptional mechanisms and its loss confers sensitivity to PARP inhibition
Source: Nucleic Acids Res. 2021 Oct 28;49(20):11666–89. doi: 10.1093/nar/gkab964 (PMC8599806; doi:10.1093/nar/gkab964)
Supplement: gkab964_Supplemental_Files [file gkab964_supplemental_files.zip › Supplementary Table S10 (data sets of DEGs in the irradiated ID3-KO cells).xlsx]

## Sheet: DEG
baseMean	log2FoldChange	lfcSE	stat	pvalue	padj	ensembl	symbol	entrezgene	genename
589.721	-4.5083	0.194521	-23.1763	7.90165e-119	0	ENSG00000215030	NA	NA	NA
562.897	3.4339	0.160753	21.3615	3.05028e-101	0	ENSG00000153404	PLEKHG4B	153478	pleckstrin homology and RhoGEF domain containing G4B
260.725	4.2273	0.21592	19.5781	2.37603e-85	0	ENSG00000126550	HTN1	3346	histatin 1
47629.4	-1.6935	0.0868833	-19.4922	1.27985e-84	0	ENSG00000137154	RPS6	6194	ribosomal protein S6
11021.1	1.9713	0.108533	18.1633	1.00858e-73	0	ENSG00000170498	KISS1	3814	KiSS-1 metastasis suppressor
1404.27	-1.782	0.0989917	-18.0014	1.9007e-72	0	ENSG00000147874	HAUS6	54801	HAUS augmin like complex subunit 6
1125.38	-1.955	0.110151	-17.7479	1.78883e-70	0	ENSG00000178031	ADAMTSL1	92949	ADAMTS like 1
1448.48	-1.6198	0.0963917	-16.8048	2.24913e-63	0	ENSG00000164975	SNAPC3	6619	small nuclear RNA activating complex polypeptide 3
1841.62	-1.9554	0.116737	-16.7509	5.57431e-63	0	ENSG00000147862	NFIB	4781	nuclear factor I B
2431.19	1.4274	0.088623	16.106	2.31361e-58	0	ENSG00000166311	SMPD1	6609	sphingomyelin phosphodiesterase 1
9434.61	2.2446	0.139969	16.0366	7.09198e-58	0	ENSG00000050165	DKK3	27122	dickkopf WNT signaling pathway inhibitor 3
3699.84	-1.5871	0.10193	-15.5701	1.16306e-54	0	ENSG00000188352	FOCAD	54914	focadhesin
3040.04	-2.1502	0.139208	-15.4457	8.06933e-54	0	ENSG00000164985	PSIP1	11168	PC4 and SFRS1 interacting protein 1
4644.31	2.0742	0.134368	15.4365	9.30331e-54	0	ENSG00000211445	GPX3	2878	glutathione peroxidase 3
7097.9	-1.1254	0.0755771	-14.8904	3.80295e-50	0	ENSG00000149948	HMGA2	8091	high mobility group AT-hook 2
887.909	-1.7094	0.115147	-14.8453	7.45939e-50	0	ENSG00000107186	MPDZ	8777	multiple PDZ domain crumbs cell polarity complex component
4145.47	-1.2223	0.0828667	-14.7496	3.09275e-49	0	ENSG00000138675	FGF5	2250	fibroblast growth factor 5
2573.25	1.8948	0.129242	14.6612	1.14305e-48	0	ENSG00000103485	QPRT	23475	quinolinate phosphoribosyltransferase
1727.71	2.1266	0.145724	14.5933	3.10004e-48	0	ENSG00000170175	CHRNB1	1140	cholinergic receptor nicotinic beta 1 subunit
326.119	2.0408	0.144752	14.0987	3.86767e-45	0	ENSG00000163898	LIPH	200879	lipase H
2286.44	1.65	0.117145	14.0853	4.67398e-45	0	ENSG00000143851	PTPN7	5778	protein tyrosine phosphatase non-receptor type 7
615.044	-1.8285	0.130558	-14.0054	1.44455e-44	0	ENSG00000175893	ZDHHC21	340481	zinc finger DHHC-type containing 21
3099.43	-1.1699	0.0846913	-13.8131	2.12456e-43	0	ENSG00000198791	CNOT7	29883	CCR4-NOT transcription complex subunit 7
6664.26	-1.1305	0.0836616	-13.5123	1.32411e-41	0	ENSG00000034063	NA	NA	NA
1914.37	-1.0713	0.0801179	-13.3717	8.84655e-41	0	ENSG00000137040	RANBP6	26953	RAN binding protein 6
645.498	1.9518	0.146311	13.3399	1.35699e-40	0	ENSG00000203721	LINC00862	554279	long intergenic non-protein coding RNA 862
1238.57	1.2083	0.0905558	13.3427	1.30709e-40	0	ENSG00000198915	RASGEF1A	221002	RasGEF domain family member 1A
4716.5	-1.0522	0.0789389	-13.3292	1.56636e-40	0	ENSG00000130227	XPO7	23039	exportin 7
449.131	-1.8497	0.138983	-13.3086	2.06429e-40	0	ENSG00000044459	CNTLN	54875	centlein
121.214	4.0497	0.304538	13.2977	2.3871e-40	0	ENSG00000122176	FMOD	2331	fibromodulin
480.807	1.5694	0.118373	13.2582	4.04616e-40	0	ENSG00000111181	SLC6A12	6539	solute carrier family 6 member 12
1532.29	1.1494	0.0867775	13.2458	4.77253e-40	0	ENSG00000167693	NXN	64359	nucleoredoxin
1384.1	-1.3278	0.100534	-13.2073	7.95775e-40	0	ENSG00000147324	MFHAS1	9258	malignant fibrous histiocytoma amplified sequence 1
897.802	1.5366	0.117587	13.0679	5.02288e-39	0	ENSG00000080031	PTPRH	5794	protein tyrosine phosphatase receptor type H
2973.4	1.343	0.103024	13.0359	7.64928e-39	0	ENSG00000166471	TMEM41B	440026	transmembrane protein 41B
829.752	-1.3966	0.108893	-12.8255	1.18094e-37	0	ENSG00000248538	LOC157273	157273	uncharacterized LOC157273
2232.3	-1.1908	0.0939891	-12.6697	8.7027e-37	0	ENSG00000078674	PCM1	5108	pericentriolar material 1
300.115	-1.8512	0.146411	-12.6436	1.21373e-36	0	ENSG00000061337	LZTS1	11178	leucine zipper tumor suppressor 1
14258.8	0.8792	0.0700379	12.5525	3.85014e-36	0	ENSG00000076706	MCAM	4162	melanoma cell adhesion molecule
1051.19	1.5859	0.12697	12.4906	8.40189e-36	0	ENSG00000185917	SETD4	54093	SET domain containing 4
2483.62	-1.2148	0.0982657	-12.3624	4.17688e-35	0	ENSG00000155876	RRAGA	10670	Ras related GTP binding A
6182.16	-1.0914	0.0885607	-12.3242	6.71002e-35	0	ENSG00000104635	SLC39A14	23516	solute carrier family 39 member 14
1574.67	-1.1706	0.0951221	-12.3067	8.33517e-35	0	ENSG00000183117	CSMD1	64478	CUB and Sushi multiple domains 1
4337.96	-1.0381	0.0848722	-12.2314	2.11162e-34	0	ENSG00000158941	CCAR2	57805	cell cycle and apoptosis regulator 2
10146.6	1.6055	0.131922	12.1698	4.50295e-34	0	ENSG00000184014	DENND5A	23258	DENN domain containing 5A
3844.6	-0.9422	0.0778103	-12.1094	9.42027e-34	0	ENSG00000023191	RNH1	6050	ribonuclease/angiogenin inhibitor 1
7014.3	-0.9152	0.0757776	-12.0774	1.39103e-33	0	ENSG00000131737	KRT34	3885	keratin 34
192.69	2.55	0.211454	12.0593	1.73325e-33	0	ENSG00000205809	KLRC2	3822	killer cell lectin like receptor C2
6575.57	1.0766	0.0895788	12.019	2.82538e-33	0	ENSG00000198730	CTR9	9646	CTR9 homolog, Paf1/RNA polymerase II complex component
7966.92	-1.0373	0.0864604	-11.9975	3.66065e-33	0	ENSG00000091436	MAP3K20	51776	mitogen-activated protein kinase kinase kinase 20
635.096	-1.5734	0.132363	-11.8869	1.3844e-32	0	ENSG00000231298	MANCR	100216001	mitotically associated long non coding RNA
2533.87	-1.3904	0.117717	-11.8117	3.39663e-32	0	ENSG00000198642	KLHL9	55958	kelch like family member 9
15907.7	-0.8617	0.0730109	-11.8024	3.79467e-32	0	ENSG00000088247	KHSRP	8570	KH-type splicing regulatory protein
1171.24	-1.3332	0.112985	-11.8001	3.897e-32	0	ENSG00000137145	DENND4C	55667	DENN domain containing 4C
2090.73	-0.9663	0.0822214	-11.752	6.89573e-32	0	ENSG00000147457	CHMP7	91782	charged multivesicular body protein 7
5504.37	1.3271	0.113445	11.6979	1.30671e-31	0	ENSG00000179532	DNHD1	144132	dynein heavy chain domain 1
6167.25	0.9838	0.0841142	11.6958	1.3385e-31	0	ENSG00000117385	P3H1	64175	prolyl 3-hydroxylase 1
4460.75	1.0603	0.0909601	11.6568	2.11952e-31	0	ENSG00000166337	TAF10	6881	TATA-box binding protein associated factor 10
1832.06	1.0004	0.08587	11.6502	2.28967e-31	0	ENSG00000206532	NA	NA	NA
599.677	1.5012	0.12928	11.6122	3.57382e-31	0	ENSG00000181634	TNFSF15	9966	TNF superfamily member 15
1875.88	1.3491	0.116998	11.5306	9.24951e-31	0	ENSG00000116299	KIAA1324	57535	KIAA1324
1223.74	1.0576	0.0917256	11.53	9.31877e-31	0	ENSG00000163702	IL17RC	84818	interleukin 17 receptor C
1572.66	1.0329	0.0900132	11.4752	1.75813e-30	0	ENSG00000197959	DNM3	26052	dynamin 3
1126.1	1.3359	0.116578	11.4594	2.11086e-30	0	ENSG00000225138	NA	NA	NA
716.877	1.5707	0.138559	11.3357	8.73084e-30	0	ENSG00000261040	WFDC21P	645638	WAP four-disulfide core domain 21, pseudogene
1256.75	-1.061	0.0937134	-11.3221	1.0195e-29	0	ENSG00000120896	SORBS3	10174	sorbin and SH3 domain containing 3
375.592	-1.7424	0.15497	-11.2437	2.48628e-29	0	ENSG00000229563	LINC01204	101927528	long intergenic non-protein coding RNA 1204
1272.6	-1.0988	0.0981558	-11.1946	4.33282e-29	0	ENSG00000104679	R3HCC1	203069	R3H domain and coiled-coil containing 1
108.427	3.3928	0.303143	11.192	4.46303e-29	0	ENSG00000108622	ICAM2	3384	intercellular adhesion molecule 2
172.458	-2.0147	0.181403	-11.106	1.17307e-28	0	ENSG00000164989	CCDC171	203238	coiled-coil domain containing 171
2276.66	0.8708	0.0788652	11.0421	2.39472e-28	0	ENSG00000110315	RNF141	50862	ring finger protein 141
878.898	1.3944	0.127622	10.9263	8.63099e-28	0	ENSG00000148600	CDHR1	92211	cadherin related family member 1
5127.31	-0.9116	0.0835424	-10.9113	1.01743e-27	0	ENSG00000113810	SMC4	10051	structural maintenance of chromosomes 4
1046.15	1.018	0.0933212	10.9085	1.0494e-27	0	ENSG00000171790	SLFNL1	200172	schlafen like 1
4626.91	1.3819	0.127006	10.8807	1.42449e-27	0	ENSG00000166341	DCHS1	8642	dachsous cadherin-related 1
23979.6	-1.1189	0.103085	-10.8544	1.90067e-27	0	ENSG00000164733	CTSB	1508	cathepsin B
1637.95	-1.0755	0.0994835	-10.811	3.05286e-27	0	ENSG00000175899	A2M	2	alpha-2-macroglobulin
1775.93	-1.0986	0.102285	-10.7405	6.56843e-27	0	ENSG00000080608	PUM3	9933	pumilio RNA binding family member 3
307.757	-1.5277	0.142824	-10.6967	1.05475e-26	0	ENSG00000155158	TTC39B	158219	tetratricopeptide repeat domain 39B
19653.4	-1.0039	0.0938574	-10.6959	1.06353e-26	0	ENSG00000130255	RPL36	25873	ribosomal protein L36
1673	-0.9088	0.0850756	-10.6823	1.23135e-26	0	ENSG00000173273	TNKS	8658	tankyrase
4157.07	1.116	0.104645	10.6647	1.48874e-26	0	ENSG00000213190	MLLT11	10962	MLLT11 transcription factor 7 cofactor
1074.62	-1.623	0.152396	-10.65	1.74449e-26	0	ENSG00000075213	SEMA3A	10371	semaphorin 3A
2371.77	1.1388	0.107235	10.6196	2.41549e-26	0	ENSG00000163346	PBXIP1	57326	PBX homeobox interacting protein 1
2239.95	0.9584	0.0905353	10.5864	3.44684e-26	0	ENSG00000134575	ACP2	53	acid phosphatase 2, lysosomal
2557.2	1.0017	0.0953773	10.5025	8.41418e-26	0	ENSG00000175348	TMEM9B	56674	TMEM9 domain family member B
1432.72	-1.2709	0.121136	-10.4913	9.47543e-26	0	ENSG00000246228	CASC8	727677	cancer susceptibility 8
1411.48	-1.2828	0.122636	-10.4598	1.32076e-25	0	ENSG00000104626	ERI1	90459	exoribonuclease 1
2288.94	-1.0349	0.0993406	-10.4175	2.06349e-25	0	ENSG00000104613	INTS10	55174	integrator complex subunit 10
3901.77	-0.8255	0.0793851	-10.399	2.50667e-25	0	ENSG00000031823	RANBP3	8498	RAN binding protein 3
640.936	-1.1841	0.114077	-10.3797	3.0676e-25	0	ENSG00000163577	EIF5A2	56648	eukaryotic translation initiation factor 5A2
532.412	1.261	0.121552	10.3739	3.25875e-25	0	ENSG00000063438	NA	NA	NA
78.4002	-3.5022	0.338549	-10.3447	4.4251e-25	0	ENSG00000158220	ESYT3	83850	extended synaptotagmin 3
3034.76	1.0719	0.104129	10.294	7.49926e-25	0	ENSG00000134569	LRP4	4038	LDL receptor related protein 4
559.074	2.2533	0.219166	10.2813	8.55804e-25	0	ENSG00000139329	LUM	4060	lumican
263.63	1.6929	0.164854	10.2691	9.70611e-25	0	ENSG00000250120	PCDHA10	56139	protocadherin alpha 10
1023.26	-0.9847	0.0969113	-10.1607	2.97003e-24	0	ENSG00000147854	UHRF2	115426	ubiquitin like with PHD and ring finger domains 2
2710.7	-0.987	0.0973302	-10.1408	3.64062e-24	0	ENSG00000141994	DUS3L	56931	dihydrouridine synthase 3 like
217.27	-1.9569	0.193691	-10.1034	5.33751e-24	0	ENSG00000107295	SH3GL2	6456	SH3 domain containing GRB2 like 2, endophilin A1
2626.61	1.3743	0.1363	10.0829	6.5786e-24	0	ENSG00000166452	AKIP1	56672	A-kinase interacting protein 1
127.575	-2.5202	0.250601	-10.0566	8.59502e-24	0	ENSG00000235070	NA	NA	NA
2514.35	0.9991	0.0996021	10.0308	1.11594e-23	0	ENSG00000078804	TP53INP2	58476	tumor protein p53 inducible nuclear protein 2
1443.97	-0.9526	0.0951089	-10.0158	1.29897e-23	0	ENSG00000156011	PSD3	23362	pleckstrin and Sec7 domain containing 3
253.771	2.1408	0.21481	9.96599	2.14729e-23	0	ENSG00000148926	ADM	133	adrenomedullin
3387.96	1.029	0.103557	9.9362	2.89664e-23	0	ENSG00000005238	FAM214B	80256	family with sequence similarity 214 member B
2462.65	-1.1974	0.120556	-9.93192	3.02389e-23	0	ENSG00000173068	BNC2	54796	basonuclin 2
15322.2	-0.8477	0.0856398	-9.89873	4.21592e-23	0	ENSG00000177600	RPLP2	6181	ribosomal protein lateral stalk subunit P2
15554.2	-0.8412	0.0851643	-9.87709	5.23283e-23	0	ENSG00000114850	SSR3	6747	signal sequence receptor subunit 3
2441.62	1.2918	0.130784	9.87719	5.22799e-23	0	ENSG00000139044	B4GALNT3	283358	beta-1,4-N-acetyl-galactosaminyltransferase 3
1620.15	-0.821	0.0836764	-9.81164	1.00327e-22	0	ENSG00000168476	REEP4	80346	receptor accessory protein 4
7043.56	-0.7184	0.0732813	-9.80308	1.09201e-22	0	ENSG00000160633	SAFB	6294	scaffold attachment factor B
13132.8	-0.6993	0.0717026	-9.75228	1.8037e-22	0	ENSG00000130816	DNMT1	1786	DNA methyltransferase 1
4490.95	-0.773	0.0792928	-9.7486	1.87033e-22	0	ENSG00000184220	CMSS1	84319	cms1 ribosomal small subunit homolog
748.825	1.2916	0.133197	9.69726	3.09709e-22	0	ENSG00000175294	CATSPER1	117144	cation channel sperm associated 1
1661.22	-0.8873	0.0916401	-9.68212	3.59189e-22	0	ENSG00000173226	IQCB1	9657	IQ motif containing B1
6326.67	-0.8051	0.0832323	-9.67236	3.95174e-22	0	ENSG00000142002	DPP9	91039	dipeptidyl peptidase 9
2763.91	-0.7637	0.0791718	-9.6461	5.10593e-22	0	ENSG00000267427	NA	NA	NA
188.604	2.0917	0.21745	9.61933	6.62602e-22	0	ENSG00000227115	LINC01630	100287225	long intergenic non-protein coding RNA 1630
6155.42	-0.962	0.100044	-9.61545	6.88073e-22	0	ENSG00000120889	TNFRSF10B	8795	TNF receptor superfamily member 10b
3719.85	0.9132	0.0961562	9.49732	2.15353e-21	0	ENSG00000157227	MMP14	4323	matrix metallopeptidase 14
2264.86	0.9341	0.0985456	9.47881	2.57209e-21	0	ENSG00000109089	CDR2L	30850	cerebellar degeneration related protein 2 like
6978.68	0.8275	0.0874505	9.46212	3.0175e-21	0	ENSG00000158042	MRPL17	63875	mitochondrial ribosomal protein L17
6955.26	-0.753	0.0797998	-9.43628	3.8625e-21	0	ENSG00000125651	GTF2F1	2962	general transcription factor IIF subunit 1
6285.79	1.0719	0.114013	9.40167	5.37023e-21	0	ENSG00000132254	ARFIP2	23647	ADP ribosylation factor interacting protein 2
2326.7	0.923	0.0982589	9.39376	5.78936e-21	0	ENSG00000132275	RRP8	23378	ribosomal RNA processing 8
1714.64	-1.6817	0.179178	-9.38566	6.25262e-21	0	ENSG00000115380	EFEMP1	2202	EGF containing fibulin extracellular matrix protein 1
1435.35	-0.937	0.0998639	-9.38296	6.4144e-21	0	ENSG00000107036	RIC1	57589	RIC1 homolog, RAB6A GEF complex partner 1
63.3109	3.8418	0.409877	9.37303	7.0477e-21	0	ENSG00000177335	C8orf31	286122	chromosome 8 open reading frame 31
207.644	1.8516	0.197562	9.37205	7.1137e-21	0	ENSG00000111913	RIPOR2	9750	RHO family interacting cell polarization regulator 2
1957.11	-1.3572	0.145233	-9.34531	9.16249e-21	0	ENSG00000003989	SLC7A2	6542	solute carrier family 7 member 2
6190.48	-0.9045	0.0968237	-9.34189	9.46296e-21	0	ENSG00000167670	CHAF1A	10036	chromatin assembly factor 1 subunit A
319.329	1.3806	0.147836	9.33895	9.72969e-21	0	ENSG00000218426	NA	NA	NA
701.356	-1.2417	0.133106	-9.32866	1.07219e-20	0	ENSG00000169252	ADRB2	154	adrenoceptor beta 2
144.143	-1.9135	0.205115	-9.32878	1.07093e-20	0	ENSG00000235448	LURAP1L-AS1	101929467	LURAP1L antisense RNA 1
2026.85	-1.223	0.131126	-9.32719	1.08712e-20	0	ENSG00000238266	LINC00707	100507127	long intergenic non-protein coding RNA 707
855.941	-1.1085	0.119209	-9.29867	1.42209e-20	0	ENSG00000008853	RHOBTB2	23221	Rho related BTB domain containing 2
26924.7	1	0.108296	9.23408	2.60506e-20	0	ENSG00000120885	CLU	1191	clusterin
7658.07	-0.807	0.0877946	-9.19217	3.84991e-20	0	ENSG00000164163	ABCE1	6059	ATP binding cassette subfamily E member 1
5928.17	-0.7206	0.0786928	-9.15732	5.32009e-20	0	ENSG00000164134	NAA15	80155	N(alpha)-acetyltransferase 15, NatA auxiliary subunit
31330.9	1.2402	0.135485	9.15361	5.50613e-20	0	ENSG00000109846	CRYAB	1410	crystallin alpha B
1985.93	-0.7866	0.0863517	-9.10909	8.30723e-20	0	ENSG00000137038	DMAC1	90871	distal membrane arm assembly complex 1
7081.71	-0.7057	0.0775956	-9.09478	9.47741e-20	0	ENSG00000079459	FDFT1	2222	farnesyl-diphosphate farnesyltransferase 1
3964.96	0.9064	0.0998147	9.08071	1.07864e-19	0	ENSG00000236287	ZBED5	58486	zinc finger BED-type containing 5
779.483	-0.9557	0.105273	-9.07846	1.10117e-19	0	ENSG00000147316	MCPH1	79648	microcephalin 1
601.293	1.6104	0.177669	9.06398	1.25772e-19	0	ENSG00000087085	ACHE	43	acetylcholinesterase (Cartwright blood group)
573.277	-0.9931	0.10973	-9.05036	1.425e-19	0	ENSG00000147439	BIN3	55909	bridging integrator 3
8471.23	-0.7989	0.0884342	-9.03434	1.65002e-19	0	ENSG00000073111	MCM2	4171	minichromosome maintenance complex component 2
553.949	1.3241	0.146606	9.03175	1.68954e-19	0	ENSG00000246273	SBF2-AS1	283104	SBF2 antisense RNA 1
722.537	1.0405	0.115249	9.02852	1.7401e-19	0	ENSG00000107438	PDLIM1	9124	PDZ and LIM domain 1
3564.24	0.8373	0.0927741	9.02526	1.79262e-19	0	ENSG00000185904	LINC00839	84856	long intergenic non-protein coding RNA 839
7432.34	-0.729	0.0809339	-9.00726	2.11271e-19	0	ENSG00000100941	PNN	5411	pinin, desmosome associated protein
1118.02	-1.0198	0.113278	-9.00221	2.21214e-19	0	ENSG00000177283	FZD8	8325	frizzled class receptor 8
1075.11	-0.8621	0.0957661	-9.00203	2.21589e-19	0	ENSG00000174775	HRAS	3265	HRas proto-oncogene, GTPase
337.779	-1.6998	0.188898	-8.99862	2.28565e-19	0	ENSG00000021826	CPS1	1373	carbamoyl-phosphate synthase 1
2513.56	0.9359	0.104081	8.99184	2.43136e-19	0	ENSG00000132286	TIMM10B	26515	translocase of inner mitochondrial membrane 10B
1252.98	-0.8338	0.0927809	-8.98697	2.54136e-19	0	ENSG00000214026	MRPL23	6150	mitochondrial ribosomal protein L23
14205.5	0.6522	0.0727755	8.96249	3.17434e-19	0	ENSG00000083444	PLOD1	5351	procollagen-lysine,2-oxoglutarate 5-dioxygenase 1
6361.91	0.6849	0.0765161	8.95099	3.52315e-19	0	ENSG00000162736	NCSTN	23385	nicastrin
3915.28	-0.8287	0.0928034	-8.92913	4.29387e-19	0	ENSG00000104723	TUSC3	7991	tumor suppressor candidate 3
425.399	1.1795	0.132236	8.91934	4.69096e-19	0	ENSG00000145945	FAM50B	26240	family with sequence similarity 50 member B
4098.99	0.6897	0.0773485	8.91646	4.81419e-19	0	ENSG00000180104	EXOC3	11336	exocyst complex component 3
103.583	-2.1555	0.241815	-8.91362	4.93923e-19	0	ENSG00000119888	EPCAM	4072	epithelial cell adhesion molecule
29785.7	0.6447	0.0724353	8.90008	5.58074e-19	0	ENSG00000205339	IPO7	10527	importin 7
349.874	1.4263	0.160355	8.89439	5.87387e-19	0	ENSG00000010379	SLC6A13	6540	solute carrier family 6 member 13
2723.36	1.0205	0.114977	8.87575	6.94623e-19	0	ENSG00000110171	TRIM3	10612	tripartite motif containing 3
570.659	-1.0253	0.115797	-8.85458	8.40016e-19	0	ENSG00000141968	VAV1	7409	vav guanine nucleotide exchange factor 1
985.072	1.1185	0.126392	8.84953	8.78898e-19	0	ENSG00000172638	EFEMP2	30008	EGF containing fibulin extracellular matrix protein 2
2179.07	0.8477	0.0958727	8.84187	9.4132e-19	0	ENSG00000033327	GAB2	9846	GRB2 associated binding protein 2
773.984	-0.8577	0.0972194	-8.82245	1.11982e-18	0	ENSG00000144840	RABL3	285282	RAB, member of RAS oncogene family like 3
599.928	-1.0335	0.117219	-8.81676	1.17817e-18	0	ENSG00000256663	NA	NA	NA
93894.8	0.8363	0.0951229	8.7915	1.47576e-18	0	ENSG00000110321	EIF4G2	1982	eukaryotic translation initiation factor 4 gamma 2
11612.7	-0.6526	0.0744337	-8.76749	1.82686e-18	0	ENSG00000101680	LAMA1	284217	laminin subunit alpha 1
1999.22	-1.8014	0.205549	-8.76371	1.88933e-18	0	ENSG00000125730	C3	718	complement C3
134.065	2.1883	0.249945	8.75526	2.03637e-18	0	ENSG00000173641	HSPB7	27129	heat shock protein family B (small) member 7
150.469	1.6872	0.192804	8.7508	2.11842e-18	0	ENSG00000170276	HSPB2	3316	heat shock protein family B (small) member 2
68.3745	5.0342	0.575939	8.74088	2.31301e-18	0	ENSG00000214107	MAGEB1	4112	MAGE family member B1
1131.61	1.4165	0.162153	8.73549	2.42609e-18	0	ENSG00000166473	PKD1L2	114780	polycystin 1 like 2 (gene/pseudogene)
519.876	1.0316	0.118122	8.73336	2.47208e-18	0	ENSG00000067836	ROGDI	79641	rogdi atypical leucine zipper
5528.79	-1.0378	0.119495	-8.6849	3.79077e-18	0	ENSG00000198033	TUBA3C	7278	tubulin alpha 3c
6489.49	1.0477	0.12075	8.6765	4.0813e-18	0	ENSG00000113504	SLC12A7	10723	solute carrier family 12 member 7
4050.97	0.9568	0.110408	8.66643	4.45863e-18	0	ENSG00000172346	CSDC2	27254	cold shock domain containing C2
5093.9	-0.6132	0.0707732	-8.66478	4.52388e-18	0	ENSG00000163714	U2SURP	23350	U2 snRNP associated SURP domain containing
12690.8	-0.6747	0.0781638	-8.63216	6.02016e-18	0	ENSG00000091527	CDV3	55573	CDV3 homolog
1462.61	-1.4728	0.171502	-8.58771	8.87173e-18	0	ENSG00000117152	RGS4	5999	regulator of G protein signaling 4
6122.37	1.0136	0.118183	8.57612	9.81272e-18	0	ENSG00000170242	USP47	55031	ubiquitin specific peptidase 47
734.245	-0.8393	0.0979381	-8.5694	1.04028e-17	0	ENSG00000083635	NUFIP1	26747	nuclear FMR1 interacting protein 1
512.136	1.4579	0.170147	8.56841	1.04919e-17	0	ENSG00000178573	MAF	4094	MAF bZIP transcription factor
6471.87	0.8191	0.0957343	8.55564	1.17213e-17	0	ENSG00000251381	LINC00958	100506305	long intergenic non-protein coding RNA 958
5514.91	1.1056	0.129338	8.54836	1.24851e-17	0	ENSG00000197702	PARVA	55742	parvin alpha
968.622	0.8466	0.0990323	8.54882	1.24353e-17	0	ENSG00000167703	SLC43A2	124935	solute carrier family 43 member 2
732.298	1.4585	0.170662	8.54595	1.27478e-17	0	ENSG00000129946	SHC2	25759	SHC adaptor protein 2
268.175	-1.2507	0.146511	-8.53691	1.37857e-17	0	ENSG00000229647	MYOSLID	105373853	myocardin-induced smooth muscle lncRNA, inducer of differentiation
638.202	-2.1489	0.251731	-8.53666	1.38156e-17	0	ENSG00000189001	SBSN	374897	suprabasin
409.132	-1.0526	0.12336	-8.53315	1.42418e-17	0	ENSG00000198865	CCDC152	100129792	coiled-coil domain containing 152
2410.51	-0.7485	0.0877724	-8.52789	1.4904e-17	0	ENSG00000130382	MLLT1	4298	MLLT1 super elongation complex subunit
15134	0.889	0.104633	8.49591	1.96388e-17	0	ENSG00000175390	EIF3F	8665	eukaryotic translation initiation factor 3 subunit F
182.951	1.5197	0.179065	8.4871	2.11855e-17	0	ENSG00000255400	NA	NA	NA
3892.34	0.9931	0.11712	8.47923	2.2669e-17	0	ENSG00000051009	FAM160A2	84067	family with sequence similarity 160 member A2
969.85	-0.922	0.108842	-8.47079	2.43732e-17	0	ENSG00000120158	RCL1	10171	RNA terminal phosphate cyclase like 1
1001.24	1.0788	0.127396	8.46805	2.49525e-17	0	ENSG00000251257	NA	NA	NA
151.239	1.8779	0.222127	8.45402	2.81439e-17	0	ENSG00000099957	P2RX6	9127	purinergic receptor P2X 6
241.48	1.5165	0.179839	8.43231	3.38919e-17	0	ENSG00000104435	STMN2	11075	stathmin 2
463.882	-1.0523	0.125276	-8.39973	4.47517e-17	0	ENSG00000169860	P2RY1	5028	purinergic receptor P2Y1
457214	0.7049	0.0840265	8.38873	4.91431e-17	0	ENSG00000210082	NA	NA	NA
536.188	1.0999	0.131225	8.38147	5.22692e-17	0	ENSG00000232310	NA	NA	NA
2628.18	-0.7972	0.0951567	-8.37806	5.38068e-17	0	ENSG00000070047	PHRF1	57661	PHD and ring finger domains 1
841.111	0.9006	0.107554	8.37316	5.60936e-17	0	ENSG00000169231	THBS3	7059	thrombospondin 3
1266.94	0.7224	0.0864941	8.35247	6.68509e-17	0	ENSG00000124508	BTN2A2	10385	butyrophilin subfamily 2 member A2
60.4099	-2.4106	0.289505	-8.32671	8.31189e-17	0	ENSG00000107165	TYRP1	7306	tyrosinase related protein 1
6042.87	0.8813	0.105881	8.32329	8.5553e-17	0	ENSG00000112977	DAP	1611	death associated protein
623.485	2.0248	0.243814	8.30453	1.00219e-16	0	ENSG00000157873	TNFRSF14	8764	TNF receptor superfamily member 14
5909.05	0.7359	0.0888996	8.27792	1.25349e-16	0	ENSG00000117394	SLC2A1	6513	solute carrier family 2 member 1
575.928	-0.9012	0.108978	-8.26938	1.34658e-16	0	ENSG00000107077	KDM4C	23081	lysine demethylase 4C
72732.9	0.8224	0.09951	8.2646	1.40161e-16	0	ENSG00000166441	RPL27A	6157	ribosomal protein L27a
2120.93	-0.6682	0.0809225	-8.25703	1.49343e-16	0	ENSG00000129534	MIS18BP1	55320	MIS18 binding protein 1
1347.4	-0.7657	0.0928411	-8.24691	1.62548e-16	0	ENSG00000184281	TSSC4	10078	tumor suppressing subtransferable candidate 4
1682.13	-1.0356	0.125618	-8.24369	1.66973e-16	0	ENSG00000154328	NEIL2	252969	nei like DNA glycosylase 2
196.851	1.3183	0.16038	8.2197	2.04007e-16	0	ENSG00000066230	SLC9A3	6550	solute carrier family 9 member A3
3313.19	0.8452	0.102864	8.21641	2.09684e-16	0	ENSG00000163703	CRELD1	78987	cysteine rich with EGF like domains 1
5654.7	0.7011	0.0853844	8.21056	2.2015e-16	0	ENSG00000133872	SARAF	51669	store-operated calcium entry associated regulatory factor
89.8583	2.784	0.339859	8.19177	2.57409e-16	0	ENSG00000150722	PPP1R1C	151242	protein phosphatase 1 regulatory inhibitor subunit 1C
1485.7	-0.8274	0.101014	-8.19048	2.60179e-16	0	ENSG00000174886	NDUFA11	126328	NADH:ubiquinone oxidoreductase subunit A11
14746.3	1.0708	0.130786	8.18748	2.66759e-16	0	ENSG00000070404	FSTL3	10272	follistatin like 3
885.298	-0.9535	0.116505	-8.18402	2.74525e-16	0	ENSG00000155975	VPS37A	137492	VPS37A subunit of ESCRT-I
6204.2	-1.0966	0.134213	-8.17026	3.07727e-16	0	ENSG00000163347	CLDN1	9076	claudin 1
4422.43	0.6271	0.0768087	8.16432	3.23245e-16	0	ENSG00000163719	MTMR14	64419	myotubularin related protein 14
802.095	0.8814	0.107963	8.16349	3.25481e-16	0	ENSG00000100344	PNPLA3	80339	patatin like phospholipase domain containing 3
8186.69	0.6406	0.0785036	8.16072	3.33047e-16	0	ENSG00000152137	HSPB8	26353	heat shock protein family B (small) member 8
574.515	1.0649	0.130754	8.14434	3.81349e-16	0	ENSG00000087076	HSD17B14	51171	hydroxysteroid 17-beta dehydrogenase 14
512.164	-1.0507	0.129438	-8.1171	4.77466e-16	0	ENSG00000065621	GSTO2	119391	glutathione S-transferase omega 2
1151.54	-0.739	0.0911466	-8.10823	5.13617e-16	0	ENSG00000175697	GPR156	165829	G protein-coupled receptor 156
1688.89	-0.6981	0.0860978	-8.10863	5.11925e-16	0	ENSG00000104763	ASAH1	427	N-acylsphingosine amidohydrolase 1
234.71	-1.3364	0.164904	-8.10415	5.31134e-16	0	ENSG00000153714	LURAP1L	286343	leucine rich adaptor protein 1 like
2150.19	1.4174	0.174889	8.1046	5.29204e-16	0	ENSG00000166436	TRIM66	9866	tripartite motif containing 66
1858.01	-0.7982	0.0985148	-8.10279	5.37147e-16	0	ENSG00000185201	IFITM2	10581	interferon induced transmembrane protein 2
4224.97	0.9179	0.113748	8.07006	7.02652e-16	0	ENSG00000133789	SWAP70	23075	switching B cell complex subunit SWAP70
312.076	-1.7609	0.218371	-8.06374	7.39936e-16	0	ENSG00000118777	ABCG2	9429	ATP binding cassette subfamily G member 2 (Junior blood group)
43.6236	5.6543	0.701317	8.06244	7.47881e-16	0	ENSG00000204542	C6orf15	29113	chromosome 6 open reading frame 15
7592.76	1.0844	0.134643	8.05384	8.02378e-16	0	ENSG00000116962	NID1	4811	nidogen 1
7021.3	-0.5624	0.0698772	-8.04861	8.37388e-16	0	ENSG00000205531	NAP1L4	4676	nucleosome assembly protein 1 like 4
625.106	1.0978	0.136825	8.0233	1.02941e-15	0	ENSG00000155657	TTN	7273	titin
7607.9	1.1138	0.138995	8.01298	1.1196e-15	0	ENSG00000168056	LTBP3	4054	latent transforming growth factor beta binding protein 3
2709.67	-0.7432	0.0929442	-7.99591	1.28625e-15	0	ENSG00000177700	POLR2L	5441	RNA polymerase II subunit L
471.809	-1.1086	0.139078	-7.97071	1.57768e-15	0	ENSG00000171843	MLLT3	4300	MLLT3 super elongation complex subunit
498.928	-1.5727	0.197812	-7.95067	1.8551e-15	0	ENSG00000089250	NOS1	4842	nitric oxide synthase 1
401.555	1.1729	0.147615	7.94547	1.93459e-15	0	ENSG00000152402	GUCY1A2	2977	guanylate cyclase 1 soluble subunit alpha 2
6928.24	0.7917	0.0996877	7.94211	1.98767e-15	0	ENSG00000213676	ATF6B	1388	activating transcription factor 6 beta
821.003	-0.8421	0.10603	-7.9424	1.98304e-15	0	ENSG00000147853	AK3	50808	adenylate kinase 3
616.601	1.3423	0.169197	7.93317	2.13618e-15	0	ENSG00000189143	CLDN4	1364	claudin 4
8415.88	0.7207	0.0909523	7.92365	2.30645e-15	0	ENSG00000072682	P4HA2	8974	prolyl 4-hydroxylase subunit alpha 2
2334.03	-0.6569	0.0829602	-7.91858	2.40229e-15	0	ENSG00000177830	CHID1	66005	chitinase domain containing 1
1639.03	0.8641	0.109311	7.90541	2.67045e-15	0	ENSG00000167755	KLK6	5653	kallikrein related peptidase 6
3181.01	0.6935	0.0879555	7.88425	3.16425e-15	0	ENSG00000090097	PCBP4	57060	poly(rC) binding protein 4
5105.78	-0.6437	0.0817862	-7.87039	3.53546e-15	0	ENSG00000185627	PSMD13	5719	proteasome 26S subunit, non-ATPase 13
9582.73	-0.7042	0.0895508	-7.86349	3.73587e-15	0	ENSG00000073792	IGF2BP2	10644	insulin like growth factor 2 mRNA binding protein 2
3440.67	0.8183	0.104141	7.85762	3.91499e-15	0	ENSG00000182985	CADM1	23705	cell adhesion molecule 1
1206.61	-0.6793	0.0865494	-7.84897	4.19469e-15	0	ENSG00000174579	MSL2	55167	MSL complex subunit 2
14256.9	1.1051	0.141045	7.83482	4.695e-15	0	ENSG00000166340	TPP1	1200	tripeptidyl peptidase 1
18858.5	-0.7592	0.0969744	-7.82879	4.926e-15	0	ENSG00000189060	H1F0	3005	H1 histone family member 0
12215.8	-0.6166	0.0788035	-7.82428	5.10563e-15	0	ENSG00000169714	CNBP	7555	CCHC-type zinc finger nucleic acid binding protein
91.7634	-2.117	0.270714	-7.82011	5.27784e-15	0	ENSG00000213344	NA	NA	NA
5042.55	1.0343	0.132662	7.7967	6.35465e-15	0	ENSG00000166313	APBB1	322	amyloid beta precursor protein binding family B member 1
212.564	-1.5249	0.1957	-7.79222	6.584e-15	0	ENSG00000154319	FAM167A	83648	family with sequence similarity 167 member A
4781.19	-0.7557	0.0972257	-7.77306	7.66138e-15	0	ENSG00000163781	TOPBP1	11073	DNA topoisomerase II binding protein 1
62.0218	2.5244	0.324875	7.77037	7.82551e-15	0	ENSG00000249430	NA	NA	NA
1694.79	0.7249	0.0933234	7.76794	7.97703e-15	0	ENSG00000176490	DIRAS1	148252	DIRAS family GTPase 1
72.4059	-2.3245	0.299659	-7.75726	8.67806e-15	0	ENSG00000180332	KCTD4	386618	potassium channel tetramerization domain containing 4
94.7895	3.1553	0.407864	7.73603	1.02566e-14	0	ENSG00000101197	BIRC7	79444	baculoviral IAP repeat containing 7
5383.02	0.7838	0.101536	7.71952	1.16767e-14	0	ENSG00000198517	MAFK	7975	MAF bZIP transcription factor K
1346.09	-0.7711	0.0999023	-7.71822	1.17966e-14	0	ENSG00000104219	ZDHHC2	51201	zinc finger DHHC-type containing 2
39296.1	-0.5897	0.0764499	-7.71411	1.2183e-14	0	ENSG00000135624	CCT7	10574	chaperonin containing TCP1 subunit 7
2287.05	-0.7177	0.0930683	-7.71194	1.23923e-14	0	ENSG00000177225	GATD1	347862	glutamine amidotransferase like class 1 domain containing 1
3039.6	-0.7117	0.0922997	-7.71035	1.25475e-14	0	ENSG00000125656	CLPP	8192	caseinolytic mitochondrial matrix peptidase proteolytic subunit
6114.05	-0.7777	0.100939	-7.7049	1.30945e-14	0	ENSG00000167325	RRM1	6240	ribonucleotide reductase catalytic subunit M1
10387.2	-0.8079	0.104961	-7.69705	1.39242e-14	0	ENSG00000116062	MSH6	2956	mutS homolog 6
4023.49	1.5126	0.196544	7.69583	1.40579e-14	0	ENSG00000162576	MXRA8	54587	matrix remodeling associated 8
151.65	1.5613	0.203002	7.6913	1.45647e-14	0	ENSG00000251364	LOC100506258	100506258	uncharacterized LOC100506258
5158.73	0.6399	0.0832961	7.68278	1.5567e-14	0	ENSG00000160285	LSS	4047	lanosterol synthase
4270.47	-0.6332	0.0824921	-7.67646	1.6354e-14	0	ENSG00000035141	FAM136A	84908	family with sequence similarity 136 member A
2488.81	-0.6157	0.0803638	-7.6616	1.83625e-14	0	ENSG00000104889	RNASEH2A	10535	ribonuclease H2 subunit A
174.005	-1.6072	0.210224	-7.64506	2.08849e-14	0	ENSG00000249898	NA	NA	NA
953.199	-0.7769	0.101631	-7.64391	2.10725e-14	0	ENSG00000169255	B3GALNT1	8706	beta-1,3-N-acetylgalactosaminyltransferase 1 (globoside blood group)
2932.27	-0.5754	0.0753533	-7.63604	2.24003e-14	0	ENSG00000100852	ARHGAP5	394	Rho GTPase activating protein 5
146.412	1.5547	0.20383	7.62749	2.39369e-14	0	ENSG00000113248	PCDHB15	56121	protocadherin beta 15
802.171	-0.9786	0.128369	-7.62312	2.47608e-14	0	ENSG00000099219	ERMP1	79956	endoplasmic reticulum metallopeptidase 1
192.686	-1.4806	0.194336	-7.61873	2.56175e-14	0	ENSG00000134061	CD180	4064	CD180 molecule
1509.55	0.6793	0.0892078	7.61469	2.64328e-14	0	ENSG00000033100	CHPF2	54480	chondroitin polymerizing factor 2
4204.22	0.9926	0.130432	7.6102	2.7368e-14	0	ENSG00000133812	SBF2	81846	SET binding factor 2
1790.94	-0.663	0.0872082	-7.603	2.89336e-14	0	ENSG00000175110	MRPS22	56945	mitochondrial ribosomal protein S22
1052.07	0.7002	0.0922313	7.59128	3.16769e-14	0	ENSG00000146278	PNRC1	10957	proline rich nuclear receptor coactivator 1
1869.06	-0.6672	0.0880858	-7.57482	3.59626e-14	0	ENSG00000174917	MICOS13	125988	mitochondrial contact site and cristae organizing system subunit 13
2167.67	-0.8149	0.107632	-7.57156	3.68763e-14	0	ENSG00000125726	CD70	970	CD70 molecule
3125.53	0.9504	0.125633	7.565	3.8786e-14	0	ENSG00000132688	NES	10763	nestin
34272.4	1.0163	0.134377	7.56331	3.92939e-14	0	ENSG00000049656	CLPTM1L	81037	CLPTM1 like
1306.9	0.7163	0.094735	7.56135	3.98893e-14	0	ENSG00000196793	ZNF239	8187	zinc finger protein 239
420.016	0.9994	0.132227	7.55821	4.08643e-14	0	ENSG00000163683	SMIM14	201895	small integral membrane protein 14
166.7	-1.499	0.198412	-7.55513	4.18434e-14	0	ENSG00000221867	MAGEA3	4102	MAGE family member A3
4816.78	-0.7804	0.103328	-7.55288	4.25747e-14	0	ENSG00000104907	TRMT1	55621	tRNA methyltransferase 1
3331.88	0.8084	0.107173	7.54251	4.61025e-14	0	ENSG00000086730	LAT2	7462	linker for activation of T cells family member 2
27053.7	-0.5864	0.0779027	-7.52709	5.18839e-14	0	ENSG00000115484	CCT4	10575	chaperonin containing TCP1 subunit 4
421.743	1.3434	0.178879	7.51029	5.89976e-14	0	ENSG00000142698	C1orf94	84970	chromosome 1 open reading frame 94
9952.73	0.5488	0.073222	7.49514	6.62298e-14	0	ENSG00000145495	2020-03-06	10299	membrane associated ring-CH-type finger 6
1398.87	-0.7165	0.0956281	-7.49222	6.77168e-14	0	ENSG00000226380	NA	NA	NA
1243.48	-0.6527	0.0872484	-7.48149	7.34826e-14	0	ENSG00000101311	FERMT1	55612	fermitin family member 1
245.805	-1.228	0.164434	-7.46795	8.14529e-14	0	ENSG00000246089	LOC100287015	100287015	uncharacterized LOC100287015
873.846	-1.0195	0.136597	-7.46364	8.41619e-14	0	ENSG00000158856	DMTN	2039	dematin actin binding protein
13046.9	0.7978	0.106986	7.45686	8.86071e-14	0	ENSG00000138448	ITGAV	3685	integrin subunit alpha V
5590.01	-0.5853	0.0785136	-7.45438	9.02929e-14	0	ENSG00000186432	KPNA4	3840	karyopherin subunit alpha 4
552.801	0.9502	0.12758	7.44784	9.48843e-14	0	ENSG00000198753	PLXNB3	5365	plexin B3
449.892	1.1133	0.149493	7.44686	9.55907e-14	0	ENSG00000237181	NA	NA	NA
1789	-0.6798	0.0916299	-7.4187	1.18279e-13	0	ENSG00000092108	SCFD1	23256	sec1 family domain containing 1
610.495	-0.8307	0.111996	-7.41676	1.20022e-13	0	ENSG00000104643	MTMR9	66036	myotubularin related protein 9
413.586	1.1965	0.16153	7.40757	1.28635e-13	0	ENSG00000133805	AMPD3	272	adenosine monophosphate deaminase 3
340.707	1.1518	0.15552	7.40631	1.29867e-13	0	ENSG00000233515	NA	NA	NA
115.957	1.5845	0.214021	7.40344	1.32706e-13	0	ENSG00000106852	LHX6	26468	LIM homeobox 6
2439.98	-0.6885	0.0930325	-7.40035	1.35824e-13	0	ENSG00000214826	NA	NA	NA
71.7318	-2.1687	0.293056	-7.4003	1.3588e-13	0	ENSG00000256915	NA	NA	NA
83395.9	0.6434	0.0870489	7.39181	1.44841e-13	0	ENSG00000124942	AHNAK	79026	AHNAK nucleoprotein
667.124	0.7415	0.100319	7.39103	1.457e-13	0	ENSG00000162241	SLC25A45	283130	solute carrier family 25 member 45
8644.59	-0.5383	0.0729001	-7.38432	1.53229e-13	0	ENSG00000114019	AMOTL2	51421	angiomotin like 2
6699.45	0.5561	0.0753102	7.38441	1.53135e-13	0	ENSG00000155660	PDIA4	9601	protein disulfide isomerase family A member 4
757.974	1.2134	0.164454	7.37817	1.6048e-13	0	ENSG00000102109	PCSK1N	27344	proprotein convertase subtilisin/kexin type 1 inhibitor
6136.53	-0.7124	0.0966096	-7.37399	1.65592e-13	0	ENSG00000113645	WWC1	23286	WW and C2 domain containing 1
1446.25	0.9324	0.126788	7.35397	1.92403e-13	0	ENSG00000235823	OLMALINC	90271	oligodendrocyte maturation-associated long intergenic non-coding RNA
101.147	-1.4959	0.203778	-7.34065	2.12564e-13	0	ENSG00000255098	NA	NA	NA
1617.37	-0.6262	0.0854387	-7.32892	2.32021e-13	0	ENSG00000081307	UBA5	79876	ubiquitin like modifier activating enzyme 5
4735.24	0.9487	0.129601	7.32003	2.47915e-13	0	ENSG00000175352	NRIP3	56675	nuclear receptor interacting protein 3
329.484	1.2591	0.172042	7.3184	2.50942e-13	0	ENSG00000142549	IGLON5	402665	IgLON family member 5
550.949	-0.865	0.118238	-7.3158	2.55845e-13	0	ENSG00000130475	FCHO1	23149	FCH domain only 1
344.643	1.5259	0.208676	7.31235	2.6251e-13	0	ENSG00000166033	HTRA1	5654	HtrA serine peptidase 1
8623.7	-0.755	0.103319	-7.30766	2.71835e-13	0	ENSG00000196365	LONP1	9361	lon peptidase 1, mitochondrial
25161.7	-0.5041	0.0690187	-7.30417	2.78976e-13	0	ENSG00000143933	CALM2	805	calmodulin 2
272.28	1.1337	0.155297	7.30009	2.87586e-13	0	ENSG00000162490	DRAXIN	374946	dorsal inhibitory axon guidance protein
937.085	0.7249	0.0994221	7.29149	3.06541e-13	0	ENSG00000113369	ARRDC3	57561	arrestin domain containing 3
2156.57	-0.8879	0.121784	-7.29066	3.08433e-13	0	ENSG00000168495	POLR3D	661	RNA polymerase III subunit D
163.396	1.2574	0.172995	7.26865	3.63108e-13	0	ENSG00000130035	KCNA6	3742	potassium voltage-gated channel subfamily A member 6
233.805	1.6711	0.230035	7.26475	3.73728e-13	0	ENSG00000105889	STEAP1B	256227	STEAP family member 1B
215.996	-1.9877	0.273678	-7.26307	3.78397e-13	0	ENSG00000173597	SULT1B1	27284	sulfotransferase family 1B member 1
2678.8	0.9415	0.129634	7.26258	3.79789e-13	0	ENSG00000164970	FAM219A	203259	family with sequence similarity 219 member A
67207.2	-0.579	0.0797904	-7.25686	3.96186e-13	0	ENSG00000143947	RPS27A	6233	ribosomal protein S27a
9100.3	0.5322	0.0734312	7.24775	4.23738e-13	0	ENSG00000100364	KIAA0930	23313	KIAA0930
6243.51	-0.587	0.0809991	-7.24675	4.26903e-13	0	ENSG00000135632	SMYD5	10322	SMYD family member 5
8433.29	-0.625	0.0862386	-7.24688	4.26486e-13	0	ENSG00000125733	TRIP10	9322	thyroid hormone receptor interactor 10
1049.56	0.7027	0.097056	7.24029	4.47713e-13	0	ENSG00000170425	ADORA2B	136	adenosine A2b receptor
10358.6	-0.6157	0.0851625	-7.23025	4.82089e-13	0	ENSG00000121579	NAA50	80218	N(alpha)-acetyltransferase 50, NatE catalytic subunit
372.382	-0.913	0.126329	-7.22742	4.92265e-13	0	ENSG00000136574	GATA4	2626	GATA binding protein 4
5662.43	0.9886	0.137147	7.20865	5.65085e-13	0	ENSG00000167123	CERCAM	51148	cerebral endothelial cell adhesion molecule
4790.03	0.6206	0.0861353	7.20453	5.82444e-13	0	ENSG00000165912	PACSIN3	29763	protein kinase C and casein kinase substrate in neurons 3
7532.02	-0.642	0.0891565	-7.20109	5.97326e-13	0	ENSG00000169604	ANTXR1	84168	ANTXR cell adhesion molecule 1
212.319	1.2078	0.168056	7.18682	6.63169e-13	0	ENSG00000243660	ZNF487	642819	zinc finger protein 487
5382.55	-0.8463	0.117817	-7.18308	6.81576e-13	0	ENSG00000138035	PNPT1	87178	polyribonucleotide nucleotidyltransferase 1
334.289	-1.2258	0.170809	-7.17626	7.16425e-13	0	ENSG00000236296	GUSBP5	441046	GUSB pseudogene 5
162.3	1.6008	0.223094	7.1754	7.20942e-13	0	ENSG00000110169	HPX	3263	hemopexin
147.884	-1.3132	0.183136	-7.17063	7.46527e-13	0	ENSG00000253200	NA	NA	NA
98.0126	-8.8796	1.2385	-7.16961	7.521e-13	0	ENSG00000269821	KCNQ1OT1	10984	KCNQ1 opposite strand/antisense transcript 1
191.264	-1.3514	0.188535	-7.16784	7.61891e-13	0	ENSG00000198203	SULT1C2	6819	sulfotransferase family 1C member 2
593.019	-3.0236	0.422988	-7.14824	8.78983e-13	0	ENSG00000230439	NA	NA	NA
5171.02	0.8367	0.117057	7.14768	8.82564e-13	0	ENSG00000165915	SLC39A13	91252	solute carrier family 39 member 13
5326.29	-1.4035	0.196385	-7.14666	8.89174e-13	0	ENSG00000116016	EPAS1	2034	endothelial PAS domain protein 1
989.811	0.9287	0.130051	7.14116	9.25471e-13	0	ENSG00000204682	MIR1915HG	399726	MIR1915 host gene
2023.16	-0.8311	0.116426	-7.13822	9.45473e-13	0	ENSG00000174173	TRMT10C	54931	tRNA methyltransferase 10C, mitochondrial RNase P subunit
334.126	1.113	0.155953	7.13648	9.575e-13	0	ENSG00000127585	FBXL16	146330	F-box and leucine rich repeat protein 16
524.296	0.9369	0.131403	7.13018	1.00234e-12	0	ENSG00000090238	YPEL3	83719	yippee like 3
3766.74	-0.7529	0.10574	-7.12031	1.07681e-12	0	ENSG00000115946	PNO1	56902	partner of NOB1 homolog
7523.77	1.2947	0.181905	7.11727	1.10086e-12	0	ENSG00000166963	MAP1A	4130	microtubule associated protein 1A
1101.42	-0.7445	0.10466	-7.11388	1.12824e-12	0	ENSG00000115392	FANCL	55120	FA complementation group L
1696.33	0.7046	0.0990665	7.11262	1.13863e-12	0	ENSG00000189077	TMEM120A	83862	transmembrane protein 120A
2212.83	-0.5909	0.0831786	-7.10454	1.20721e-12	0	ENSG00000163660	CCNL1	57018	cyclin L1
6005.19	-0.7012	0.0987555	-7.10006	1.24704e-12	0	ENSG00000163655	GMPS	8833	guanine monophosphate synthase
3794.6	-0.895	0.126404	-7.08009	1.44062e-12	0	ENSG00000147416	ATP6V1B2	526	ATPase H+ transporting V1 subunit B2
1051.97	-0.7818	0.110475	-7.07652	1.47818e-12	0	ENSG00000139618	BRCA2	675	BRCA2 DNA repair associated
474.274	-1.0403	0.147156	-7.06945	1.55554e-12	0	ENSG00000254093	PINX1	54984	PIN2 (TERF1) interacting telomerase inhibitor 1
2618.76	-0.6252	0.088538	-7.06157	1.64632e-12	0	ENSG00000151748	SAV1	60485	salvador family WW domain containing protein 1
5967.82	-0.5877	0.0832752	-7.05784	1.69111e-12	0	ENSG00000125648	SLC25A23	79085	solute carrier family 25 member 23
880.541	1.4323	0.202993	7.05605	1.713e-12	0	ENSG00000254991	NA	NA	NA
538.37	1.4929	0.212091	7.03889	1.93771e-12	0	ENSG00000144481	TRPM8	79054	transient receptor potential cation channel subfamily M member 8
798.906	0.6842	0.0973109	7.03144	2.04412e-12	0	ENSG00000166387	PPFIBP2	8495	PPFIA binding protein 2
3045.95	-0.5725	0.0817421	-7.00328	2.50034e-12	0	ENSG00000174953	DHX36	170506	DEAH-box helicase 36
27232.4	-0.5094	0.0728797	-6.98905	2.76755e-12	0	ENSG00000129351	ILF3	3609	interleukin enhancer binding factor 3
3677.37	0.5305	0.0759885	6.981	2.9308e-12	0	ENSG00000164211	STARD4	134429	StAR related lipid transfer domain containing 4
294.523	1.2575	0.180381	6.97153	3.13514e-12	0	ENSG00000254860	TMEM9B-AS1	493900	TMEM9B antisense RNA 1
2285.91	0.7577	0.108745	6.96808	3.21288e-12	0	ENSG00000149179	C11orf49	79096	chromosome 11 open reading frame 49
72.547	1.9138	0.275055	6.95796	3.45232e-12	0	ENSG00000140538	NTRK3	4916	neurotrophic receptor tyrosine kinase 3
561.871	1.452	0.208715	6.95678	3.48128e-12	0	ENSG00000233695	NA	NA	NA
689.1	0.9313	0.133931	6.95391	3.55288e-12	0	ENSG00000243753	HLA-L	3139	major histocompatibility complex, class I, L (pseudogene)
1968.08	1.2481	0.179593	6.94957	3.66414e-12	0	ENSG00000168542	COL3A1	1281	collagen type III alpha 1 chain
4876.4	0.9056	0.130372	6.94599	3.75824e-12	0	ENSG00000214021	TTLL3	26140	tubulin tyrosine ligase like 3
910.421	1.2939	0.18629	6.94542	3.77334e-12	0	ENSG00000100100	PIK3IP1	113791	phosphoinositide-3-kinase interacting protein 1
3516.33	0.8912	0.12838	6.94185	3.86984e-12	0	ENSG00000169826	CSGALNACT2	55454	chondroitin sulfate N-acetylgalactosaminyltransferase 2
326.304	-0.9576	0.138204	-6.92903	4.23734e-12	0	ENSG00000173281	PPP1R3B	79660	protein phosphatase 1 regulatory subunit 3B
3109.46	-0.5545	0.080101	-6.92279	4.42846e-12	0	ENSG00000115355	CCDC88A	55704	coiled-coil domain containing 88A
2874.41	1.2687	0.183384	6.91815	4.5758e-12	0	ENSG00000166444	ST5	6764	suppression of tumorigenicity 5
13940.7	0.5622	0.0813274	6.91277	4.75268e-12	0	ENSG00000131711	MAP1B	4131	microtubule associated protein 1B
921.882	0.7211	0.104484	6.90163	5.1411e-12	0	ENSG00000025434	NR1H3	10062	nuclear receptor subfamily 1 group H member 3
177.606	1.5196	0.22115	6.87125	6.36423e-12	0	ENSG00000166407	LMO1	4004	LIM domain only 1
3343.47	0.6699	0.0975156	6.86942	6.44641e-12	0	ENSG00000166483	WEE1	7465	WEE1 G2 checkpoint kinase
10345.1	-0.4833	0.0703747	-6.86802	6.51013e-12	0	ENSG00000136527	TRA2B	6434	transformer 2 beta homolog
8948.87	-0.4991	0.0726929	-6.86653	6.57812e-12	0	ENSG00000123136	DDX39A	10212	DExD-box helicase 39A
1618.19	-0.869	0.126629	-6.86291	6.74738e-12	0	ENSG00000267100	ILF3-DT	147727	ILF3 divergent transcript
318.7	-0.9036	0.131795	-6.85603	7.0802e-12	0	ENSG00000120910	PPP3CC	5533	protein phosphatase 3 catalytic subunit gamma
1996.73	-0.8343	0.121854	-6.84658	7.56374e-12	0	ENSG00000051341	POLQ	10721	DNA polymerase theta
3940.98	0.5267	0.0769741	6.84196	7.81164e-12	0	ENSG00000128309	MPST	4357	mercaptopyruvate sulfurtransferase
1211.19	0.6182	0.0904063	6.83818	8.0208e-12	0	ENSG00000122417	ODF2L	57489	outer dense fiber of sperm tails 2 like
308.065	0.9063	0.132709	6.82954	8.51874e-12	0	ENSG00000242242	NA	NA	NA
1116.44	0.7357	0.107998	6.81229	9.6054e-12	0	ENSG00000099139	PCSK5	5125	proprotein convertase subtilisin/kexin type 5
1129.7	-0.6852	0.10079	-6.79874	1.05541e-11	0	ENSG00000159685	CHCHD6	84303	coiled-coil-helix-coiled-coil-helix domain containing 6
1943.9	-0.668	0.0982628	-6.79782	1.06215e-11	0	ENSG00000129055	ANAPC13	25847	anaphase promoting complex subunit 13
3100.08	-0.5861	0.0863494	-6.78776	1.13887e-11	0	ENSG00000205212	CCDC144NL	339184	coiled-coil domain containing 144 family, N-terminal like
1642.26	-0.6883	0.101429	-6.78604	1.15251e-11	0	ENSG00000127666	TICAM1	148022	toll like receptor adaptor molecule 1
209711	-0.5558	0.0819726	-6.78008	1.20109e-11	0	ENSG00000167658	EEF2	1938	eukaryotic translation elongation factor 2
6323.55	-0.5688	0.0839051	-6.77928	1.2078e-11	0	ENSG00000114686	MRPL3	11222	mitochondrial ribosomal protein L3
628.271	-0.9705	0.143196	-6.77715	1.22566e-11	0	ENSG00000049130	KITLG	4254	KIT ligand
8246.49	0.4713	0.0695679	6.77507	1.24342e-11	0	ENSG00000073578	SDHA	6389	succinate dehydrogenase complex flavoprotein subunit A
157.218	-1.4716	0.217203	-6.77525	1.24195e-11	0	ENSG00000135318	NT5E	4907	5'-nucleotidase ecto
659.056	0.6974	0.102983	6.77223	1.26815e-11	0	ENSG00000141519	CCDC40	55036	coiled-coil domain containing 40
3543.62	0.5479	0.0809201	6.77065	1.28206e-11	0	ENSG00000101040	ZMYND8	23613	zinc finger MYND-type containing 8
34182.8	-1.0834	0.160054	-6.76871	1.29934e-11	0	ENSG00000100867	DHRS2	10202	dehydrogenase/reductase 2
296.771	0.9314	0.137824	6.75795	1.39955e-11	0	ENSG00000127419	TMEM175	84286	transmembrane protein 175
5608.8	0.8281	0.122544	6.758	1.39914e-11	0	ENSG00000149182	ARFGAP2	84364	ADP ribosylation factor GTPase activating protein 2
2283.42	-1.1074	0.164048	-6.75042	1.47413e-11	0	ENSG00000155189	AGPAT5	55326	1-acylglycerol-3-phosphate O-acyltransferase 5
4420.56	-0.5482	0.0813302	-6.74078	1.57539e-11	0	ENSG00000116127	ALMS1	7840	ALMS1 centrosome and basal body associated protein
2889.73	0.5095	0.0755843	6.74083	1.57485e-11	0	ENSG00000042445	RETSAT	54884	retinol saturase
280.765	1.2852	0.190851	6.73389	1.65188e-11	0	ENSG00000073146	MOV10L1	54456	Mov10 like RISC complex RNA helicase 1
131.71	1.319	0.195978	6.73059	1.68971e-11	0	ENSG00000165272	AQP3	360	aquaporin 3 (Gill blood group)
258.522	-1.2226	0.181732	-6.72753	1.7257e-11	0	ENSG00000138207	RBP4	5950	retinol binding protein 4
1454.84	-0.7585	0.112833	-6.72275	1.78327e-11	0	ENSG00000005436	GCFC2	6936	GC-rich sequence DNA-binding factor 2
4428.45	-0.5715	0.0851033	-6.71548	1.87455e-11	0	ENSG00000076924	XAB2	56949	XPA binding protein 2
342.03	-1.1475	0.170918	-6.71367	1.89783e-11	0	ENSG00000212123	PRR22	163154	proline rich 22
3280.05	-0.6553	0.0977176	-6.70653	1.99301e-11	0	ENSG00000240476	NA	NA	NA
4199.23	-0.7774	0.115938	-6.70508	2.01298e-11	0	ENSG00000114346	ECT2	1894	epithelial cell transforming 2
549.926	-0.753	0.112311	-6.70421	2.02499e-11	0	ENSG00000189120	SP6	80320	Sp6 transcription factor
6959.71	0.5018	0.0749461	6.69542	2.15055e-11	0	ENSG00000072310	SREBF1	6720	sterol regulatory element binding transcription factor 1
3836.62	0.6063	0.0905883	6.69302	2.18615e-11	0	ENSG00000121753	ADGRB2	576	adhesion G protein-coupled receptor B2
3074	0.7325	0.109455	6.69245	2.19462e-11	0	ENSG00000084731	KIF3C	3797	kinesin family member 3C
664.939	-0.7726	0.115486	-6.69039	2.22582e-11	0	ENSG00000070886	EPHA8	2046	EPH receptor A8
57.1663	-2.0342	0.304145	-6.68825	2.25855e-11	0	ENSG00000151322	NPAS3	64067	neuronal PAS domain protein 3
281.265	-1.5103	0.226033	-6.68192	2.35839e-11	0	ENSG00000222012	LOC105375614	105375614	uncharacterized LOC105375614
2413.26	-0.633	0.094804	-6.67738	2.43248e-11	0	ENSG00000124383	MPHOSPH10	10199	M-phase phosphoprotein 10
422.613	-0.8129	0.121739	-6.67735	2.43299e-11	0	ENSG00000106993	CDC37L1	55664	cell division cycle 37 like 1
2255.03	-0.6123	0.0917261	-6.67582	2.45861e-11	0	ENSG00000132024	CC2D1A	54862	coiled-coil and C2 domain containing 1A
4655.71	-0.5319	0.0798226	-6.66312	2.68078e-11	0	ENSG00000167088	SNRPD1	6632	small nuclear ribonucleoprotein D1 polypeptide
822.184	-1.5143	0.227748	-6.64896	2.95166e-11	0	ENSG00000162711	NLRP3	114548	NLR family pyrin domain containing 3
6272.82	-0.5139	0.0772916	-6.64895	2.95195e-11	0	ENSG00000166532	RIMKLB	57494	ribosomal modification protein rimK like family member B
5246.26	0.5473	0.0823379	6.6471	2.98924e-11	0	ENSG00000113583	C5orf15	56951	chromosome 5 open reading frame 15
6372.35	-0.7176	0.108011	-6.64342	3.06485e-11	0	ENSG00000178104	PDE4DIP	9659	phosphodiesterase 4D interacting protein
528.266	1.0676	0.160856	6.63678	3.20618e-11	0	ENSG00000145794	MEGF10	84466	multiple EGF like domains 10
3314.57	-0.5125	0.0772668	-6.63339	3.28054e-11	0	ENSG00000198824	CHAMP1	283489	chromosome alignment maintaining phosphoprotein 1
2308.08	-0.5764	0.0869325	-6.62992	3.35878e-11	0	ENSG00000005448	WDR54	84058	WD repeat domain 54
296.024	-1.6155	0.243709	-6.62877	3.38494e-11	0	ENSG00000154928	EPHB1	2047	EPH receptor B1
1948.83	-0.6925	0.104521	-6.62542	3.46272e-11	0	ENSG00000138182	KIF20B	9585	kinesin family member 20B
1137.62	-0.6822	0.103314	-6.60329	4.02127e-11	0	ENSG00000114631	PODXL2	50512	podocalyxin like 2
1013.91	-0.7219	0.109393	-6.59893	4.14141e-11	0	ENSG00000130829	DUSP9	1852	dual specificity phosphatase 9
10629.1	-0.6767	0.102567	-6.59716	4.19097e-11	0	ENSG00000117143	UAP1	6675	UDP-N-acetylglucosamine pyrophosphorylase 1
2547.22	-0.5338	0.080916	-6.59652	4.20928e-11	0	ENSG00000132017	DCAF15	90379	DDB1 and CUL4 associated factor 15
2053.44	-0.5662	0.0859118	-6.59092	4.37108e-11	0	ENSG00000183624	HMCES	56941	5-hydroxymethylcytosine binding, ES cell specific
1484.69	-0.708	0.107447	-6.58919	4.42234e-11	0	ENSG00000177595	PIDD1	55367	p53-induced death domain protein 1
736.843	0.8453	0.128843	6.56031	5.36952e-11	0	ENSG00000183044	ABAT	18	4-aminobutyrate aminotransferase
2769.73	0.7273	0.110876	6.55983	5.38684e-11	0	ENSG00000225968	ELFN1	392617	extracellular leucine rich repeat and fibronectin type III domain containing 1
699.08	-0.6769	0.10322	-6.55759	5.46843e-11	0	ENSG00000169116	PARM1	25849	prostate androgen-regulated mucin-like protein 1
390.857	-0.7878	0.120201	-6.55368	5.61376e-11	0	ENSG00000176595	KBTBD11	9920	kelch repeat and BTB domain containing 11
2243.73	0.7016	0.107095	6.55097	5.71629e-11	0	ENSG00000171346	KRT15	3866	keratin 15
7329.11	-0.598	0.0913095	-6.54915	5.78658e-11	0	ENSG00000169564	PCBP1	5093	poly(rC) binding protein 1
5094.96	0.7011	0.107068	6.54826	5.82095e-11	0	ENSG00000110514	MADD	8567	MAP kinase activating death domain
4294.41	-0.656	0.1002	-6.54639	5.89441e-11	0	ENSG00000095002	MSH2	4436	mutS homolog 2
1215.78	0.9393	0.143482	6.54652	5.88917e-11	0	ENSG00000123342	MMP19	4327	matrix metallopeptidase 19
1082.14	0.9725	0.148744	6.53788	6.23979e-11	0	ENSG00000130270	ATP8B3	148229	ATPase phospholipid transporting 8B3
4324.32	-0.5435	0.0832649	-6.52749	6.68796e-11	0	ENSG00000144895	EIF2A	83939	eukaryotic translation initiation factor 2A
2521.62	-0.8599	0.131743	-6.52741	6.69186e-11	0	ENSG00000113083	LOX	4015	lysyl oxidase
913.249	1.2614	0.193406	6.52185	6.94442e-11	0	ENSG00000069431	ABCC9	10060	ATP binding cassette subfamily C member 9
92.1258	-1.6852	0.258522	-6.51871	7.09135e-11	0	ENSG00000225778	PROSER2-AS1	219731	PROSER2 antisense RNA 1
130.127	1.8356	0.281674	6.5168	7.18238e-11	0	ENSG00000273301	NA	NA	NA
2789.91	-1.1144	0.171263	-6.50714	7.65946e-11	0	ENSG00000147872	PLIN2	123	perilipin 2
465.447	1.3272	0.204317	6.49602	8.24743e-11	0	ENSG00000129170	CSRP3	8048	cysteine and glycine rich protein 3
1065.75	-0.6067	0.0934102	-6.4953	8.28655e-11	0	ENSG00000173163	COMMD1	150684	copper metabolism domain containing 1
310.029	-1.1751	0.18094	-6.49467	8.32162e-11	0	ENSG00000168477	TNXB	7148	tenascin XB
801.102	-0.7167	0.110358	-6.49433	8.34018e-11	0	ENSG00000123179	EBPL	84650	EBP like
68.7615	1.81	0.278972	6.48817	8.6885e-11	0	ENSG00000204397	CARD16	114769	caspase recruitment domain family member 16
443.008	-0.8691	0.134001	-6.48581	8.82582e-11	0	ENSG00000204442	FAM155A	728215	family with sequence similarity 155 member A
660.961	0.7683	0.11857	6.47965	9.19381e-11	0	ENSG00000170439	METTL7B	196410	methyltransferase like 7B
3445.15	-0.5865	0.0905203	-6.47894	9.2367e-11	0	ENSG00000085872	CHERP	10523	calcium homeostasis endoplasmic reticulum protein
487.505	-1.3389	0.206706	-6.47732	9.33669e-11	0	ENSG00000269927	NA	NA	NA
451.213	0.7961	0.122917	6.47646	9.39004e-11	0	ENSG00000235531	MSC-AS1	100132891	MSC antisense RNA 1
626.671	-0.7648	0.118198	-6.47066	9.75747e-11	0	ENSG00000168952	STXBP6	29091	syntaxin binding protein 6
9286.82	-0.5066	0.0782898	-6.47034	9.77811e-11	0	ENSG00000110713	NUP98	4928	nucleoporin 98
154.131	1.3217	0.204529	6.46212	1.03248e-10	0	ENSG00000115596	WNT6	7475	Wnt family member 6
4227.22	0.9788	0.151596	6.45638	1.07235e-10	0	ENSG00000101290	CDS2	8760	CDP-diacylglycerol synthase 2
3850.87	-0.5131	0.0795089	-6.45294	1.09698e-10	0	ENSG00000115970	THADA	63892	THADA armadillo repeat containing
631.45	0.6864	0.106371	6.45254	1.0999e-10	0	ENSG00000150756	ATPSCKMT	134145	ATP synthase c subunit lysine N-methyltransferase
13227.2	-0.7935	0.123017	-6.44995	1.1189e-10	0	ENSG00000171848	RRM2	6241	ribonucleotide reductase regulatory subunit M2
3575.69	-0.6249	0.0969101	-6.44856	1.12915e-10	0	ENSG00000105255	FSD1	79187	fibronectin type III and SPRY domain containing 1
978.716	-0.5877	0.0911641	-6.44699	1.14095e-10	0	ENSG00000122547	EEPD1	80820	endonuclease/exonuclease/phosphatase family domain containing 1
4409.95	0.7722	0.119799	6.44563	1.15124e-10	0	ENSG00000104368	PLAT	5327	plasminogen activator, tissue type
1096.31	-0.632	0.0981513	-6.43874	1.20472e-10	0	ENSG00000171105	INSR	3643	insulin receptor
50.999	2.4711	0.384418	6.42827	1.29064e-10	0	ENSG00000128710	HOXD10	3236	homeobox D10
1118.08	-0.8166	0.127047	-6.42731	1.29882e-10	0	ENSG00000149571	KIRREL3	84623	kirre like nephrin family adhesion molecule 3
911.258	-0.5869	0.0913113	-6.4274	1.29802e-10	0	ENSG00000102743	SLC25A15	10166	solute carrier family 25 member 15
1742.35	0.6971	0.108519	6.42355	1.33132e-10	0	ENSG00000069188	SDK2	54549	sidekick cell adhesion molecule 2
886.515	0.721	0.112323	6.41896	1.37209e-10	0	ENSG00000114268	PFKFB4	5210	6-phosphofructo-2-kinase/fructose-2,6-biphosphatase 4
678.795	0.7786	0.121307	6.4186	1.37537e-10	0	ENSG00000113211	PCDHB6	56130	protocadherin beta 6
5252.85	-0.4963	0.0773891	-6.41253	1.43126e-10	0	ENSG00000136518	ACTL6A	86	actin like 6A
330.646	1.0357	0.161537	6.41159	1.44006e-10	0	ENSG00000123243	ITIH5	80760	inter-alpha-trypsin inhibitor heavy chain 5
962.625	0.8629	0.134718	6.40504	1.50331e-10	0	ENSG00000112852	PCDHB2	56133	protocadherin beta 2
4912.03	0.6678	0.104372	6.39856	1.56854e-10	0	ENSG00000089063	TMEM230	29058	transmembrane protein 230
657.608	-0.7707	0.120533	-6.39451	1.61064e-10	0	ENSG00000164169	PRMT9	90826	protein arginine methyltransferase 9
2640.37	0.7084	0.110895	6.38805	1.68016e-10	0	ENSG00000197712	FAM114A1	92689	family with sequence similarity 114 member A1
2842.9	-0.4754	0.0745026	-6.38037	1.76664e-10	0	ENSG00000118007	STAG1	10274	stromal antigen 1
1645.77	-0.6617	0.103722	-6.37937	1.77816e-10	0	ENSG00000135069	PSAT1	29968	phosphoserine aminotransferase 1
6748.11	0.5641	0.0884316	6.37923	1.77977e-10	0	ENSG00000221968	FADS3	3995	fatty acid desaturase 3
135.187	-1.618	0.253819	-6.37471	1.83306e-10	0	ENSG00000136689	IL1RN	3557	interleukin 1 receptor antagonist
4347.84	0.4835	0.076062	6.35637	2.06577e-10	0	ENSG00000128294	TPST2	8459	tyrosylprotein sulfotransferase 2
189.787	-1.1369	0.179129	-6.3469	2.19691e-10	0	ENSG00000160255	ITGB2	3689	integrin subunit beta 2
81.9573	1.5869	0.250202	6.34232	2.26337e-10	0	ENSG00000173391	OLR1	4973	oxidized low density lipoprotein receptor 1
1604.6	-0.5878	0.0927917	-6.33423	2.38524e-10	0	ENSG00000187772	LIN28B	389421	lin-28 homolog B
596.533	0.6657	0.105141	6.33145	2.42869e-10	0	ENSG00000124587	PEX6	5190	peroxisomal biogenesis factor 6
6603.65	-0.5172	0.0817357	-6.32731	2.49475e-10	0	ENSG00000070087	PFN2	5217	profilin 2
1499.87	0.5504	0.0869893	6.32707	2.49865e-10	0	ENSG00000165424	ZCCHC24	219654	zinc finger CCHC-type containing 24
75.5258	-1.5835	0.250327	-6.32592	2.51735e-10	0	ENSG00000271927	NA	NA	NA
2388.76	0.6481	0.102446	6.32589	2.51777e-10	0	ENSG00000185189	NRBP2	340371	nuclear receptor binding protein 2
237.5	0.9172	0.145062	6.32295	2.5661e-10	0	ENSG00000224294	PINCR	101927501	p53-induced noncoding RNA
1652.12	0.6329	0.100224	6.31464	2.70783e-10	0	ENSG00000162341	TPCN2	219931	two pore segment channel 2
9287.12	0.761	0.120595	6.31003	2.78983e-10	0	ENSG00000087245	MMP2	4313	matrix metallopeptidase 2
1483.79	0.9374	0.148613	6.30761	2.83384e-10	0	ENSG00000140511	HAPLN3	145864	hyaluronan and proteoglycan link protein 3
2736.61	-0.5565	0.0882725	-6.3038	2.90431e-10	0	ENSG00000169251	NMD3	51068	NMD3 ribosome export adaptor
722.338	-0.7651	0.12145	-6.29969	2.98241e-10	0	ENSG00000165572	KBTBD6	89890	kelch repeat and BTB domain containing 6
4531.04	0.572	0.0909202	6.29093	3.15561e-10	0	ENSG00000160991	ORAI2	80228	ORAI calcium release-activated calcium modulator 2
399.313	0.9091	0.144537	6.28977	3.1794e-10	0	ENSG00000164867	NOS3	4846	nitric oxide synthase 3
202.709	-0.9941	0.158441	-6.2742	3.51434e-10	0	ENSG00000205808	PLPP6	403313	phospholipid phosphatase 6
13280.7	-0.4598	0.0732995	-6.27289	3.54399e-10	0	ENSG00000105202	FBL	2091	fibrillarin
1546.68	0.7612	0.121423	6.26868	3.64119e-10	0	ENSG00000169740	ZNF32	7580	zinc finger protein 32
306.712	-1.0693	0.170702	-6.26433	3.7444e-10	0	ENSG00000244128	NA	NA	NA
102.539	-1.3293	0.212352	-6.26009	3.84756e-10	0	ENSG00000254319	LOC101927815	101927815	uncharacterized LOC101927815
380.471	-0.923	0.14775	-6.24737	4.17413e-10	0	ENSG00000123977	DAW1	164781	dynein assembly factor with WD repeats 1
3686.45	-0.5542	0.0887449	-6.24511	4.23505e-10	0	ENSG00000164164	OTUD4	54726	OTU deubiquitinase 4
2704.7	0.6899	0.110504	6.24363	4.27531e-10	0	ENSG00000177169	ULK1	8408	unc-51 like autophagy activating kinase 1
1769	0.5927	0.094944	6.24314	4.2888e-10	0	ENSG00000153214	TMEM87B	84910	transmembrane protein 87B
1835.52	-0.6044	0.0969446	-6.23489	4.52093e-10	0	ENSG00000105248	YJU2	55702	YJU2 splicing factor homolog
239.279	0.9741	0.156357	6.22975	4.67167e-10	0	ENSG00000233426	NA	NA	NA
3618.56	0.7635	0.122643	6.22577	4.7921e-10	0	ENSG00000086289	EPDR1	54749	ependymin related 1
2333.08	-0.8643	0.138904	-6.2223	4.89905e-10	0	ENSG00000189057	FAM111B	374393	family with sequence similarity 111 member B
5574.61	0.4812	0.0773502	6.22078	4.94703e-10	0	ENSG00000157637	SLC38A10	124565	solute carrier family 38 member 10
4458.97	0.5045	0.0812373	6.21024	5.29029e-10	0	ENSG00000135454	B4GALNT1	2583	beta-1,4-N-acetyl-galactosaminyltransferase 1
208.192	-1.0065	0.162079	-6.20974	5.30707e-10	0	ENSG00000177076	ACER2	340485	alkaline ceramidase 2
1901.68	0.5924	0.0954021	6.20929	5.32241e-10	0	ENSG00000111678	C12orf57	113246	chromosome 12 open reading frame 57
15113.6	-0.8402	0.135338	-6.20841	5.35246e-10	0	ENSG00000117318	ID3	3399	inhibitor of DNA binding 3, HLH protein
530.025	0.6804	0.109706	6.20175	5.58372e-10	0	ENSG00000013563	DNASE1L1	1774	deoxyribonuclease 1 like 1
1273.4	-0.64	0.103232	-6.1997	5.65719e-10	0	ENSG00000092140	G2E3	55632	G2/M-phase specific E3 ubiquitin protein ligase
2362.69	0.7202	0.116161	6.19987	5.65101e-10	0	ENSG00000167889	MGAT5B	146664	alpha-1,6-mannosylglycoprotein 6-beta-N-acetylglucosaminyltransferase B
2723.12	-0.5122	0.0827347	-6.19068	5.99043e-10	0	ENSG00000130299	GTPBP3	84705	GTP binding protein 3, mitochondrial
2119.57	-0.5873	0.0948957	-6.18936	6.04094e-10	0	ENSG00000213339	QTRT1	81890	queuine tRNA-ribosyltransferase catalytic subunit 1
2648.37	0.5053	0.081671	6.18676	6.14121e-10	0	ENSG00000167543	TP53I13	90313	tumor protein p53 inducible protein 13
214.398	-1.5722	0.25415	-6.18606	6.16874e-10	0	ENSG00000053747	LAMA3	3909	laminin subunit alpha 3
631.746	3.579	0.578714	6.18448	6.23073e-10	0	ENSG00000205649	HTN3	3347	histatin 3
453.525	-0.7809	0.126282	-6.1841	6.24566e-10	0	ENSG00000172785	CBWD1	55871	COBW domain containing 1
888.937	0.7558	0.122276	6.18124	6.36015e-10	0	ENSG00000157613	CREB3L1	90993	cAMP responsive element binding protein 3 like 1
1425.91	0.914	0.147944	6.17832	6.47864e-10	0	ENSG00000105290	APLP1	333	amyloid beta precursor like protein 1
9637.42	-0.5987	0.09697	-6.1739	6.66266e-10	0	ENSG00000014641	MDH1	4190	malate dehydrogenase 1
143.267	-1.259	0.204006	-6.17145	6.76675e-10	0	ENSG00000186523	FAM86B1	85002	family with sequence similarity 86 member B1
378.941	0.9286	0.15049	6.17067	6.8e-10	0	ENSG00000131650	KREMEN2	79412	kringle containing transmembrane protein 2
1001.07	-0.8425	0.136615	-6.16725	6.9488e-10	0	ENSG00000158050	DUSP2	1844	dual specificity phosphatase 2
1806.35	0.5069	0.0822062	6.16581	7.01241e-10	0	ENSG00000167797	CDK2AP2	10263	cyclin dependent kinase 2 associated protein 2
2135.22	-0.5237	0.0849513	-6.16527	7.03645e-10	0	ENSG00000181467	RAP2B	5912	RAP2B, member of RAS oncogene family
1958.09	0.5631	0.0913387	6.16499	7.04864e-10	0	ENSG00000104765	BNIP3L	665	BCL2 interacting protein 3 like
23163.4	0.5213	0.0845735	6.16359	7.11144e-10	0	ENSG00000171793	CTPS1	1503	CTP synthase 1
2405.41	0.5848	0.09488	6.16386	7.09916e-10	0	ENSG00000182809	CRIP2	1397	cysteine rich protein 2
781.11	0.7325	0.118982	6.1568	7.42315e-10	0	ENSG00000158828	PINK1	65018	PTEN induced kinase 1
1440.64	0.6596	0.107192	6.15314	7.59655e-10	0	ENSG00000103034	NDRG4	65009	NDRG family member 4
2588.22	-0.6196	0.100725	-6.15143	7.67886e-10	0	ENSG00000130803	ZNF317	57693	zinc finger protein 317
907.428	-0.8054	0.130943	-6.15108	7.69554e-10	0	ENSG00000180263	FGD6	55785	FYVE, RhoGEF and PH domain containing 6
17744.9	0.8554	0.139091	6.15013	7.74172e-10	0	ENSG00000123384	LRP1	4035	LDL receptor related protein 1
366.228	0.9068	0.147517	6.14685	7.90346e-10	0	ENSG00000006210	CX3CL1	6376	C-X3-C motif chemokine ligand 1
9674.98	-0.6007	0.0977892	-6.14286	8.10507e-10	0	ENSG00000092201	SUPT16H	11198	SPT16 homolog, facilitates chromatin remodeling subunit
497.817	0.7522	0.122512	6.13976	8.26464e-10	0	ENSG00000171368	TPPP	11076	tubulin polymerization promoting protein
1425.92	-0.5232	0.0853091	-6.13323	8.61108e-10	0	ENSG00000071205	ARHGAP10	79658	Rho GTPase activating protein 10
407.909	1.2026	0.196119	6.13188	8.68458e-10	0	ENSG00000136425	CIB2	10518	calcium and integrin binding family member 2
1262.25	-0.6779	0.110563	-6.13173	8.69311e-10	0	ENSG00000171466	ZNF562	54811	zinc finger protein 562
3696.91	-0.5989	0.0976829	-6.13063	8.75302e-10	0	ENSG00000115364	MRPL19	9801	mitochondrial ribosomal protein L19
2598.57	0.5799	0.0946795	6.12442	9.10147e-10	0	ENSG00000159348	CYB5R1	51706	cytochrome b5 reductase 1
779.918	-0.848	0.138458	-6.12444	9.10003e-10	0	ENSG00000183354	KIAA2026	158358	KIAA2026
1107.32	0.5841	0.0953855	6.12396	9.12768e-10	0	ENSG00000185269	NOTUM	147111	notum, palmitoleoyl-protein carboxylesterase
1415.9	-0.5366	0.0876268	-6.12357	9.1502e-10	0	ENSG00000129071	MBD4	8930	methyl-CpG binding domain 4, DNA glycosylase
3440.64	-0.5467	0.089316	-6.12138	9.27685e-10	0	ENSG00000151576	QTRT2	79691	queuine tRNA-ribosyltransferase accessory subunit 2
3453.39	-0.5787	0.0945578	-6.12012	9.3504e-10	0	ENSG00000104980	TIMM44	10469	translocase of inner mitochondrial membrane 44
637.647	-0.6374	0.104195	-6.11739	9.5119e-10	0	ENSG00000162924	REL	5966	REL proto-oncogene, NF-kB subunit
58.3563	-1.6954	0.277255	-6.11504	9.65339e-10	0	ENSG00000184261	KCNK12	56660	potassium two pore domain channel subfamily K member 12
3831.22	-0.4901	0.0801953	-6.11081	9.9126e-10	0	ENSG00000130254	SAFB2	9667	scaffold attachment factor B2
474.509	0.7854	0.128615	6.10628	1.01983e-09	0	ENSG00000067715	SYT1	6857	synaptotagmin 1
4252.62	-0.4755	0.077896	-6.10428	1.03263e-09	0	ENSG00000138041	NA	NA	NA
243.953	0.9894	0.162161	6.10151	1.05072e-09	0	ENSG00000166046	TCP11L2	255394	t-complex 11 like 2
83.8196	1.5947	0.261426	6.09984	1.06172e-09	0	ENSG00000266306	NA	NA	NA
449.059	0.7615	0.124875	6.09825	1.07236e-09	0	ENSG00000132793	LPIN3	64900	lipin 3
1081.23	0.6369	0.104504	6.09464	1.09686e-09	0	ENSG00000118160	SLC8A2	6543	solute carrier family 8 member A2
1575.7	0.7135	0.117237	6.08585	1.15875e-09	0	ENSG00000135124	P2RX4	5025	purinergic receptor P2X 4
2951.68	0.7098	0.116664	6.08401	1.1721e-09	0	ENSG00000157350	ST3GAL2	6483	ST3 beta-galactoside alpha-2,3-sialyltransferase 2
1236.18	0.7445	0.12252	6.07693	1.22502e-09	0	ENSG00000182632	CCNYL2	414194	cyclin Y like 2 (pseudogene)
1591.76	0.6359	0.104655	6.07636	1.22944e-09	0	ENSG00000070540	WIPI1	55062	WD repeat domain, phosphoinositide interacting 1
140.845	1.088	0.17919	6.07205	1.26288e-09	0	ENSG00000181126	HLA-V	352962	major histocompatibility complex, class I, V (pseudogene)
2162.89	-0.4946	0.0815388	-6.06624	1.30943e-09	0	ENSG00000109445	ZNF330	27309	zinc finger protein 330
770.399	0.6157	0.101554	6.06257	1.3396e-09	0	ENSG00000183287	CCBE1	147372	collagen and calcium binding EGF domains 1
657.371	-0.6521	0.107682	-6.05598	1.39562e-09	0	ENSG00000169087	HSPBAP1	79663	HSPB1 associated protein 1
272.558	1.2191	0.201325	6.05549	1.3999e-09	0	ENSG00000166333	ILK	3611	integrin linked kinase
780.562	-0.788	0.130175	-6.05304	1.42135e-09	0	ENSG00000178695	KCTD12	115207	potassium channel tetramerization domain containing 12
466.07	0.8161	0.13498	6.04608	1.48415e-09	0	ENSG00000117525	F3	2152	coagulation factor III, tissue factor
466.981	1.052	0.174019	6.04509	1.49325e-09	0	ENSG00000087116	ADAMTS2	9509	ADAM metallopeptidase with thrombospondin type 1 motif 2
225.845	0.8983	0.148635	6.04341	1.50889e-09	0	ENSG00000160183	TMPRSS3	64699	transmembrane serine protease 3
259.777	0.9099	0.150594	6.04228	1.51953e-09	0	ENSG00000171450	CDK5R2	8941	cyclin dependent kinase 5 regulatory subunit 2
26954.9	0.4435	0.0734147	6.04112	1.5305e-09	0	ENSG00000169813	HNRNPF	3185	heterogeneous nuclear ribonucleoprotein F
76.6002	-2.5258	0.41855	-6.03459	1.59367e-09	0	ENSG00000236345	NA	NA	NA
604.061	-0.6925	0.114847	-6.02968	1.64282e-09	0	ENSG00000092208	GEMIN2	8487	gem nuclear organelle associated protein 2
70.814	1.7783	0.29505	6.02695	1.6708e-09	0	ENSG00000130433	CACNG6	59285	calcium voltage-gated channel auxiliary subunit gamma 6
970.414	0.9832	0.163191	6.02473	1.69392e-09	0	ENSG00000144642	RBMS3	27303	RNA binding motif single stranded interacting protein 3
713.64	-0.6807	0.113004	-6.02369	1.7049e-09	0	ENSG00000087903	RFX2	5990	regulatory factor X2
163.749	-1.081	0.179523	-6.02162	1.72677e-09	0	ENSG00000241280	NA	NA	NA
6913.56	0.6405	0.106397	6.01991	1.74519e-09	0	ENSG00000171148	TADA3	10474	transcriptional adaptor 3
468.756	0.8032	0.133509	6.01585	1.78948e-09	0	ENSG00000101986	ABCD1	215	ATP binding cassette subfamily D member 1
2459.12	0.5738	0.0954423	6.01186	1.83405e-09	0	ENSG00000137831	UACA	55075	uveal autoantigen with coiled-coil domains and ankyrin repeats
7780.85	0.5291	0.088041	6.00994	1.85589e-09	0	ENSG00000090013	BLVRB	645	biliverdin reductase B
2812.24	0.5697	0.0948488	6.00673	1.89299e-09	0	ENSG00000124006	OBSL1	23363	obscurin like 1
676.586	-0.6259	0.104195	-6.00683	1.89187e-09	0	ENSG00000164167	LSM6	11157	LSM6 homolog, U6 small nuclear RNA and mRNA degradation associated
68.4935	2.0075	0.33416	6.00749	1.88412e-09	0	ENSG00000254554	NA	NA	NA
87.854	-1.4286	0.23783	-6.00672	1.8931e-09	0	ENSG00000007264	MATK	4145	megakaryocyte-associated tyrosine kinase
3727.92	0.5207	0.0867278	6.00439	1.92054e-09	0	ENSG00000110697	PITPNM1	9600	phosphatidylinositol transfer protein membrane associated 1
2964.5	0.5504	0.0917473	5.99905	1.98475e-09	0	ENSG00000164638	SLC29A4	222962	solute carrier family 29 member 4
655.601	-0.8831	0.14728	-5.99628	2.01885e-09	0	ENSG00000107020	PLGRKT	55848	plasminogen receptor with a C-terminal lysine
8953.25	-0.432	0.0720809	-5.99321	2.05739e-09	0	ENSG00000135316	SYNCRIP	10492	synaptotagmin binding cytoplasmic RNA interacting protein
804.656	-1.1827	0.197337	-5.99327	2.05661e-09	0	ENSG00000166250	CLMP	79827	CXADR like membrane protein
730.285	0.6471	0.107974	5.99341	2.05483e-09	0	ENSG00000165548	TMEM63C	57156	transmembrane protein 63C
1429.15	0.6802	0.113536	5.9913	2.08164e-09	0	ENSG00000124788	ATXN1	6310	ataxin 1
993.684	0.8804	0.147232	5.9795	2.23819e-09	0	ENSG00000092929	UNC13D	201294	unc-13 homolog D
1434.54	0.6138	0.102697	5.97668	2.27729e-09	0	ENSG00000139636	LMBR1L	55716	limb development membrane protein 1 like
6459.52	-0.5742	0.0960735	-5.97623	2.28357e-09	0	ENSG00000177963	RIC8A	60626	RIC8 guanine nucleotide exchange factor A
789.794	0.8559	0.143249	5.97515	2.29885e-09	0	ENSG00000165617	DACT1	51339	dishevelled binding antagonist of beta catenin 1
2230.87	-0.5281	0.088484	-5.96782	2.40451e-09	0	ENSG00000196455	PIK3R4	30849	phosphoinositide-3-kinase regulatory subunit 4
3749.56	0.5376	0.0901135	5.96586	2.43347e-09	0	ENSG00000130707	ASS1	445	argininosuccinate synthase 1
887.878	0.6415	0.107577	5.96344	2.46989e-09	0	ENSG00000145214	DGKQ	1609	diacylglycerol kinase theta
1938.17	-0.5798	0.0972325	-5.96282	2.47919e-09	0	ENSG00000196428	TSC22D2	9819	TSC22 domain family member 2
51.3909	-1.8922	0.317456	-5.96043	2.51581e-09	0	ENSG00000225269	NA	NA	NA
3503.88	-0.5522	0.0926848	-5.95732	2.56405e-09	0	ENSG00000085760	MTIF2	4528	mitochondrial translational initiation factor 2
66.0017	1.5553	0.26169	5.94327	2.79396e-09	0	ENSG00000237298	TTN-AS1	100506866	TTN antisense RNA 1
413.418	-0.688	0.115777	-5.94243	2.80835e-09	0	ENSG00000196757	ZNF700	90592	zinc finger protein 700
1772.18	-0.5645	0.0950014	-5.94171	2.82058e-09	0	ENSG00000177570	SAMD12	401474	sterile alpha motif domain containing 12
191.597	-1.2512	0.210619	-5.94072	2.83775e-09	0	ENSG00000121440	PDZRN3	23024	PDZ domain containing ring finger 3
1947.65	0.5438	0.091573	5.93834	2.8793e-09	0	ENSG00000116793	PHTF1	10745	putative homeodomain transcription factor 1
73.8033	-1.7471	0.29436	-5.93517	2.93534e-09	0	ENSG00000147676	MAL2	114569	mal, T cell differentiation protein 2 (gene/pseudogene)
342.059	1.0402	0.17527	5.93479	2.94221e-09	0	ENSG00000181856	SLC2A4	6517	solute carrier family 2 member 4
457.66	0.7974	0.134367	5.93431	2.95076e-09	0	ENSG00000063127	SLC6A16	28968	solute carrier family 6 member 16
2515.83	0.4635	0.0781552	5.93079	3.01488e-09	0	ENSG00000167280	ENGASE	64772	endo-beta-N-acetylglucosaminidase
4717.29	0.7144	0.12047	5.92975	3.03399e-09	0	ENSG00000104419	NDRG1	10397	N-myc downstream regulated 1
2213.23	-0.5006	0.0845284	-5.92216	3.17744e-09	0	ENSG00000165525	NEMF	9147	nuclear export mediator factor
3481.16	-0.6089	0.102985	-5.91233	3.37301e-09	0	ENSG00000184897	H1FX	8971	H1 histone family member X
547.084	-0.725	0.122625	-5.91251	3.36936e-09	0	ENSG00000167914	GSDMA	284110	gasdermin A
3759.45	-0.7764	0.131316	-5.9126	3.3674e-09	0	ENSG00000161249	DMKN	93099	dermokine
158.174	-1.0745	0.182062	-5.90203	3.59047e-09	0	ENSG00000185811	IKZF1	10320	IKAROS family zinc finger 1
298.142	-0.8584	0.145541	-5.89824	3.67392e-09	0	ENSG00000270696	NA	NA	NA
4292.35	-0.7209	0.122258	-5.89616	3.72061e-09	0	ENSG00000196526	AFAP1	60312	actin filament associated protein 1
1902.06	-0.6566	0.111387	-5.89448	3.75874e-09	0	ENSG00000168827	GFM1	85476	G elongation factor mitochondrial 1
5311.1	0.463	0.0785941	5.89091	3.84083e-09	0	ENSG00000132824	SERINC3	10955	serine incorporator 3
8499.84	-0.5286	0.0898215	-5.88474	3.98684e-09	0	ENSG00000130811	EIF3G	8666	eukaryotic translation initiation factor 3 subunit G
161.711	-1.0491	0.178544	-5.87567	4.21143e-09	0	ENSG00000115507	OTX1	5013	orthodenticle homeobox 1
527.291	-0.6326	0.107773	-5.86974	4.36478e-09	0	ENSG00000177030	DEAF1	10522	DEAF1 transcription factor
1214.31	0.5588	0.095217	5.86922	4.37861e-09	0	ENSG00000102218	RP2	6102	RP2 activator of ARL3 GTPase
1764.11	-0.5884	0.100304	-5.86642	4.45296e-09	0	ENSG00000115902	SLC1A4	6509	solute carrier family 1 member 4
58.3244	1.8959	0.323353	5.86329	4.53794e-09	0	ENSG00000256995	NA	NA	NA
42204.3	-0.4458	0.0760455	-5.86167	4.58245e-09	0	ENSG00000105640	RPL18A	6142	ribosomal protein L18a
54.3164	1.9357	0.330233	5.86155	4.58565e-09	0	ENSG00000233354	LINC00028	140875	long intergenic non-protein coding RNA 28
994.669	0.7136	0.121777	5.85974	4.63599e-09	0	ENSG00000151693	ASAP2	8853	ArfGAP with SH3 domain, ankyrin repeat and PH domain 2
86.4229	-1.358	0.231747	-5.85963	4.63902e-09	0	ENSG00000167619	TMEM145	284339	transmembrane protein 145
699.521	0.6599	0.112652	5.85742	4.70112e-09	0	ENSG00000111058	ACSS3	79611	acyl-CoA synthetase short chain family member 3
113.201	-1.2299	0.210057	-5.85507	4.76823e-09	0	ENSG00000244617	ASPRV1	151516	aspartic peptidase retroviral like 1
9078.07	-0.5862	0.100144	-5.85336	4.81728e-09	0	ENSG00000167747	C19orf48	84798	chromosome 19 open reading frame 48
139.28	-1.0848	0.185389	-5.85157	4.86967e-09	0	ENSG00000215218	UBE2QL1	134111	ubiquitin conjugating enzyme E2 Q family like 1
2143.14	0.664	0.113533	5.84836	4.96433e-09	0	ENSG00000006534	ALDH3B1	221	aldehyde dehydrogenase 3 family member B1
260.318	0.9461	0.161833	5.84604	5.03426e-09	0	ENSG00000181444	ZNF467	168544	zinc finger protein 467
69.416	-1.8648	0.319036	-5.84508	5.06339e-09	0	ENSG00000178445	GLDC	2731	glycine decarboxylase
628.714	0.6263	0.1072	5.84244	5.14425e-09	0	ENSG00000048471	SNX29	92017	sorting nexin 29
5474.48	0.6225	0.106588	5.84053	5.2035e-09	0	ENSG00000099889	ARVCF	421	ARVCF delta catenin family member
539.319	-0.7178	0.122899	-5.84024	5.21252e-09	0	ENSG00000130544	ZNF557	79230	zinc finger protein 557
2985.83	0.4819	0.0825619	5.83721	5.30817e-09	0	ENSG00000005486	RHBDD2	57414	rhomboid domain containing 2
118.288	1.458	0.249901	5.83413	5.40731e-09	0	ENSG00000143891	GALM	130589	galactose mutarotase
362.152	0.7971	0.136644	5.83343	5.42983e-09	0	ENSG00000168140	VASN	114990	vasorin
3273.34	0.5043	0.0864493	5.83318	5.4381e-09	0	ENSG00000112511	PHF1	5252	PHD finger protein 1
2617.89	-0.616	0.105693	-5.82844	5.59473e-09	0	ENSG00000170854	RIOX2	84864	ribosomal oxygenase 2
2557.9	-0.621	0.10655	-5.82824	5.60142e-09	0	ENSG00000177565	TBL1XR1	79718	transducin beta like 1 X-linked receptor 1
160.135	-1.6578	0.284457	-5.82797	5.61066e-09	0	ENSG00000124107	SLPI	6590	secretory leukocyte peptidase inhibitor
285.024	1.0403	0.17864	5.82358	5.76006e-09	0	ENSG00000105639	JAK3	3718	Janus kinase 3
774.75	-0.7067	0.121483	-5.81724	5.98262e-09	0	ENSG00000187790	FANCM	57697	FA complementation group M
1163.85	0.5801	0.0997322	5.81673	6.00099e-09	0	ENSG00000132436	FIGNL1	63979	fidgetin like 1
1523.4	0.8543	0.146881	5.81641	6.01238e-09	0	ENSG00000111275	ALDH2	217	aldehyde dehydrogenase 2 family member
260.57	-1.1308	0.194464	-5.81484	6.06934e-09	0	ENSG00000183775	KCTD16	57528	potassium channel tetramerization domain containing 16
950.624	-0.6765	0.116337	-5.81474	6.07287e-09	0	ENSG00000186297	GABRA5	2558	gamma-aminobutyric acid type A receptor alpha5 subunit
9826.31	-0.443	0.076208	-5.81334	6.12393e-09	0	ENSG00000127616	SMARCA4	6597	SWI/SNF related, matrix associated, actin dependent regulator of chromatin, subfamily a, member 4
894.159	-0.565	0.0972023	-5.81297	6.13747e-09	0	ENSG00000155903	RASA2	5922	RAS p21 protein activator 2
208.955	-0.9115	0.157007	-5.80534	6.4234e-09	0	ENSG00000175806	MSRA	4482	methionine sulfoxide reductase A
1461.76	-0.7944	0.136897	-5.80289	6.51832e-09	0	ENSG00000188313	PLSCR1	5359	phospholipid scramblase 1
70.407	-1.3821	0.238214	-5.80191	6.55619e-09	0	ENSG00000177236	NA	NA	NA
9744.02	0.4446	0.0766881	5.79734	6.73751e-09	0	ENSG00000140943	MBTPS1	8720	membrane bound transcription factor peptidase, site 1
237.43	0.8388	0.1447	5.79704	6.74956e-09	0	ENSG00000145908	ZNF300	91975	zinc finger protein 300
395.837	1.0326	0.178226	5.79377	6.88239e-09	0	ENSG00000136383	ALPK3	57538	alpha kinase 3
31393	-0.4863	0.0839399	-5.79324	6.90421e-09	0	ENSG00000114391	RPL24	6152	ribosomal protein L24
527.745	-0.9954	0.171891	-5.79072	7.00862e-09	0	ENSG00000153012	LGI2	55203	leucine rich repeat LGI family member 2
992.502	-0.7441	0.128704	-5.78126	7.41423e-09	0	ENSG00000136159	NUDT15	55270	nudix hydrolase 15
2284.65	0.5356	0.0926893	5.77834	7.5441e-09	0	ENSG00000023902	PLEKHO1	51177	pleckstrin homology domain containing O1
4740.42	-0.6277	0.108628	-5.77833	7.54475e-09	0	ENSG00000143977	SNRPG	6637	small nuclear ribonucleoprotein polypeptide G
550.655	0.8355	0.144675	5.77511	7.6905e-09	0	ENSG00000172296	SPTLC3	55304	serine palmitoyltransferase long chain base subunit 3
421.644	0.7357	0.127417	5.77385	7.74784e-09	0	ENSG00000203999	LINC01270	284751	long intergenic non-protein coding RNA 1270
4110.85	-0.5506	0.0954311	-5.7694	7.95545e-09	0	ENSG00000124356	STAMBP	10617	STAM binding protein
444.284	-0.8859	0.153595	-5.76757	8.04211e-09	0	ENSG00000113296	THBS4	7060	thrombospondin 4
1562.35	-0.6812	0.118137	-5.76648	8.09433e-09	0	ENSG00000134874	DZIP1	22873	DAZ interacting zinc finger protein 1
231.656	0.9282	0.161059	5.76292	8.26693e-09	0	ENSG00000127415	IDUA	3425	iduronidase alpha-L-
3838.28	-0.4867	0.0844892	-5.76031	8.39608e-09	0	ENSG00000165527	ARF6	382	ADP ribosylation factor 6
543.328	0.7149	0.124144	5.75863	8.47982e-09	0	ENSG00000134755	DSC2	1824	desmocollin 2
1461.47	0.688	0.119543	5.7552	8.65416e-09	0	ENSG00000123104	ITPR2	3709	inositol 1,4,5-trisphosphate receptor type 2
132.751	-1.0709	0.186185	-5.75188	8.82565e-09	0	ENSG00000171428	NAT1	9	N-acetyltransferase 1
3985.48	0.4891	0.0850628	5.74991	8.92925e-09	0	ENSG00000175274	TP53I11	9537	tumor protein p53 inducible protein 11
1533.76	-0.7736	0.134554	-5.74924	8.9647e-09	0	ENSG00000186871	ERCC6L	54821	ERCC excision repair 6 like, spindle assembly checkpoint helicase
1899.65	-0.5185	0.0902539	-5.74494	9.19523e-09	0	ENSG00000111788	NA	NA	NA
2141.54	-0.555	0.0966697	-5.74121	9.40052e-09	0	ENSG00000101773	RBBP8	5932	RB binding protein 8, endonuclease
77.1406	-1.6926	0.29486	-5.74052	9.43844e-09	0	ENSG00000175841	NA	NA	NA
12481.3	-0.4167	0.0725874	-5.74074	9.42659e-09	0	ENSG00000156976	EIF4A2	1974	eukaryotic translation initiation factor 4A2
6082.89	0.4936	0.0860079	5.73943	9.49932e-09	0	ENSG00000172725	CORO1B	57175	coronin 1B
369.735	0.9399	0.163762	5.73961	9.48926e-09	0	ENSG00000136378	ADAMTS7	11173	ADAM metallopeptidase with thrombospondin type 1 motif 7
4418.21	0.628	0.109466	5.73713	9.62919e-09	0	ENSG00000100600	LGMN	5641	legumain
4670.09	0.681	0.118767	5.73388	9.8157e-09	0	ENSG00000166402	TUB	7275	TUB bipartite transcription factor
1001.81	0.8077	0.140896	5.73273	9.88253e-09	0	ENSG00000140678	ITGAX	3687	integrin subunit alpha X
83.6941	-1.3851	0.241704	-5.73059	1.00084e-08	0	ENSG00000099834	CDHR5	53841	cadherin related family member 5
2329.82	0.5438	0.0949175	5.72945	1.00754e-08	0	ENSG00000241553	ARPC4	10093	actin related protein 2/3 complex subunit 4
2307.73	-0.4439	0.0775146	-5.72667	1.02423e-08	0	ENSG00000132953	XPO4	64328	exportin 4
5279.51	0.5095	0.0889813	5.72634	1.02622e-08	0	ENSG00000125037	EMC3	55831	ER membrane protein complex subunit 3
656.57	0.6307	0.110166	5.7251	1.03375e-08	0	ENSG00000139971	ARMH4	145407	armadillo like helical domain containing 4
341.538	0.8822	0.154161	5.72281	1.04776e-08	0	ENSG00000197380	DACT3	147906	dishevelled binding antagonist of beta catenin 3
207.925	0.9353	0.163487	5.72119	1.05781e-08	0	ENSG00000206077	ZDHHC11B	653082	zinc finger DHHC-type containing 11B
102.336	-1.5444	0.27008	-5.71835	1.07562e-08	0	ENSG00000168306	ACOX2	8309	acyl-CoA oxidase 2
3726.47	0.5318	0.0930174	5.7175	1.08104e-08	0	ENSG00000172137	CALB2	794	calbindin 2
6729.96	0.711	0.124364	5.7169	1.08488e-08	0	ENSG00000139112	GABARAPL1	23710	GABA type A receptor associated protein like 1
226.353	0.8833	0.154532	5.71607	1.09019e-08	0	ENSG00000095321	CRAT	1384	carnitine O-acetyltransferase
1369.07	-0.6798	0.118972	-5.7138	1.10481e-08	0	ENSG00000170802	FOXN2	3344	forkhead box N2
3979.3	-0.5628	0.0985624	-5.71058	1.12595e-08	0	ENSG00000114491	UMPS	7372	uridine monophosphate synthetase
79.8781	1.4954	0.261863	5.71048	1.1266e-08	0	ENSG00000242221	PSG2	5670	pregnancy specific beta-1-glycoprotein 2
32.5581	-2.4287	0.425323	-5.71017	1.12863e-08	0	ENSG00000136573	BLK	640	BLK proto-oncogene, Src family tyrosine kinase
574.412	0.9696	0.169804	5.70998	1.12991e-08	0	ENSG00000125744	RTN2	6253	reticulon 2
771.711	0.5832	0.10215	5.70918	1.13521e-08	0	ENSG00000135709	KIAA0513	9764	KIAA0513
3515.35	-0.4634	0.0812133	-5.7061	1.15597e-08	0	ENSG00000111371	SLC38A1	81539	solute carrier family 38 member 1
3180.01	0.5379	0.0942983	5.70412	1.16944e-08	0	ENSG00000156990	RPUSD3	285367	RNA pseudouridine synthase D3
1207.6	0.6539	0.114726	5.69956	1.20119e-08	0	ENSG00000113721	PDGFRB	5159	platelet derived growth factor receptor beta
968.35	-0.5308	0.0932125	-5.69483	1.23497e-08	0	ENSG00000174652	ZNF266	10781	zinc finger protein 266
2295.69	-0.589	0.103499	-5.69096	1.2633e-08	0	ENSG00000071794	HLTF	6596	helicase like transcription factor
1476.54	0.5999	0.105496	5.68686	1.29398e-08	0	ENSG00000119899	SLC17A5	26503	solute carrier family 17 member 5
1341.4	0.5525	0.0971539	5.68729	1.29072e-08	0	ENSG00000063854	HAGH	3029	hydroxyacylglutathione hydrolase
2507.48	0.4617	0.081192	5.68699	1.29296e-08	0	ENSG00000140992	PDPK1	5170	3-phosphoinositide dependent protein kinase 1
3576.94	-0.5977	0.105098	-5.68738	1.29007e-08	0	ENSG00000181019	NQO1	1728	NAD(P)H quinone dehydrogenase 1
453.9	0.707	0.124321	5.68652	1.29651e-08	0	ENSG00000103528	SYT17	51760	synaptotagmin 17
54003.4	-0.4578	0.0805187	-5.68601	1.30038e-08	0	ENSG00000135486	HNRNPA1	3178	heterogeneous nuclear ribonucleoprotein A1
350.585	-0.8534	0.150115	-5.68519	1.30665e-08	0	ENSG00000213186	TRIM59	286827	tripartite motif containing 59
2798.59	-0.4351	0.0765318	-5.6848	1.30963e-08	0	ENSG00000153574	RPIA	22934	ribose 5-phosphate isomerase A
3552.67	0.5187	0.0912695	5.68269	1.32592e-08	0	ENSG00000096093	EFHC1	114327	EF-hand domain containing 1
201.547	1.3335	0.234747	5.68075	1.34109e-08	0	ENSG00000135744	AGT	183	angiotensinogen
2717.52	-0.4472	0.0787769	-5.67637	1.37585e-08	0	ENSG00000076984	MAP2K7	5609	mitogen-activated protein kinase kinase 7
2351.74	0.4829	0.0851165	5.67374	1.39713e-08	0	ENSG00000185813	PCYT2	5833	phosphate cytidylyltransferase 2, ethanolamine
192.018	-0.9164	0.161746	-5.66545	1.46642e-08	0	ENSG00000174951	FUT1	2523	fucosyltransferase 1 (H blood group)
20.0979	-4.0853	0.721614	-5.66128	1.50247e-08	0	ENSG00000239739	NA	NA	NA
3646.07	-0.5236	0.0925459	-5.65796	1.53182e-08	0	ENSG00000117114	ADGRL2	23266	adhesion G protein-coupled receptor L2
693.626	0.8783	0.155323	5.65464	1.5617e-08	0	ENSG00000111846	GCNT2	2651	glucosaminyl (N-acetyl) transferase 2 (I blood group)
10729.5	0.6013	0.106386	5.65232	1.58294e-08	0	ENSG00000134824	FADS2	9415	fatty acid desaturase 2
1480.67	0.5688	0.100691	5.64884	1.6153e-08	0	ENSG00000164366	CCDC127	133957	coiled-coil domain containing 127
13512.9	0.8387	0.148496	5.64767	1.62633e-08	0	ENSG00000142173	COL6A2	1292	collagen type VI alpha 2 chain
8170.57	-0.4167	0.073824	-5.64479	1.65386e-08	0	ENSG00000204843	DCTN1	1639	dynactin subunit 1
3049.69	0.5271	0.0934181	5.64252	1.67583e-08	0	ENSG00000106665	CLIP2	7461	CAP-Gly domain containing linker protein 2
392.65	0.839	0.148803	5.63818	1.7186e-08	0	ENSG00000175264	CHST1	8534	carbohydrate sulfotransferase 1
64.4247	-1.605	0.284779	-5.63581	1.74239e-08	0	ENSG00000147206	NXF3	56000	nuclear RNA export factor 3
2682.47	-0.9213	0.163505	-5.6346	1.7547e-08	0	ENSG00000164741	DLC1	10395	DLC1 Rho GTPase activating protein
10341.2	0.5126	0.0909921	5.63394	1.7614e-08	0	ENSG00000173442	EHBP1L1	254102	EH domain binding protein 1 like 1
6067.51	-0.6871	0.122016	-5.63116	1.79004e-08	0	ENSG00000179115	FARSA	2193	phenylalanyl-tRNA synthetase subunit alpha
51.8328	1.6436	0.291916	5.63043	1.7976e-08	0	ENSG00000162078	ZG16B	124220	zymogen granule protein 16B
3071.32	-0.5757	0.102283	-5.62875	1.81516e-08	0	ENSG00000123737	EXOSC9	5393	exosome component 9
478.823	0.8599	0.152831	5.62668	1.83714e-08	0	ENSG00000175482	POLD4	57804	DNA polymerase delta 4, accessory subunit
1685.15	-0.6642	0.118128	-5.62286	1.87826e-08	0	ENSG00000162377	COA7	65260	cytochrome c oxidase assembly factor 7 (putative)
3253.47	-0.6688	0.118984	-5.62104	1.89807e-08	0	ENSG00000163918	RFC4	5984	replication factor C subunit 4
350.112	0.763	0.135837	5.61708	1.94215e-08	0	ENSG00000217801	LOC100288175	100288175	uncharacterized LOC100288175
135.773	1.2271	0.21853	5.61544	1.96066e-08	0	ENSG00000165887	ANKRD2	26287	ankyrin repeat domain 2
3326.18	-0.5507	0.0980842	-5.61432	1.97333e-08	0	ENSG00000105364	MRPL4	51073	mitochondrial ribosomal protein L4
199.831	-0.9135	0.162751	-5.61293	1.98927e-08	0	ENSG00000125650	PSPN	5623	persephin
1604	0.7325	0.130531	5.61152	2.00562e-08	0	ENSG00000184381	PLA2G6	8398	phospholipase A2 group VI
311.521	-0.7113	0.12677	-5.61087	2.01312e-08	0	ENSG00000173535	TNFRSF10C	8794	TNF receptor superfamily member 10c
5931.52	0.5712	0.101835	5.60954	2.02869e-08	0	ENSG00000132294	EFR3A	23167	EFR3 homolog A
1655.57	0.5219	0.0930533	5.60904	2.03455e-08	0	ENSG00000180098	TRNAU1AP	54952	tRNA selenocysteine 1 associated protein 1
5827.94	0.4601	0.0820416	5.60835	2.04269e-08	0	ENSG00000064115	TM7SF3	51768	transmembrane 7 superfamily member 3
4771.77	-0.5032	0.0897417	-5.60718	2.05648e-08	0	ENSG00000163428	LRRC58	116064	leucine rich repeat containing 58
1356.27	-0.5079	0.0906067	-5.60564	2.0749e-08	0	ENSG00000011523	CEP68	23177	centrosomal protein 68
1750.3	-0.4696	0.0838621	-5.60024	2.14057e-08	0	ENSG00000114098	ARMC8	25852	armadillo repeat containing 8
164.627	-1.5829	0.282682	-5.59951	2.14959e-08	0	ENSG00000151617	EDNRA	1909	endothelin receptor type A
2063.46	0.5286	0.0944383	5.59713	2.17931e-08	0	ENSG00000079739	PGM1	5236	phosphoglucomutase 1
450.27	-0.9794	0.174981	-5.59691	2.18209e-08	0	ENSG00000120913	PDLIM2	64236	PDZ and LIM domain 2
16630.1	-0.4176	0.0746326	-5.59601	2.19344e-08	0	ENSG00000082898	XPO1	7514	exportin 1
91.8918	1.4351	0.256589	5.59284	2.23381e-08	0	ENSG00000188850	NA	NA	NA
291.802	0.779	0.139362	5.58955	2.27655e-08	0	ENSG00000270346	NA	NA	NA
8761.87	-0.7113	0.127294	-5.588	2.29706e-08	0	ENSG00000065911	MTHFD2	10797	methylenetetrahydrofolate dehydrogenase (NADP+ dependent) 2, methenyltetrahydrofolate cyclohydrolase
1767.07	0.6366	0.114089	5.57961	2.41062e-08	0	ENSG00000118369	USP35	57558	ubiquitin specific peptidase 35
235.936	1.1894	0.213223	5.57802	2.43268e-08	0	ENSG00000167723	TRPV3	162514	transient receptor potential cation channel subfamily V member 3
1525.89	-0.662	0.118848	-5.57048	2.54038e-08	0	ENSG00000160124	CCDC58	131076	coiled-coil domain containing 58
1024.82	-0.7384	0.132563	-5.57047	2.54053e-08	0	ENSG00000100749	VRK1	7443	VRK serine/threonine kinase 1
4181.68	0.4632	0.0831552	5.57025	2.54373e-08	0	ENSG00000198925	ATG9A	79065	autophagy related 9A
598.497	-0.6291	0.112986	-5.56766	2.58185e-08	0	ENSG00000182923	CEP63	80254	centrosomal protein 63
4002.87	-0.7503	0.134811	-5.56563	2.61211e-08	0	ENSG00000112033	PPARD	5467	peroxisome proliferator activated receptor delta
1745.7	0.5069	0.0910816	5.56555	2.6132e-08	0	ENSG00000181192	DHTKD1	55526	dehydrogenase E1 and transketolase domain containing 1
6531	0.5663	0.101777	5.5638	2.63968e-08	0	ENSG00000153395	LPCAT1	79888	lysophosphatidylcholine acyltransferase 1
171.404	1.4185	0.255016	5.56241	2.66071e-08	0	ENSG00000247271	ZBED5-AS1	729013	ZBED5 antisense RNA 1
1356.23	0.4901	0.0881501	5.55987	2.69983e-08	0	ENSG00000162493	PDPN	10630	podoplanin
66.6718	-1.617	0.290857	-5.55933	2.70817e-08	0	ENSG00000105550	FGF21	26291	fibroblast growth factor 21
4516.72	0.53	0.0953665	5.55757	2.73558e-08	0	ENSG00000116209	TMEM59	9528	transmembrane protein 59
3619.78	-0.4451	0.0801432	-5.55359	2.79855e-08	0	ENSG00000184445	KNTC1	9735	kinetochore associated 1
2063.56	0.8902	0.160532	5.54516	2.93693e-08	0	ENSG00000123933	MXD4	10608	MAX dimerization protein 4
322.547	-0.7751	0.139775	-5.54547	2.93164e-08	0	ENSG00000096968	JAK2	3717	Janus kinase 2
1182.65	-0.5804	0.104673	-5.54525	2.93537e-08	0	ENSG00000131470	PSMC3IP	29893	PSMC3 interacting protein
4884.73	0.4754	0.0857277	5.54564	2.92876e-08	0	ENSG00000104812	GYS1	2997	glycogen synthase 1
3987.62	-0.5048	0.0910488	-5.54445	2.94876e-08	0	ENSG00000144848	ATG3	64422	autophagy related 3
226.04	0.9242	0.166704	5.54375	2.96053e-08	0	ENSG00000100055	CYTH4	27128	cytohesin 4
2201.72	-0.5858	0.105701	-5.54248	2.98213e-08	0	ENSG00000130159	ECSIT	51295	ECSIT signalling integrator
7859.96	0.6123	0.110491	5.54142	3.00029e-08	0	ENSG00000170558	CDH2	1000	cadherin 2
10860.3	-0.4284	0.0773223	-5.54016	3.02197e-08	0	ENSG00000115875	SRSF7	6432	serine and arginine rich splicing factor 7
507.856	-0.7208	0.130106	-5.53979	3.02831e-08	0	ENSG00000189068	VSTM1	284415	V-set and transmembrane domain containing 1
18650.4	-0.4839	0.0874054	-5.53582	3.09772e-08	0	ENSG00000169045	HNRNPH1	3187	heterogeneous nuclear ribonucleoprotein H1
3425.3	-0.4874	0.0880483	-5.53549	3.10363e-08	0	ENSG00000060982	BCAT1	586	branched chain amino acid transaminase 1
729.926	-0.6819	0.12328	-5.53165	3.17235e-08	0	ENSG00000175040	CHST2	9435	carbohydrate sulfotransferase 2
7910.51	0.475	0.0858839	5.53121	3.18026e-08	0	ENSG00000174705	SH3PXD2B	285590	SH3 and PX domains 2B
13323	0.58	0.104884	5.53004	3.20155e-08	0	ENSG00000161638	ITGA5	3678	integrin subunit alpha 5
768.201	-0.643	0.116268	-5.53008	3.20087e-08	0	ENSG00000128965	CHAC1	79094	ChaC glutathione specific gamma-glutamylcyclotransferase 1
4907.11	0.5662	0.102397	5.52954	3.2108e-08	0	ENSG00000127824	TUBA4A	7277	tubulin alpha 4a
1999.35	-0.4659	0.0842805	-5.52785	3.24182e-08	0	ENSG00000112379	ARFGEF3	57221	ARFGEF family member 3
1141.57	0.835	0.151118	5.52527	3.28977e-08	0	ENSG00000078018	MAP2	4133	microtubule associated protein 2
21810.7	-0.3688	0.0667427	-5.52527	3.28977e-08	0	ENSG00000089280	FUS	2521	FUS RNA binding protein
48.6865	2.1223	0.384415	5.52087	3.37325e-08	0	ENSG00000168427	KLHL30	377007	kelch like family member 30
5006.19	-0.5127	0.0928625	-5.52077	3.37509e-08	0	ENSG00000105397	TYK2	7297	tyrosine kinase 2
160.433	1.5294	0.277097	5.51926	3.40436e-08	0	ENSG00000268621	NA	NA	NA
6460.94	-0.5107	0.0925432	-5.5185	3.41908e-08	0	ENSG00000110651	CD81	975	CD81 molecule
1192.77	-0.5409	0.0980442	-5.51692	3.45002e-08	0	ENSG00000196792	STRN3	29966	striatin 3
247.853	-1.1922	0.216186	-5.51468	3.49415e-08	0	ENSG00000266088	NA	NA	NA
2425.94	0.8145	0.147894	5.50715	3.64695e-08	0	ENSG00000198832	SELENOM	140606	selenoprotein M
2276.71	0.5174	0.0939613	5.50624	3.66573e-08	0	ENSG00000007384	RHBDF1	64285	rhomboid 5 homolog 1
4460.76	0.6865	0.124827	5.49962	3.80606e-08	0	ENSG00000162729	IGSF8	93185	immunoglobulin superfamily member 8
102.206	1.1983	0.217964	5.49788	3.84393e-08	0	ENSG00000227533	SLC2A1-AS1	440584	SLC2A1 antisense RNA 1
7528.89	-0.4564	0.0830501	-5.49495	3.90823e-08	0	ENSG00000123143	PKN1	5585	protein kinase N1
966.495	-0.5484	0.0998227	-5.49333	3.94427e-08	0	ENSG00000080823	MOK	5891	MOK protein kinase
4495.14	0.5424	0.0987467	5.49314	3.94852e-08	0	ENSG00000175866	BAIAP2	10458	BAI1 associated protein 2
206.125	0.8719	0.158961	5.48521	4.12977e-08	0	ENSG00000234805	NA	NA	NA
973.977	0.8816	0.160769	5.4839	4.16059e-08	0	ENSG00000149212	SESN3	143686	sestrin 3
1092.4	-0.5616	0.102546	-5.47681	4.33068e-08	0	ENSG00000174891	RSRC1	51319	arginine and serine rich coiled-coil 1
1303.41	0.5816	0.106196	5.47685	4.32966e-08	0	ENSG00000068971	PPP2R5B	5526	protein phosphatase 2 regulatory subunit B'beta
1356.34	-0.6068	0.110865	-5.47352	4.41172e-08	0	ENSG00000080503	SMARCA2	6595	SWI/SNF related, matrix associated, actin dependent regulator of chromatin, subfamily a, member 2
1942.2	0.7349	0.134408	5.46736	4.56781e-08	0	ENSG00000198324	PHETA1	144717	PH domain containing endocytic trafficking adaptor 1
1128.04	0.4999	0.0914338	5.46724	4.57092e-08	0	ENSG00000181045	SLC26A11	284129	solute carrier family 26 member 11
6707.03	0.4039	0.0738859	5.46622	4.59734e-08	0	ENSG00000254999	BRK1	55845	BRICK1 subunit of SCAR/WAVE actin nucleating complex
175.33	-0.9265	0.169494	-5.46613	4.59979e-08	0	ENSG00000132016	C19orf57	79173	chromosome 19 open reading frame 57
3286.42	-0.4488	0.0821857	-5.46028	4.7538e-08	0	ENSG00000077684	JADE1	79960	jade family PHD finger 1
893.313	-0.6004	0.109987	-5.45909	4.78588e-08	0	ENSG00000138231	DBR1	51163	debranching RNA lariats 1
553.589	-0.761	0.139482	-5.45618	4.86494e-08	0	ENSG00000131738	KRT33B	3884	keratin 33B
1489.16	-0.674	0.123537	-5.45584	4.87425e-08	0	ENSG00000144034	TPRKB	51002	TP53RK binding protein
61.216	-1.4794	0.271163	-5.45565	4.8793e-08	0	ENSG00000165973	NELL1	4745	neural EGFL like 1
732.051	0.6673	0.122361	5.45314	4.94875e-08	0	ENSG00000125772	GPCPD1	56261	glycerophosphocholine phosphodiesterase 1
14874.5	-0.6371	0.116891	-5.45054	5.02161e-08	0	ENSG00000103257	SLC7A5	8140	solute carrier family 7 member 5
1572.03	0.4782	0.0877492	5.44979	5.04287e-08	0	ENSG00000124570	SERPINB6	5269	serpin family B member 6
4943.31	0.3978	0.0730118	5.44908	5.06302e-08	0	ENSG00000113161	HMGCR	3156	3-hydroxy-3-methylglutaryl-CoA reductase
4040.95	0.4805	0.0882691	5.44399	5.21012e-08	0	ENSG00000142687	KIAA0319L	79932	KIAA0319 like
252.655	1.3525	0.248493	5.44289	5.24223e-08	0	ENSG00000144460	NYAP2	57624	neuronal tyrosine-phosphorylated phosphoinositide-3-kinase adaptor 2
228.417	-1.5369	0.28256	-5.43907	5.35593e-08	0	ENSG00000196406	SPANXD	64648	SPANX family member D
70.3757	1.3771	0.253217	5.4384	5.37606e-08	0	ENSG00000181652	ATG9B	285973	autophagy related 9B
595.636	-0.6867	0.126347	-5.43476	5.48692e-08	0	ENSG00000104381	GDAP1	54332	ganglioside induced differentiation associated protein 1
1909.36	-0.6116	0.112569	-5.43297	5.54239e-08	0	ENSG00000129460	NGDN	25983	neuroguidin
5337.73	0.4244	0.078136	5.43153	5.58721e-08	0	ENSG00000078246	TULP3	7289	TUB like protein 3
691.055	0.5621	0.103593	5.42627	5.75435e-08	0	ENSG00000149292	TTC12	54970	tetratricopeptide repeat domain 12
798.175	-0.6824	0.125792	-5.42487	5.7996e-08	0	ENSG00000095383	TBC1D2	55357	TBC1 domain family member 2
4356.1	0.7559	0.139371	5.42384	5.83305e-08	0	ENSG00000012822	CALCOCO1	57658	calcium binding and coiled-coil domain 1
17052.6	0.4106	0.0757356	5.4218	5.90034e-08	0	ENSG00000165733	BMS1	9790	BMS1 ribosome biogenesis factor
2074.29	-0.4509	0.0831718	-5.42157	5.90766e-08	0	ENSG00000028116	VRK2	7444	VRK serine/threonine kinase 2
277.775	0.9794	0.180679	5.42076	5.93458e-08	0	ENSG00000188747	NOXA1	10811	NADPH oxidase activator 1
6054.88	-0.5848	0.107925	-5.41857	6.0077e-08	0	ENSG00000105576	TNPO2	30000	transportin 2
2834.6	0.4492	0.0829181	5.41769	6.03738e-08	0	ENSG00000119912	IDE	3416	insulin degrading enzyme
1431.99	-0.5279	0.0975161	-5.41366	6.17495e-08	0	ENSG00000158863	FAM160B2	64760	family with sequence similarity 160 member B2
1542.89	-0.625	0.115488	-5.41174	6.24155e-08	0	ENSG00000163754	GYG1	2992	glycogenin 1
561.304	1.173	0.216954	5.40657	6.42439e-08	0	ENSG00000233521	LINC01638	105372978	long intergenic non-protein coding RNA 1638
59.1769	1.4832	0.274468	5.40401	6.51668e-08	0	ENSG00000204970	PCDHA1	56147	protocadherin alpha 1
1271.14	-0.5673	0.104983	-5.40382	6.52356e-08	0	ENSG00000165501	LRR1	122769	leucine rich repeat protein 1
36.1761	-2.9523	0.546709	-5.4001	6.66027e-08	0	ENSG00000231131	LNCAROD	101928687	lncRNA activating regulator of DKK1
7544.18	-0.4331	0.0802207	-5.39881	6.70828e-08	0	ENSG00000100503	NIN	51199	ninein
21678.4	0.4328	0.0802634	5.39231	6.95565e-08	0	ENSG00000165916	PSMC3	5702	proteasome 26S subunit, ATPase 3
2743.56	0.5936	0.110137	5.38926	7.07499e-08	0	ENSG00000120647	CCDC77	84318	coiled-coil domain containing 77
2705.29	-0.5217	0.096868	-5.38528	7.23307e-08	0	ENSG00000138297	NA	NA	NA
1046.19	-0.5097	0.0947666	-5.37871	7.50206e-08	0	ENSG00000181788	SIAH2	6478	siah E3 ubiquitin protein ligase 2
6809.49	0.5906	0.109865	5.37567	7.62977e-08	0	ENSG00000123989	CHPF	79586	chondroitin polymerizing factor
5573.41	0.6736	0.125353	5.37394	7.70329e-08	0	ENSG00000106683	LIMK1	3984	LIM domain kinase 1
9373.83	0.4578	0.0852036	5.37322	7.73432e-08	0	ENSG00000111897	SERINC1	57515	serine incorporator 1
402.824	-0.8195	0.152587	-5.3707	7.84337e-08	0	ENSG00000241852	C8orf58	541565	chromosome 8 open reading frame 58
550.745	0.577	0.107484	5.36796	7.96322e-08	0	ENSG00000108515	ENO3	2027	enolase 3
6863.36	-0.4886	0.0910318	-5.36687	8.01162e-08	0	ENSG00000175792	RUVBL1	8607	RuvB like AAA ATPase 1
541.313	-0.6319	0.117737	-5.36702	8.00461e-08	0	ENSG00000151466	SCLT1	132320	sodium channel and clathrin linker 1
5722.26	0.4774	0.0889528	5.36686	8.01177e-08	0	ENSG00000100284	TOM1	10043	target of myb1 membrane trafficking protein
62.3123	-2.3301	0.434867	-5.35822	8.40453e-08	0	ENSG00000106952	TNFSF8	944	TNF superfamily member 8
3682.68	1.0527	0.196484	5.35746	8.43987e-08	0	ENSG00000179046	TRIML2	205860	tripartite motif family like 2
924.846	-0.5152	0.0962385	-5.35299	8.65104e-08	0	ENSG00000205981	DNAJC19	131118	DnaJ heat shock protein family (Hsp40) member C19
3654.7	-0.4143	0.0774004	-5.35265	8.66757e-08	0	ENSG00000119231	SENP5	205564	SUMO specific peptidase 5
208.497	1.0226	0.191079	5.35159	8.71847e-08	0	ENSG00000170955	CAVIN3	112464	caveolae associated protein 3
328.885	-0.689	0.12875	-5.35124	8.7353e-08	0	ENSG00000170837	GPR27	2850	G protein-coupled receptor 27
102.831	-2.3879	0.44626	-5.35088	8.75299e-08	0	ENSG00000203783	PRR9	574414	proline rich 9
2293.38	-1.0455	0.195404	-5.35041	8.77567e-08	0	ENSG00000163584	RPL22L1	200916	ribosomal protein L22 like 1
1805.82	0.4722	0.0882824	5.34884	8.85182e-08	0	ENSG00000131069	ACSS2	55902	acyl-CoA synthetase short chain family member 2
3638.96	0.5139	0.0961208	5.34687	8.94882e-08	0	ENSG00000167702	KIFC2	90990	kinesin family member C2
402.616	0.7056	0.131959	5.34683	8.95081e-08	0	ENSG00000138622	HCN4	10021	hyperpolarization activated cyclic nucleotide gated potassium channel 4
2531.45	-0.7036	0.131604	-5.34605	8.98947e-08	0	ENSG00000198554	WDHD1	11169	WD repeat and HMG-box DNA binding protein 1
2203.12	0.9329	0.174754	5.3385	9.37205e-08	0	ENSG00000136231	IGF2BP3	10643	insulin like growth factor 2 mRNA binding protein 3
1408.45	0.8265	0.154848	5.33774	9.41099e-08	0	ENSG00000198736	MSRB1	51734	methionine sulfoxide reductase B1
3087.61	-0.9205	0.172663	-5.33104	9.76527e-08	0	ENSG00000120051	CFAP58	159686	cilia and flagella associated protein 58
2015.78	-0.684	0.128343	-5.32916	9.86676e-08	0	ENSG00000133119	RFC3	5983	replication factor C subunit 3
898.79	-1.0671	0.200243	-5.329	9.87567e-08	0	ENSG00000171724	VAT1L	57687	vesicle amine transport 1 like
72428.6	-0.4156	0.0779972	-5.32812	9.92343e-08	0	ENSG00000115053	NCL	4691	nucleolin
899.122	0.5598	0.105175	5.32243	1.02393e-07	0	ENSG00000123444	KBTBD4	55709	kelch repeat and BTB domain containing 4
322.579	-0.7762	0.145873	-5.32117	1.03103e-07	0	ENSG00000018869	ZNF582	147948	zinc finger protein 582
1680.11	0.5196	0.0976741	5.32003	1.03753e-07	0	ENSG00000135365	PHF21A	51317	PHD finger protein 21A
5233.61	-0.4226	0.0794535	-5.31846	1.04648e-07	0	ENSG00000179833	SERTAD2	9792	SERTA domain containing 2
28.6627	2.3302	0.438406	5.31524	1.06515e-07	0	ENSG00000167487	KLHL26	55295	kelch like family member 26
74.4677	-1.3217	0.248763	-5.31302	1.07822e-07	0	ENSG00000241749	RPSAP52	204010	ribosomal protein SA pseudogene 52
1662.37	0.4933	0.0929767	5.30577	1.12196e-07	0	ENSG00000240694	PNMA2	10687	PNMA family member 2
453.994	0.6376	0.120279	5.30129	1.14985e-07	0	ENSG00000128394	APOBEC3F	200316	apolipoprotein B mRNA editing enzyme catalytic subunit 3F
761.923	0.9916	0.187132	5.29919	1.16316e-07	0	ENSG00000172399	MYOZ2	51778	myozenin 2
894.496	0.7793	0.14715	5.29611	1.18294e-07	0	ENSG00000259518	LINC01583	101929690	long intergenic non-protein coding RNA 1583
1370.45	-0.4793	0.0905155	-5.29518	1.18899e-07	0	ENSG00000114127	XRN1	54464	5'-3' exoribonuclease 1
988.214	0.8982	0.169764	5.2911	1.21584e-07	0	ENSG00000168528	SERINC2	347735	serine incorporator 2
1878.69	-0.4578	0.0865597	-5.28868	1.23205e-07	0	ENSG00000114446	IFT57	55081	intraflagellar transport 57
179.342	0.9213	0.174216	5.2885	1.23325e-07	0	ENSG00000250786	SNHG18	100505806	small nucleolar RNA host gene 18
70.8124	-1.3364	0.252741	-5.28754	1.23972e-07	0	ENSG00000223573	TINCR	257000	TINCR ubiquitin domain containing
3806	-0.6111	0.115622	-5.28576	1.25184e-07	0	ENSG00000163507	CIP2A	57650	cell proliferation regulating inhibitor of protein phosphatase 2A
7514.1	0.5368	0.101578	5.28461	1.25973e-07	0	ENSG00000103855	CD276	80381	CD276 molecule
500.237	0.726	0.137383	5.28428	1.26202e-07	0	ENSG00000005471	ABCB4	5244	ATP binding cassette subfamily B member 4
403.459	-0.9529	0.180375	-5.28306	1.27044e-07	0	ENSG00000260328	NA	NA	NA
655.887	-0.5481	0.103813	-5.27991	1.29245e-07	0	ENSG00000138795	LEF1	51176	lymphoid enhancer binding factor 1
51.7202	-1.5597	0.295567	-5.27703	1.31293e-07	0	ENSG00000253853	NA	NA	NA
9984.67	-0.369	0.0699412	-5.27614	1.31932e-07	0	ENSG00000068878	PSME4	23198	proteasome activator subunit 4
939.574	0.5533	0.104888	5.27518	1.32627e-07	0	ENSG00000213859	KCTD11	147040	potassium channel tetramerization domain containing 11
619.677	0.6506	0.12334	5.27469	1.32982e-07	0	ENSG00000163521	GLB1L	79411	galactosidase beta 1 like
4154.73	-0.4469	0.0847593	-5.27267	1.34452e-07	0	ENSG00000162783	IER5	51278	immediate early response 5
4388.64	-0.436	0.0826953	-5.27212	1.34855e-07	0	ENSG00000011451	WIZ	58525	WIZ zinc finger
10643.7	0.7172	0.136032	5.27221	1.34791e-07	0	ENSG00000133454	MYO18B	84700	myosin XVIIIB
1476.66	-0.652	0.123676	-5.27146	1.35343e-07	0	ENSG00000133169	BEX1	55859	brain expressed X-linked 1
4311.64	0.5641	0.107121	5.26627	1.39221e-07	0	ENSG00000109790	KLHL5	51088	kelch like family member 5
2442.33	-0.5653	0.10752	-5.25769	1.45879e-07	0	ENSG00000083520	DIS3	22894	DIS3 homolog, exosome endoribonuclease and 3'-5' exoribonuclease
2501.29	-0.5778	0.109898	-5.2577	1.4587e-07	0	ENSG00000196943	NOP9	161424	NOP9 nucleolar protein
13232.2	-0.5335	0.101496	-5.25661	1.46731e-07	0	ENSG00000138095	LRPPRC	10128	leucine rich pentatricopeptide repeat containing
319.026	0.848	0.161369	5.25527	1.47808e-07	0	ENSG00000262943	ALOX12P2	245	arachidonate 12-lipoxygenase pseudogene 2
1500.36	-0.4659	0.0887908	-5.24762	1.54077e-07	0	ENSG00000124459	ZNF45	7596	zinc finger protein 45
895.001	-0.5614	0.107083	-5.24277	1.58186e-07	0	ENSG00000068784	SRBD1	55133	S1 RNA binding domain 1
2193.93	0.5627	0.107411	5.23872	1.61693e-07	0	ENSG00000119801	YPEL5	51646	yippee like 5
7440.54	0.6452	0.123226	5.2358	1.64271e-07	0	ENSG00000164877	MICALL2	79778	MICAL like 2
3244.33	-0.656	0.125466	-5.22824	1.71128e-07	0	ENSG00000166922	SCG5	6447	secretogranin V
126.755	-1.1362	0.217395	-5.22655	1.72705e-07	0	ENSG00000248810	NA	NA	NA
3036.06	-1.0237	0.195862	-5.22645	1.72797e-07	0	ENSG00000187837	HIST1H1C	3006	histone cluster 1 H1 family member c
242.922	1.0416	0.199304	5.22615	1.73075e-07	0	ENSG00000134532	SOX5	6660	SRY-box 5
1360.76	0.5959	0.114072	5.22398	1.75122e-07	0	ENSG00000178814	OPLAH	26873	5-oxoprolinase, ATP-hydrolysing
1523.83	0.4462	0.0854072	5.22396	1.75141e-07	0	ENSG00000166946	CCNDBP1	23582	cyclin D1 binding protein 1
4762.38	0.5855	0.112102	5.22285	1.76187e-07	0	ENSG00000071553	ATP6AP1	537	ATPase H+ transporting accessory protein 1
2900.41	-0.456	0.0873706	-5.21882	1.8007e-07	0	ENSG00000187741	FANCA	2175	FA complementation group A
441.777	-0.6606	0.126592	-5.21801	1.80853e-07	0	ENSG00000267041	ZNF850	342892	zinc finger protein 850
268.075	0.8601	0.164988	5.21338	1.85434e-07	0	ENSG00000178033	CALHM5	254228	calcium homeostasis modulator family member 5
2003.48	-0.4567	0.0876005	-5.21291	1.85901e-07	0	ENSG00000221823	PPP3R1	5534	protein phosphatase 3 regulatory subunit B, alpha
10092.3	0.6968	0.133764	5.20925	1.89606e-07	0	ENSG00000134107	BHLHE40	8553	basic helix-loop-helix family member e40
636.87	0.7106	0.136467	5.20718	1.91735e-07	0	ENSG00000189050	RNFT1	51136	ring finger protein, transmembrane 1
3905.79	-0.4099	0.0788315	-5.19962	1.99699e-07	0	ENSG00000119900	OGFRL1	79627	opioid growth factor receptor like 1
3168.72	-0.4088	0.0786269	-5.19959	1.99724e-07	0	ENSG00000100883	SRP54	6729	signal recognition particle 54
58.1171	1.6984	0.327015	5.19353	2.06343e-07	0	ENSG00000265480	KRT18P55	284085	keratin 18 pseudogene 55
400.43	0.731	0.140796	5.19182	2.08254e-07	0	ENSG00000106536	POU6F2	11281	POU class 6 homeobox 2
380.938	-1.0611	0.204421	-5.19056	2.09663e-07	0	ENSG00000165388	NA	NA	NA
119.296	1.015	0.195542	5.19066	2.09551e-07	0	ENSG00000185561	TLCD2	727910	TLC domain containing 2
523.611	-0.6255	0.120519	-5.19032	2.09931e-07	0	ENSG00000203326	ZNF525	170958	zinc finger protein 525
2673.17	-0.6898	0.133055	-5.18418	2.16963e-07	0	ENSG00000184307	ZDHHC23	254887	zinc finger DHHC-type containing 23
764.098	-0.5595	0.107939	-5.18364	2.176e-07	0	ENSG00000131471	AOC3	8639	amine oxidase copper containing 3
796.648	0.5547	0.107151	5.17689	2.25619e-07	0	ENSG00000133985	TTC9	23508	tetratricopeptide repeat domain 9
16.3348	-5.4193	1.04725	-5.17478	2.28178e-07	0	ENSG00000154646	TMPRSS15	5651	transmembrane serine protease 15
1525.59	0.6185	0.119537	5.1745	2.2852e-07	0	ENSG00000138764	CCNG2	901	cyclin G2
12326.5	-0.5201	0.100609	-5.16997	2.34132e-07	0	ENSG00000233927	RPS28	6234	ribosomal protein S28
4087.68	0.4813	0.0931749	5.16527	2.40089e-07	0	ENSG00000136877	FPGS	2356	folylpolyglutamate synthase
95028.6	-0.3917	0.0758786	-5.16252	2.43643e-07	0	ENSG00000181163	NPM1	4869	nucleophosmin 1
2462.15	-0.5794	0.112293	-5.1596	2.47473e-07	0	ENSG00000136111	TBC1D4	9882	TBC1 domain family member 4
141.851	1.2941	0.250914	5.15765	2.5007e-07	0	ENSG00000078295	ADCY2	108	adenylate cyclase 2
121.005	-1.0288	0.199484	-5.15742	2.5038e-07	0	ENSG00000186280	KDM4D	55693	lysine demethylase 4D
128.516	1.1353	0.220201	5.15568	2.52714e-07	0	ENSG00000215375	MYL5	4636	myosin light chain 5
6409.88	0.663	0.12862	5.15481	2.53885e-07	0	ENSG00000134574	DDB2	1643	damage specific DNA binding protein 2
19.7122	2.7916	0.541897	5.15156	2.58328e-07	0	ENSG00000155130	NA	NA	NA
52.8726	-1.4312	0.277838	-5.15124	2.58775e-07	0	ENSG00000237499	LOC100130476	100130476	uncharacterized LOC100130476
452.405	-0.6615	0.128482	-5.1484	2.62712e-07	0	ENSG00000213023	SYT3	84258	synaptotagmin 3
4699.9	0.4755	0.0923986	5.14624	2.65753e-07	0	ENSG00000114779	ABHD14B	84836	abhydrolase domain containing 14B
1764.95	-0.6436	0.125145	-5.143	2.70389e-07	0	ENSG00000181938	GINS3	64785	GINS complex subunit 3
778.988	0.5481	0.106589	5.14234	2.71331e-07	0	ENSG00000110011	DNAJC4	3338	DnaJ heat shock protein family (Hsp40) member C4
570.019	-0.665	0.129393	-5.13913	2.76008e-07	0	ENSG00000259901	NA	NA	NA
83.6707	1.3028	0.25352	5.13903	2.76168e-07	0	ENSG00000147003	CLTRN	57393	collectrin, amino acid transport regulator
2026.31	-0.4099	0.0797779	-5.13855	2.76871e-07	0	ENSG00000142102	PGGHG	80162	protein-glucosylgalactosylhydroxylysine glucosidase
20.8281	4.0585	0.790195	5.13609	2.80518e-07	0	ENSG00000249092	NA	NA	NA
3114.86	-0.4709	0.0916955	-5.13516	2.81909e-07	0	ENSG00000144867	SRPRB	58477	SRP receptor subunit beta
461.35	1.2993	0.253023	5.1352	2.8185e-07	0	ENSG00000165124	SVEP1	79987	sushi, von Willebrand factor type A, EGF and pentraxin domain containing 1
5770.86	0.4051	0.0788806	5.13503	2.82103e-07	0	ENSG00000178980	SELENOW	6415	selenoprotein W
729.4	-0.565	0.110113	-5.13119	2.87914e-07	0	ENSG00000136237	RAPGEF5	9771	Rap guanine nucleotide exchange factor 5
637.7	-0.6256	0.121934	-5.13084	2.88459e-07	0	ENSG00000130818	ZNF426	79088	zinc finger protein 426
2098.81	-0.5743	0.112119	-5.12211	3.0213e-07	0	ENSG00000152518	ZFP36L2	678	ZFP36 ring finger protein like 2
727.681	-0.6519	0.127297	-5.12126	3.03503e-07	0	ENSG00000154359	LONRF1	91694	LON peptidase N-terminal domain and ring finger 1
1945.04	-0.467	0.0912078	-5.12051	3.04703e-07	0	ENSG00000121390	PSPC1	55269	paraspeckle component 1
2282.39	-0.4687	0.091574	-5.11821	3.08446e-07	0	ENSG00000143493	INTS7	25896	integrator complex subunit 7
5609.69	0.5362	0.104891	5.11231	3.18249e-07	0	ENSG00000011105	TSPAN9	10867	tetraspanin 9
8300.36	-0.5709	0.111731	-5.10951	3.23e-07	0	ENSG00000169908	TM4SF1	4071	transmembrane 4 L six family member 1
825.399	-0.6596	0.129168	-5.10684	3.27594e-07	0	ENSG00000119969	HELLS	3070	helicase, lymphoid specific
4138.32	-0.3959	0.0775488	-5.10537	3.30148e-07	0	ENSG00000139496	NUP58	9818	nucleoporin 58
1953.93	-0.6336	0.12415	-5.10324	3.33879e-07	0	ENSG00000114023	FAM162A	26355	family with sequence similarity 162 member A
1318.94	0.5736	0.112447	5.10131	3.37317e-07	0	ENSG00000149054	ZNF215	7762	zinc finger protein 215
2641.97	-0.5415	0.106162	-5.10055	3.38667e-07	0	ENSG00000172590	MRPL52	122704	mitochondrial ribosomal protein L52
5952.06	0.7555	0.148254	5.09612	3.4669e-07	0	ENSG00000128342	LIF	3976	LIF interleukin 6 family cytokine
3695.86	0.5024	0.0986159	5.09442	3.49801e-07	0	ENSG00000105357	MYH14	79784	myosin heavy chain 14
1166.82	-0.6616	0.129944	-5.09119	3.55828e-07	0	ENSG00000023171	GRAMD1B	57476	GRAM domain containing 1B
8431.88	0.5451	0.107093	5.09021	3.57661e-07	0	ENSG00000132471	WBP2	23558	WW domain binding protein 2
1479.1	-0.754	0.148202	-5.08772	3.62403e-07	0	ENSG00000179242	CDH4	1002	cadherin 4
1714.03	0.5778	0.113654	5.08366	3.70236e-07	0	ENSG00000169994	MYO7B	4648	myosin VIIB
488.816	1.0086	0.19849	5.08148	3.74499e-07	0	ENSG00000186862	PDZD7	79955	PDZ domain containing 7
109.883	-1.1813	0.232629	-5.07822	3.80997e-07	0	ENSG00000130600	H19	283120	H19 imprinted maternally expressed transcript
7183.41	0.7311	0.144024	5.0761	3.85261e-07	0	ENSG00000104881	PPP1R13L	10848	protein phosphatase 1 regulatory subunit 13 like
2009.92	0.526	0.103634	5.07553	3.86421e-07	0	ENSG00000243137	PSG4	5672	pregnancy specific beta-1-glycoprotein 4
10314.5	-0.4851	0.0955988	-5.0742	3.89129e-07	0	ENSG00000115307	AUP1	550	AUP1 lipid droplet regulating VLDL assembly factor
1480.3	-0.4501	0.0887484	-5.07217	3.933e-07	0	ENSG00000167461	RAB8A	4218	RAB8A, member RAS oncogene family
1034.22	-0.8643	0.170423	-5.0717	3.94269e-07	0	ENSG00000182272	B4GALNT4	338707	beta-1,4-N-acetyl-galactosaminyltransferase 4
2171.54	0.4061	0.0801027	5.06981	3.98203e-07	0	ENSG00000174130	TLR6	10333	toll like receptor 6
1614.57	0.8773	0.173074	5.06907	3.99758e-07	0	ENSG00000126217	MCF2L	23263	MCF.2 cell line derived transforming sequence like
4633.28	0.6483	0.127983	5.06591	4.0646e-07	0	ENSG00000105229	PIAS4	51588	protein inhibitor of activated STAT 4
186.868	1.1404	0.225132	5.0654	4.07533e-07	0	ENSG00000110693	SOX6	55553	SRY-box 6
3211.76	0.65	0.12835	5.06411	4.10322e-07	0	ENSG00000122884	P4HA1	5033	prolyl 4-hydroxylase subunit alpha 1
3795.73	-0.4574	0.0903378	-5.06284	4.13065e-07	0	ENSG00000162607	USP1	7398	ubiquitin specific peptidase 1
1018.14	0.5747	0.113532	5.06192	4.15062e-07	0	ENSG00000145022	TCTA	6988	T cell leukemia translocation altered
253.931	0.7408	0.146381	5.06099	4.17078e-07	0	ENSG00000103150	MLYCD	23417	malonyl-CoA decarboxylase
1379.1	0.5272	0.104207	5.05923	4.2096e-07	0	ENSG00000165233	CARD19	84270	caspase recruitment domain family member 19
6419.6	-0.5128	0.101357	-5.05885	4.21799e-07	0	ENSG00000101596	SMCHD1	23347	structural maintenance of chromosomes flexible hinge domain containing 1
635.752	-0.8991	0.177757	-5.05782	4.24077e-07	0	ENSG00000180573	HIST1H2AC	8334	histone cluster 1 H2A family member c
118.626	-0.9624	0.190327	-5.05678	4.26387e-07	0	ENSG00000259583	LOC101927751	101927751	uncharacterized LOC101927751
2602.96	-0.5408	0.106952	-5.05604	4.28048e-07	0	ENSG00000070961	ATP2B1	490	ATPase plasma membrane Ca2+ transporting 1
6590.86	0.4509	0.0891865	5.05603	4.28075e-07	0	ENSG00000064666	CNN2	1265	calponin 2
158.281	1.1661	0.231098	5.04585	4.51503e-07	0	ENSG00000215246	LOC100506688	100506688	uncharacterized LOC100506688
13943.5	-0.534	0.105827	-5.04579	4.5164e-07	0	ENSG00000104738	MCM4	4173	minichromosome maintenance complex component 4
141.688	-1.1196	0.22197	-5.04375	4.56484e-07	0	ENSG00000166450	PRTG	283659	protogenin
1512.91	0.5274	0.104592	5.04255	4.59373e-07	0	ENSG00000177000	MTHFR	4524	methylenetetrahydrofolate reductase
2270.66	-0.4581	0.0908878	-5.04057	4.64154e-07	0	ENSG00000166938	DIS3L	115752	DIS3 like exosome 3'-5' exoribonuclease
1162.61	-0.5768	0.114444	-5.04019	4.65082e-07	0	ENSG00000078902	TOLLIP	54472	toll interacting protein
14261	0.3847	0.076357	5.03771	4.71128e-07	0	ENSG00000126432	PRDX5	25824	peroxiredoxin 5
398.822	0.7195	0.142879	5.03545	4.7673e-07	0	ENSG00000259867	NA	NA	NA
3090.23	0.447	0.0888717	5.02956	4.91613e-07	0	ENSG00000107798	LIPA	3988	lipase A, lysosomal acid type
169.336	-0.9684	0.192571	-5.02861	4.94058e-07	0	ENSG00000112414	ADGRG6	57211	adhesion G protein-coupled receptor G6
515.095	0.8017	0.159516	5.02611	5.00542e-07	0	ENSG00000174080	CTSF	8722	cathepsin F
2048.98	0.4538	0.090355	5.02265	5.09635e-07	0	ENSG00000114026	OGG1	4968	8-oxoguanine DNA glycosylase
341.887	-1.1308	0.225175	-5.022	5.11368e-07	0	ENSG00000137868	STRA6	64220	stimulated by retinoic acid 6
5532.63	-0.4585	0.091329	-5.02078	5.14631e-07	0	ENSG00000120800	UTP20	27340	UTP20 small subunit processome component
5180.42	-0.5857	0.116696	-5.01909	5.19156e-07	0	ENSG00000232774	FLJ22447	400221	uncharacterized LOC400221
111.452	0.9982	0.198916	5.01819	5.21612e-07	0	ENSG00000228288	PCAT6	100506696	prostate cancer associated transcript 6
411.66	-1.3554	0.270089	-5.01845	5.20913e-07	0	ENSG00000133048	CHI3L1	1116	chitinase 3 like 1
2034.81	-0.7755	0.154537	-5.01829	5.21346e-07	0	ENSG00000174371	EXO1	9156	exonuclease 1
3102.65	0.4862	0.0969225	5.01602	5.27526e-07	0	ENSG00000167508	MVD	4597	mevalonate diphosphate decarboxylase
2239.63	0.4359	0.0869286	5.01395	5.33227e-07	0	ENSG00000175414	ARL10	285598	ADP ribosylation factor like GTPase 10
1828.02	0.6578	0.131242	5.01206	5.38498e-07	0	ENSG00000168938	PPIC	5480	peptidylprolyl isomerase C
3288.84	-0.6832	0.136326	-5.0114	5.40357e-07	0	ENSG00000177156	TALDO1	6888	transaldolase 1
2743.72	-0.414	0.0826219	-5.01135	5.40503e-07	0	ENSG00000168813	ZNF507	22847	zinc finger protein 507
1063.1	0.4731	0.0944138	5.01054	5.42777e-07	0	ENSG00000006025	OSBPL7	114881	oxysterol binding protein like 7
1113.28	0.4906	0.0979946	5.00677	5.53514e-07	0	ENSG00000186577	SMIM29	221491	small integral membrane protein 29
6052.56	-0.4839	0.0967549	-5.00175	5.68118e-07	0	ENSG00000179262	RAD23A	5886	RAD23 homolog A, nucleotide excision repair protein
585.713	0.5377	0.107526	5.00026	5.72526e-07	0	ENSG00000162076	FLYWCH2	114984	FLYWCH family member 2
3368.47	0.3944	0.0788906	4.99929	5.7543e-07	0	ENSG00000244486	SCARF2	91179	scavenger receptor class F member 2
15564.4	0.4115	0.0823314	4.99837	5.78167e-07	0	ENSG00000149187	CELF1	10658	CUGBP Elav-like family member 1
5389.29	0.4818	0.096434	4.99601	5.85301e-07	0	ENSG00000039523	RIPOR1	79567	RHO family interacting cell polarization regulator 1
39218.4	-0.3898	0.0780563	-4.99408	5.91175e-07	0	ENSG00000188229	TUBB4B	10383	tubulin beta 4B class IVb
593.879	0.8021	0.160613	4.99385	5.91863e-07	0	ENSG00000072609	CHFR	55743	checkpoint with forkhead and ring finger domains
814.11	-0.8676	0.173899	-4.98884	6.07424e-07	0	ENSG00000233117	NA	NA	NA
819.747	-0.8652	0.173542	-4.98569	6.17415e-07	0	ENSG00000216775	LOC730101	730101	uncharacterized LOC730101
5552.23	-0.6188	0.124154	-4.98407	6.2262e-07	0	ENSG00000065328	MCM10	55388	minichromosome maintenance 10 replication initiation factor
373.719	0.7781	0.156135	4.98344	6.24634e-07	0	ENSG00000167740	CYB5D2	124936	cytochrome b5 domain containing 2
884.96	-0.4922	0.098771	-4.98321	6.25366e-07	0	ENSG00000186020	ZNF529	57711	zinc finger protein 529
617.763	0.699	0.140272	4.98322	6.2536e-07	0	ENSG00000104894	CD37	951	CD37 molecule
83.2627	1.1304	0.226861	4.98296	6.26191e-07	0	ENSG00000250102	NA	NA	NA
2724.73	-0.5592	0.11228	-4.98069	6.33563e-07	0	ENSG00000091651	ORC6	23594	origin recognition complex subunit 6
215.791	-1.4556	0.29236	-4.97884	6.39679e-07	0	ENSG00000091972	CD200	4345	CD200 molecule
50.9692	-1.6546	0.332533	-4.97583	6.49674e-07	0	ENSG00000084628	NKAIN1	79570	sodium/potassium transporting ATPase interacting 1
2912.34	-0.5239	0.105293	-4.97553	6.50693e-07	0	ENSG00000125734	GPR108	56927	G protein-coupled receptor 108
1676.64	0.5554	0.111657	4.97453	6.5406e-07	0	ENSG00000105856	HBP1	26959	HMG-box transcription factor 1
2668.82	-0.4479	0.0900896	-4.97224	6.61842e-07	0	ENSG00000075407	ZNF37A	7587	zinc finger protein 37A
2819.99	-0.5077	0.102184	-4.96895	6.73164e-07	0	ENSG00000029153	ARNTL2	56938	aryl hydrocarbon receptor nuclear translocator like 2
302.819	0.8174	0.164522	4.96804	6.76347e-07	0	ENSG00000174292	TNK1	8711	tyrosine kinase non receptor 1
155.009	0.8693	0.175088	4.96483	6.87618e-07	0	ENSG00000132517	SLC52A1	55065	solute carrier family 52 member 1
4311.73	0.4543	0.0915781	4.96111	7.00916e-07	0	ENSG00000204681	GABBR1	2550	gamma-aminobutyric acid type B receptor subunit 1
8723.31	0.4196	0.0845826	4.96078	7.02101e-07	0	ENSG00000030066	NUP160	23279	nucleoporin 160
783.089	-0.5069	0.102216	-4.95924	7.07681e-07	0	ENSG00000155893	PXYLP1	92370	2-phosphoxylose phosphatase 1
2696.08	-0.5012	0.101168	-4.95419	7.26335e-07	0	ENSG00000174442	ZWILCH	55055	zwilch kinetochore protein
6930.81	-0.6839	0.138076	-4.9528	7.31521e-07	0	ENSG00000145632	PLK2	10769	polo like kinase 2
4272.17	-0.4745	0.0958054	-4.95226	7.3355e-07	0	ENSG00000132603	NIP7	51388	nucleolar pre-rRNA processing protein NIP7
1888.37	0.5378	0.108624	4.95116	7.37725e-07	0	ENSG00000116586	LAMTOR2	28956	late endosomal/lysosomal adaptor, MAPK and MTOR activator 2
63.763	1.3944	0.281635	4.95111	7.37912e-07	0	ENSG00000260777	NA	NA	NA
837.675	-0.5274	0.10656	-4.94963	7.43547e-07	0	ENSG00000114744	COMMD2	51122	COMM domain containing 2
1266.65	-0.6097	0.123258	-4.94649	7.55653e-07	0	ENSG00000000460	C1orf112	55732	chromosome 1 open reading frame 112
102.725	-2.0218	0.408794	-4.94575	7.58525e-07	0	ENSG00000199927	NA	NA	NA
2240.97	-0.421	0.085146	-4.94498	7.61509e-07	0	ENSG00000175054	ATR	545	ATR serine/threonine kinase
7439	-0.4485	0.0907313	-4.94367	7.66654e-07	0	ENSG00000115464	USP34	9736	ubiquitin specific peptidase 34
45.8494	-1.5721	0.31812	-4.9417	7.74433e-07	0	ENSG00000179776	CDH5	1003	cadherin 5
201.79	1.3986	0.28306	4.94113	7.76723e-07	0	ENSG00000143816	WNT9A	7483	Wnt family member 9A
1148.49	-0.4309	0.0872255	-4.94031	7.79985e-07	0	ENSG00000167333	TRIM68	55128	tripartite motif containing 68
264.264	-0.8561	0.17331	-4.93997	7.81332e-07	0	ENSG00000124635	HIST1H2BJ	8970	histone cluster 1 H2B family member j
651.035	-0.5803	0.117525	-4.93749	7.91331e-07	0	ENSG00000138685	FGF2	2247	fibroblast growth factor 2
278.573	2.7801	0.563183	4.93638	7.9587e-07	0	ENSG00000168899	VAMP5	10791	vesicle associated membrane protein 5
4032.31	0.4658	0.0944222	4.93366	8.0701e-07	0	ENSG00000187954	CYHR1	50626	cysteine and histidine rich 1
4637.34	-0.7574	0.153591	-4.93157	8.15734e-07	0	ENSG00000080986	NDC80	10403	NDC80 kinetochore complex component
4290.94	0.4189	0.0849452	4.93123	8.17151e-07	0	ENSG00000249915	PDCD6	10016	programmed cell death 6
76.6349	2.606	0.528709	4.92896	8.26706e-07	0	ENSG00000179772	FOXS1	2307	forkhead box S1
1242.69	-0.4969	0.100825	-4.92806	8.30494e-07	0	ENSG00000171469	ZNF561	93134	zinc finger protein 561
592.275	-0.705	0.14309	-4.92713	8.34459e-07	0	ENSG00000031691	CENPQ	55166	centromere protein Q
1603.47	-0.6717	0.13632	-4.92729	8.33766e-07	0	ENSG00000129422	MTUS1	57509	microtubule associated scaffold protein 1
358.408	0.6417	0.130288	4.92556	8.41197e-07	0	ENSG00000163803	PLB1	151056	phospholipase B1
5974.23	0.6021	0.122269	4.92443	8.46046e-07	0	ENSG00000107819	SFXN3	81855	sideroflexin 3
36285.6	0.4508	0.0915563	4.92322	8.51323e-07	0	ENSG00000128510	CPA4	51200	carboxypeptidase A4
944.724	-0.4579	0.0931027	-4.91811	8.73835e-07	0	ENSG00000169379	ARL13B	200894	ADP ribosylation factor like GTPase 13B
2944.09	0.657	0.133611	4.91723	8.77765e-07	0	ENSG00000105270	CLIP3	25999	CAP-Gly domain containing linker protein 3
1115.81	-0.5786	0.117725	-4.91508	8.87476e-07	0	ENSG00000152642	GPD1L	23171	glycerol-3-phosphate dehydrogenase 1 like
1510.36	0.5439	0.110663	4.9151	8.87386e-07	0	ENSG00000111653	ING4	51147	inhibitor of growth family member 4
6499.98	-0.5403	0.109964	-4.91339	8.95143e-07	0	ENSG00000100462	PRMT5	10419	protein arginine methyltransferase 5
725.59	-0.5588	0.113751	-4.91266	8.98508e-07	0	ENSG00000131351	HAUS8	93323	HAUS augmin like complex subunit 8
53372.3	-0.432	0.0879888	-4.90992	9.11119e-07	0	ENSG00000187514	PTMA	5757	prothymosin alpha
282.238	-0.6904	0.140653	-4.90826	9.18871e-07	0	ENSG00000101605	MYOM1	8736	myomesin 1
833.031	0.5758	0.117363	4.90594	9.29811e-07	0	ENSG00000166997	CNPY4	245812	canopy FGF signaling regulator 4
384.182	-0.6271	0.127835	-4.90529	9.32889e-07	0	ENSG00000261342	NA	NA	NA
871.398	-0.6244	0.127307	-4.90476	9.35426e-07	0	ENSG00000136104	RNASEH2B	79621	ribonuclease H2 subunit B
75.1201	1.7042	0.347503	4.90422	9.37985e-07	0	ENSG00000188662	NA	NA	NA
568.283	0.7163	0.146086	4.90308	9.43459e-07	0	ENSG00000186897	C1QL4	338761	complement C1q like 4
11385.5	0.4089	0.0834352	4.90071	9.54898e-07	0	ENSG00000165458	INPPL1	3636	inositol polyphosphate phosphatase like 1
618.596	1.077	0.219775	4.9005	9.55911e-07	0	ENSG00000165899	OTOGL	283310	otogelin like
915.588	-0.4707	0.0960828	-4.89906	9.62966e-07	0	ENSG00000129317	PUS7L	83448	pseudouridine synthase 7 like
9492.03	0.3493	0.0713095	4.89879	9.64262e-07	0	ENSG00000104549	SQLE	6713	squalene epoxidase
1696.79	0.4059	0.0828632	4.898	9.68161e-07	0	ENSG00000138600	SPPL2A	84888	signal peptide peptidase like 2A
5115.03	-0.3721	0.0760153	-4.89452	9.85481e-07	0	ENSG00000114978	MOB1A	55233	MOB kinase activator 1A
3649.72	-0.5325	0.108801	-4.89414	9.87349e-07	0	ENSG00000123505	AMD1	262	adenosylmethionine decarboxylase 1
322.415	1.4452	0.295305	4.89377	9.89215e-07	0	ENSG00000235978	NA	NA	NA
5174.84	0.3941	0.0805531	4.89255	9.9537e-07	0	ENSG00000117448	AKR1A1	10327	aldo-keto reductase family 1 member A1
8694.16	-0.4152	0.0848596	-4.89285	9.93868e-07	0	ENSG00000154174	TOMM70	9868	translocase of outer mitochondrial membrane 70
42.5698	1.6021	0.327451	4.89259	9.95163e-07	0	ENSG00000253395	NA	NA	NA
720.106	-0.5947	0.121564	-4.8923	9.96659e-07	0	ENSG00000174343	CHRNA9	55584	cholinergic receptor nicotinic alpha 9 subunit
736.665	0.6067	0.124043	4.89086	1.00399e-06	0	ENSG00000095539	SEMA4G	57715	semaphorin 4G
5083.44	-0.3992	0.0816278	-4.89032	1.00671e-06	0	ENSG00000198356	ASNA1	439	arsA arsenite transporter, ATP-binding, homolog 1 (bacterial)
1685.16	0.6217	0.127134	4.88976	1.00958e-06	0	ENSG00000144455	SUMF1	285362	sulfatase modifying factor 1
3377.82	-0.4445	0.0909143	-4.88925	1.01221e-06	0	ENSG00000114125	RNF7	9616	ring finger protein 7
8430.44	-0.4184	0.0855846	-4.88932	1.01187e-06	0	ENSG00000160877	NACC1	112939	nucleus accumbens associated 1
1874.92	-0.6343	0.12979	-4.88677	1.02503e-06	0	ENSG00000163170	BOLA3	388962	bolA family member 3
97.6969	1.2949	0.265014	4.88626	1.0277e-06	0	ENSG00000226973	NA	NA	NA
256.656	0.8225	0.168337	4.88576	1.03032e-06	0	ENSG00000254838	GVINP1	387751	GTPase, very large interferon inducible pseudogene 1
1816.83	-0.4334	0.0887374	-4.88427	1.03813e-06	0	ENSG00000133243	BTBD2	55643	BTB domain containing 2
1581.78	-0.5789	0.11867	-4.87837	1.06967e-06	0	ENSG00000112029	FBXO5	26271	F-box protein 5
1366.41	0.5149	0.10558	4.87671	1.07869e-06	0	ENSG00000088280	ASAP3	55616	ArfGAP with SH3 domain, ankyrin repeat and PH domain 3
328.26	-0.7081	0.145218	-4.87623	1.08134e-06	0	ENSG00000149679	CABLES2	81928	Cdk5 and Abl enzyme substrate 2
135.258	1.9304	0.395911	4.87588	1.08326e-06	0	ENSG00000196979	GPRACR	401554	GPR107 adjacent cis regulating lncRNA
903.077	-0.4868	0.0998546	-4.87477	1.08934e-06	0	ENSG00000142556	ZNF614	80110	zinc finger protein 614
536.051	-0.5238	0.107501	-4.87253	1.1018e-06	0	ENSG00000152454	ZNF256	10172	zinc finger protein 256
574.568	-0.9918	0.203716	-4.86864	1.12371e-06	0	ENSG00000100490	CDKL1	8814	cyclin dependent kinase like 1
631.994	0.8916	0.183159	4.86808	1.12685e-06	0	ENSG00000118194	TNNT2	7139	troponin T2, cardiac type
5414.65	-0.6816	0.140018	-4.86794	1.12766e-06	0	ENSG00000170312	CDK1	983	cyclin dependent kinase 1
380.741	0.5968	0.122615	4.86714	1.13223e-06	0	ENSG00000122707	RECK	8434	reversion inducing cysteine rich protein with kazal motifs
16450	-0.369	0.0758349	-4.86633	1.13691e-06	0	ENSG00000144136	SLC20A1	6574	solute carrier family 20 member 1
84.7123	1.2027	0.247159	4.86597	1.13899e-06	0	ENSG00000175356	SCUBE2	57758	signal peptide, CUB domain and EGF like domain containing 2
104.829	1.3028	0.26795	4.86201	1.162e-06	0	ENSG00000077092	RARB	5915	retinoic acid receptor beta
2020.63	0.4702	0.0967228	4.86151	1.16494e-06	0	ENSG00000160326	SLC2A6	11182	solute carrier family 2 member 6
6225.79	0.6625	0.136298	4.86063	1.17011e-06	0	ENSG00000142156	COL6A1	1291	collagen type VI alpha 1 chain
411.73	0.6438	0.132461	4.8604	1.1715e-06	0	ENSG00000213073	LOC729603	729603	calcineurin like EF-hand protein 1 pseudogene
91.8633	1.04	0.214154	4.8564	1.19541e-06	0	ENSG00000273008	NA	NA	NA
9210.39	-0.4233	0.0871689	-4.85579	1.19908e-06	0	ENSG00000100297	MCM5	4174	minichromosome maintenance complex component 5
18943.2	-0.3792	0.0781151	-4.85381	1.21113e-06	0	ENSG00000070814	TCOF1	6949	treacle ribosome biogenesis factor 1
135.13	0.9166	0.188988	4.8503	1.23278e-06	0	ENSG00000173262	SLC2A14	144195	solute carrier family 2 member 14
11525.6	0.4869	0.10039	4.8496	1.23714e-06	0	ENSG00000006327	TNFRSF12A	51330	TNF receptor superfamily member 12A
484.886	1.0139	0.209245	4.84554	1.26268e-06	0	ENSG00000223511	NA	NA	NA
38733.6	0.5585	0.115341	4.84192	1.2859e-06	0	ENSG00000136295	TTYH3	80727	tweety family member 3
9019.06	-0.4984	0.103017	-4.83813	1.31068e-06	0	ENSG00000094804	CDC6	990	cell division cycle 6
997.73	0.5334	0.110278	4.83677	1.31964e-06	0	ENSG00000171097	KYAT1	883	kynurenine aminotransferase 1
16408.8	0.3997	0.0826539	4.83635	1.32247e-06	0	ENSG00000113758	DBN1	1627	drebrin 1
2740.66	-0.4633	0.0958057	-4.83629	1.32287e-06	0	ENSG00000100836	PABPN1	8106	poly(A) binding protein nuclear 1
37.0471	-1.6939	0.350384	-4.83432	1.33599e-06	0	ENSG00000237289	CKMT1B	1159	creatine kinase, mitochondrial 1B
420.926	0.9421	0.194867	4.83433	1.33593e-06	0	ENSG00000196502	SULT1A1	6817	sulfotransferase family 1A member 1
10449	-0.415	0.0858651	-4.83276	1.34652e-06	0	ENSG00000168496	FEN1	2237	flap structure-specific endonuclease 1
1499.52	-0.9001	0.18625	-4.83258	1.34774e-06	0	ENSG00000023445	BIRC3	330	baculoviral IAP repeat containing 3
110.04	1.0057	0.208162	4.8313	1.35647e-06	0	ENSG00000010310	GIPR	2696	gastric inhibitory polypeptide receptor
22.939	2.5943	0.537237	4.82898	1.37236e-06	0	ENSG00000254416	NA	NA	NA
9538.65	0.8103	0.167923	4.82571	1.39502e-06	0	ENSG00000197956	S100A6	6277	S100 calcium binding protein A6
123.284	0.9599	0.198983	4.82428	1.40512e-06	0	ENSG00000232434	AJM1	389813	apical junction component 1 homolog
2569.78	-0.4377	0.0907343	-4.82375	1.40885e-06	0	ENSG00000171223	JUNB	3726	JunB proto-oncogene, AP-1 transcription factor subunit
447.135	0.8227	0.170778	4.81736	1.45469e-06	0	ENSG00000168071	CCDC88B	283234	coiled-coil domain containing 88B
5459.9	0.4683	0.0972073	4.81724	1.45559e-06	0	ENSG00000109046	WSB1	26118	WD repeat and SOCS box containing 1
402.768	-0.683	0.141796	-4.81699	1.45738e-06	0	ENSG00000235363	NA	NA	NA
2151.56	-0.492	0.102147	-4.8168	1.4588e-06	0	ENSG00000161847	RAVER1	125950	ribonucleoprotein, PTB binding 1
4135.81	-0.3979	0.0826595	-4.81379	1.48095e-06	0	ENSG00000184900	SUMO3	6612	small ubiquitin like modifier 3
200.378	1.0512	0.218473	4.81143	1.49857e-06	0	ENSG00000166035	LIPC	3990	lipase C, hepatic type
1440.95	-0.5316	0.11051	-4.81081	1.50321e-06	0	ENSG00000171488	LRRC8C	84230	leucine rich repeat containing 8 VRAC subunit C
2911.54	-0.9702	0.201667	-4.8109	1.5025e-06	0	ENSG00000142089	IFITM3	10410	interferon induced transmembrane protein 3
717.09	0.5634	0.11724	4.80558	1.54307e-06	0	ENSG00000085644	ZNF213	7760	zinc finger protein 213
283.269	0.6739	0.140278	4.80435	1.55258e-06	0	ENSG00000074370	ATP2A3	489	ATPase sarcoplasmic/endoplasmic reticulum Ca2+ transporting 3
11771.7	0.7984	0.166178	4.8044	1.55213e-06	0	ENSG00000011028	MRC2	9902	mannose receptor C type 2
4700.54	-0.4547	0.0946729	-4.80241	1.56769e-06	0	ENSG00000141867	BRD4	23476	bromodomain containing 4
5059.05	0.5134	0.106913	4.8019	1.5717e-06	0	ENSG00000176720	BOK	666	BCL2 family apoptosis regulator BOK
1773.97	-0.6623	0.137949	-4.80076	1.58061e-06	0	ENSG00000171132	PRKCE	5581	protein kinase C epsilon
379.974	-0.7742	0.161358	-4.79797	1.60282e-06	0	ENSG00000233601	NA	NA	NA
1627.76	-0.8313	0.173291	-4.79688	1.61155e-06	0	ENSG00000074410	CA12	771	carbonic anhydrase 12
720.003	-0.5201	0.108433	-4.79625	1.61662e-06	0	ENSG00000151332	MBIP	51562	MAP3K12 binding inhibitory protein 1
4575.62	0.4544	0.0948407	4.79132	1.65688e-06	0	ENSG00000182534	MXRA7	439921	matrix remodeling associated 7
41.5037	1.8966	0.39599	4.78959	1.67124e-06	0	ENSG00000236969	NA	NA	NA
1531.92	-0.7103	0.148294	-4.78959	1.67123e-06	0	ENSG00000161888	SPC24	147841	SPC24 component of NDC80 kinetochore complex
621.584	0.5543	0.115726	4.78979	1.66955e-06	0	ENSG00000105711	SCN1B	6324	sodium voltage-gated channel beta subunit 1
1440.38	0.5476	0.114336	4.78961	1.67103e-06	0	ENSG00000219438	TAFA5	25817	TAFA chemokine like family member 5
70.6062	1.168	0.243883	4.78923	1.67422e-06	0	ENSG00000270060	NA	NA	NA
6560.94	0.553	0.115467	4.78898	1.6763e-06	0	ENSG00000218336	TENM3	55714	teneurin transmembrane protein 3
882.668	0.4983	0.104092	4.78711	1.69196e-06	0	ENSG00000158467	AHCYL2	23382	adenosylhomocysteinase like 2
4230.36	-0.4402	0.0919914	-4.78469	1.71255e-06	0	ENSG00000169299	PGM2	55276	phosphoglucomutase 2
9798.26	0.378	0.0790197	4.78344	1.72319e-06	0	ENSG00000109919	MTCH2	23788	mitochondrial carrier 2
1971.08	-0.3891	0.0813452	-4.78277	1.72895e-06	0	ENSG00000137822	TUBGCP4	27229	tubulin gamma complex associated protein 4
4179.48	-0.3717	0.0777259	-4.78211	1.73468e-06	0	ENSG00000138246	DNAJC13	23317	DnaJ heat shock protein family (Hsp40) member C13
8919.26	-0.6283	0.131452	-4.7797	1.75555e-06	0	ENSG00000166197	NOLC1	9221	nucleolar and coiled-body phosphoprotein 1
22.7257	2.3392	0.489475	4.77901	1.76158e-06	0	ENSG00000134539	KLRD1	3824	killer cell lectin like receptor D1
2365.22	0.6618	0.138476	4.77915	1.76038e-06	0	ENSG00000002586	CD99	4267	CD99 molecule (Xg blood group)
2192.17	0.4063	0.085053	4.77669	1.78205e-06	0	ENSG00000013583	HEBP1	50865	heme binding protein 1
4141.98	0.4918	0.103007	4.77413	1.80487e-06	0	ENSG00000137094	DNAJB5	25822	DnaJ heat shock protein family (Hsp40) member B5
59.3523	-1.798	0.376747	-4.77248	1.8197e-06	0	ENSG00000143839	REN	5972	renin
2623.95	-0.4733	0.0991848	-4.77228	1.82154e-06	0	ENSG00000023516	AKAP11	11215	A-kinase anchoring protein 11
257.854	0.72	0.150952	4.76971	1.84491e-06	0	ENSG00000198626	RYR2	6262	ryanodine receptor 2
91.823	-1.1294	0.236783	-4.76981	1.844e-06	0	ENSG00000136161	RCBTB2	1102	RCC1 and BTB domain containing protein 2
390.989	0.6716	0.140841	4.76829	1.85797e-06	0	ENSG00000174327	SLC16A13	201232	solute carrier family 16 member 13
6613.83	0.3557	0.0746101	4.76716	1.86839e-06	0	ENSG00000117298	ECE1	1889	endothelin converting enzyme 1
6366.9	-0.5469	0.114743	-4.76663	1.87335e-06	0	ENSG00000146670	CDCA5	113130	cell division cycle associated 5
4707.88	-0.4707	0.0987805	-4.76486	1.88988e-06	0	ENSG00000153147	SMARCA5	8467	SWI/SNF related, matrix associated, actin dependent regulator of chromatin, subfamily a, member 5
466.736	-0.6878	0.144372	-4.7643	1.89513e-06	0	ENSG00000163659	TIPARP	25976	TCDD inducible poly(ADP-ribose) polymerase
3616.89	-0.3574	0.0750222	-4.76423	1.89577e-06	0	ENSG00000205476	CCDC85C	317762	coiled-coil domain containing 85C
3665.81	0.6491	0.136255	4.76389	1.89895e-06	0	ENSG00000179820	MYADM	91663	myeloid associated differentiation marker
1450.62	0.5918	0.124257	4.76309	1.90647e-06	0	ENSG00000165434	PGM2L1	283209	phosphoglucomutase 2 like 1
1622.13	-0.4629	0.0972301	-4.76089	1.92739e-06	0	ENSG00000121864	ZNF639	51193	zinc finger protein 639
1366.54	-0.4368	0.091738	-4.76094	1.92697e-06	0	ENSG00000165512	ZNF22	7570	zinc finger protein 22
786.342	-0.5558	0.116756	-4.76024	1.93359e-06	0	ENSG00000151413	NUBPL	80224	nucleotide binding protein like
585.62	-0.6226	0.130809	-4.75932	1.94249e-06	0	ENSG00000127423	AUNIP	79000	aurora kinase A and ninein interacting protein
3832.82	-0.3713	0.0780319	-4.75816	1.95362e-06	0	ENSG00000167815	PRDX2	7001	peroxiredoxin 2
25.6622	-2.1084	0.443187	-4.75745	1.9605e-06	0	ENSG00000235760	HCG2040054	644093	uncharacterized LOC644093
104.328	1.8219	0.382976	4.75721	1.96287e-06	0	ENSG00000114854	TNNC1	7134	troponin C1, slow skeletal and cardiac type
2602.76	0.379	0.0796788	4.75614	1.97329e-06	0	ENSG00000141258	SGSM2	9905	small G protein signaling modulator 2
746.755	0.498	0.104722	4.75538	1.9807e-06	0	ENSG00000128590	DNAJB9	4189	DnaJ heat shock protein family (Hsp40) member B9
27657.4	-0.6122	0.128744	-4.75506	1.98384e-06	0	ENSG00000072274	TFRC	7037	transferrin receptor
354.258	-1.1543	0.242892	-4.75238	2.01034e-06	0	ENSG00000119865	CNRIP1	25927	cannabinoid receptor interacting protein 1
464.944	-0.6775	0.142548	-4.75247	2.00951e-06	0	ENSG00000003249	DBNDD1	79007	dysbindin domain containing 1
16462.1	0.4721	0.0994747	4.7457	2.07786e-06	0	ENSG00000140564	FURIN	5045	furin, paired basic amino acid cleaving enzyme
4397.2	0.4117	0.0867638	4.74506	2.08445e-06	0	ENSG00000143624	INTS3	65123	integrator complex subunit 3
10624.3	0.5005	0.105485	4.7448	2.08716e-06	0	ENSG00000049449	RCN1	5954	reticulocalbin 1
4692.29	1.6452	0.346776	4.74429	2.09236e-06	0	ENSG00000130635	COL5A1	1289	collagen type V alpha 1 chain
164.863	0.7935	0.16732	4.74215	2.11462e-06	0	ENSG00000234147	NA	NA	NA
1092.33	0.4823	0.101758	4.74006	2.13659e-06	0	ENSG00000021355	SERPINB1	1992	serpin family B member 1
1760.7	0.4809	0.10145	4.74003	2.13689e-06	0	ENSG00000068137	PLEKHH3	79990	pleckstrin homology, MyTH4 and FERM domain containing H3
3651.21	-0.4042	0.0853206	-4.73719	2.16701e-06	0	ENSG00000104979	C19orf53	28974	chromosome 19 open reading frame 53
470.321	0.5523	0.116623	4.73612	2.17849e-06	0	ENSG00000158292	GPR153	387509	G protein-coupled receptor 153
893.237	-0.5552	0.11723	-4.73569	2.18308e-06	0	ENSG00000085276	MECOM	2122	MDS1 and EVI1 complex locus
2311.9	-0.4152	0.0876934	-4.73462	2.19469e-06	0	ENSG00000177646	ACAD9	28976	acyl-CoA dehydrogenase family member 9
173.984	0.7912	0.167124	4.73417	2.19948e-06	0	ENSG00000203780	FANK1	92565	fibronectin type III and ankyrin repeat domains 1
1611.19	0.4489	0.0948457	4.73326	2.20941e-06	0	ENSG00000196998	WDR45	11152	WD repeat domain 45
1874.69	-0.4244	0.0896586	-4.73302	2.21204e-06	0	ENSG00000171150	SOCS5	9655	suppressor of cytokine signaling 5
7803.29	0.4796	0.101348	4.73219	2.22108e-06	0	ENSG00000149485	FADS1	3992	fatty acid desaturase 1
373.151	0.6594	0.139351	4.73166	2.22689e-06	0	ENSG00000163040	CCDC74A	90557	coiled-coil domain containing 74A
1330.31	0.5324	0.112526	4.7312	2.23191e-06	0	ENSG00000119772	DNMT3A	1788	DNA methyltransferase 3 alpha
10015.1	0.4796	0.101397	4.72947	2.25111e-06	0	ENSG00000129103	SUMF2	25870	sulfatase modifying factor 2
235.131	0.9976	0.211007	4.72788	2.26881e-06	0	ENSG00000099338	CATSPERG	57828	cation channel sperm associated auxiliary subunit gamma
2404.6	0.4053	0.0857413	4.72697	2.27896e-06	0	ENSG00000139624	CERS5	91012	ceramide synthase 5
9380.98	0.599	0.126755	4.72589	2.29112e-06	0	ENSG00000137509	PRCP	5547	prolylcarboxypeptidase
2544.23	0.4444	0.0940262	4.72587	2.2913e-06	0	ENSG00000111269	CREBL2	1389	cAMP responsive element binding protein like 2
46.1185	-1.7072	0.361396	-4.72391	2.31355e-06	0	ENSG00000167642	SPINT2	10653	serine peptidase inhibitor, Kunitz type 2
200.652	-0.7202	0.152567	-4.72072	2.35008e-06	0	ENSG00000159239	NA	NA	NA
397.603	0.7106	0.150593	4.71869	2.37373e-06	0	ENSG00000221990	EXOC3-AS1	116349	EXOC3 antisense RNA 1
5530.16	0.3669	0.0777742	4.7178	2.38403e-06	0	ENSG00000160752	FDPS	2224	farnesyl diphosphate synthase
4600.09	-0.4144	0.0879246	-4.7134	2.43619e-06	0	ENSG00000198258	UBL5	59286	ubiquitin like 5
2148.59	-0.3757	0.0797495	-4.71048	2.47136e-06	0	ENSG00000138081	FBXO11	80204	F-box protein 11
79.938	1.8676	0.396603	4.709	2.48933e-06	0	ENSG00000186466	NA	NA	NA
7678.73	-0.5124	0.10885	-4.70732	2.50992e-06	0	ENSG00000140525	FANCI	55215	FA complementation group I
824.528	-0.4964	0.105474	-4.70684	2.51589e-06	0	ENSG00000163389	POGLUT1	56983	protein O-glucosyltransferase 1
3136.31	0.3649	0.0775799	4.70401	2.55099e-06	0	ENSG00000161904	LEMD2	221496	LEM domain containing 2
831.739	-1.8602	0.395468	-4.70385	2.55303e-06	0	ENSG00000197614	MFAP5	8076	microfibril associated protein 5
1346.68	0.9064	0.192744	4.70263	2.56838e-06	0	ENSG00000112182	BACH2	60468	BTB domain and CNC homolog 2
1006.6	0.5889	0.125271	4.70087	2.59056e-06	0	ENSG00000197119	SLC25A29	123096	solute carrier family 25 member 29
6296.29	-0.496	0.105562	-4.69912	2.61284e-06	0	ENSG00000163513	TGFBR2	7048	transforming growth factor beta receptor 2
7260.36	-0.452	0.0962616	-4.69509	2.66485e-06	0	ENSG00000141543	EIF4A3	9775	eukaryotic translation initiation factor 4A3
3152.79	-0.3644	0.0776272	-4.69383	2.68138e-06	0	ENSG00000206527	HACD2	201562	3-hydroxyacyl-CoA dehydratase 2
6191.88	-0.3365	0.0717098	-4.69256	2.69805e-06	0	ENSG00000092148	HECTD1	25831	HECT domain E3 ubiquitin protein ligase 1
478.453	0.5364	0.114347	4.69073	2.72236e-06	0	ENSG00000225855	RUSC1-AS1	284618	RUSC1 antisense RNA 1
22722.6	-0.3281	0.0699517	-4.69031	2.72798e-06	0	ENSG00000143321	HDGF	3068	heparin binding growth factor
1514.44	0.4473	0.0954	4.68878	2.74833e-06	0	ENSG00000204178	MACO1	55219	macoilin 1
309.796	-0.667	0.142328	-4.68634	2.78134e-06	0	ENSG00000130810	PPAN	56342	peter pan homolog
9553.95	-0.3898	0.0832195	-4.68425	2.80989e-06	0	ENSG00000125835	SNRPB	6628	small nuclear ribonucleoprotein polypeptides B and B1
12430.6	-0.456	0.0973716	-4.68284	2.82921e-06	0	ENSG00000124207	CSE1L	1434	chromosome segregation 1 like
1613.14	-0.4367	0.0932746	-4.68139	2.8494e-06	0	ENSG00000163684	RPP14	11102	ribonuclease P/MRP subunit p14
247.626	-0.7616	0.162689	-4.68134	2.85005e-06	0	ENSG00000145113	MUC4	4585	mucin 4, cell surface associated
149.908	1.0125	0.216493	4.67696	2.91159e-06	0	ENSG00000249464	LINC01091	285419	long intergenic non-protein coding RNA 1091
3557.13	-0.5195	0.111155	-4.67392	2.95504e-06	0	ENSG00000179041	RRS1	23212	ribosome biogenesis regulator 1 homolog
124.781	-1.4734	0.315331	-4.67256	2.97471e-06	0	ENSG00000147689	FAM83A	84985	family with sequence similarity 83 member A
2394.73	-0.4201	0.0899047	-4.67237	2.97746e-06	0	ENSG00000115504	EHBP1	23301	EH domain binding protein 1
3702.46	0.8323	0.178249	4.66955	3.01857e-06	0	ENSG00000110492	MDK	4192	midkine
50922.1	-0.3871	0.0829022	-4.66902	3.02645e-06	0	ENSG00000142871	CCN1	3491	cellular communication network factor 1
6084.66	-0.5098	0.109188	-4.66897	3.02719e-06	0	ENSG00000092621	PHGDH	26227	phosphoglycerate dehydrogenase
476.642	-0.808	0.173071	-4.66849	3.03424e-06	0	ENSG00000129521	EGLN3	112399	egl-9 family hypoxia inducible factor 3
1515.94	0.488	0.104523	4.66859	3.03277e-06	0	ENSG00000100767	PAPLN	89932	papilin, proteoglycan like sulfated glycoprotein
9557	-0.3262	0.0698823	-4.66795	3.04214e-06	0	ENSG00000136261	BZW2	28969	basic leucine zipper and W2 domains 2
1368.35	-0.5103	0.109387	-4.66474	3.09001e-06	0	ENSG00000048342	CC2D2A	57545	coiled-coil and C2 domain containing 2A
1018.26	-0.4821	0.103363	-4.66412	3.09943e-06	0	ENSG00000018408	WWTR1	25937	WW domain containing transcription regulator 1
3974.62	0.498	0.106778	4.66366	3.1064e-06	0	ENSG00000100075	SLC25A1	6576	solute carrier family 25 member 1
167.443	-0.8405	0.180376	-4.65971	3.1666e-06	0	ENSG00000138030	KHK	3795	ketohexokinase
4893.69	-0.4696	0.100829	-4.65706	3.20764e-06	0	ENSG00000159199	ATP5MC1	516	ATP synthase membrane subunit c locus 1
326.416	-0.6708	0.144148	-4.65385	3.25793e-06	0	ENSG00000080298	RFX3	5991	regulatory factor X3
2250.48	0.3656	0.078566	4.65339	3.26515e-06	0	ENSG00000158109	TPRG1L	127262	tumor protein p63 regulated 1 like
16802.7	-0.329	0.0707122	-4.65197	3.28771e-06	0	ENSG00000112081	SRSF3	6428	serine and arginine rich splicing factor 3
3904.88	0.3604	0.0774815	4.65204	3.28659e-06	0	ENSG00000168067	MAP4K2	5871	mitogen-activated protein kinase kinase kinase kinase 2
655.665	0.4743	0.101965	4.65147	3.29578e-06	0	ENSG00000126870	WDR60	55112	WD repeat domain 60
318.734	0.746	0.160387	4.651	3.30333e-06	0	ENSG00000116761	CTH	1491	cystathionine gamma-lyase
71.872	-1.1413	0.245441	-4.65006	3.31839e-06	0	ENSG00000267069	NA	NA	NA
925.9	-0.4472	0.0962187	-4.64742	3.36112e-06	0.0001	ENSG00000174915	PTDSS2	81490	phosphatidylserine synthase 2
916.551	0.73	0.157139	4.64589	3.38606e-06	0.0001	ENSG00000164620	RELL2	285613	RELT like 2
1482.06	0.4293	0.092462	4.64348	3.42589e-06	0.0001	ENSG00000111671	SPSB2	84727	splA/ryanodine receptor domain and SOCS box containing 2
12959.5	0.3518	0.075764	4.64276	3.43788e-06	0.0001	ENSG00000112697	TMEM30A	55754	transmembrane protein 30A
6221.63	0.3324	0.0716289	4.63991	3.48569e-06	0.0001	ENSG00000077782	FGFR1	2260	fibroblast growth factor receptor 1
12665.3	0.4072	0.0877613	4.63957	3.49136e-06	0.0001	ENSG00000115216	NRBP1	29959	nuclear receptor binding protein 1
755.976	-0.5399	0.116417	-4.63721	3.53147e-06	0.0001	ENSG00000143458	GABPB2	126626	GA binding protein transcription factor subunit beta 2
1040.18	0.5979	0.12896	4.63627	3.54759e-06	0.0001	ENSG00000138964	PARVG	64098	parvin gamma
536.476	0.8407	0.181384	4.63503	3.56884e-06	0.0001	ENSG00000103260	METRN	79006	meteorin, glial cell differentiation regulator
3586.44	-0.3661	0.0789979	-4.63443	3.57917e-06	0.0001	ENSG00000114956	DGUOK	1716	deoxyguanosine kinase
89.1871	-1.384	0.298754	-4.63259	3.61112e-06	0.0001	ENSG00000230392	LOC101928336	101928336	uncharacterized LOC101928336
1101.51	0.456	0.0984598	4.6317	3.62668e-06	0.0001	ENSG00000214530	STARD10	10809	StAR related lipid transfer domain containing 10
1907.08	-0.6301	0.136063	-4.631	3.63901e-06	0.0001	ENSG00000131153	GINS2	51659	GINS complex subunit 2
1666.61	-0.6155	0.132947	-4.62992	3.65812e-06	0.0001	ENSG00000105607	GCDH	2639	glutaryl-CoA dehydrogenase
3992.72	0.3518	0.0759932	4.62961	3.66347e-06	0.0001	ENSG00000110046	ATG2A	23130	autophagy related 2A
793.974	0.589	0.12724	4.62898	3.67471e-06	0.0001	ENSG00000085831	TTC39A	22996	tetratricopeptide repeat domain 39A
3242.3	-0.4047	0.0874357	-4.62886	3.67687e-06	0.0001	ENSG00000163785	RYK	6259	receptor like tyrosine kinase
905.142	0.5372	0.116074	4.62788	3.69425e-06	0.0001	ENSG00000185761	ADAMTSL5	339366	ADAMTS like 5
2211.41	-0.493	0.106558	-4.6268	3.71354e-06	0.0001	ENSG00000163900	TMEM41A	90407	transmembrane protein 41A
425.924	-0.593	0.128184	-4.62639	3.72086e-06	0.0001	ENSG00000142675	CNKSR1	10256	connector enhancer of kinase suppressor of Ras 1
10784.9	-0.4434	0.095857	-4.62582	3.73121e-06	0.0001	ENSG00000096746	HNRNPH3	3189	heterogeneous nuclear ribonucleoprotein H3
2753.63	-0.3879	0.0838668	-4.62548	3.73731e-06	0.0001	ENSG00000163608	NEPRO	25871	nucleolus and neural progenitor protein
2239.91	-0.4696	0.101531	-4.62533	3.74005e-06	0.0001	ENSG00000125257	ABCC4	10257	ATP binding cassette subfamily C member 4
131.986	-0.9608	0.207746	-4.6248	3.74965e-06	0.0001	ENSG00000241732	NA	NA	NA
1168.76	0.9181	0.198573	4.62356	3.77205e-06	0.0001	ENSG00000099864	PALM	5064	paralemmin
2113.39	0.5236	0.113288	4.62147	3.81033e-06	0.0001	ENSG00000134369	NAV1	89796	neuron navigator 1
86.2888	1.1421	0.247297	4.61821	3.87066e-06	0.0001	ENSG00000165917	RAPSN	5913	receptor associated protein of the synapse
1582.25	-0.4499	0.0974652	-4.6158	3.91585e-06	0.0001	ENSG00000170185	USP38	84640	ubiquitin specific peptidase 38
155.257	-0.8946	0.193827	-4.61534	3.9245e-06	0.0001	ENSG00000229214	LINC00242	401288	long intergenic non-protein coding RNA 242
258.8	0.8361	0.181301	4.61141	3.99949e-06	0.0001	ENSG00000227496	NA	NA	NA
1319.4	-0.4232	0.0918162	-4.60911	4.04403e-06	0.0001	ENSG00000135913	USP37	57695	ubiquitin specific peptidase 37
1697.96	-0.3899	0.0846516	-4.60546	4.11561e-06	0.0001	ENSG00000065989	PDE4A	5141	phosphodiesterase 4A
398.631	-0.7109	0.15437	-4.60509	4.12283e-06	0.0001	ENSG00000267243	NA	NA	NA
691.234	0.5774	0.125419	4.60375	4.14952e-06	0.0001	ENSG00000110536	PTPMT1	114971	protein tyrosine phosphatase mitochondrial 1
5112.17	-0.4534	0.0985214	-4.60209	4.1827e-06	0.0001	ENSG00000152601	MBNL1	4154	muscleblind like splicing regulator 1
30.1821	2.2853	0.496613	4.60177	4.18912e-06	0.0001	ENSG00000237870	LOC102724434	102724434	uncharacterized LOC102724434
1175.7	0.5354	0.116347	4.60165	4.19154e-06	0.0001	ENSG00000160703	NLRX1	79671	NLR family member X1
185.109	0.8707	0.189292	4.60003	4.22439e-06	0.0001	ENSG00000136531	SCN2A	6326	sodium voltage-gated channel alpha subunit 2
557.722	0.8071	0.175481	4.59946	4.23595e-06	0.0001	ENSG00000135480	KRT7	3855	keratin 7
128.334	1.1378	0.247411	4.59892	4.24688e-06	0.0001	ENSG00000135378	PRRG4	79056	proline rich and Gla domain 4
219.918	-0.8541	0.18574	-4.59817	4.26214e-06	0.0001	ENSG00000136114	THSD1	55901	thrombospondin type 1 domain containing 1
263.511	-0.6294	0.136914	-4.59712	4.28379e-06	0.0001	ENSG00000109063	MYH3	4621	myosin heavy chain 3
452.24	-0.7845	0.170689	-4.59621	4.30253e-06	0.0001	ENSG00000168917	SLC35G2	80723	solute carrier family 35 member G2
3645.49	-0.4771	0.103834	-4.59515	4.32442e-06	0.0001	ENSG00000143476	DTL	51514	denticleless E3 ubiquitin protein ligase homolog
167.008	0.9512	0.207023	4.59484	4.33082e-06	0.0001	ENSG00000168772	CXXC4	80319	CXXC finger protein 4
538.746	0.5723	0.124547	4.59469	4.33403e-06	0.0001	ENSG00000107551	RASSF4	83937	Ras association domain family member 4
175.067	0.8803	0.191651	4.59325	4.36386e-06	0.0001	ENSG00000018625	ATP1A2	477	ATPase Na+/K+ transporting subunit alpha 2
1499.16	-0.4421	0.0962552	-4.59346	4.35962e-06	0.0001	ENSG00000173889	PHC3	80012	polyhomeotic homolog 3
3899.87	0.5388	0.117299	4.59327	4.36344e-06	0.0001	ENSG00000129925	TMEM8A	58986	transmembrane protein 8A
161.635	-1.1514	0.250688	-4.59288	4.37169e-06	0.0001	ENSG00000196967	ZNF585A	199704	zinc finger protein 585A
27831.9	-0.5172	0.11263	-4.5923	4.3839e-06	0.0001	ENSG00000198431	TXNRD1	7296	thioredoxin reductase 1
2237.79	-0.404	0.0879745	-4.59193	4.39161e-06	0.0001	ENSG00000077514	POLD3	10714	DNA polymerase delta 3, accessory subunit
194.654	-0.8164	0.177823	-4.59087	4.41394e-06	0.0001	ENSG00000121895	TMEM156	80008	transmembrane protein 156
45.066	-1.3563	0.295783	-4.58533	4.53262e-06	0.0001	ENSG00000107249	GLIS3	169792	GLIS family zinc finger 3
855.693	-0.5668	0.123647	-4.58431	4.55493e-06	0.0001	ENSG00000099849	RASSF7	8045	Ras association domain family member 7
2147.41	-0.5738	0.125266	-4.58096	4.62839e-06	0.0001	ENSG00000130844	ZNF331	55422	zinc finger protein 331
210.494	1.0743	0.234536	4.58035	4.64201e-06	0.0001	ENSG00000272168	NA	NA	NA
30.8172	3.2777	0.71572	4.57962	4.65813e-06	0.0001	ENSG00000100121	GGTLC2	91227	gamma-glutamyltransferase light chain 2
511.799	0.5014	0.109541	4.577	4.71686e-06	0.0001	ENSG00000170537	TMC7	79905	transmembrane channel like 7
1771.95	0.4255	0.0930208	4.57429	4.7783e-06	0.0001	ENSG00000129219	PLD2	5338	phospholipase D2
2477.86	0.3794	0.0829583	4.57314	4.80459e-06	0.0001	ENSG00000013561	RNF14	9604	ring finger protein 14
2417.04	-0.6906	0.15101	-4.57313	4.80499e-06	0.0001	ENSG00000197961	ZNF121	7675	zinc finger protein 121
20138.2	0.8286	0.181212	4.57257	4.81781e-06	0.0001	ENSG00000185567	AHNAK2	113146	AHNAK nucleoprotein 2
2078.99	-0.5443	0.1191	-4.56996	4.87828e-06	0.0001	ENSG00000197498	RPF2	84154	ribosome production factor 2 homolog
3071.69	0.4599	0.100645	4.56926	4.89459e-06	0.0001	ENSG00000070413	DGCR2	9993	DiGeorge syndrome critical region gene 2
1052.16	0.5824	0.127507	4.5675	4.93575e-06	0.0001	ENSG00000117305	HMGCL	3155	3-hydroxy-3-methylglutaryl-CoA lyase
2066.76	0.4235	0.0927298	4.56744	4.9371e-06	0.0001	ENSG00000136213	CHST12	55501	carbohydrate sulfotransferase 12
2965.74	0.5363	0.117407	4.56766	4.9319e-06	0.0001	ENSG00000054793	ATP9A	10079	ATPase phospholipid transporting 9A (putative)
675.341	-0.474	0.10381	-4.56581	4.97579e-06	0.0001	ENSG00000178502	KLHL11	55175	kelch like family member 11
1129.65	0.5029	0.110161	4.56548	4.98364e-06	0.0001	ENSG00000260852	FBXL19-AS1	283932	FBXL19 antisense RNA 1
6066.21	-0.4733	0.103677	-4.56507	4.99324e-06	0.0001	ENSG00000198826	ARHGAP11A	9824	Rho GTPase activating protein 11A
1540.21	0.4503	0.098649	4.56428	5.01212e-06	0.0001	ENSG00000100196	KDELR3	11015	KDEL endoplasmic reticulum protein retention receptor 3
178.618	0.7268	0.159245	4.56406	5.01737e-06	0.0001	ENSG00000197653	DNAH10	196385	dynein axonemal heavy chain 10
11143.5	0.8983	0.196829	4.56384	5.02254e-06	0.0001	ENSG00000135924	DNAJB2	3300	DnaJ heat shock protein family (Hsp40) member B2
839.759	0.4582	0.100421	4.56321	5.03769e-06	0.0001	ENSG00000213918	DNASE1	1773	deoxyribonuclease 1
881.909	0.5886	0.129145	4.55756	5.17515e-06	0.0001	ENSG00000169851	PCDH7	5099	protocadherin 7
1242.92	0.6054	0.132928	4.55465	5.2474e-06	0.0001	ENSG00000130304	SLC27A1	376497	solute carrier family 27 member 1
837.797	-0.5581	0.122603	-4.55195	5.31505e-06	0.0001	ENSG00000264334	NA	NA	NA
145.701	-0.8551	0.187891	-4.5513	5.33147e-06	0.0001	ENSG00000118939	UCHL3	7347	ubiquitin C-terminal hydrolase L3
164.276	0.8712	0.19142	4.55102	5.33854e-06	0.0001	ENSG00000271781	NA	NA	NA
1327.04	0.5096	0.112004	4.54958	5.37535e-06	0.0001	ENSG00000148803	FUOM	282969	fucose mutarotase
46.0806	-1.4581	0.320584	-4.54835	5.40692e-06	0.0001	ENSG00000170122	FOXD4	2298	forkhead box D4
809.23	0.4484	0.098607	4.54735	5.43259e-06	0.0001	ENSG00000106330	MOSPD3	64598	motile sperm domain containing 3
3214.56	0.4078	0.0897134	4.54547	5.48124e-06	0.0001	ENSG00000139625	MAP3K12	7786	mitogen-activated protein kinase kinase kinase 12
1200.53	0.4782	0.105208	4.54512	5.49042e-06	0.0001	ENSG00000084764	MAPRE3	22924	microtubule associated protein RP/EB family member 3
915.858	0.5095	0.112114	4.54427	5.51248e-06	0.0001	ENSG00000179869	ABCA13	154664	ATP binding cassette subfamily A member 13
1485.55	-0.5859	0.128942	-4.54399	5.51989e-06	0.0001	ENSG00000092470	WDR76	79968	WD repeat domain 76
422.685	0.6252	0.137665	4.54152	5.58499e-06	0.0001	ENSG00000248866	USP46-AS1	643783	USP46 antisense RNA 1
370.734	0.9885	0.217773	4.53915	5.64803e-06	0.0001	ENSG00000230487	PSMG3-AS1	114796	PSMG3 antisense RNA 1 (head to head)
3781.08	0.3846	0.0847436	4.53783	5.68347e-06	0.0001	ENSG00000213445	SIPA1	6494	signal-induced proliferation-associated 1
542.669	0.5332	0.117532	4.53643	5.72151e-06	0.0001	ENSG00000160055	TMEM234	56063	transmembrane protein 234
35743.6	-0.3441	0.0758417	-4.53654	5.71833e-06	0.0001	ENSG00000153187	HNRNPU	3192	heterogeneous nuclear ribonucleoprotein U
14.4089	-2.9538	0.651326	-4.53505	5.75906e-06	0.0001	ENSG00000228707	NA	NA	NA
299.584	0.7613	0.167929	4.53363	5.79792e-06	0.0001	ENSG00000249306	LINC01411	101928176	long intergenic non-protein coding RNA 1411
2811.09	0.3843	0.0847573	4.53353	5.80055e-06	0.0001	ENSG00000100181	TPTEP1	387590	TPTE pseudogene 1
929.949	-0.4717	0.104133	-4.52964	5.90856e-06	0.0001	ENSG00000115350	POLE4	56655	DNA polymerase epsilon 4, accessory subunit
419.453	0.6158	0.135967	4.52933	5.91712e-06	0.0001	ENSG00000258711	NA	NA	NA
29690.9	-0.4589	0.101439	-4.52394	6.06994e-06	0.0001	ENSG00000115268	RPS15	6209	ribosomal protein S15
1406.96	-0.4412	0.0975269	-4.52361	6.07923e-06	0.0001	ENSG00000236144	TMEM147-AS1	100506469	TMEM147 antisense RNA 1
1740.01	0.3804	0.0841227	4.52138	6.14374e-06	0.0001	ENSG00000131584	ACAP3	116983	ArfGAP with coiled-coil, ankyrin repeat and PH domains 3
263.897	0.7302	0.161521	4.52097	6.15563e-06	0.0001	ENSG00000115257	PCSK4	54760	proprotein convertase subtilisin/kexin type 4
1083.49	-0.5036	0.111425	-4.51997	6.18482e-06	0.0001	ENSG00000186767	SPIN4	139886	spindlin family member 4
3007.64	0.3774	0.0835392	4.5173	6.26332e-06	0.0001	ENSG00000160685	ZBTB7B	51043	zinc finger and BTB domain containing 7B
87.259	0.9617	0.21293	4.51661	6.28381e-06	0.0001	ENSG00000124116	WFDC3	140686	WAP four-disulfide core domain 3
5193.47	0.4086	0.09047	4.51638	6.2906e-06	0.0001	ENSG00000160058	BSDC1	55108	BSD domain containing 1
18841.6	0.3753	0.0830967	4.51584	6.30665e-06	0.0001	ENSG00000108828	VAT1	10493	vesicle amine transport 1
100.274	1.4022	0.310529	4.51549	6.31701e-06	0.0001	ENSG00000237683	NA	NA	NA
5800.27	0.352	0.0779719	4.51437	6.35038e-06	0.0001	ENSG00000130202	NECTIN2	5819	nectin cell adhesion molecule 2
2074.21	0.6537	0.144827	4.51391	6.36427e-06	0.0001	ENSG00000135596	MICAL1	64780	microtubule associated monooxygenase, calponin and LIM domain containing 1
2304.66	-0.4778	0.105836	-4.51408	6.35923e-06	0.0001	ENSG00000179933	C14orf119	55017	chromosome 14 open reading frame 119
891.619	0.4679	0.103662	4.51381	6.36721e-06	0.0001	ENSG00000162104	ADCY9	115	adenylate cyclase 9
22021.3	-0.3196	0.0708021	-4.51364	6.37244e-06	0.0001	ENSG00000145907	G3BP1	10146	G3BP stress granule assembly factor 1
94.5779	1.3483	0.298852	4.51168	6.43173e-06	0.0001	ENSG00000205795	CYS1	192668	cystin 1
879.586	-0.6006	0.133159	-4.51061	6.46422e-06	0.0001	ENSG00000102738	MRPS31	10240	mitochondrial ribosomal protein S31
2108.75	0.3565	0.0790469	4.50946	6.49925e-06	0.0001	ENSG00000170456	DENND5B	160518	DENN domain containing 5B
42.3491	1.5532	0.344499	4.50862	6.52508e-06	0.0001	ENSG00000228561	NA	NA	NA
1914.3	-0.4327	0.095997	-4.50777	6.55133e-06	0.0001	ENSG00000101255	TRIB3	57761	tribbles pseudokinase 3
4644.15	0.3382	0.0750669	4.50573	6.61459e-06	0.0001	ENSG00000112941	TENT4A	11044	terminal nucleotidyltransferase 4A
506.824	-0.7247	0.160876	-4.50486	6.64172e-06	0.0001	ENSG00000115604	IL18R1	8809	interleukin 18 receptor 1
3713.72	-0.383	0.0850228	-4.50476	6.64474e-06	0.0001	ENSG00000079999	KEAP1	9817	kelch like ECH associated protein 1
260.234	-0.6511	0.144539	-4.50435	6.65761e-06	0.0001	ENSG00000196646	ZNF136	7695	zinc finger protein 136
207.436	0.7405	0.164395	4.50418	6.66301e-06	0.0001	ENSG00000182759	MAFA	389692	MAF bZIP transcription factor A
10139.8	-0.3961	0.0879451	-4.50348	6.68507e-06	0.0001	ENSG00000075785	RAB7A	7879	RAB7A, member RAS oncogene family
1159.36	0.3947	0.0876515	4.50306	6.69834e-06	0.0001	ENSG00000181039	NA	NA	NA
4412.81	-0.378	0.0839692	-4.50188	6.73544e-06	0.0001	ENSG00000111581	NUP107	57122	nucleoporin 107
567.999	-0.5268	0.117037	-4.50095	6.76518e-06	0.0001	ENSG00000114107	CEP70	80321	centrosomal protein 70
282.322	-0.6947	0.154343	-4.50098	6.76423e-06	0.0001	ENSG00000092295	TGM1	7051	transglutaminase 1
1673.52	-0.4188	0.0930982	-4.49871	6.83673e-06	0.0001	ENSG00000158161	EYA3	2140	EYA transcriptional coactivator and phosphatase 3
6845.03	-0.3768	0.0837614	-4.49878	6.83442e-06	0.0001	ENSG00000039123	MTREX	23517	Mtr4 exosome RNA helicase
3575.22	-0.4282	0.0952306	-4.4964	6.91127e-06	0.0001	ENSG00000129347	KRI1	65095	KRI1 homolog
95.4912	1.3498	0.300257	4.49564	6.93595e-06	0.0001	ENSG00000266278	LINC01910	101060542	long intergenic non-protein coding RNA 1910
473.011	-0.5407	0.120392	-4.49133	7.07806e-06	0.0001	ENSG00000197329	PELI1	57162	pellino E3 ubiquitin protein ligase 1
1549.41	0.4373	0.0973611	4.49134	7.07762e-06	0.0001	ENSG00000136490	LIMD2	80774	LIM domain containing 2
1257.44	0.7869	0.175232	4.49051	7.10521e-06	0.0001	ENSG00000196557	CACNA1H	8912	calcium voltage-gated channel subunit alpha1 H
794.838	0.5572	0.124119	4.48949	7.13929e-06	0.0001	ENSG00000184194	GPR173	54328	G protein-coupled receptor 173
16058.2	-0.4918	0.109736	-4.48132	7.41832e-06	0.0001	ENSG00000143322	ABL2	27	ABL proto-oncogene 2, non-receptor tyrosine kinase
3713.19	-0.4036	0.0900789	-4.48073	7.43882e-06	0.0001	ENSG00000017260	ATP2C1	27032	ATPase secretory pathway Ca2+ transporting 1
47.8848	1.5236	0.340105	4.47992	7.46714e-06	0.0001	ENSG00000268879	NA	NA	NA
678.729	0.7619	0.1701	4.47886	7.50443e-06	0.0001	ENSG00000266714	MYO15B	80022	myosin XVB
52.2152	-1.645	0.367313	-4.47838	7.52113e-06	0.0001	ENSG00000214282	NA	NA	NA
266.726	-0.6114	0.136562	-4.47708	7.56722e-06	0.0001	ENSG00000187068	C3orf70	285382	chromosome 3 open reading frame 70
355.363	0.548	0.122425	4.47636	7.59281e-06	0.0001	ENSG00000184949	FAM227A	646851	family with sequence similarity 227 member A
2533.39	-0.5451	0.121794	-4.4758	7.61275e-06	0.0001	ENSG00000100526	CDKN3	1033	cyclin dependent kinase inhibitor 3
269.575	0.6201	0.138545	4.47554	7.62189e-06	0.0001	ENSG00000213144	NA	NA	NA
391.142	-0.5959	0.133207	-4.47376	7.68555e-06	0.0001	ENSG00000206535	LNP1	348801	leukemia NUP98 fusion partner 1
1790.76	-0.4562	0.101971	-4.47398	7.67752e-06	0.0001	ENSG00000144827	ABHD10	55347	abhydrolase domain containing 10
4671.64	-0.4052	0.0905803	-4.47376	7.68561e-06	0.0001	ENSG00000072071	ADGRL1	22859	adhesion G protein-coupled receptor L1
99.151	-0.9442	0.21107	-4.47338	7.69917e-06	0.0001	ENSG00000173295	FAM86B3P	286042	family with sequence similarity 86, member A pseudogene
2410.12	-0.3832	0.0856774	-4.4727	7.72398e-06	0.0001	ENSG00000119844	AFTPH	54812	aftiphilin
1265.74	-0.4913	0.109869	-4.47188	7.75343e-06	0.0001	ENSG00000164742	ADCY1	107	adenylate cyclase 1
7323.58	-0.3964	0.088669	-4.47035	7.80935e-06	0.0001	ENSG00000137492	THAP12	5612	THAP domain containing 12
624.352	0.5063	0.113297	4.46919	7.85162e-06	0.0001	ENSG00000127561	SYNGR3	9143	synaptogyrin 3
5379.15	-0.3758	0.0841444	-4.46646	7.95256e-06	0.0001	ENSG00000100888	CHD8	57680	chromodomain helicase DNA binding protein 8
9360.74	-0.3938	0.088243	-4.46322	8.07356e-06	0.0001	ENSG00000114554	PLXNA1	5361	plexin A1
5022.21	-0.3681	0.0825105	-4.46122	8.14954e-06	0.0001	ENSG00000167635	ZNF146	7705	zinc finger protein 146
547.921	0.6024	0.135054	4.46027	8.18576e-06	0.0001	ENSG00000156804	FBXO32	114907	F-box protein 32
389.712	-1.2139	0.272187	-4.45995	8.19775e-06	0.0001	ENSG00000120217	CD274	29126	CD274 molecule
364.364	0.6515	0.146104	4.45895	8.23624e-06	0.0001	ENSG00000148832	PAOX	196743	polyamine oxidase
1618.27	0.4937	0.110849	4.45419	8.42098e-06	0.0001	ENSG00000143819	EPHX1	2052	epoxide hydrolase 1
9564.62	0.377	0.0846383	4.45397	8.42952e-06	0.0001	ENSG00000204381	LAYN	143903	layilin
345.917	0.6835	0.153514	4.45257	8.48503e-06	0.0001	ENSG00000145020	AMT	275	aminomethyltransferase
167.199	0.8201	0.1842	4.45217	8.50049e-06	0.0001	ENSG00000260807	LMF1	64788	lipase maturation factor 1
1150.83	-0.426	0.0956878	-4.45224	8.49781e-06	0.0001	ENSG00000204519	ZNF551	90233	zinc finger protein 551
5496.7	-0.448	0.100645	-4.4515	8.52714e-06	0.0001	ENSG00000123485	HJURP	55355	Holliday junction recognition protein
1114.05	-0.458	0.102889	-4.45124	8.53743e-06	0.0001	ENSG00000197223	C1D	10438	C1D nuclear receptor corepressor
8554.82	-0.3413	0.0766824	-4.45066	8.56062e-06	0.0001	ENSG00000102900	NUP93	9688	nucleoporin 93
1647.74	0.4685	0.10533	4.44837	8.65237e-06	0.0001	ENSG00000109265	KIAA1211	57482	KIAA1211
5377.29	-0.4108	0.0923418	-4.44824	8.65756e-06	0.0001	ENSG00000130935	NOL11	25926	nucleolar protein 11
34465	0.4514	0.101494	4.44805	8.66548e-06	0.0001	ENSG00000185624	P4HB	5034	prolyl 4-hydroxylase subunit beta
367.294	0.7176	0.161344	4.44766	8.68107e-06	0.0001	ENSG00000204540	PSORS1C1	170679	psoriasis susceptibility 1 candidate 1
937.527	0.4492	0.101009	4.44681	8.71562e-06	0.0001	ENSG00000167700	MFSD3	113655	major facilitator superfamily domain containing 3
800.371	0.5015	0.112848	4.44402	8.82927e-06	0.0001	ENSG00000173227	SYT12	91683	synaptotagmin 12
853.456	0.5184	0.116648	4.44381	8.83787e-06	0.0001	ENSG00000186162	CIDECP1	152302	cell death inducing DFFA like effector c pseudogene 1
2589.29	0.3673	0.0826834	4.44275	8.88183e-06	0.0001	ENSG00000155252	PI4K2A	55361	phosphatidylinositol 4-kinase type 2 alpha
387.215	-0.6841	0.153998	-4.44206	8.91011e-06	0.0001	ENSG00000147642	SYBU	55638	syntabulin
373.209	0.6251	0.140768	4.44078	8.9634e-06	0.0001	ENSG00000106025	TSPAN12	23554	tetraspanin 12
506.339	0.7696	0.173334	4.43999	8.99613e-06	0.0001	ENSG00000172348	RCAN2	10231	regulator of calcineurin 2
112.174	-1.3564	0.305533	-4.43943	9.01991e-06	0.0001	ENSG00000176788	BASP1	10409	brain abundant membrane attached signal protein 1
13880.7	0.5521	0.124393	4.43858	9.05532e-06	0.0001	ENSG00000102316	MAGED2	10916	MAGE family member D2
1556.96	0.5733	0.129155	4.43856	9.05609e-06	0.0001	ENSG00000130827	PLXNA3	55558	plexin A3
342.168	0.6045	0.136213	4.43814	9.07394e-06	0.0001	ENSG00000178537	SLC25A20	788	solute carrier family 25 member 20
2897.26	0.4517	0.101779	4.43789	9.08454e-06	0.0001	ENSG00000101782	RIOK3	8780	RIO kinase 3
85.8206	1.2664	0.285432	4.43666	9.13635e-06	0.0001	ENSG00000185467	KPNA7	402569	karyopherin subunit alpha 7
943.477	-0.531	0.119697	-4.43588	9.16962e-06	0.0001	ENSG00000172244	C5orf34	375444	chromosome 5 open reading frame 34
1666.48	0.3963	0.0893447	4.43602	9.16375e-06	0.0001	ENSG00000151135	TMEM263	90488	transmembrane protein 263
12044.3	0.5105	0.115107	4.43514	9.20132e-06	0.0001	ENSG00000085063	CD59	966	CD59 molecule (CD59 blood group)
2907.86	0.383	0.0863641	4.43418	9.24232e-06	0.0001	ENSG00000166734	CASC4	113201	cancer susceptibility 4
4910.09	0.7852	0.177245	4.42999	9.42358e-06	0.0001	ENSG00000198931	APRT	353	adenine phosphoribosyltransferase
4162.19	-0.5556	0.125476	-4.42763	9.52742e-06	0.0001	ENSG00000012048	BRCA1	672	BRCA1 DNA repair associated
205.005	0.8866	0.200282	4.42651	9.57713e-06	0.0001	ENSG00000141542	RAB40B	10966	RAB40B, member RAS oncogene family
767.659	0.6343	0.143312	4.42615	9.59306e-06	0.0001	ENSG00000117151	CTBS	1486	chitobiase
1665.08	-0.3775	0.0853451	-4.42342	9.71505e-06	0.0001	ENSG00000144048	DUSP11	8446	dual specificity phosphatase 11
2055.76	-0.5835	0.132052	-4.41846	9.94059e-06	0.0001	ENSG00000018699	TTC27	55622	tetratricopeptide repeat domain 27
21837.2	-0.2975	0.0673401	-4.41848	9.93977e-06	0.0001	ENSG00000136450	SRSF1	6426	serine and arginine rich splicing factor 1
4209.69	-0.4371	0.0989597	-4.41715	1.00013e-05	0.0001	ENSG00000197771	MCMBP	79892	minichromosome maintenance complex binding protein
4159.49	-0.6146	0.139211	-4.41523	1.00902e-05	0.0001	ENSG00000138160	KIF11	3832	kinesin family member 11
981.046	-0.477	0.108057	-4.41474	1.01132e-05	0.0001	ENSG00000163607	GTPBP8	29083	GTP binding protein 8 (putative)
738.394	0.4885	0.110665	4.41436	1.01309e-05	0.0001	ENSG00000173715	C11orf80	79703	chromosome 11 open reading frame 80
85.8388	-0.9831	0.222757	-4.41313	1.01885e-05	0.0001	ENSG00000108924	HLF	3131	HLF transcription factor, PAR bZIP family member
3381.52	0.362	0.0820554	4.41223	1.02314e-05	0.0001	ENSG00000156983	BRPF1	7862	bromodomain and PHD finger containing 1
361.123	0.5379	0.121909	4.41206	1.02389e-05	0.0001	ENSG00000229970	NA	NA	NA
31.8697	1.6752	0.379747	4.41131	1.02745e-05	0.0001	ENSG00000107562	CXCL12	6387	C-X-C motif chemokine ligand 12
684.458	-0.4758	0.10786	-4.41115	1.02825e-05	0.0001	ENSG00000142444	TIMM29	90580	translocase of inner mitochondrial membrane 29
651.108	0.6587	0.149367	4.41009	1.03328e-05	0.0001	ENSG00000116774	OLFML3	56944	olfactomedin like 3
567.984	-0.4576	0.103772	-4.40962	1.03553e-05	0.0001	ENSG00000213799	ZNF845	91664	zinc finger protein 845
6433.2	0.3155	0.0715865	4.40691	1.04854e-05	0.0001	ENSG00000112893	MAN2A1	4124	mannosidase alpha class 2A member 1
485.206	-0.6722	0.152571	-4.40593	1.05332e-05	0.0001	ENSG00000152193	RNF219	79596	ring finger protein 219
5157.21	0.4364	0.0991282	4.40284	1.06843e-05	0.0001	ENSG00000134324	LPIN1	23175	lipin 1
802.894	0.6099	0.138619	4.40006	1.08219e-05	0.0001	ENSG00000128311	TST	7263	thiosulfate sulfurtransferase
28295.9	0.3603	0.0818848	4.39981	1.08347e-05	0.0001	ENSG00000124762	CDKN1A	1026	cyclin dependent kinase inhibitor 1A
187.362	0.7164	0.16284	4.39953	1.08486e-05	0.0001	ENSG00000271361	NA	NA	NA
306.617	0.8787	0.19974	4.39947	1.08518e-05	0.0001	ENSG00000047346	FAM214A	56204	family with sequence similarity 214 member A
6336.81	-0.3725	0.0847358	-4.39648	1.10022e-05	0.0001	ENSG00000079805	DNM2	1785	dynamin 2
6714.04	-0.3372	0.0767086	-4.39548	1.1053e-05	0.0001	ENSG00000130520	LSM4	25804	LSM4 homolog, U6 small nuclear RNA and mRNA degradation associated
608.588	0.4891	0.111291	4.39436	1.11099e-05	0.0001	ENSG00000140398	NEIL1	79661	nei like DNA glycosylase 1
4315.03	0.3225	0.0734022	4.39333	1.11627e-05	0.0001	ENSG00000134779	TPGS2	25941	tubulin polyglutamylase complex subunit 2
142.069	0.806	0.183514	4.39209	1.12267e-05	0.0001	ENSG00000269069	NA	NA	NA
13333.2	-0.522	0.118865	-4.39119	1.12733e-05	0.0001	ENSG00000156802	ATAD2	29028	ATPase family AAA domain containing 2
5184.2	-0.3678	0.0837656	-4.39091	1.12878e-05	0.0001	ENSG00000121057	AKAP1	8165	A-kinase anchoring protein 1
3002.13	0.5455	0.124312	4.38783	1.14485e-05	0.0001	ENSG00000166272	WBP1L	54838	WW domain binding protein 1 like
2017.25	0.4858	0.110744	4.38675	1.15058e-05	0.0001	ENSG00000109099	PMP22	5376	peripheral myelin protein 22
376.877	0.6403	0.146028	4.38473	1.1613e-05	0.0001	ENSG00000167371	PRRT2	112476	proline rich transmembrane protein 2
283.984	0.8128	0.185376	4.38482	1.16081e-05	0.0001	ENSG00000167861	HID1	283987	HID1 domain containing
4669.69	-0.3942	0.0898998	-4.38501	1.15979e-05	0.0001	ENSG00000105185	PDCD5	9141	programmed cell death 5
20313.1	-0.8107	0.184956	-4.383	1.17056e-05	0.0001	ENSG00000197249	SERPINA1	5265	serpin family A member 1
648.4	0.4952	0.113012	4.38191	1.17646e-05	0.0001	ENSG00000131015	ULBP2	80328	UL16 binding protein 2
33.4373	-1.5443	0.352426	-4.38179	1.17707e-05	0.0001	ENSG00000185507	IRF7	3665	interferon regulatory factor 7
835.763	-0.4212	0.0961945	-4.37843	1.1954e-05	0.0002	ENSG00000081923	ATP8B1	5205	ATPase phospholipid transporting 8B1
18.2848	2.77	0.632661	4.37827	1.19623e-05	0.0002	ENSG00000128713	HOXD11	3237	homeobox D11
6270.58	0.3642	0.0832489	4.37498	1.21445e-05	0.0002	ENSG00000167110	GOLGA2	2801	golgin A2
7616.23	0.547	0.125018	4.375	1.21431e-05	0.0002	ENSG00000073614	KDM5A	5927	lysine demethylase 5A
770.192	-0.441	0.100805	-4.37461	1.21649e-05	0.0002	ENSG00000121542	SEC22A	26984	SEC22 homolog A, vesicle trafficking protein
1298.82	-0.4871	0.111378	-4.37361	1.22211e-05	0.0002	ENSG00000097046	CDC7	8317	cell division cycle 7
7134.93	0.4344	0.0993542	4.37258	1.22784e-05	0.0002	ENSG00000123240	OPTN	10133	optineurin
954.04	0.5406	0.12367	4.3716	1.23337e-05	0.0002	ENSG00000154035	NA	NA	NA
2336.21	0.6104	0.139667	4.37008	1.24202e-05	0.0002	ENSG00000165507	DEPP1	11067	DEPP1 autophagy regulator
1576.03	-0.6463	0.147973	-4.36741	1.25728e-05	0.0002	ENSG00000165480	SKA3	221150	spindle and kinetochore associated complex subunit 3
1832.08	0.4355	0.0997095	4.36731	1.25784e-05	0.0002	ENSG00000125841	NRSN2	80023	neurensin 2
242.851	0.6127	0.140328	4.36628	1.26381e-05	0.0002	ENSG00000188015	S100A3	6274	S100 calcium binding protein A3
1251.66	-0.4124	0.0944538	-4.36615	1.26456e-05	0.0002	ENSG00000137821	LRRC49	54839	leucine rich repeat containing 49
125.634	0.8381	0.191945	4.36619	1.26435e-05	0.0002	ENSG00000167617	CDC42EP5	148170	CDC42 effector protein 5
314.773	-0.9471	0.216941	-4.3655	1.2683e-05	0.0002	ENSG00000115738	ID2	3398	inhibitor of DNA binding 2
819.464	0.5283	0.121076	4.36363	1.27923e-05	0.0002	ENSG00000198892	SHISA4	149345	shisa family member 4
2058.69	-0.5088	0.116656	-4.36148	1.29184e-05	0.0002	ENSG00000185361	TNFAIP8L1	126282	TNF alpha induced protein 8 like 1
391.522	0.661	0.151564	4.36128	1.29306e-05	0.0002	ENSG00000164683	HEY1	23462	hes related family bHLH transcription factor with YRPW motif 1
1182.58	-0.4208	0.0965111	-4.35975	1.30211e-05	0.0002	ENSG00000163611	SPICE1	152185	spindle and centriole associated protein 1
2126.96	-0.6174	0.141698	-4.35714	1.31773e-05	0.0002	ENSG00000167513	CDT1	81620	chromatin licensing and DNA replication factor 1
2024.64	0.4756	0.109162	4.35716	1.31762e-05	0.0002	ENSG00000063180	CA11	770	carbonic anhydrase 11
1468.97	0.5942	0.136418	4.35588	1.32536e-05	0.0002	ENSG00000186480	INSIG1	3638	insulin induced gene 1
1594.32	0.3842	0.0882227	4.35535	1.32854e-05	0.0002	ENSG00000172830	SSH3	54961	slingshot protein phosphatase 3
179.738	-0.6763	0.155314	-4.35468	1.33261e-05	0.0002	ENSG00000153253	SCN3A	6328	sodium voltage-gated channel alpha subunit 3
5573.05	0.509	0.116916	4.35324	1.34138e-05	0.0002	ENSG00000165801	ARHGEF40	55701	Rho guanine nucleotide exchange factor 40
21032.2	-0.3638	0.0835847	-4.35256	1.34554e-05	0.0002	ENSG00000099783	HNRNPM	4670	heterogeneous nuclear ribonucleoprotein M
260.656	0.6741	0.154915	4.35134	1.35309e-05	0.0002	ENSG00000162976	PQLC3	130814	PQ loop repeat containing 3
753.403	-0.5365	0.123334	-4.34962	1.36376e-05	0.0002	ENSG00000146122	DAAM2	23500	dishevelled associated activator of morphogenesis 2
5075.81	-0.4897	0.112628	-4.34806	1.37347e-05	0.0002	ENSG00000119596	YLPM1	56252	YLP motif containing 1
1675.33	-0.6221	0.143104	-4.34729	1.37832e-05	0.0002	ENSG00000075223	SEMA3C	10512	semaphorin 3C
1118.79	0.4347	0.100026	4.34594	1.3868e-05	0.0002	ENSG00000248008	NRAV	100506668	negative regulator of antiviral response
16033	0.3503	0.0806071	4.34578	1.38782e-05	0.0002	ENSG00000128595	CALU	813	calumenin
554.184	0.6273	0.144365	4.34534	1.39062e-05	0.0002	ENSG00000232480	TGFB2-AS1	728463	TGFB2 antisense RNA 1 (head to head)
372.375	-1.1676	0.268734	-4.34494	1.39314e-05	0.0002	ENSG00000100985	MMP9	4318	matrix metallopeptidase 9
170.564	0.7594	0.174839	4.3437	1.40101e-05	0.0002	ENSG00000104870	FCGRT	2217	Fc fragment of IgG receptor and transporter
1628.69	-0.5024	0.115728	-4.3409	1.41901e-05	0.0002	ENSG00000197299	BLM	641	BLM RecQ like helicase
7214.78	-0.3244	0.0747293	-4.34075	1.41996e-05	0.0002	ENSG00000161970	RPL26	6154	ribosomal protein L26
4631.34	-0.3611	0.0832225	-4.33947	1.42828e-05	0.0002	ENSG00000175455	CCDC14	64770	coiled-coil domain containing 14
67.0082	-1.1794	0.271778	-4.3396	1.42743e-05	0.0002	ENSG00000254300	LINC01111	101926978	long intergenic non-protein coding RNA 1111
873.305	-0.4415	0.101781	-4.33759	1.44056e-05	0.0002	ENSG00000145526	CDH18	1016	cadherin 18
520.303	-0.6318	0.145678	-4.33728	1.44258e-05	0.0002	ENSG00000114790	ARHGEF26	26084	Rho guanine nucleotide exchange factor 26
262.232	0.7002	0.161747	4.32896	1.49815e-05	0.0002	ENSG00000188825	LINC00910	100130581	long intergenic non-protein coding RNA 910
954.096	0.7007	0.161938	4.32684	1.51265e-05	0.0002	ENSG00000111087	GLI1	2735	GLI family zinc finger 1
62.5122	1.1641	0.269184	4.32437	1.52971e-05	0.0002	ENSG00000178026	LRRC75B	388886	leucine rich repeat containing 75B
1975.82	0.3788	0.0876088	4.32409	1.5316e-05	0.0002	ENSG00000133195	SLC39A11	201266	solute carrier family 39 member 11
515.778	-0.6027	0.139387	-4.32365	1.53466e-05	0.0002	ENSG00000147852	VLDLR	7436	very low density lipoprotein receptor
283.939	0.669	0.154743	4.32305	1.53887e-05	0.0002	ENSG00000181404	WASHC1	100287171	WASH complex subunit 1
3779.9	0.5416	0.125302	4.3222	1.54481e-05	0.0002	ENSG00000132718	SYT11	23208	synaptotagmin 11
1158.29	-0.7047	0.163099	-4.32082	1.55453e-05	0.0002	ENSG00000096060	FKBP5	2289	FKBP prolyl isomerase 5
1291.07	-0.6002	0.13893	-4.3205	1.55673e-05	0.0002	ENSG00000163923	RPL39L	116832	ribosomal protein L39 like
1667.53	-0.4401	0.101913	-4.31849	1.57102e-05	0.0002	ENSG00000157600	TMEM164	84187	transmembrane protein 164
64.9373	1.2968	0.30031	4.31817	1.5733e-05	0.0002	ENSG00000142959	BEST4	266675	bestrophin 4
949.835	0.4918	0.113907	4.31772	1.57646e-05	0.0002	ENSG00000260565	NA	NA	NA
1239.11	-0.5265	0.12201	-4.315	1.59601e-05	0.0002	ENSG00000125454	SLC25A19	60386	solute carrier family 25 member 19
3300.68	-0.4324	0.100314	-4.31006	1.63209e-05	0.0002	ENSG00000115816	CEBPZ	10153	CCAAT enhancer binding protein zeta
13290	0.4193	0.0972996	4.30984	1.63374e-05	0.0002	ENSG00000125505	MBOAT7	79143	membrane bound O-acyltransferase domain containing 7
456.682	0.755	0.175287	4.30749	1.65118e-05	0.0002	ENSG00000223764	LINC02593	100130417	long intergenic non-protein coding RNA 2593
2482.84	0.3939	0.0914911	4.3056	1.66535e-05	0.0002	ENSG00000154734	ADAMTS1	9510	ADAM metallopeptidase with thrombospondin type 1 motif 1
501.473	0.5254	0.122077	4.30359	1.68052e-05	0.0002	ENSG00000130558	OLFM1	10439	olfactomedin 1
3079	-0.5956	0.138419	-4.30286	1.68609e-05	0.0002	ENSG00000167680	SEMA6B	10501	semaphorin 6B
44703.6	0.3789	0.0880644	4.3023	1.69034e-05	0.0002	ENSG00000127022	CANX	821	calnexin
8158.82	0.329	0.0764779	4.302	1.69264e-05	0.0002	ENSG00000158604	TMED4	222068	transmembrane p24 trafficking protein 4
262.621	0.7941	0.18461	4.30167	1.69513e-05	0.0002	ENSG00000149050	ZNF214	7761	zinc finger protein 214
517.573	-0.5582	0.129804	-4.30023	1.70624e-05	0.0002	ENSG00000182208	MOB2	81532	MOB kinase activator 2
216.714	3.2067	0.745712	4.30023	1.70618e-05	0.0002	ENSG00000073350	LLGL2	3993	LLGL scribble cell polarity complex component 2
43757.3	-0.3738	0.0870135	-4.29615	1.73791e-05	0.0002	ENSG00000142676	RPL11	6135	ribosomal protein L11
151.289	1.6679	0.388382	4.29437	1.75189e-05	0.0002	ENSG00000267136	NA	NA	NA
897.255	0.5871	0.136791	4.29162	1.77377e-05	0.0002	ENSG00000101335	MYL9	10398	myosin light chain 9
5738.49	0.4877	0.113666	4.29024	1.7848e-05	0.0002	ENSG00000204580	DDR1	780	discoidin domain receptor tyrosine kinase 1
39.956	-1.4668	0.341979	-4.2892	1.79314e-05	0.0002	ENSG00000250366	TUNAR	100507043	TCL1 upstream neural differentiation-associated RNA
1299.14	0.4075	0.0950167	4.28843	1.79939e-05	0.0002	ENSG00000179832	MROH1	727957	maestro heat like repeat family member 1
2429.03	0.3365	0.0784639	4.28799	1.80294e-05	0.0002	ENSG00000161533	ACOX1	51	acyl-CoA oxidase 1
13003.9	-0.3268	0.0762227	-4.28763	1.80593e-05	0.0002	ENSG00000180398	MCFD2	90411	multiple coagulation factor deficiency 2
1280.66	0.5906	0.137755	4.2871	1.81022e-05	0.0002	ENSG00000049239	H6PD	9563	hexose-6-phosphate dehydrogenase/glucose 1-dehydrogenase
376.947	0.5649	0.131841	4.28464	1.83033e-05	0.0002	ENSG00000132749	TESMIN	9633	testis expressed metallothionein like protein
1146.61	0.4404	0.102824	4.28335	1.84104e-05	0.0002	ENSG00000183386	FHL3	2275	four and a half LIM domains 3
986.224	-0.4083	0.0953285	-4.28341	1.84047e-05	0.0002	ENSG00000169499	PLEKHA2	59339	pleckstrin homology domain containing A2
8527.97	-0.3879	0.0905649	-4.28283	1.84532e-05	0.0002	ENSG00000055483	USP36	57602	ubiquitin specific peptidase 36
61.4557	1.37	0.319919	4.28221	1.85046e-05	0.0002	ENSG00000172508	CARNS1	57571	carnosine synthase 1
2468	-0.3465	0.0809138	-4.28226	1.85007e-05	0.0002	ENSG00000012983	MAP4K5	11183	mitogen-activated protein kinase kinase kinase kinase 5
1663.53	-0.3492	0.0816105	-4.27941	1.87388e-05	0.0002	ENSG00000182504	CEP97	79598	centrosomal protein 97
3879.63	0.433	0.101212	4.27828	1.88346e-05	0.0002	ENSG00000138834	MAPK8IP3	23162	mitogen-activated protein kinase 8 interacting protein 3
1340.02	-0.487	0.113842	-4.27805	1.88541e-05	0.0002	ENSG00000139687	RB1	5925	RB transcriptional corepressor 1
4488.81	-0.3457	0.080815	-4.27711	1.89336e-05	0.0002	ENSG00000108055	SMC3	9126	structural maintenance of chromosomes 3
10905.8	0.3781	0.0884668	4.27395	1.92037e-05	0.0002	ENSG00000163956	LRPAP1	4043	LDL receptor related protein associated protein 1
16.0604	2.6809	0.627367	4.27326	1.92633e-05	0.0002	ENSG00000247134	NA	NA	NA
11680.3	-0.2921	0.0683688	-4.27232	1.9345e-05	0.0002	ENSG00000110107	PRPF19	27339	pre-mRNA processing factor 19
6358.94	-0.4087	0.0956673	-4.27177	1.93926e-05	0.0002	ENSG00000074842	MYDGF	56005	myeloid derived growth factor
268.703	0.6813	0.159535	4.27084	1.94735e-05	0.0002	ENSG00000137941	TTLL7	79739	tubulin tyrosine ligase like 7
558.857	0.4541	0.10632	4.27062	1.94928e-05	0.0002	ENSG00000126106	TMEM53	79639	transmembrane protein 53
7394.4	-0.3195	0.0748135	-4.27004	1.95437e-05	0.0002	ENSG00000175832	ETV4	2118	ETS variant 4
7556.57	-0.3102	0.072679	-4.26837	1.96904e-05	0.0002	ENSG00000134697	GNL2	29889	G protein nucleolar 2
1925.37	-0.4413	0.103441	-4.26665	1.98429e-05	0.0002	ENSG00000114120	SLC25A36	55186	solute carrier family 25 member 36
1422.91	0.8026	0.188132	4.26612	1.98904e-05	0.0002	ENSG00000095752	IL11	3589	interleukin 11
1878.02	-0.3593	0.0842363	-4.2648	2.00077e-05	0.0002	ENSG00000152455	SUV39H2	79723	suppressor of variegation 3-9 homolog 2
784.96	-0.4899	0.114877	-4.2642	2.00615e-05	0.0002	ENSG00000080200	CRYBG3	131544	crystallin beta-gamma domain containing 3
7154.81	-0.3212	0.0753393	-4.26346	2.01285e-05	0.0002	ENSG00000114416	FXR1	8087	FMR1 autosomal homolog 1
1547.56	0.3883	0.0911181	4.26204	2.02568e-05	0.0002	ENSG00000102871	TRADD	8717	TNFRSF1A associated via death domain
4424.47	-0.3556	0.0834293	-4.26184	2.02755e-05	0.0002	ENSG00000065970	FOXJ2	55810	forkhead box J2
626.822	-0.5027	0.118013	-4.25969	2.04706e-05	0.0002	ENSG00000133739	LRRCC1	85444	leucine rich repeat and coiled-coil centrosomal protein 1
1790.01	0.431	0.101212	4.25884	2.05492e-05	0.0002	ENSG00000170502	NUDT9	53343	nudix hydrolase 9
3430.68	-0.3601	0.0846129	-4.25568	2.08414e-05	0.0002	ENSG00000163904	SENP2	59343	SUMO specific peptidase 2
39.1491	-1.4433	0.339154	-4.25556	2.0853e-05	0.0002	ENSG00000070729	CNGB1	1258	cyclic nucleotide gated channel beta 1
12042	0.2998	0.0704716	4.25439	2.09621e-05	0.0002	ENSG00000090863	GLG1	2734	golgi glycoprotein 1
6960.76	0.4231	0.0995003	4.25196	2.11911e-05	0.0003	ENSG00000125868	DSTN	11034	destrin, actin depolymerizing factor
8787.22	-0.3508	0.0825348	-4.2508	2.13007e-05	0.0003	ENSG00000141076	UTP4	84916	UTP4 small subunit processome component
47.3753	-1.2303	0.289479	-4.2502	2.13584e-05	0.0003	ENSG00000215374	NA	NA	NA
2806.15	-0.6241	0.146846	-4.2503	2.13481e-05	0.0003	ENSG00000179431	FJX1	24147	four-jointed box kinase 1
298.359	0.6945	0.163426	4.24951	2.14234e-05	0.0003	ENSG00000215146	LOC441666	441666	zinc finger protein 91 pseudogene
19280.6	0.456	0.107319	4.24919	2.1455e-05	0.0003	ENSG00000125844	RRBP1	6238	ribosome binding protein 1
2679.59	-0.3924	0.092378	-4.24724	2.16419e-05	0.0003	ENSG00000107643	MAPK8	5599	mitogen-activated protein kinase 8
1300.38	-0.4452	0.104838	-4.24699	2.16662e-05	0.0003	ENSG00000172167	MTBP	27085	MDM2 binding protein
3718.98	0.418	0.0984701	4.24459	2.18992e-05	0.0003	ENSG00000184164	CRELD2	79174	cysteine rich with EGF like domains 2
730.355	-0.4495	0.105914	-4.244	2.19569e-05	0.0003	ENSG00000233280	NA	NA	NA
554.455	0.4868	0.114756	4.24232	2.21224e-05	0.0003	ENSG00000110318	CEP126	57562	centrosomal protein 126
396.584	0.8561	0.201875	4.24089	2.22636e-05	0.0003	ENSG00000253227	NA	NA	NA
2455.66	-0.4001	0.0943849	-4.23895	2.24569e-05	0.0003	ENSG00000265843	NA	NA	NA
1550.95	-0.4417	0.104228	-4.23792	2.25599e-05	0.0003	ENSG00000176208	ATAD5	79915	ATPase family AAA domain containing 5
3886.49	0.5795	0.136785	4.23638	2.27154e-05	0.0003	ENSG00000110719	TCIRG1	10312	T cell immune regulator 1, ATPase H+ transporting V0 subunit a3
1275.35	0.4045	0.095476	4.23645	2.27079e-05	0.0003	ENSG00000135452	TSPAN31	6302	tetraspanin 31
5515.85	0.4591	0.108407	4.23528	2.28269e-05	0.0003	ENSG00000084112	SSH1	54434	slingshot protein phosphatase 1
270.169	-0.9558	0.225733	-4.23409	2.2948e-05	0.0003	ENSG00000120211	INSL4	3641	insulin like 4
442.301	-0.602	0.142214	-4.23311	2.30478e-05	0.0003	ENSG00000179299	NSUN7	79730	NOP2/Sun RNA methyltransferase family member 7
38.6491	1.5144	0.357841	4.23213	2.31486e-05	0.0003	ENSG00000230790	NA	NA	NA
96.5479	0.8504	0.200997	4.23097	2.32689e-05	0.0003	ENSG00000224383	PRR29	92340	proline rich 29
4081.17	-0.358	0.0846478	-4.22969	2.34015e-05	0.0003	ENSG00000135763	URB2	9816	URB2 ribosome biogenesis homolog
48407.1	0.7819	0.184895	4.22864	2.3511e-05	0.0003	ENSG00000100097	LGALS1	3956	galectin 1
195.133	-0.9742	0.230393	-4.2283	2.35469e-05	0.0003	ENSG00000140284	SLC27A2	11001	solute carrier family 27 member 2
488.391	-0.6878	0.162704	-4.22751	2.36292e-05	0.0003	ENSG00000184363	PKP3	11187	plakophilin 3
798.74	0.4511	0.106733	4.22613	2.37745e-05	0.0003	ENSG00000152061	RABGAP1L	9910	RAB GTPase activating protein 1 like
3468.96	-0.4789	0.113323	-4.22559	2.38314e-05	0.0003	ENSG00000070669	ASNS	440	asparagine synthetase (glutamine-hydrolyzing)
1655.07	0.3616	0.0855996	4.22403	2.39976e-05	0.0003	ENSG00000168936	TMEM129	92305	transmembrane protein 129
25.0197	-1.6974	0.401862	-4.22385	2.40162e-05	0.0003	ENSG00000204915	NA	NA	NA
2699.26	-0.3274	0.0775501	-4.22193	2.4222e-05	0.0003	ENSG00000166801	FAM111A	63901	family with sequence similarity 111 member A
1144.75	0.4426	0.10485	4.22108	2.43133e-05	0.0003	ENSG00000184613	NELL2	4753	neural EGFL like 2
2220.38	0.3728	0.0883106	4.22114	2.43069e-05	0.0003	ENSG00000181523	SGSH	6448	N-sulfoglucosamine sulfohydrolase
437.71	0.7049	0.167002	4.22088	2.43353e-05	0.0003	ENSG00000255455	LOC103611081	103611081	uncharacterized LOC103611081
3199.94	-0.547	0.129597	-4.22041	2.43859e-05	0.0003	ENSG00000136108	CKAP2	26586	cytoskeleton associated protein 2
1841.75	-0.4806	0.113926	-4.21811	2.46356e-05	0.0003	ENSG00000183020	AP2A2	161	adaptor related protein complex 2 subunit alpha 2
265.926	0.6124	0.145204	4.21758	2.46935e-05	0.0003	ENSG00000166257	SCN3B	55800	sodium voltage-gated channel beta subunit 3
463.794	0.5287	0.12537	4.21703	2.47544e-05	0.0003	ENSG00000136052	SLC41A2	84102	solute carrier family 41 member 2
15158.3	-0.4764	0.112997	-4.21643	2.48203e-05	0.0003	ENSG00000117395	EBNA1BP2	10969	EBNA1 binding protein 2
220	0.87	0.206335	4.21638	2.48261e-05	0.0003	ENSG00000251432	LINC02615	100507487	long intergenic non-protein coding RNA 2615
1498.96	0.3689	0.0875265	4.21469	2.50125e-05	0.0003	ENSG00000100711	ZFYVE21	79038	zinc finger FYVE-type containing 21
59.7163	1.1894	0.282231	4.21444	2.50396e-05	0.0003	ENSG00000267497	NA	NA	NA
157.452	0.7091	0.168251	4.21427	2.50587e-05	0.0003	ENSG00000253210	NA	NA	NA
4689.56	0.3946	0.0936388	4.21404	2.50843e-05	0.0003	ENSG00000137207	YIPF3	25844	Yip1 domain family member 3
2374.55	0.5281	0.125403	4.2116	2.53569e-05	0.0003	ENSG00000090581	GNPTG	84572	N-acetylglucosamine-1-phosphate transferase subunit gamma
1246.71	0.3662	0.0869634	4.21087	2.54391e-05	0.0003	ENSG00000149577	SIDT2	51092	SID1 transmembrane family member 2
2243.41	0.3292	0.0781993	4.21012	2.5524e-05	0.0003	ENSG00000169490	TM2D2	83877	TM2 domain containing 2
878.378	0.4534	0.107702	4.20981	2.55587e-05	0.0003	ENSG00000143434	SEMA6C	10500	semaphorin 6C
1032.31	-0.4974	0.118173	-4.20918	2.56301e-05	0.0003	ENSG00000163002	NUP35	129401	nucleoporin 35
1248.25	0.4731	0.112404	4.20898	2.56522e-05	0.0003	ENSG00000017373	NA	NA	NA
78.4033	1.6704	0.397013	4.20746	2.58255e-05	0.0003	ENSG00000007314	SCN4A	6329	sodium voltage-gated channel alpha subunit 4
675.796	0.8359	0.198657	4.20754	2.58168e-05	0.0003	ENSG00000088053	GP6	51206	glycoprotein VI platelet
15.2376	2.237	0.531837	4.20609	2.5983e-05	0.0003	ENSG00000183831	ANKRD45	339416	ankyrin repeat domain 45
539.662	0.5687	0.13527	4.20451	2.61645e-05	0.0003	ENSG00000105499	PLA2G4C	8605	phospholipase A2 group IVC
1890.16	-0.4521	0.107551	-4.20405	2.62177e-05	0.0003	ENSG00000067533	RRP15	51018	ribosomal RNA processing 15 homolog
304.046	-0.7075	0.168363	-4.20237	2.6414e-05	0.0003	ENSG00000163219	ARHGAP25	9938	Rho GTPase activating protein 25
1302.3	0.4122	0.0980955	4.20192	2.64661e-05	0.0003	ENSG00000148356	LRSAM1	90678	leucine rich repeat and sterile alpha motif containing 1
2973.34	0.3995	0.095111	4.20014	2.66749e-05	0.0003	ENSG00000133398	MED10	84246	mediator complex subunit 10
344.389	0.9392	0.223652	4.19946	2.67551e-05	0.0003	ENSG00000186684	CYP27C1	339761	cytochrome P450 family 27 subfamily C member 1
52.0076	-1.3669	0.32555	-4.1988	2.68328e-05	0.0003	ENSG00000198821	CD247	919	CD247 molecule
505.935	0.4997	0.119014	4.19827	2.68957e-05	0.0003	ENSG00000087008	ACOX3	8310	acyl-CoA oxidase 3, pristanoyl
287.804	0.6613	0.157575	4.19646	2.71122e-05	0.0003	ENSG00000198797	BRINP2	57795	BMP/retinoic acid inducible neural specific 2
370.59	-0.5586	0.133115	-4.19638	2.71214e-05	0.0003	ENSG00000181744	DIPK2A	205428	divergent protein kinase domain 2A
7197.58	-0.2987	0.0711942	-4.19547	2.72301e-05	0.0003	ENSG00000105176	URI1	8725	URI1 prefoldin like chaperone
24440.7	-0.6982	0.166486	-4.19371	2.74424e-05	0.0003	ENSG00000125148	MT2A	4502	metallothionein 2A
82.9569	0.9437	0.225027	4.19381	2.74306e-05	0.0003	ENSG00000268686	LOC101928295	101928295	uncharacterized LOC101928295
1904.62	-0.4222	0.100675	-4.19352	2.74658e-05	0.0003	ENSG00000180611	MB21D2	151963	Mab-21 domain containing 2
3412.57	-0.3347	0.0798302	-4.19271	2.75643e-05	0.0003	ENSG00000259848	LOC442028	442028	uncharacterized LOC442028
4655.19	-0.5641	0.134545	-4.19279	2.7555e-05	0.0003	ENSG00000160211	G6PD	2539	glucose-6-phosphate dehydrogenase
2596.04	-0.6123	0.146067	-4.19186	2.76672e-05	0.0003	ENSG00000240225	ZNF542P	147947	zinc finger protein 542, pseudogene
140.951	0.742	0.177039	4.19111	2.7759e-05	0.0003	ENSG00000268885	NA	NA	NA
5641.74	0.3058	0.0729738	4.19116	2.77533e-05	0.0003	ENSG00000173852	DPY19L1	23333	dpy-19 like C-mannosyltransferase 1
5057.28	-0.3971	0.0947296	-4.19154	2.77073e-05	0.0003	ENSG00000122641	INHBA	3624	inhibin subunit beta A
1513	0.3751	0.0895076	4.1911	2.77604e-05	0.0003	ENSG00000134769	DTNA	1837	dystrobrevin alpha
2966.61	-0.39	0.0930579	-4.1914	2.77239e-05	0.0003	ENSG00000130165	ELOF1	84337	elongation factor 1 homolog
116.594	0.823	0.196417	4.19011	2.78822e-05	0.0003	ENSG00000230555	NA	NA	NA
329.879	-0.8508	0.203083	-4.18926	2.79871e-05	0.0003	ENSG00000117322	CR2	1380	complement C3d receptor 2
9462.6	0.4588	0.109523	4.18877	2.8047e-05	0.0003	ENSG00000135916	ITM2C	81618	integral membrane protein 2C
1268.04	-0.4317	0.103076	-4.18857	2.80713e-05	0.0003	ENSG00000173875	ZNF791	163049	zinc finger protein 791
59.8406	-1.1254	0.268743	-4.18768	2.81824e-05	0.0003	ENSG00000102290	PCDH11X	27328	protocadherin 11 X-linked
865.468	-1.5295	0.365391	-4.18579	2.84172e-05	0.0003	ENSG00000124102	PI3	5266	peptidase inhibitor 3
87.4903	0.8989	0.214791	4.18499	2.85177e-05	0.0003	ENSG00000259802	NA	NA	NA
301.104	-0.737	0.176157	-4.18371	2.86795e-05	0.0003	ENSG00000255624	NA	NA	NA
2451.97	0.3635	0.0869023	4.18258	2.88222e-05	0.0003	ENSG00000167315	ACAA2	10449	acetyl-CoA acyltransferase 2
90.6195	-0.9004	0.21532	-4.18164	2.89409e-05	0.0003	ENSG00000151789	ZNF385D	79750	zinc finger protein 385D
2739.24	0.5014	0.119967	4.17965	2.91963e-05	0.0003	ENSG00000132510	KDM6B	23135	lysine demethylase 6B
239.291	0.6785	0.162443	4.17708	2.95272e-05	0.0003	ENSG00000241288	LINC02614	101927056	long intergenic non-protein coding RNA 2614
1068.97	-0.4515	0.108098	-4.17698	2.95399e-05	0.0003	ENSG00000080839	RBL1	5933	RB transcriptional corepressor like 1
366.121	-0.5411	0.129577	-4.17589	2.96821e-05	0.0003	ENSG00000176533	GNG7	2788	G protein subunit gamma 7
1172.86	0.4057	0.0971504	4.1755	2.97333e-05	0.0003	ENSG00000162836	ACP6	51205	acid phosphatase 6, lysophosphatidic
3294.45	0.3247	0.077777	4.17538	2.97494e-05	0.0003	ENSG00000147383	NSDHL	50814	NAD(P) dependent steroid dehydrogenase-like
161.268	1.0581	0.253497	4.174	2.99296e-05	0.0003	ENSG00000228221	NA	NA	NA
3514.51	-0.3889	0.0931848	-4.1734	3.00091e-05	0.0003	ENSG00000099797	TECR	9524	trans-2,3-enoyl-CoA reductase
24613.6	-0.5426	0.13003	-4.17296	3.00662e-05	0.0003	ENSG00000148773	MKI67	4288	marker of proliferation Ki-67
37.9639	1.3956	0.334563	4.17153	3.0256e-05	0.0003	ENSG00000158315	RHBDL2	54933	rhomboid like 2
4328.53	-0.3566	0.0854812	-4.17141	3.02715e-05	0.0003	ENSG00000126003	PLAGL2	5326	PLAG1 like zinc finger 2
3288.44	0.3523	0.0844674	4.17085	3.0346e-05	0.0003	ENSG00000155304	HSPA13	6782	heat shock protein family A (Hsp70) member 13
270.04	0.687	0.16473	4.17056	3.03846e-05	0.0003	ENSG00000223722	NA	NA	NA
6151.71	0.495	0.118715	4.16964	3.05087e-05	0.0003	ENSG00000172037	LAMB2	3913	laminin subunit beta 2
461.432	-0.5478	0.131388	-4.16957	3.05171e-05	0.0003	ENSG00000169783	LINGO1	84894	leucine rich repeat and Ig domain containing 1
214.824	0.6964	0.16703	4.16929	3.05545e-05	0.0003	ENSG00000220785	NA	NA	NA
2394.83	-0.5616	0.134709	-4.16919	3.05686e-05	0.0003	ENSG00000165490	DDIAS	220042	DNA damage induced apoptosis suppressor
235.643	0.5961	0.143022	4.16758	3.07855e-05	0.0003	ENSG00000106733	NMRK1	54981	nicotinamide riboside kinase 1
15.7675	2.2111	0.53074	4.16614	3.09797e-05	0.0003	ENSG00000205810	KLRC3	3823	killer cell lectin like receptor C3
1968.94	0.5249	0.126015	4.16557	3.10581e-05	0.0003	ENSG00000065325	GLP2R	9340	glucagon like peptide 2 receptor
8622.52	0.4773	0.114643	4.16322	3.13784e-05	0.0004	ENSG00000101160	CTSZ	1522	cathepsin Z
4581.66	-0.3499	0.084054	-4.16259	3.14657e-05	0.0004	ENSG00000142453	CARM1	10498	coactivator associated arginine methyltransferase 1
87229.1	-0.4349	0.104482	-4.16208	3.1536e-05	0.0004	ENSG00000102265	TIMP1	7076	TIMP metallopeptidase inhibitor 1
9935.71	-0.5159	0.123977	-4.16109	3.16731e-05	0.0004	ENSG00000125968	ID1	3397	inhibitor of DNA binding 1, HLH protein
403.006	-0.612	0.147091	-4.16067	3.1732e-05	0.0004	ENSG00000136169	SETDB2	83852	SET domain bifurcated histone lysine methyltransferase 2
55.5184	1.137	0.273269	4.16062	3.17387e-05	0.0004	ENSG00000171431	KRT20	54474	keratin 20
863.99	-0.4314	0.103686	-4.16076	3.17187e-05	0.0004	ENSG00000167766	ZNF83	55769	zinc finger protein 83
261.694	0.6726	0.161676	4.16023	3.17934e-05	0.0004	ENSG00000137274	BPHL	670	biphenyl hydrolase like
499.575	-0.5563	0.133755	-4.1593	3.19231e-05	0.0004	ENSG00000083535	PIBF1	10464	progesterone immunomodulatory binding factor 1
1221.41	0.4973	0.119572	4.1586	3.20209e-05	0.0004	ENSG00000115561	CHMP3	51652	charged multivesicular body protein 3
454.458	0.6951	0.167162	4.15838	3.20511e-05	0.0004	ENSG00000171860	C3AR1	719	complement C3a receptor 1
3219.74	-0.342	0.0822428	-4.15818	3.20794e-05	0.0004	ENSG00000100442	FKBP3	2287	FKBP prolyl isomerase 3
286.41	-0.6797	0.16347	-4.15775	3.21391e-05	0.0004	ENSG00000197915	HRNR	388697	hornerin
32673.5	-0.3257	0.078342	-4.15735	3.21958e-05	0.0004	ENSG00000092199	HNRNPC	3183	heterogeneous nuclear ribonucleoprotein C (C1/C2)
4651.38	0.5445	0.131049	4.15458	3.25892e-05	0.0004	ENSG00000092969	TGFB2	7042	transforming growth factor beta 2
92.0115	-1.0142	0.244225	-4.15278	3.28464e-05	0.0004	ENSG00000106688	SLC1A1	6505	solute carrier family 1 member 1
3046.82	-0.6693	0.161233	-4.15135	3.30521e-05	0.0004	ENSG00000197903	HIST1H2BK	85236	histone cluster 1 H2B family member k
144.993	0.8465	0.203897	4.15138	3.30479e-05	0.0004	ENSG00000158525	CPA5	93979	carboxypeptidase A5
761.866	-0.4013	0.0966798	-4.15078	3.31351e-05	0.0004	ENSG00000174373	RALGAPA1	253959	Ral GTPase activating protein catalytic alpha subunit 1
2718.61	0.5198	0.125257	4.15018	3.32211e-05	0.0004	ENSG00000144746	ARL6IP5	10550	ADP ribosylation factor like GTPase 6 interacting protein 5
2888.95	-0.3882	0.0935884	-4.14744	3.36211e-05	0.0004	ENSG00000184178	SCFD2	152579	sec1 family domain containing 2
1921.43	-0.3909	0.094279	-4.14666	3.37364e-05	0.0004	ENSG00000158186	MRAS	22808	muscle RAS oncogene homolog
3845.97	-0.3322	0.0801077	-4.14644	3.37691e-05	0.0004	ENSG00000138078	PREPL	9581	prolyl endopeptidase like
16489.4	-0.3698	0.0891943	-4.14589	3.38495e-05	0.0004	ENSG00000112118	MCM3	4172	minichromosome maintenance complex component 3
9104.53	-0.3458	0.0834268	-4.14477	3.40152e-05	0.0004	ENSG00000005007	UPF1	5976	UPF1 RNA helicase and ATPase
1507.52	-0.4415	0.106594	-4.14217	3.44029e-05	0.0004	ENSG00000198924	DCLRE1A	9937	DNA cross-link repair 1A
1239.14	0.4571	0.110398	4.14058	3.46422e-05	0.0004	ENSG00000092931	MFSD11	79157	major facilitator superfamily domain containing 11
805.873	0.6028	0.145618	4.13989	3.47466e-05	0.0004	ENSG00000090539	CHRD	8646	chordin
15.0475	2.7312	0.659735	4.1398	3.47608e-05	0.0004	ENSG00000136327	NKX2-8	26257	NK2 homeobox 8
299.023	0.67	0.161847	4.13995	3.47385e-05	0.0004	ENSG00000184916	JAG2	3714	jagged canonical Notch ligand 2
2767.92	0.3401	0.0821695	4.13947	3.4811e-05	0.0004	ENSG00000160408	ST6GALNAC6	30815	ST6 N-acetylgalactosaminide alpha-2,6-sialyltransferase 6
3889.49	-0.3308	0.0799241	-4.13889	3.48988e-05	0.0004	ENSG00000075711	DLG1	1739	discs large MAGUK scaffold protein 1
15848.9	0.3349	0.0809123	4.13884	3.49062e-05	0.0004	ENSG00000184840	TMED9	54732	transmembrane p24 trafficking protein 9
6387.83	0.3171	0.0766241	4.13789	3.50516e-05	0.0004	ENSG00000126107	HECTD3	79654	HECT domain E3 ubiquitin protein ligase 3
1757.49	0.3943	0.0952967	4.13795	3.50424e-05	0.0004	ENSG00000143862	ARL8A	127829	ADP ribosylation factor like GTPase 8A
2555.38	-0.4599	0.111144	-4.13826	3.49957e-05	0.0004	ENSG00000174013	FBXO45	200933	F-box protein 45
608.002	-0.5949	0.143776	-4.13777	3.50699e-05	0.0004	ENSG00000121388	NA	NA	NA
8123.71	0.8218	0.198603	4.13783	3.506e-05	0.0004	ENSG00000138623	SEMA7A	8482	semaphorin 7A (John Milton Hagen blood group)
49.6902	1.2679	0.306577	4.13576	3.53784e-05	0.0004	ENSG00000169554	ZEB2	9839	zinc finger E-box binding homeobox 2
1362.09	0.3945	0.0954358	4.13387	3.56705e-05	0.0004	ENSG00000162144	CYB561A3	220002	cytochrome b561 family member A3
543.825	0.841	0.203453	4.13344	3.57371e-05	0.0004	ENSG00000012171	SEMA3B	7869	semaphorin 3B
1882.36	-0.38	0.0919637	-4.13224	3.59239e-05	0.0004	ENSG00000144909	OSBPL11	114885	oxysterol binding protein like 11
810.58	-0.9215	0.223005	-4.13198	3.59659e-05	0.0004	ENSG00000118503	TNFAIP3	7128	TNF alpha induced protein 3
412.154	0.7951	0.192434	4.13182	3.59908e-05	0.0004	ENSG00000167972	ABCA3	21	ATP binding cassette subfamily A member 3
3542.35	-0.3157	0.0764276	-4.13091	3.61324e-05	0.0004	ENSG00000105135	ILVBL	10994	ilvB acetolactate synthase like
101.057	-0.9778	0.236722	-4.13052	3.6194e-05	0.0004	ENSG00000079841	RIMS1	22999	regulating synaptic membrane exocytosis 1
201.631	0.683	0.165378	4.12966	3.633e-05	0.0004	ENSG00000223891	OSER1-DT	100505783	OSER1 divergent transcript
2485.66	0.3646	0.0883159	4.12878	3.64695e-05	0.0004	ENSG00000114735	HEMK1	51409	HemK methyltransferase family member 1
6453.78	0.4219	0.102196	4.12815	3.65696e-05	0.0004	ENSG00000099204	ABLIM1	3983	actin binding LIM protein 1
1169.95	-0.5076	0.122983	-4.12768	3.66448e-05	0.0004	ENSG00000103995	CEP152	22995	centrosomal protein 152
758.019	-0.4283	0.103764	-4.12745	3.66809e-05	0.0004	ENSG00000182957	SPATA13	221178	spermatogenesis associated 13
718.408	0.4272	0.103521	4.127	3.67526e-05	0.0004	ENSG00000168778	TCTN2	79867	tectonic family member 2
6261.81	0.4278	0.103662	4.12667	3.68061e-05	0.0004	ENSG00000136205	TNS3	64759	tensin 3
1965.29	0.3923	0.0950856	4.12613	3.68915e-05	0.0004	ENSG00000130529	TRPM4	54795	transient receptor potential cation channel subfamily M member 4
7533.55	-0.3114	0.0754795	-4.12599	3.69136e-05	0.0004	ENSG00000124831	LRRFIP1	9208	LRR binding FLII interacting protein 1
4183.24	-0.3248	0.0787168	-4.12559	3.6978e-05	0.0004	ENSG00000114030	KPNA1	3836	karyopherin subunit alpha 1
780.033	0.6448	0.156329	4.12447	3.71595e-05	0.0004	ENSG00000103024	NME3	4832	NME/NM23 nucleoside diphosphate kinase 3
889.177	0.6902	0.167366	4.12385	3.72587e-05	0.0004	ENSG00000178531	CTXN1	404217	cortexin 1
722.278	0.4881	0.118372	4.12309	3.73825e-05	0.0004	ENSG00000256151	NA	NA	NA
1117.97	-0.5729	0.139	-4.12182	3.75885e-05	0.0004	ENSG00000114473	IQCG	84223	IQ motif containing G
3355.54	-0.4169	0.101249	-4.11788	3.8237e-05	0.0004	ENSG00000136522	MRPL47	57129	mitochondrial ribosomal protein L47
2601.81	-0.5193	0.126138	-4.11728	3.83371e-05	0.0004	ENSG00000111247	RAD51AP1	10635	RAD51 associated protein 1
5348.55	0.3562	0.0865671	4.11455	3.87939e-05	0.0004	ENSG00000161714	PLCD3	113026	phospholipase C delta 3
2251.81	-0.7188	0.174714	-4.11404	3.88793e-05	0.0004	ENSG00000188342	GTF2F2	2963	general transcription factor IIF subunit 2
44.2828	1.2084	0.293732	4.114	3.88863e-05	0.0004	ENSG00000177993	ZNRF3-AS1	100874123	ZNRF3 antisense RNA 1
431.808	-0.6019	0.146321	-4.11378	3.89235e-05	0.0004	ENSG00000177910	SPATA31C2	645961	SPATA31 subfamily C member 2
2930.98	0.3617	0.0879531	4.11289	3.90728e-05	0.0004	ENSG00000074211	PPP2R2C	5522	protein phosphatase 2 regulatory subunit Bgamma
3760.51	-0.3388	0.0823982	-4.11204	3.9217e-05	0.0004	ENSG00000095059	DHPS	1725	deoxyhypusine synthase
1349.11	0.5921	0.144009	4.11151	3.93077e-05	0.0004	ENSG00000234420	ZNF37BP	100129482	zinc finger protein 37B, pseudogene
101.964	-1.1792	0.286822	-4.11117	3.93657e-05	0.0004	ENSG00000184599	TAFA3	284467	TAFA chemokine like family member 3
2570.18	-0.3377	0.0821407	-4.11106	3.93846e-05	0.0004	ENSG00000129515	SNX6	58533	sorting nexin 6
1465.06	-0.3753	0.0913086	-4.11041	3.94958e-05	0.0004	ENSG00000163870	TPRA1	131601	transmembrane protein adipocyte associated 1
90.6621	-1.3379	0.325525	-4.10986	3.95895e-05	0.0004	ENSG00000041353	RAB27B	5874	RAB27B, member RAS oncogene family
452.1	0.8234	0.200356	4.10954	3.96441e-05	0.0004	ENSG00000231638	LUARIS	100506895	lncRNA upregulator of antiviral response interferon signaling
23.8326	1.8761	0.456581	4.10892	3.97508e-05	0.0004	ENSG00000157856	DRC1	92749	dynein regulatory complex subunit 1
1641.53	-0.351	0.0854561	-4.10778	3.99482e-05	0.0004	ENSG00000164168	TMEM184C	55751	transmembrane protein 184C
3196.29	-0.4901	0.119321	-4.10765	3.99713e-05	0.0004	ENSG00000164045	CDC25A	993	cell division cycle 25A
813.438	-0.5265	0.12822	-4.10635	4.01966e-05	0.0004	ENSG00000171033	PKIA	5569	cAMP-dependent protein kinase inhibitor alpha
521.875	-0.5158	0.125636	-4.10519	4.0398e-05	0.0004	ENSG00000112218	GPR63	81491	G protein-coupled receptor 63
33.0548	-2.4704	0.602061	-4.10328	4.0733e-05	0.0004	ENSG00000256292	NA	NA	NA
4846.82	0.3267	0.0796988	4.09897	4.14996e-05	0.0004	ENSG00000149782	PLCB3	5331	phospholipase C beta 3
51.5959	-1.231	0.300398	-4.09781	4.1707e-05	0.0004	ENSG00000165799	RNASE7	84659	ribonuclease A family member 7
4362.31	-0.3657	0.0892701	-4.09704	4.18465e-05	0.0004	ENSG00000128708	HAT1	8520	histone acetyltransferase 1
1600.67	-0.4111	0.100354	-4.09673	4.19024e-05	0.0004	ENSG00000162614	NEXN	91624	nexilin F-actin binding protein
1436.83	-0.3613	0.0881911	-4.09659	4.19275e-05	0.0004	ENSG00000170340	B3GNT2	10678	UDP-GlcNAc:betaGal beta-1,3-N-acetylglucosaminyltransferase 2
494.06	0.502	0.122556	4.0961	4.20169e-05	0.0004	ENSG00000145029	NICN1	84276	nicolin 1
3809.15	-0.3741	0.091357	-4.09476	4.22607e-05	0.0005	ENSG00000108064	TFAM	7019	transcription factor A, mitochondrial
5875.4	-0.286	0.0698621	-4.09404	4.23918e-05	0.0005	ENSG00000196363	WDR5	11091	WD repeat domain 5
2748.36	0.5466	0.133527	4.09335	4.25183e-05	0.0005	ENSG00000105339	DENND3	22898	DENN domain containing 3
2050.19	-0.406	0.0992161	-4.09257	4.26612e-05	0.0005	ENSG00000151092	NGLY1	55768	N-glycanase 1
4297.52	-0.305	0.0745455	-4.0909	4.29697e-05	0.0005	ENSG00000131795	NA	NA	NA
68.1421	0.9929	0.242838	4.08893	4.33374e-05	0.0005	ENSG00000230825	NA	NA	NA
30.3476	-1.6725	0.409192	-4.08743	4.36173e-05	0.0005	ENSG00000164483	SAMD3	154075	sterile alpha motif domain containing 3
1281.98	-0.5554	0.135894	-4.08687	4.37238e-05	0.0005	ENSG00000112312	GMNN	51053	geminin DNA replication inhibitor
6056.22	-0.3787	0.0926631	-4.08668	4.37584e-05	0.0005	ENSG00000135631	RAB11FIP5	26056	RAB11 family interacting protein 5
19880.9	-0.5304	0.129835	-4.08507	4.4063e-05	0.0005	ENSG00000117399	CDC20	991	cell division cycle 20
11923.7	0.3528	0.0863572	4.08519	4.40413e-05	0.0005	ENSG00000179222	MAGED1	9500	MAGE family member D1
379.968	0.5189	0.127068	4.08364	4.43356e-05	0.0005	ENSG00000166321	NUDT13	25961	nudix hydrolase 13
1908.46	-0.5258	0.128801	-4.08218	4.46152e-05	0.0005	ENSG00000145220	LYAR	55646	Ly1 antibody reactive
3331.59	-0.5268	0.129067	-4.08191	4.46664e-05	0.0005	ENSG00000102753	KPNA3	3839	karyopherin subunit alpha 3
3395.17	-0.4809	0.117829	-4.08118	4.48068e-05	0.0005	ENSG00000160888	IER2	9592	immediate early response 2
1955.93	0.3969	0.0972528	4.08075	4.4891e-05	0.0005	ENSG00000167969	ECI1	1632	enoyl-CoA delta isomerase 1
5329.77	0.3822	0.0936844	4.08017	4.50033e-05	0.0005	ENSG00000103512	NOMO1	23420	NODAL modulator 1
3112.41	-0.3307	0.0810751	-4.07948	4.5136e-05	0.0005	ENSG00000134748	PRPF38A	84950	pre-mRNA processing factor 38A
6966.21	-0.3419	0.0838172	-4.0793	4.5172e-05	0.0005	ENSG00000105197	TIMM50	92609	translocase of inner mitochondrial membrane 50
523.117	-0.5329	0.130635	-4.07897	4.52363e-05	0.0005	ENSG00000171016	PYGO1	26108	pygopus family PHD finger 1
317.049	-0.5473	0.134192	-4.0788	4.52692e-05	0.0005	ENSG00000234155	LINC02535	101928820	long intergenic non-protein coding RNA 2535
6074.63	-0.2869	0.0703449	-4.07804	4.54178e-05	0.0005	ENSG00000049759	NEDD4L	23327	NEDD4 like E3 ubiquitin protein ligase
2154.58	0.4314	0.105799	4.07774	4.54755e-05	0.0005	ENSG00000197818	SLC9A8	23315	solute carrier family 9 member A8
6755.56	0.3643	0.0893405	4.07722	4.55774e-05	0.0005	ENSG00000117906	RCN2	5955	reticulocalbin 2
333.143	-0.7141	0.175176	-4.07643	4.57334e-05	0.0005	ENSG00000153132	CLGN	1047	calmegin
1895.52	-0.3408	0.0836139	-4.07614	4.57886e-05	0.0005	ENSG00000064703	DDX20	11218	DEAD-box helicase 20
1852.17	0.4935	0.121103	4.07539	4.59375e-05	0.0005	ENSG00000074219	TEAD2	8463	TEA domain transcription factor 2
1256.7	-0.3925	0.0963105	-4.07513	4.59892e-05	0.0005	ENSG00000151849	CENPJ	55835	centromere protein J
1463.07	-0.5909	0.145009	-4.07465	4.60831e-05	0.0005	ENSG00000051180	RAD51	5888	RAD51 recombinase
377.165	-0.6675	0.163874	-4.07336	4.63396e-05	0.0005	ENSG00000205047	NA	NA	NA
5303.54	-0.5175	0.127064	-4.07247	4.65162e-05	0.0005	ENSG00000164687	FABP5	2171	fatty acid binding protein 5
570.62	-0.5669	0.139259	-4.07094	4.68244e-05	0.0005	ENSG00000170264	FAM161A	84140	FAM161 centrosomal protein A
800.886	-0.6455	0.158577	-4.07057	4.68973e-05	0.0005	ENSG00000129173	E2F8	79733	E2F transcription factor 8
325.177	-2.3366	0.574125	-4.0698	4.70541e-05	0.0005	ENSG00000123689	G0S2	50486	G0/G1 switch 2
438.581	-0.4898	0.120396	-4.06803	4.74132e-05	0.0005	ENSG00000144893	MED12L	116931	mediator complex subunit 12L
264.014	-0.5513	0.13553	-4.06786	4.74476e-05	0.0005	ENSG00000187172	BAGE2	85319	BAGE family member 2
2288.18	-0.4638	0.11406	-4.06671	4.76814e-05	0.0005	ENSG00000174177	CTU2	348180	cytosolic thiouridylase subunit 2
1303.56	-0.5811	0.142901	-4.06639	4.77461e-05	0.0005	ENSG00000087299	L2HGDH	79944	L-2-hydroxyglutarate dehydrogenase
851.838	-0.7129	0.175362	-4.06536	4.79586e-05	0.0005	ENSG00000153162	BMP6	654	bone morphogenetic protein 6
546.979	0.5023	0.123626	4.06284	4.84788e-05	0.0005	ENSG00000129295	LRRC6	23639	leucine rich repeat containing 6
4924.09	-0.3007	0.0740405	-4.06172	4.87126e-05	0.0005	ENSG00000163872	YEATS2	55689	YEATS domain containing 2
252.483	0.9009	0.221845	4.06089	4.88856e-05	0.0005	ENSG00000080573	COL5A3	50509	collagen type V alpha 3 chain
56.0286	-1.1561	0.284881	-4.05815	4.94636e-05	0.0005	ENSG00000130943	PKDREJ	10343	polycystin family receptor for egg jelly
762.519	0.4363	0.107559	4.05638	4.98388e-05	0.0005	ENSG00000229689	NA	NA	NA
614.567	0.4166	0.102704	4.05644	4.98257e-05	0.0005	ENSG00000183186	C2CD4C	126567	C2 calcium dependent domain containing 4C
375.128	-0.6388	0.157546	-4.05486	5.01639e-05	0.0005	ENSG00000104369	JPH1	56704	junctophilin 1
1562.21	-0.3563	0.0879787	-4.05034	5.11438e-05	0.0005	ENSG00000115977	AAK1	22848	AP2 associated kinase 1
1757.67	-0.3768	0.093048	-4.04961	5.13026e-05	0.0005	ENSG00000135622	SEMA4F	10505	ssemaphorin 4F
405.701	-0.6299	0.155591	-4.04861	5.15232e-05	0.0005	ENSG00000154330	PGM5	5239	phosphoglucomutase 5
1029.11	0.4139	0.102286	4.04674	5.19349e-05	0.0005	ENSG00000082146	STRADB	55437	STE20 related adaptor beta
6805.42	-0.3019	0.0746102	-4.04611	5.20753e-05	0.0005	ENSG00000144043	TEX261	113419	testis expressed 261
499.68	-0.4452	0.110034	-4.04604	5.20915e-05	0.0005	ENSG00000177873	ZNF619	285267	zinc finger protein 619
260.886	-0.6602	0.16321	-4.04535	5.22441e-05	0.0005	ENSG00000158373	HIST1H2BD	3017	histone cluster 1 H2B family member d
81.4117	1.2335	0.304965	4.04486	5.23549e-05	0.0005	ENSG00000138100	TRIM54	57159	tripartite motif containing 54
1985.91	-0.4308	0.106541	-4.04361	5.26335e-05	0.0005	ENSG00000070950	RAD18	56852	RAD18 E3 ubiquitin protein ligase
1220.57	0.3557	0.087962	4.04361	5.26345e-05	0.0005	ENSG00000230551	NA	NA	NA
2477.6	-0.3592	0.0888531	-4.04215	5.29641e-05	0.0005	ENSG00000135847	NA	NA	NA
191.237	0.6835	0.169125	4.04113	5.31953e-05	0.0005	ENSG00000089692	LAG3	3902	lymphocyte activating 3
748.901	-0.4457	0.110313	-4.04065	5.33024e-05	0.0006	ENSG00000100629	CEP128	145508	centrosomal protein 128
71.9003	-1.7868	0.442441	-4.03841	5.38147e-05	0.0006	ENSG00000100739	BDKRB1	623	bradykinin receptor B1
4627.44	0.3451	0.0854556	4.03788	5.39371e-05	0.0006	ENSG00000129625	REEP5	7905	receptor accessory protein 5
1030.66	0.4084	0.101149	4.03787	5.39384e-05	0.0006	ENSG00000151445	VIPAS39	63894	VPS33B interacting protein, apical-basolateral polarity regulator, spe-39 homolog
1186.73	-0.3853	0.0954177	-4.03752	5.40199e-05	0.0006	ENSG00000051382	PIK3CB	5291	phosphatidylinositol-4,5-bisphosphate 3-kinase catalytic subunit beta
2010.94	-0.3676	0.091046	-4.03748	5.40291e-05	0.0006	ENSG00000101945	SUV39H1	6839	suppressor of variegation 3-9 homolog 1
2176.13	0.3439	0.0851895	4.03673	5.42025e-05	0.0006	ENSG00000171135	JAGN1	84522	jagunal homolog 1
679.497	0.5094	0.126187	4.03664	5.42223e-05	0.0006	ENSG00000169085	VXN	254778	vexin
3118.89	0.3977	0.0985287	4.03612	5.43432e-05	0.0006	ENSG00000070366	SMG6	23293	SMG6 nonsense mediated mRNA decay factor
804.367	-0.5985	0.148321	-4.03502	5.45983e-05	0.0006	ENSG00000119986	AVPI1	60370	arginine vasopressin induced 1
7182.78	-0.2838	0.0703579	-4.03401	5.48337e-05	0.0006	ENSG00000138069	RAB1A	5861	RAB1A, member RAS oncogene family
3168.7	-0.3951	0.0979971	-4.03134	5.54609e-05	0.0006	ENSG00000035681	NSMAF	8439	neutral sphingomyelinase activation associated factor
432.323	-0.4677	0.116015	-4.03157	5.54063e-05	0.0006	ENSG00000196968	FUT11	170384	fucosyltransferase 11
36.2217	-1.3848	0.343499	-4.03144	5.54365e-05	0.0006	ENSG00000259107	LINC00911	100996280	long intergenic non-protein coding RNA 911
1152.56	-0.3937	0.0976558	-4.03119	5.5496e-05	0.0006	ENSG00000138376	BARD1	580	BRCA1 associated RING domain 1
51.0736	1.1702	0.290339	4.03049	5.56616e-05	0.0006	ENSG00000108176	DNAJC12	56521	DnaJ heat shock protein family (Hsp40) member C12
2819.67	-0.3333	0.082723	-4.02855	5.61221e-05	0.0006	ENSG00000151806	GUF1	60558	GUF1 homolog, GTPase
2142.31	-0.4293	0.106573	-4.02861	5.61066e-05	0.0006	ENSG00000136891	TEX10	54881	testis expressed 10
9840.47	0.2907	0.072156	4.02855	5.6121e-05	0.0006	ENSG00000156642	NPTN	27020	neuroplastin
4311.14	0.3258	0.0808948	4.02754	5.63646e-05	0.0006	ENSG00000145050	MANF	7873	mesencephalic astrocyte derived neurotrophic factor
612.344	0.6839	0.169802	4.02753	5.63671e-05	0.0006	ENSG00000159792	PSKH1	5681	protein serine kinase H1
378.601	-0.549	0.136327	-4.02725	5.64322e-05	0.0006	ENSG00000115318	LOXL3	84695	lysyl oxidase like 3
23257.3	-0.386	0.0958782	-4.02642	5.66336e-05	0.0006	ENSG00000182899	RPL35A	6165	ribosomal protein L35a
9913.86	-0.3224	0.0800876	-4.02577	5.67891e-05	0.0006	ENSG00000180198	RCC1	1104	regulator of chromosome condensation 1
1757.8	-0.6324	0.157134	-4.02463	5.70639e-05	0.0006	ENSG00000105011	ASF1B	55723	anti-silencing function 1B histone chaperone
1838.61	-0.4083	0.10147	-4.0242	5.71701e-05	0.0006	ENSG00000177105	RHOG	391	ras homolog family member G
1354.29	0.4558	0.113298	4.02277	5.75182e-05	0.0006	ENSG00000149761	NUDT22	84304	nudix hydrolase 22
365.332	-1.042	0.259137	-4.0209	5.79767e-05	0.0006	ENSG00000197646	PDCD1LG2	80380	programmed cell death 1 ligand 2
764.016	0.5316	0.132237	4.02027	5.81312e-05	0.0006	ENSG00000197562	RAB40C	57799	RAB40C, member RAS oncogene family
29.4147	-1.8584	0.462287	-4.01999	5.81999e-05	0.0006	ENSG00000236938	NA	NA	NA
1066.82	-0.625	0.155529	-4.01878	5.85004e-05	0.0006	ENSG00000062282	DGAT2	84649	diacylglycerol O-acyltransferase 2
3216.49	0.407	0.10132	4.01738	5.885e-05	0.0006	ENSG00000109586	GALNT7	51809	polypeptide N-acetylgalactosaminyltransferase 7
127.969	-0.7416	0.184588	-4.01745	5.88309e-05	0.0006	ENSG00000139567	ACVRL1	94	activin A receptor like type 1
693.068	-0.4946	0.123118	-4.01702	5.89382e-05	0.0006	ENSG00000105072	C19orf44	84167	chromosome 19 open reading frame 44
6597.55	-0.364	0.0906173	-4.01662	5.90391e-05	0.0006	ENSG00000075292	ZNF638	27332	zinc finger protein 638
4467.77	0.7689	0.19147	4.0156	5.92958e-05	0.0006	ENSG00000148180	GSN	2934	gelsolin
4028.83	0.4854	0.120965	4.01313	5.99196e-05	0.0006	ENSG00000156411	ATP5MPL	9556	ATP synthase membrane subunit 6.8PL
105.306	-0.9394	0.23412	-4.01233	6.01231e-05	0.0006	ENSG00000258900	NA	NA	NA
929.02	0.7207	0.179622	4.01206	6.01903e-05	0.0006	ENSG00000151025	GPR158	57512	G protein-coupled receptor 158
5608.79	-0.336	0.0837804	-4.01069	6.05422e-05	0.0006	ENSG00000198836	OPA1	4976	OPA1 mitochondrial dynamin like GTPase
1390.44	-0.401	0.100061	-4.0074	6.13901e-05	0.0006	ENSG00000162928	PEX13	5194	peroxisomal biogenesis factor 13
1247.62	0.4418	0.110271	4.00662	6.15929e-05	0.0006	ENSG00000165886	UBTD1	80019	ubiquitin domain containing 1
2179.41	-0.3311	0.0827204	-4.00262	6.26438e-05	0.0006	ENSG00000166123	GPT2	84706	glutamic--pyruvic transaminase 2
73.3309	1.5491	0.387059	4.00231	6.27267e-05	0.0006	ENSG00000042980	ADAM28	10863	ADAM metallopeptidase domain 28
468.291	-0.6089	0.152215	-4.00011	6.33123e-05	0.0006	ENSG00000121211	MND1	84057	meiotic nuclear divisions 1
3300.73	0.3254	0.0813517	3.99997	6.33509e-05	0.0006	ENSG00000159023	EPB41	2035	erythrocyte membrane protein band 4.1
435.212	0.5015	0.125451	3.9977	6.39616e-05	0.0006	ENSG00000183668	PSG9	5678	pregnancy specific beta-1-glycoprotein 9
1566.86	-0.4218	0.105533	-3.99725	6.40826e-05	0.0006	ENSG00000163535	SGO2	151246	shugoshin 2
1117.85	-0.4964	0.124193	-3.99688	6.41841e-05	0.0006	ENSG00000205659	LIN52	91750	lin-52 DREAM MuvB core complex component
276.284	0.8749	0.218896	3.99669	6.42332e-05	0.0006	ENSG00000272373	NA	NA	NA
75.7534	0.9296	0.232631	3.9959	6.44479e-05	0.0006	ENSG00000240219	NA	NA	NA
147.532	0.8688	0.217556	3.99361	6.50755e-05	0.0007	ENSG00000141639	MAPK4	5596	mitogen-activated protein kinase 4
63.3548	1.0951	0.274257	3.99315	6.5202e-05	0.0007	ENSG00000234754	C1orf140	400804	uncharacterized LOC400804
1448.68	0.5592	0.140041	3.99309	6.52179e-05	0.0007	ENSG00000164938	TP53INP1	94241	tumor protein p53 inducible nuclear protein 1
6346.2	0.3298	0.0825963	3.9927	6.53253e-05	0.0007	ENSG00000010404	IDS	3423	iduronate 2-sulfatase
1839.28	-0.4306	0.107873	-3.99186	6.5557e-05	0.0007	ENSG00000006634	DBF4	10926	DBF4 zinc finger
1882.69	0.3787	0.0948739	3.99133	6.57051e-05	0.0007	ENSG00000185386	MAPK11	5600	mitogen-activated protein kinase 11
186.27	-0.7585	0.190056	-3.99091	6.58208e-05	0.0007	ENSG00000133111	RFXAP	5994	regulatory factor X associated protein
27.7674	1.5772	0.395271	3.99018	6.60235e-05	0.0007	ENSG00000235169	SMIM1	388588	small integral membrane protein 1 (Vel blood group)
9696.97	0.4022	0.10079	3.99003	6.60657e-05	0.0007	ENSG00000173402	DAG1	1605	dystroglycan 1
2454.13	-0.3718	0.0931966	-3.98967	6.61643e-05	0.0007	ENSG00000171681	ATF7IP	55729	activating transcription factor 7 interacting protein
803.755	-0.5729	0.143712	-3.9867	6.69995e-05	0.0007	ENSG00000138658	ZGRF1	55345	zinc finger GRF-type containing 1
19212.1	-0.3107	0.0779504	-3.98634	6.70997e-05	0.0007	ENSG00000005022	SLC25A5	292	solute carrier family 25 member 5
17189.6	0.3159	0.0792507	3.98568	6.72872e-05	0.0007	ENSG00000167004	PDIA3	2923	protein disulfide isomerase family A member 3
2131.88	-0.4925	0.123603	-3.98426	6.76916e-05	0.0007	ENSG00000165406	2020-03-08	220972	membrane associated ring-CH-type finger 8
499.069	0.4925	0.123659	3.98307	6.80297e-05	0.0007	ENSG00000104888	SLC17A7	57030	solute carrier family 17 member 7
32390.9	0.4862	0.122088	3.98277	6.81177e-05	0.0007	ENSG00000197081	IGF2R	3482	insulin like growth factor 2 receptor
1272.49	-0.3667	0.0921238	-3.98005	6.88996e-05	0.0007	ENSG00000122376	SHLD2	54537	shieldin complex subunit 2
10625.8	0.5663	0.142362	3.97777	6.95659e-05	0.0007	ENSG00000196923	PDLIM7	9260	PDZ and LIM domain 7
22.6652	-1.8246	0.458999	-3.97525	7.03054e-05	0.0007	ENSG00000171388	APLN	8862	apelin
923.583	-0.3907	0.098319	-3.97412	7.06407e-05	0.0007	ENSG00000111615	KRR1	11103	KRR1 small subunit processome component homolog
988.521	-0.4957	0.12473	-3.97421	7.06131e-05	0.0007	ENSG00000172379	ARNT2	9915	aryl hydrocarbon receptor nuclear translocator 2
2722.74	-0.4824	0.121428	-3.97263	7.10844e-05	0.0007	ENSG00000179271	GADD45GIP1	90480	GADD45G interacting protein 1
88.8639	1.0157	0.255743	3.97165	7.13769e-05	0.0007	ENSG00000153294	ADGRF4	221393	adhesion G protein-coupled receptor F4
40.3102	1.5407	0.387938	3.97154	7.14109e-05	0.0007	ENSG00000164692	COL1A2	1278	collagen type I alpha 2 chain
156.609	0.7837	0.197346	3.97105	7.15551e-05	0.0007	ENSG00000091262	ABCC6	368	ATP binding cassette subfamily C member 6
190.474	-1.1437	0.28815	-3.96913	7.21344e-05	0.0007	ENSG00000198573	SPANXC	64663	SPANX family member C
2769.3	0.3341	0.084188	3.96856	7.23085e-05	0.0007	ENSG00000157796	WDR19	57728	WD repeat domain 19
52.5594	1.2468	0.314174	3.96849	7.2329e-05	0.0007	ENSG00000261122	LINC02167	400533	long intergenic non-protein coding RNA 2167
51.9765	1.3604	0.343018	3.96592	7.31137e-05	0.0007	ENSG00000143473	KCNH1	3756	potassium voltage-gated channel subfamily H member 1
252.586	-0.5604	0.141346	-3.96467	7.34979e-05	0.0007	ENSG00000172086	KRCC1	51315	lysine rich coiled-coil 1
3171.15	-0.3321	0.0837679	-3.96404	7.36911e-05	0.0007	ENSG00000163013	FBXO41	150726	F-box protein 41
1070.52	0.6352	0.160303	3.96242	7.41927e-05	0.0007	ENSG00000175505	CLCF1	23529	cardiotrophin like cytokine factor 1
14284.6	0.2824	0.071261	3.96225	7.42473e-05	0.0007	ENSG00000170275	CRTAP	10491	cartilage associated protein
144.623	-0.8312	0.209786	-3.96212	7.42868e-05	0.0007	ENSG00000244675	NA	NA	NA
111.617	-0.985	0.248624	-3.96184	7.43748e-05	0.0007	ENSG00000158473	CD1D	912	CD1d molecule
3692.39	0.628	0.1586	3.9597	7.50444e-05	0.0007	ENSG00000133216	EPHB2	2048	EPH receptor B2
1258.95	-0.3789	0.0957026	-3.95932	7.51638e-05	0.0007	ENSG00000114209	PDCD10	11235	programmed cell death 10
673.079	-2.844	0.718313	-3.9593	7.51697e-05	0.0007	ENSG00000140379	BCL2A1	597	BCL2 related protein A1
2631.31	0.3326	0.0840283	3.95801	7.55756e-05	0.0007	ENSG00000000003	TSPAN6	7105	tetraspanin 6
105.895	-0.9449	0.238738	-3.95785	7.56261e-05	0.0007	ENSG00000102755	FLT1	2321	fms related tyrosine kinase 1
215.519	0.6038	0.152596	3.95682	7.59532e-05	0.0007	ENSG00000141391	PRELID3A	10650	PRELI domain containing 3A
3727.2	-0.3282	0.0829527	-3.95619	7.61543e-05	0.0008	ENSG00000080345	RIF1	55183	replication timing regulatory factor 1
5595.2	-0.3117	0.0787855	-3.95585	7.62638e-05	0.0008	ENSG00000029363	BCLAF1	9774	BCL2 associated transcription factor 1
25078.9	-0.3406	0.0861004	-3.95561	7.63395e-05	0.0008	ENSG00000115306	SPTBN1	6711	spectrin beta, non-erythrocytic 1
5519.52	-0.3168	0.0801044	-3.95539	7.64097e-05	0.0008	ENSG00000158615	PPP1R15B	84919	protein phosphatase 1 regulatory subunit 15B
32427.9	0.4366	0.110416	3.95399	7.68601e-05	0.0008	ENSG00000106211	HSPB1	3315	heat shock protein family B (small) member 1
21325.9	-0.3121	0.0789375	-3.95353	7.70053e-05	0.0008	ENSG00000143799	PARP1	142	poly(ADP-ribose) polymerase 1
264.213	0.5741	0.145223	3.95305	7.71618e-05	0.0008	ENSG00000225828	FAM229A	100128071	family with sequence similarity 229 member A
2306.61	-0.4112	0.104034	-3.95254	7.73267e-05	0.0008	ENSG00000075151	EIF4G3	8672	eukaryotic translation initiation factor 4 gamma 3
689285	0.3633	0.0919301	3.95228	7.74106e-05	0.0008	ENSG00000198804	COX1	4512	cytochrome c oxidase subunit I
476.106	0.8881	0.224774	3.95094	7.78452e-05	0.0008	ENSG00000166736	HTR3A	3359	5-hydroxytryptamine receptor 3A
1230.96	0.3712	0.09396	3.95085	7.78734e-05	0.0008	ENSG00000140939	NOL3	8996	nucleolar protein 3
11847.7	0.4793	0.121348	3.9495	7.83151e-05	0.0008	ENSG00000063660	GPC1	2817	glypican 1
438.679	-0.6631	0.167957	-3.94826	7.8721e-05	0.0008	ENSG00000272711	NA	NA	NA
4669.15	0.3424	0.0867206	3.94822	7.87332e-05	0.0008	ENSG00000168758	SEMA4C	54910	semaphorin 4C
98389.8	-0.2814	0.0712755	-3.94775	7.88899e-05	0.0008	ENSG00000080824	HSP90AA1	3320	heat shock protein 90 alpha family class A member 1
2097.5	-0.4214	0.10682	-3.94473	7.98903e-05	0.0008	ENSG00000179958	DCTPP1	79077	dCTP pyrophosphatase 1
561.648	0.6196	0.157096	3.94415	8.00829e-05	0.0008	ENSG00000170382	LRRN2	10446	leucine rich repeat neuronal 2
930.527	0.5198	0.131823	3.9434	8.03332e-05	0.0008	ENSG00000188153	COL4A5	1287	collagen type IV alpha 5 chain
2079.17	-0.3632	0.0921531	-3.94174	8.08939e-05	0.0008	ENSG00000138032	PPM1B	5495	protein phosphatase, Mg2+/Mn2+ dependent 1B
[truncated: 17,512 more rows]
