# Supplementary material for: ID3 promotes homologous recombination via non-transcriptional and transcriptional mechanisms and its loss confers sensitivity to PARP inhibition
Source: Nucleic Acids Res. 2021 Oct 28;49(20):11666–89. doi: 10.1093/nar/gkab964 (PMC8599806; doi:10.1093/nar/gkab964)
Supplement: gkab964_Supplemental_Files [file gkab964_supplemental_files.zip › Supplementary Table S2 (list of enriched proteins_IR_15min).xlsx]

## Sheet: 15min_enriched proteins
ENRICHED	Gene name	Protein IDs	Majority protein IDs	Protein names	Significant	-LOG(P-value)	Difference	LFQ intensity UT_R1_1	LFQ intensity UT_R2_1	LFQ intensity 15min_R1	LFQ intensity 15min_R2	LFQ intensity 1h_R1_1	LFQ intensity 1h_R2_1
ID3	ID3	A0A024RAC4;Q02535	A0A024RAC4;Q02535	DNA-binding protein inhibitor ID-3	+	3.59181	8.8379	6.72008	6.2	8.01347	8.19756	7.79166	7.82315
RECQL	RECQL	A0A024RAV2;P46063;F8WA66;F8WD97;F5H2L2;F5H4P4;F5H3W0	A0A024RAV2;P46063	ATP-dependent DNA helicase Q1	+	4.42916	6.29795	6.48521	6.5004	7.24244	7.1474	7.32218	7.25715
NBN	NBN	A0A0C4DG07;A8K1D3;A6H8Y5;O60934;V9PBC8;A0PJ71;A0A087X1V5	A0A0C4DG07;A8K1D3;A6H8Y5;O60934	Nibrin	+	3.91733	6.02121	6.2	6.2	6.97657	7.10537	6.98907	7.03125
RAD50	RAD50	E7EN38;Q32P42;Q92878-3;Q92878;Q92878-2;A8K3I2;E7ESD9;H7C0P8	E7EN38;Q32P42;Q92878-3;Q92878;Q92878-2;A8K3I2;E7ESD9	DNA repair protein RAD50	+	2.41148	4.96038	6.2	6.2	6.82787	7.02231	6.88354	6.84927
RPL35	RPL35	P42766;F2Z388;A0A024R866;A4D2M5	P42766;F2Z388;A0A024R866	60S ribosomal protein L35	+	8.2323	11.6385	8.89522	8.90343	9.00958	8.96948	9.07089	9.16304
FXR1	FXR1	A0A0F7KYT8;A0A0F7L1S3;P51114;B4DXZ6;B4DM78;A0A0F7L0Q8;P51114-3;P51114-2;E9PFF5;B4DM21;E7EU85;B4DGH9;H7C4S4;C9JZE0;C9JY20;C9JAJ4;C9JYQ6;A0A0F7L2Z7;Q14341;C9IZ22	A0A0F7KYT8;A0A0F7L1S3;P51114;B4DXZ6;B4DM78;A0A0F7L0Q8;P51114-3;P51114-2;E9PFF5;B4DM21;E7EU85;B4DGH9	Fragile X mental retardation syndrome-related protein 1	+	8.22186	11.8565	9.06996	9.05691	9.08465	9.06532	9.07339	9.06856
CTNNA1	CTNNA1	B4E2G8;P35221;B4DKT9;B4DU00;G3XAM7;P35221-2;P35221-3;B3KSR8;E5RIB1;E5RFM3;E5RJL0;E5RIE0;E5RHV7;E5RGY7;E5RGY6;E5RG03;E5RJ41	B4E2G8;P35221;B4DKT9;B4DU00;G3XAM7;P35221-2;P35221-3;B3KSR8	Catenin alpha-1	+	8.18818	6.67991	7.32445	7.11873	7.39322	7.38541	7.45912	7.38639
ALDH18A1	ALDH18A1	P54886	P54886	Delta-1-pyrroline-5-carboxylate synthase;Glutamate 5-kinase;Gamma-glutamyl phosphate reductase	+	8.1371	10.475	8.7241	8.73687	8.62751	8.63751	8.80376	8.79658
AQR	AQR	A0A024R9L1;O60306;B0AZM4;A8K6F0;H0YH15	A0A024R9L1;O60306;B0AZM4;A8K6F0	Intron-binding protein aquarius	+	8.06407	9.26069	8.34161	8.35023	8.2679	8.27499	8.37471	8.39777
TAOK1	TAOK1	A0A024QZ70;Q7L7X3;Q7L7X3-3;A8K0J3;Q7L7X3-2;Q9H2K8;F5H5C7;J3QS76;H0YF68;Q9P0C6;G3V1Q8;B3KPH9;Q6PIN8;A0PJ48;Q86V37;Q9UL54-2;Q9UL54-4;Q9UL54	A0A024QZ70;Q7L7X3;Q7L7X3-3	Serine/threonine-protein kinase TAO1	+	7.97432	6.53676	7.50489	7.50326	7.40865	7.44517	7.56843	7.52949
MCM6	MCM6	Q14566;Q4ZG57;B4DRF6;B4E0N7;Q53T61	Q14566;Q4ZG57;B4DRF6	DNA replication licensing factor MCM6	+	7.88508	9.12355	8.39778	8.42027	8.23047	8.25096	8.25809	8.27731
SNX8	SNX8	B2RDT8;Q9Y5X2;C9J014;C9J271;C9J8E6;C9JCB9;C9IYC5	B2RDT8;Q9Y5X2	Sorting nexin-8	+	7.87733	8.57044	8.09674	8.20772	8.04976	8.02473	7.97784	8.03286
C11orf57	C11orf57	A0A024R3H5;Q6ZUT1;Q6ZUT1-2;Q6ZUT1-3;E9PQL5;E9PSC8;E9PKA8	A0A024R3H5;Q6ZUT1;Q6ZUT1-2;Q6ZUT1-3;E9PQL5;E9PSC8;E9PKA8	Uncharacterized protein C11orf57	+	7.87718	10.6636	8.50419	8.53508	8.65355	8.68531	8.58033	8.59407
COX6C	COX6C	A0A024R9B7;P09669	A0A024R9B7;P09669	Cytochrome c oxidase subunit 6C	+	7.81504	6.58229	7.62274	7.56437	7.63671	7.68773	7.69391	7.62997
IMPDH2	IMPDH2	H0Y4R1;P12268;B7Z1G4;Q6QE17;E7ETK5;Q6RUP8;Q6RUP9;C9K0R9;A0A024R725;C9J381;B4DNJ7;B3KRZ3;Q6ZNB1;Q5H9Q6;P20839-2;P20839-4;P20839;P20839-3;P20839-7;P20839-5;P20839-6	H0Y4R1;P12268;B7Z1G4	Inosine-5-monophosphate dehydrogenase 2	+	7.66187	7.56003	7.73167	7.69995	7.72067	7.74676	7.7482	7.78229
AP2B1	AP2B1	A0A087X253;H0UID4;H0UID3;A8K916;P63010;P63010-2;A8K0G3;B4DWG4;H0UID5;Q68DI0;P63010-3;B4E261;A0A087WYD1;A0A087WU93;A0A087WZQ6;Q96EL6;B4DIL5;K7EN71;K7ERB2;K7EJX1;A0A087WXS3;K7EKZ5;K7EJ01;H7C034	A0A087X253;H0UID4;H0UID3;A8K916;P63010;P63010-2;A8K0G3;B4DWG4;H0UID5;Q68DI0;P63010-3;B4E261;A0A087WYD1;A0A087WU93;A0A087WZQ6;Q96EL6;B4DIL5	AP complex subunit beta;AP-2 complex subunit beta	+	7.64767	11.9824	9.09559	9.10612	9.08225	9.0917	9.06258	9.05576
SPAG5	SPAG5	A8K8N3;Q96R06;J3KTQ0;K7ELG0;A4FUA2;J3QRL6;J3QS12;K7ELC8;E9PMD0	A8K8N3;Q96R06	Sperm-associated antigen 5	+	7.55808	8.07885	7.90535	7.86021	7.84232	7.74585	7.94735	7.94021
WAC	WAC	Q9BTA9-2;Q9BTA9;Q9BTA9-5;A0A0A0MRT2;Q9BTA9-3;C9JD58;J3QTA0;B4DMH1;Q9NZE0;C9JVK6	Q9BTA9-2;Q9BTA9;Q9BTA9-5;A0A0A0MRT2;Q9BTA9-3	WW domain-containing adapter protein with coiled-coil	+	7.52096	8.43313	8.0769	8.07943	8.0089	8.02922	7.92953	7.90042
MICAL2	MICAL2	O94851-5;O94851-6;O94851-4;O94851-3;O94851;O94851-2;B4DYS3;E9PJB0;E9PRE0;E9PL42;E9PNC3;E9PKI3;E9PP85;B4DJ91;Q7RTP6-2;Q7RTP6-4;Q7RTP6-3;Q7RTP6-5	O94851-5;O94851-6;O94851-4;O94851-3;O94851;O94851-2;B4DYS3	Protein-methionine sulfoxide oxidase MICAL2	+	7.46106	7.0148	7.28502	7.37372	7.54888	7.52574	7.43206	7.51294
URB2	URB2	A8K4P8;Q14146;Q6PCC8;Q5VYD0	A8K4P8;Q14146;Q6PCC8	Unhealthy ribosome biogenesis protein 2 homolog	+	7.22769	8.1724	7.93184	7.96649	7.95149	7.96199	7.98039	7.96834
OCIAD2	OCIAD2	Q56VL3;D6RD77;J3KPI9;Q56VL3-2	Q56VL3	OCIA domain-containing protein 2	+	7.18166	8.94385	8.1852	8.18401	7.99026	8.084	8.20121	8.13274
IPO7	IPO7	O95373;B3KQG6;B3KNG9;E9PLJ0;E9PLB2	O95373	Importin-7	+	7.11844	8.67553	8.03953	8.02284	8.09826	8.10343	7.95291	7.9193
NCKAP1	NCKAP1	Q9Y2A7;Q9Y2A7-2;B3KMK7;B3KM75;B2RA26;Q5XG97;Q6P1M2;Q9BV52;P55160-2;P55160	Q9Y2A7;Q9Y2A7-2	Nck-associated protein 1	+	7.03359	10.7802	8.71715	8.72904	8.71715	8.71376	8.70643	8.72056
CAPZA1	CAPZA1	A8K0T9;A0A024R0E5;P52907	A8K0T9;A0A024R0E5;P52907	F-actin-capping protein subunit alpha-1	+	6.95277	7.22899	7.71039	7.66448	7.66874	7.64976	7.62717	7.62567
RFC1	RFC1	P35251-2;P35251;Q14756;H0Y8U4;Q14297	P35251-2;P35251;Q14756	Replication factor C subunit 1	+	6.91425	8.86622	8.11744	8.11541	8.096	8.08468	8.159	8.22401
RUVBL2	RUVBL2	Q9Y230;B3KNL2;Q9Y230-2;M0R0Y3;B4DW30;X6R2L4;M0QXI6;M0R0Z0;M0QXZ7	Q9Y230;B3KNL2;Q9Y230-2;M0R0Y3	RuvB-like 2	+	6.87945	10.3896	8.61806	8.67385	8.62882	8.61276	8.6188	8.57116
CHERP	CHERP	J3QK89;Q8IWX8;B4DPM4;Q59ET1;B4DL82	J3QK89;Q8IWX8;B4DPM4;Q59ET1;B4DL82	Calcium homeostasis endoplasmic reticulum protein	+	6.87576	9.97182	8.61954	8.62723	8.55663	8.65784	8.66626	8.69449
MSH6	MSH6	P52701;P52701-2;P52701-3;A0A087WWJ1;Q1L838;P52701-4;Q3SWU9;F8WAX8;F8W7G9;C9JH55;C9J8Y8;C9J7Y7;A0A087WYT6;U3KQ72	P52701;P52701-2;P52701-3;A0A087WWJ1;Q1L838;P52701-4	DNA mismatch repair protein Msh6	+	6.86848	8.32819	8.05671	8.1304	8.03763	7.99937	8.0916	8.06251
PARP2	PARP2	B4DV82;G3V167;Q9UGN5-2;Q9UGN5;A8K214;H0YH02;E9PJ27	B4DV82;G3V167;Q9UGN5-2;Q9UGN5;A8K214;H0YH02	Poly [ADP-ribose] polymerase 2	+	6.81734	7.66873	7.85172	7.69381	7.7911	7.73517	7.82957	7.66644
SYMPK	SYMPK	B7Z6F7;A0A024R0R6;Q92797;A0A087WUE9;Q4LE61;M0R3C7;Q92797-2;M0R1C2;O75402;M0R180;M0QXP5;M0R039;M0R033	B7Z6F7;A0A024R0R6;Q92797;A0A087WUE9;Q4LE61	Symplekin	+	6.80393	10.1694	8.56644	8.58028	8.54769	8.55601	8.61437	8.58061
GTF3C2	GTF3C2	Q8WUA4;Q53QN0;A0A087WZD8;Q8WUA4-2;Q53SY8;H0Y4Q6;H7C318	Q8WUA4;Q53QN0;A0A087WZD8;Q8WUA4-2	General transcription factor 3C polypeptide 2	+	6.75499	7.19666	7.46645	7.48133	7.4569	7.35769	7.53757	7.57893
FAM120A	FAM120A	Q9NZB2;Q9NZB2-6;Q9NZB2-4;Q9NZB2-5;Q9NZB2-2;A0A0C4DG79;A0A0C4DH52	Q9NZB2;Q9NZB2-6;Q9NZB2-4;Q9NZB2-5	Constitutive coactivator of PPAR-gamma-like protein 1	+	6.71095	8.98784	8.26597	8.29048	8.19349	8.18842	8.2891	8.33411
TRRAP	TRRAP	F2Z2U4;Q59FH1;H0Y4W2;Q9Y4A5-2;Q9Y4A5;C9K0N1	F2Z2U4;Q59FH1;H0Y4W2;Q9Y4A5-2;Q9Y4A5	Transformation/transcription domain-associated protein	+	6.68594	8.3714	8.15308	8.14398	7.94779	8.01452	8.07722	8.20493
RPL7	RPL7	A0A024R814;P18124;A8MUD9;O95036;C9JIJ5;C9JZ88	A0A024R814;P18124;A8MUD9;O95036	60S ribosomal protein L7	+	6.67376	10.2331	8.44004	8.47962	8.58828	8.57999	8.6594	8.61658
ACSL3	ACSL3	B3KN05;B2RBE0;A0A024R497;O95573;B3KMA6;F5GWH2;C9JC11;F5H062;Q6PIM8;B4DH39;Q8TAF6;O60488-2;O60488	B3KN05;B2RBE0;A0A024R497;O95573	Long-chain-fatty-acid--CoA ligase 3	+	6.66978	7.91193	7.79412	7.84366	7.83406	7.87919	7.83992	7.8926
PCNA	PCNA	Q6FI35;Q6FHF5;P12004	Q6FI35;Q6FHF5;P12004	Proliferating cell nuclear antigen	+	6.63734	4.83893	6.89755	6.90188	6.8907	6.89536	6.8715	6.93083
C1QA	C1QA	X6RLJ0;A0A024RAG6;Q9H2L7;P02745	X6RLJ0;A0A024RAG6;Q9H2L7;P02745	Complement C1q subcomponent subunit A	+	6.6305	10.4632	8.59113	8.47945	8.61727	8.62814	8.32795	8.27743
PCBP1	PCBP1	Q53SS8;Q15365;J3QT27;Q5MJP6;E9PFP8;P57721-2;P57721-3;P57721-5;P57721-4;P57721;F8VTZ0;H3BSP4;C9K0A2;F8WC71;C9IZV9;C9J7A9;C9JSA6;C9J5V4;C9JTY5;C9JZY3;C9J0A4;F6TJN8;Q7Z4Y9;A0A024R320;P57723-2;P57723	Q53SS8;Q15365	Poly(rC)-binding protein 1	+	6.58498	10.4563	8.49717	8.57245	8.39529	8.43925	8.49881	8.47744
AAK1	AAK1	A0A096LP25;A0A096LNZ0;Q6ZSR9;L0R804	A0A096LP25;A0A096LNZ0;Q6ZSR9;L0R804	Uncharacterized protein FLJ45252	+	6.54745	6.61102	7.50558	7.44911	7.43662	7.44108	NaN	NaN
NSUN5	NSUN5	B2RD09;Q96P11;Q96P11-2;Q96P11-4;Q96P11-5;Q63ZY6-4;Q63ZY6-5;Q63ZY6;B3KSU5;B4E119;Q3KNT7-2;Q3KNT7-3;Q3KNT7;Q96P11-3	B2RD09;Q96P11;Q96P11-2;Q96P11-4;Q96P11-5	Probable 28S rRNA (cytosine-C(5))-methyltransferase	+	6.52986	6.06072	7.2889	7.30675	7.3063	7.38092	7.60175	7.37138
NCLN	NCLN	K7ENM2;K7EMW4;B2RA56;Q969V3-2;Q969V3;K7EQ66;K7ELZ9;A0A0C4DGP7	K7ENM2;K7EMW4;B2RA56;Q969V3-2;Q969V3;K7EQ66;K7ELZ9;A0A0C4DGP7	Nicalin	+	6.48512	4.58283	6.96546	6.84362	6.80984	6.81781	6.79422	6.7907
AP3M1	AP3M1	A0A024QZR5;Q9Y2T2;Q8NDP0;B4DRN6;E5RJ52;H0YBM0;H0YBA0	A0A024QZR5;Q9Y2T2;Q8NDP0;B4DRN6	AP-3 complex subunit mu-1	+	6.45899	7.17283	7.65455	7.59395	7.60714	7.62801	7.66035	7.7036
SKIV2L2	SKIV2L2	A8K6I4;P42285;B4E3M6;Q3MHC9;H0Y8U3;D6REC7;H0YAC4	A8K6I4;P42285;B4E3M6	Superkiller viralicidic activity 2-like 2	+	6.45787	9.67262	8.35824	8.42175	8.35587	8.34064	8.36474	8.41206
DNMBP	DNMBP	Q6XZF7;B4E0Q3;B3KY33;Q6XZF7-2	Q6XZF7;B4E0Q3;B3KY33;Q6XZF7-2	Dynamin-binding protein	+	6.43647	7.7128	6.84366	6.79527	6.71092	6.69392	6.81277	6.85419
NEK7	NEK7	B2R8K8;A0A024R964;Q8TDX7;F5H3U7;F8WAG2;Q5TBH0;Q5TBG1;Q5TBG7;Q5TBH2;Q5TBH1;A0A024R8A6;Q8TDX7-2;Q9HC98;Q9HC98-3;Q9HC98-4;Q9HC98-2	B2R8K8;A0A024R964;Q8TDX7;F5H3U7;F8WAG2;Q5TBH0;Q5TBG1;Q5TBG7;Q5TBH2;Q5TBH1;A0A024R8A6;Q8TDX7-2;Q9HC98;Q9HC98-3;Q9HC98-4;Q9HC98-2	Serine/threonine-protein kinase Nek7;Serine/threonine-protein kinase Nek6	+	6.43582	6.27047	7.50453	7.51879	7.33102	7.33546	7.36335	7.30175
RPS17	RPS17	P08708;H0YN88;A0A075B716;A4D1Q6	P08708;H0YN88;A0A075B716	40S ribosomal protein S17	+	6.38939	9.6799	8.36131	8.22079	8.38791	8.37765	8.33076	8.40497
TRIM4	TRIM4	H7C0Q6;B3KS62;Q9C037-3;Q9C037-2;Q9C037;B4DEC5	H7C0Q6;B3KS62;Q9C037-3;Q9C037-2;Q9C037;B4DEC5	E3 ubiquitin-protein ligase TRIM4	+	6.38134	6.61712	7.89592	7.99135	7.97721	8.006	7.96081	8.06202
SMARCA5	SMARCA5	O60264;B7ZAX9;B4DZC0;Q4W5G3;Q4W5H1	O60264;B7ZAX9;B4DZC0	SWI/SNF-related matrix-associated actin-dependent regulator of chromatin subfamily A member 5	+	6.36515	11.095	8.87658	8.88338	8.87701	8.86775	8.89233	8.88435
DIMT1	DIMT1	A8K9K8;Q9UNQ2;A0A0C4DGB1;B4DRY2;D6RCL3	A8K9K8;Q9UNQ2;A0A0C4DGB1;B4DRY2	Probable dimethyladenosine transferase	+	6.33997	10.074	8.4901	8.54266	8.48968	8.48267	8.59913	8.57541
S100A13	S100A13	Q99584;D3DV53	Q99584;D3DV53	Protein S100-A13	+	6.32257	8.24557	8.05135	7.94165	7.92955	7.94282	8.04528	8.05979
COX2	COX2	B2WRY8;Q14XT3;X2D546;X2D544;X2D537;X2D4V5;X2D4V3;X2D4U5;X2D4U2;X2D4K6;X2D4F2;X2D4E2;X2D4D6;X2D3Z8;X2D3Z7;X2D3Z6;H9E7F7;A0A059QM31;H9E7P8;A0A059RTG7;A0A059QNV4;E2DTL8;H9E7W2;G3CA49;K7WVJ5;H9E7T7;X5C6M5;X5BKA4;X2CK15;W8DFH5;W8DBX9;W8D4U9;W8D1X2;V9K571;V9JPM6;V9J3S1;U5Z9R9;U5Z487;U3LSI8;U3L556;T1SWS8;T1Q632;S4STI1;R9Y412;Q9B2U8;Q9B138;Q8WCW3;Q8HNR1;Q85KS0;Q7YCE6;Q7Y6N0;Q7Y6M3;Q7Y626;Q6VJJ3;Q6VJD8;Q6…	B2WRY8;Q14XT3;X2D546;X2D544;X2D537;X2D4V5;X2D4V3;X2D4U5;X2D4U2;X2D4K6;X2D4F2;X2D4E2;X2D4D6;X2D3Z8;X2D3Z7;X2D3Z6;H9E7F7;A0A059QM31;H9E7P8;A0A059RTG7;A0A059QNV4;E2DTL8;H9E7W2;G3CA49;K7WVJ5;H9E7T7;X5C6M5;X5BKA4;X2CK15;W8DFH5;W8DBX9;W8D4U9;W8D1X2;V9K571;V9JPM6;V9J3S1;U5Z9R9;U5Z487;U3LSI8;U3L556;T1SWS8;T1Q632;S4STI1;R9Y412;Q9B2U8;Q9B138;Q8WCW3;Q8HNR1;Q85KS0;Q7YCE6;Q7Y6N0;Q7Y6M3;Q7Y626;Q6VJJ3;Q6VJD8;Q6…	Cytochrome c oxidase subunit 2	+	6.32127	8.21534	7.99974	7.97708	7.92626	7.937	8.17161	8.05162
MPHOSPH10	MPHOSPH10	B3KPV5;O00566;U3KQ48	B3KPV5;O00566	U3 small nucleolar ribonucleoprotein protein MPP10	+	6.31133	6.61786	7.29863	7.29719	7.37105	7.38074	7.53574	7.53404
NOC3L	NOC3L	A8K905;Q8WTT2;B4DXL4	A8K905;Q8WTT2	Nucleolar complex protein 3 homolog	+	6.30389	10.1229	8.51892	8.60621	8.51296	8.53367	8.55541	8.62834
ACAT1	ACAT1	P24752;E9PRQ6;P24752-2;H0YEL7	P24752;E9PRQ6;P24752-2	Acetyl-CoA acetyltransferase, mitochondrial	+	6.29551	5.21858	7.14761	7.29316	7.10917	7.12804	7.38214	7.43083
KIF20A	KIF20A	O95235;O95235-2;D6RBN1;D6R9E4	O95235;O95235-2	Kinesin-like protein KIF20A	+	6.28272	10.9409	8.86593	8.82079	8.76352	8.7862	8.78662	8.75163
SMAD7	SMAD7	O15105-3;O15105	O15105-3;O15105	Mothers against decapentaplegic homolog 7	+	6.23878	8.49171	6.2	6.2	8.01064	8.02235	7.80828	7.92138
EIF4G1	EIF4G1	E7EUU4;B4DGF1;B2RU10;B2RU06;Q4LE58;Q04637-3;Q04637;Q04637-8;Q04637-9;E7EX73;E9PGM1;Q04637-5;Q04637-4;B4DSI9;Q04637-6;Q04637-7;A0A0A0MR52;Q96I65;C9J6B6;C9JF13;C9J2Z7;C9K073;H7C044;H7C0V6;O95065;F8WCF2;C9JIH5;C9JWH7;C9J556;C9JHW9;C9JSU8;C9JWW9;B4DZE1;B4DH17;A0A0A0MSA7;Q59GJ0;O43432-4;O43432;O43432-3	E7EUU4;B4DGF1;B2RU10;B2RU06;Q4LE58;Q04637-3;Q04637;Q04637-8;Q04637-9;E7EX73;E9PGM1;Q04637-5;Q04637-4;B4DSI9;Q04637-6;Q04637-7;A0A0A0MR52;Q96I65	Eukaryotic translation initiation factor 4 gamma 1	+	6.23141	9.96348	8.57598	8.63045	8.47596	8.4945	8.53802	8.55621
ATP1A1	ATP1A1	B7Z3V1;P05023-2;P05023-3;P05023-4;P05023	B7Z3V1;P05023-2;P05023-3;P05023-4;P05023	Sodium/potassium-transporting ATPase subunit alpha-1	+	6.21833	5.64299	7.07609	7.06266	7.13197	7.13555	7.0335	7.15975
DYNC1H1	DYNC1H1	Q14204;H0YJ21;B4DSR6;Q6P2H7;Q92862;Q9NRC3	Q14204	Cytoplasmic dynein 1 heavy chain 1	+	6.21324	12.1648	9.18543	9.15945	9.15515	9.16262	9.01004	8.97946
ARHGEF2	ARHGEF2	D3DVA5;V9GYM8;Q92974-3;Q92974-2;Q92974;V9GYF0;Q5VY93;B4DJ49;B7Z977;V9GZ14;V9GYG5;V9GYF5	D3DVA5;V9GYM8;Q92974-3;Q92974-2;Q92974	Rho guanine nucleotide exchange factor 2	+	6.20202	8.99661	8.25244	8.26276	8.20377	8.19504	8.26029	8.34329
TOP2A	TOP2A	P11388;P11388-2;P11388-3;P11388-4;J3KTB7	P11388;P11388-2;P11388-3;P11388-4	DNA topoisomerase 2-alpha	+	6.2004	10.3984	8.56674	8.59171	8.62421	8.62049	8.74798	8.76079
FAM98A	FAM98A	I6L9E8;Q8NCA5-2;Q8NCA5;E9PH82;B4DY25;B4DT23;B3KTW4;Q05CT2;C9J3G8	I6L9E8;Q8NCA5-2;Q8NCA5;E9PH82;B4DY25;B4DT23;B3KTW4	Protein FAM98A	+	6.18625	8.75916	8.01381	8.06009	8.05092	8.05081	8.14498	8.09356
STAT3	STAT3	B5BTZ6;P40763-3;P40763-2;P40763;G8JLH9;B4DNP0;B7ZA24;B4DVR6;K7EP08	B5BTZ6;P40763-3;P40763-2;P40763;G8JLH9;B4DNP0;B7ZA24;B4DVR6	Signal transducer and activator of transcription;Signal transducer and activator of transcription 3	+	6.18302	6.49784	7.22809	7.2236	7.35928	7.37652	7.3797	7.2668
CIT	CIT	O14578-4;O14578;H7BYJ3;O14578-3;O14578-2;H0YGG8;F5H4K4	O14578-4;O14578;H7BYJ3;O14578-3	Citron Rho-interacting kinase	+	6.18163	11.18	8.86103	8.86183	8.88567	8.8648	8.76699	8.7751
PDCD11	PDCD11	Q14690;B4DH82;B4DES7;S4R3Q4	Q14690;B4DH82;B4DES7	Protein RRP5 homolog	+	6.17124	10.9309	8.7978	8.82063	8.78173	8.76363	8.86867	8.821
YWHAZ	YWHAZ	D0PNI1;P63104;E7EX29;B0AZS6;P63104-2;B7Z2E6;H0YB80;Q2F831;E7ESK7;Q6LD62;E5RIR4;E9PD24;E7EVZ2;E5RGE1	D0PNI1;P63104;E7EX29;B0AZS6;P63104-2;B7Z2E6;H0YB80	14-3-3 protein zeta/delta	+	6.14912	8.67338	8.20241	8.17374	8.04844	8.08307	8.02506	8.06978
SPTBN2	SPTBN2	O15020;O15020-2;A4QPE4;E9PJZ2;C1KC08;A0A096XMD7	O15020;O15020-2	Spectrin beta chain, non-erythrocytic 2	+	6.1458	10.0221	8.52071	8.55486	8.50079	8.51733	8.28299	8.29879
SYNCRIP	SYNCRIP	O60506;B2R8Z8;O60506-2;Q05CK9;O60506-3;O60506-4;Q59GL1;B7Z645;F6UXX1;O60506-5;B7Z213	O60506;B2R8Z8;O60506-2;Q05CK9;O60506-3;O60506-4;Q59GL1;B7Z645;F6UXX1	Heterogeneous nuclear ribonucleoprotein Q	+	6.12493	8.38674	8.03929	7.94121	8.0291	8.00191	8.11424	8.02829
PPP1R10	PPP1R10	Q2L6I0;Q96QC0;Q58F28	Q2L6I0;Q96QC0;Q58F28	Serine/threonine-protein phosphatase 1 regulatory subunit 10	+	6.08582	9.81545	8.4216	8.36404	8.40644	8.45926	8.44199	8.42915
SF3B3	SF3B3	A8K6V3;Q15393;B3KQH1;B3KM77;Q15393-3;Q15393-2;I3L4G7;J3QRB2;J3QL37;H3BMB0;J3QKV4	A8K6V3;Q15393;B3KQH1;B3KM77	Splicing factor 3B subunit 3	+	6.07249	12.0462	9.25474	9.21511	9.12274	9.13726	9.31618	9.30604
MCM7	MCM7	B2RBA6;P33993;C6EMX8;B4DDF5;B3KUD7;P33993-3;P33993-2;Q9H4N9;C9J8M6	B2RBA6;P33993;C6EMX8;B4DDF5;B3KUD7;P33993-3;P33993-2	DNA helicase;DNA replication licensing factor MCM7	+	6.02787	10.6611	8.85876	8.8265	8.63792	8.66562	8.75903	8.7183
ZCCHC17	ZCCHC17	E7EPF0;B4DYA9;A0A0D9SEW3;A0A087WXF8;Q9NP64-2;Q9NP64-3;Q9NP64;A0A087WXU5;A0A087WYV3;A0A087WYF0	E7EPF0;B4DYA9;A0A0D9SEW3;A0A087WXF8;Q9NP64-2;Q9NP64-3;Q9NP64;A0A087WXU5;A0A087WYV3	Nucleolar protein of 40 kDa	+	6.01989	9.84251	8.33468	8.33479	8.4184	8.4479	8.42185	8.37528
RPL26	RPL26	Q6IBH6;P61254;J3QRI7;J3QQQ9;J3QQV1;J3QRC4;J3KTJ8;E5RIT6;Q9UNX3;A0A024RBF6;J3KSS0;E5RHH1;J3KS10	Q6IBH6;P61254;J3QRI7;J3QQQ9;J3QQV1;J3QRC4;J3KTJ8;E5RIT6;Q9UNX3;A0A024RBF6	60S ribosomal protein L26;60S ribosomal protein L26-like 1	+	6.0052	11.7229	8.90753	8.9712	9.04949	9.04603	9.11505	9.01502
UQCRC2	UQCRC2	P22695;H3BRG4;H3BSJ9;H3BP04;H3BUE4;H3BUI9;A0A087WVZ4	P22695;H3BRG4;H3BSJ9	Cytochrome b-c1 complex subunit 2, mitochondrial	+	5.99719	9.40902	8.19857	8.16367	8.27554	8.31484	8.12959	8.07412
NCOA5	NCOA5	Q9HCD5;Q5JY17	Q9HCD5	Nuclear receptor coactivator 5	+	5.97591	9.35472	8.10829	8.17216	8.27089	8.29343	8.2065	8.126
UTP15	UTP15	Q8TED0-3;Q8TED0;H0Y8P4;Q8TED0-2;D6RF65	Q8TED0-3;Q8TED0;H0Y8P4;Q8TED0-2	U3 small nucleolar RNA-associated protein 15 homolog	+	5.97499	8.38575	7.92207	7.91123	7.95202	7.95876	7.98154	8.00234
FARSB	FARSB	Q9BR63;A8K666;Q9NSD9;B7ZB32;Q9NSD9-2	Q9BR63;A8K666;Q9NSD9;B7ZB32;Q9NSD9-2	Phenylalanine--tRNA ligase beta subunit	+	5.92535	7.85255	7.92791	7.90673	7.80192	7.82605	8.04856	8.11657
SND1	SND1	Q7KZF4;B2R5U1;B4E299;Q59FF0;B3KU67;I6TRR8;H7C597	Q7KZF4;B2R5U1;B4E299;Q59FF0;B3KU67;I6TRR8	Staphylococcal nuclease domain-containing protein 1	+	5.88984	7.96647	7.8537	7.92265	7.73726	7.8001	7.77503	7.78784
AP1G1	AP1G1	Q8IY97;B3KXW5;O43747;O43747-2;B4DS96;B4DDL1;H3BR36;H3BUN9;H3BNR4;H3BN71;B4DGE1;H3BNN2;H3BRM7;B3KNW1	Q8IY97;B3KXW5;O43747;O43747-2;B4DS96;B4DDL1	AP-1 complex subunit gamma-1	+	5.86524	7.91059	7.92111	7.89756	7.9412	7.94221	7.87938	7.92928
SIPA1L1	SIPA1L1	A6H8W6;O43166-3;O43166-2;O43166;F5GYF8;B4DYX7;Q5CZ77;H0YJY2;G3V4Z3;A7E2F9;Q9P2F8	A6H8W6;O43166-3;O43166-2;O43166;F5GYF8;B4DYX7	Signal-induced proliferation-associated 1-like protein 1	+	5.8445	10.2738	8.60296	8.61384	8.61638	8.59448	8.45885	8.4503
CAPN1	CAPN1	A0A024R5A3;A0A024R580;P07384;B4DWH5;B2RDI5;B4DS85;E9PL37;E9PRM1;E9PLX0;E9PJJ3;E9PLC9;E9PMC6;E9PJA6;E9PSA6;E9PQB3	A0A024R5A3;A0A024R580;P07384;B4DWH5;B2RDI5	Calpain-1 catalytic subunit	+	5.84212	7.50561	7.63754	7.66523	7.66425	7.69159	7.77665	7.93898
RPS10	RPS10	F6U211;S4R435;P46783;Q59GE4	F6U211;S4R435;P46783;Q59GE4	40S ribosomal protein S10	+	5.82593	5.96837	7.31708	7.51976	7.26703	7.23975	6.91883	7.17426
EXOC1	EXOC1	A0A024RDA1;A0A024RDA9;Q9NV70-2;Q9NV70;A0PJ99	A0A024RDA1;A0A024RDA9;Q9NV70-2;Q9NV70	Exocyst complex component 1	+	5.82334	8.50918	8.05511	7.95948	8.06543	8.13735	7.98486	8.02193
TMPO	TMPO	P42166	P42166	Lamina-associated polypeptide 2, isoform alpha;Thymopoietin;Thymopentin	+	5.7782	9.50552	8.35614	8.42418	8.32769	8.30627	8.32354	8.34349
LZTS3	LZTS3	O60299;O60299-2	O60299;O60299-2	Leucine zipper putative tumor suppressor 3	+	5.77533	9.6649	7.61838	7.79101	7.68546	8.15815	8.05922	7.81802
SLC30A6	SLC30A6	B3KU87;B5MCR8;Q6NXT4-4;Q6NXT4;Q6NXT4-2;Q9NWI4;Q6NXT4-3	B3KU87;B5MCR8;Q6NXT4-4;Q6NXT4;Q6NXT4-2;Q9NWI4;Q6NXT4-3	Zinc transporter 6	+	5.76668	6.55243	7.43759	7.35401	7.41958	7.42589	7.55111	7.5565
PDCD6	PDCD6	O75340-2;O75340;A0A024QZ42;Q53FC3;A0A087WZ38;D6RA21;Q86W51;E7EPW6;H0Y9X3;B4DHG2;O75340-3	O75340-2;O75340;A0A024QZ42;Q53FC3	Programmed cell death protein 6	+	5.75699	6.46246	7.34879	7.32932	7.42108	7.38636	7.42991	7.41931
KPNA2	KPNA2	Q7Z726;A8K7D9;P52292;Q6NVW7;J3QLL0;J3KS65;J3QL07	Q7Z726;A8K7D9;P52292;Q6NVW7	Importin subunit alpha;Importin subunit alpha-1	+	5.75623	10.2722	8.49806	8.52994	8.55018	8.56917	8.58131	8.57543
PDS5A	PDS5A	G1UI16;Q29RF7;Q96DB6;B3KMN2;Q29RF7-3;H0Y9L6;H0Y9L9	G1UI16;Q29RF7	Sister chromatid cohesion protein PDS5 homolog A	+	5.75559	8.30685	8.04782	7.99146	7.98444	8.00367	8.00685	8.04009
C3orf17	C3orf17	Q6NW34;B4DJ73;B4DVN9;B4DHL5;B4E228;Q6NW34-2;B4DUV5;B4E1X5;E9PFF8;B4DDJ6;C9J9E3	Q6NW34;B4DJ73;B4DVN9;B4DHL5;B4E228;Q6NW34-2;B4DUV5	Uncharacterized protein C3orf17	+	5.75002	7.8154	7.74922	7.74069	7.77367	7.94053	7.6315	7.62605
RPS26	RPS26	Q75MH1;A0A024RB14;P62854;Q76N57;Q5JNZ5	Q75MH1;A0A024RB14;P62854;Q76N57;Q5JNZ5	40S ribosomal protein S26;Putative 40S ribosomal protein S26-like 1	+	5.74684	9.69785	8.3389	8.3082	8.38773	8.38689	8.33464	8.32601
CAPRIN1	CAPRIN1	Q14444-2;Q14444;A0A087X082;E9PLA9;B4DSF8;G3V153;B3KXU8	Q14444-2;Q14444;A0A087X082;E9PLA9;B4DSF8;G3V153;B3KXU8	Caprin-1	+	5.71474	9.90572	8.45927	8.51262	8.45714	8.45544	8.42292	8.43724
XRCC6	XRCC6	B1AHC9;A0A024R1N4;P12956;B4DE32;P12956-2;B2RDN9;B4E356;Q6IC76	B1AHC9;A0A024R1N4;P12956;B4DE32;P12956-2;B2RDN9;B4E356;Q6IC76	X-ray repair cross-complementing protein 6	+	5.71457	7.9409	8.02877	7.97383	7.81363	7.81693	7.98054	7.92158
CYC1	CYC1	Q8TBT6;P08574	Q8TBT6;P08574	Cytochrome c1, heme protein, mitochondrial	+	5.71388	7.12369	7.64461	7.61234	7.62193	7.58859	7.58205	7.58961
SEC23B	SEC23B	Q15437;B4DJW8;B4DRA5;Q5QPE2;B4DS04;Q5QPE1	Q15437;B4DJW8;B4DRA5;Q5QPE2	Protein transport protein Sec23B	+	5.70933	10.863	8.69243	8.73912	8.73917	8.76272	8.76196	8.75665
KIAA1429	KIAA1429	Q69YN4-3;Q69YN4;Q69YN4-2;Q69YN4-4;H0YBN5;H0YB68	Q69YN4-3;Q69YN4;Q69YN4-2;Q69YN4-4	Protein virilizer homolog	+	5.68458	8.51699	8.00462	8.04044	8.01549	8.00312	8.21085	8.22663
NUP153	NUP153	A0A024QZW7;P49790;P49790-2;P49790-3	A0A024QZW7;P49790;P49790-2;P49790-3	Nuclear pore complex protein Nup153	+	5.66592	10.0388	8.47358	8.50374	8.48687	8.50054	8.39562	8.37798
HEATR1	HEATR1	B2RWN5;Q5T3Q7;Q9H583;A0A024R3R7;B4E263;A2VDI1;B3KWS1;B7ZAU8;Q8N7L7;Q96ES5;Q6P664	B2RWN5;Q5T3Q7;Q9H583;A0A024R3R7;B4E263;A2VDI1;B3KWS1;B7ZAU8;Q8N7L7	HEAT repeat-containing protein 1;HEAT repeat-containing protein 1, N-terminally processed	+	5.64679	9.42575	8.10731	8.07159	8.28925	8.28515	8.2477	8.24017
DDX10	DDX10	Q13206;Q86VR6;E9PIF2;Q59EC7;B4DKX3	Q13206;Q86VR6;E9PIF2;Q59EC7;B4DKX3	Probable ATP-dependent RNA helicase DDX10	+	5.64308	10.4258	8.6064	8.67786	8.65515	8.6701	8.71457	8.73052
RPL13	RPL13	Q6NZ55;A8K4C8;P26373;J3QSB4;P26373-2;O60250;H3BUK8;H3BTH3;J3KS98;B4DGL7	Q6NZ55;A8K4C8;P26373;J3QSB4;P26373-2	60S ribosomal protein L13	+	5.61735	9.44681	8.33808	8.441	8.44816	8.41197	8.58881	8.58295
PLOD1	PLOD1	B2R5M9;A0A024R4H0;Q02809;Q02809-2;B4DGN8;B4DHT1;Q5JXB7;Q5JXB8	B2R5M9;A0A024R4H0;Q02809;Q02809-2;B4DGN8;B4DHT1	Procollagen-lysine,2-oxoglutarate 5-dioxygenase 1	+	5.61619	9.35144	8.25676	8.23661	8.31385	8.31698	8.28894	8.23877
DDX54	DDX54	Q8TDD1;F8VRX4;H0YHH7	Q8TDD1	ATP-dependent RNA helicase DDX54	+	5.61226	11.2572	8.85354	8.86921	8.84633	8.86477	8.97188	8.94385
RPL6	RPL6	Q8TBK5;Q8N5Z7;A0A024RBK3;Q9HBB3;Q02878;B2R4K7;B4DRX3;F8VZ45;U3KQR5;F8VR69;F8VZA3;F8VWR1;F8VU16	Q8TBK5;Q8N5Z7;A0A024RBK3;Q9HBB3;Q02878;B2R4K7;B4DRX3	60S ribosomal protein L6	+	5.58391	12.4474	9.09961	9.12447	9.20677	9.22464	9.18845	9.16373
COPA	COPA	P53621;P53621-2	P53621;P53621-2	Coatomer subunit alpha;Xenin;Proxenin	+	5.5812	9.48091	8.30372	8.3007	8.29241	8.31854	8.29332	8.33582
CDYL	CDYL	Q9Y232-2;C9JQG7;Q9Y232-3;Q9Y232-4;Q9Y232	Q9Y232-2;C9JQG7;Q9Y232-3;Q9Y232-4;Q9Y232	Chromodomain Y-like protein	+	5.56039	5.18847	6.2	6.2	7.35166	7.33443	7.36784	7.36156
MAGEB2	MAGEB2	Q53G50;B2R8F3;O15479	Q53G50;B2R8F3;O15479	Melanoma-associated antigen B2	+	5.54975	8.9899	8.176	8.11344	8.15824	8.17496	8.17808	8.13862
FHOD1	FHOD1	A0A068F7M9;Q9Y613;B4DVN5;B4E2D9;H3BVE7	A0A068F7M9;Q9Y613;B4DVN5	FH1/FH2 domain-containing protein 1	+	5.53873	8.61473	8.16536	8.06644	8.04871	8.07339	7.96171	7.96986
MED1	MED1	Q15648;B4DSK7;B2RAG9;Q15648-3	Q15648;B4DSK7;B2RAG9	Mediator of RNA polymerase II transcription subunit 1	+	5.53841	9.65971	8.45321	8.54389	8.41966	8.44403	8.34908	8.33915
DERL1	DERL1	B4E1G1;A0A024R9G3;Q9BUN8-2;Q9BUN8;E5RGY0	B4E1G1;A0A024R9G3;Q9BUN8-2;Q9BUN8	Derlin-1	+	5.5289	6.42308	6.2	6.2	7.34221	7.4657	NaN	NaN
MED17	MED17	Q9NVC6;B4DSE1;E9PM72;E9PJZ4;E9PKQ4;Q9NVC6-2	Q9NVC6;B4DSE1;E9PM72	Mediator of RNA polymerase II transcription subunit 17	+	5.52264	9.05653	8.30679	8.25737	8.19293	8.21304	8.13934	8.18574
MED24	MED24	A0A0B4J1W0;O75448-2;O75448;B4E1A5;F5GY88;F5H5K2;B4DV99;B4DSQ6;B4DDR8;B4E0S3;B9TX72;B9TX65;E9PFL1;B9TX69;B9TX63;B9TX62;B9TX68;B9TX64;J3KTL3;B9TX73;J3KSU0;F5H2D6;B9TX71;H0YEG1;B9TX67;B9TX66;B9TX74	A0A0B4J1W0;O75448-2;O75448;B4E1A5;F5GY88;F5H5K2;B4DV99;B4DSQ6;B4DDR8;B4E0S3	Mediator of RNA polymerase II transcription subunit 24	+	5.50411	7.75109	7.79413	7.84202	7.8092	7.80482	7.75198	7.72853
NUP214	NUP214	P35658-2;P35658-4;A0A024R8B6;P35658;P35658-3;P35658-5;A0A0A0MSW3;Q7Z3C4;H0Y837;H0YF36;B7ZAV2;B7ZAX0;B4DYZ6;B4DZN4;E9PKD2;H0YDS4	P35658-2;P35658-4;A0A024R8B6;P35658;P35658-3;P35658-5;A0A0A0MSW3;Q7Z3C4	Nuclear pore complex protein Nup214	+	5.50335	10.6461	8.70462	8.67198	8.66799	8.69158	8.61634	8.57654
CLTC	CLTC	A0A087WVQ6;Q00610-2;Q00610;J3KS13;K7EJJ5;J3KSQ2;J3QL20;J3KRF5;Q9H3B0;A4FU99;F5H5N6;A0A087WV74;B7Z2Y4;A0A087WXH4	A0A087WVQ6;Q00610-2;Q00610	Clathrin heavy chain;Clathrin heavy chain 1	+	5.48636	16.0143	10.3857	10.3946	10.336	10.332	10.2234	10.2157
NFATC1	NFATC1	A8K9C6;O95644-8;O95644-11;O95644-3;O95644-10;O95644-2;O95644-5;O95644-4;O95644-6;O95644;F5H4S8;B4DER8;K7ER53;O95644-17	A8K9C6;O95644-8;O95644-11;O95644-3;O95644-10;O95644-2;O95644-5;O95644-4;O95644-6;O95644;F5H4S8;B4DER8;K7ER53;O95644-17	Nuclear factor of activated T-cells, cytoplasmic 1	+	5.47801	6.8963	7.59916	7.6113	7.59519	7.56912	7.57344	7.47534
NFIC	NFIC	Q6FI30;P08651-4;P08651-3;P08651-2;P08651-5;P08651-6;P08651;B7Z4T6;S4R308;K7ESG9;K7EKH0;Q13051;U3KPY9;K7EJB0;S4R3K4;A0A087WXP2;Q5W0Y9;O00712-2	Q6FI30;P08651-4;P08651-3;P08651-2;P08651-5;P08651-6;P08651;B7Z4T6	Nuclear factor 1;Nuclear factor 1 C-type	+	5.47634	9.11724	8.24428	8.21508	8.22165	8.22131	8.23639	8.38222
MAN2A1	MAN2A1	A5PKX5;Q16706	A5PKX5;Q16706	Alpha-mannosidase;Alpha-mannosidase 2	+	5.47404	5.75408	7.09212	7.08325	7.16286	7.22087	7.07857	7.07631
RACGAP1	RACGAP1	B2RE34;A0A024R136;Q9H0H5;F8VRD2;H0YIK5;Q9H9L9;F8W1E5;F8VWX0;F8W1T4;F8W0L1;F8VZ66;F8VV37;F8VV47;F8VWY4;F8VVE5;Q9BZ74;F8VVY0;F8VXH1;F8VQF5;F8VYH6;F8VUW9;F8VV39;F8VZ41;F8VQZ5;F8VS54	B2RE34;A0A024R136;Q9H0H5;F8VRD2;H0YIK5	Rac GTPase-activating protein 1	+	5.46969	8.82857	8.19329	8.19005	8.16732	8.14367	8.21961	8.1889
MAGEA4	MAGEA4	Q1RN33;A0A024RC12;B4DTE6;P43358;B2RAE8;A0A024RC14;P43363;C9JZJ5;C9J9C2;C9JK50;Q4V9T5;C9JIR1;Q8WWH6;B2R9W4;P43355;P43362;P43361;Q3SYA6;Q8TD91-2;A0A0A0MSA3;O60732-2;A2A368;A8MXT2;Q96M61;O15480	Q1RN33;A0A024RC12;B4DTE6;P43358;B2RAE8;A0A024RC14;P43363	Melanoma-associated antigen 4;Melanoma-associated antigen 10	+	5.46343	7.48435	7.68489	7.81118	7.71061	7.71132	7.60279	7.57822
COPE	COPE	Q53HJ6;M0QXB4;O14579;Q7Z4Z1;A0A087X0I4;O14579-2;O14579-3;M0R061	Q53HJ6;M0QXB4;O14579;Q7Z4Z1;A0A087X0I4;O14579-2;O14579-3;M0R061	Coatomer subunit epsilon	+	5.45158	7.82226	7.73545	7.56317	7.7332	7.74922	7.8144	7.81337
UBAP2L	UBAP2L	B4DYY5;F8W726;Q14157-4;Q14157-1;Q14157-3;Q14157;Q14157-5;B4DZJ6;Q5VU77;Q5VU79;Q5VU78;Q5VU81;Q5VU80;H0Y5H6;H7C2T8	B4DYY5;F8W726;Q14157-4;Q14157-1;Q14157-3;Q14157;Q14157-5;B4DZJ6;Q5VU77	Ubiquitin-associated protein 2-like	+	5.45072	7.62649	7.85862	7.88209	7.80179	7.81921	7.64227	7.60318
ZFC3H1	ZFC3H1	O60293-2;O60293;G3V1X1;O60293-4	O60293-2;O60293	Zinc finger C3H1 domain-containing protein	+	5.43017	7.81238	7.84238	7.84222	7.80671	7.74218	7.7961	7.78637
YARS2	YARS2	Q9Y2Z4;H0YHS6	Q9Y2Z4;H0YHS6	Tyrosine--tRNA ligase, mitochondrial;Tyrosine--tRNA ligase	+	5.42444	4.9618	7.02914	6.92791	6.93098	6.93118	NaN	NaN
RPL7A	RPL7A	P62424;Q5T8U3;Q9BY74;Q5T8U2	P62424;Q5T8U3	60S ribosomal protein L7a	+	5.40771	9.51589	8.24435	8.26633	8.28863	8.32145	8.39931	8.43575
SHKBP1	SHKBP1	M0R2P6;Q8TBC3;B2R6W9;M0R0S1;B4DLI0;B3KVX8;B4DUW2;M0R0E3;B4DUV2;Q8TBC3-2;M0QYB1;M0R0S2;M0R0K4;M0QZF4;M0R1G0;M0QZE8;M0R2U6;M0QZF2;M0QYJ9;M0R204;M0QXA4;H0Y5P8;B4DJX2;B3KP80;B7ZAF7	M0R2P6;Q8TBC3;B2R6W9;M0R0S1;B4DLI0;B3KVX8;B4DUW2	SH3KBP1-binding protein 1	+	5.39071	8.47456	8.00035	8.00376	8.01523	7.97337	8.10469	8.10988
RPS23	RPS23	A8K517;P62266;D6RD47;D6RDJ2;D6RIX0;D6R9I7	A8K517;P62266;D6RD47	40S ribosomal protein S23	+	5.3888	9.83422	8.40807	8.36717	8.4651	8.44956	8.48103	8.47241
RPRD1B	RPRD1B	Q9NQG5;A2A2M0;A0A087X2D2;A0A087WUK3	Q9NQG5;A2A2M0	Regulation of nuclear pre-mRNA domain-containing protein 1B	+	5.37228	7.95076	7.82443	7.89909	7.84159	7.89481	7.87607	7.91278
SSR1	SSR1	B2R6N9;P43307;C9J3L8;C9J5W0;E9PAL7;C9IZQ1;P43307-2;C9JBX5	B2R6N9;P43307;C9J3L8;C9J5W0;E9PAL7;C9IZQ1;P43307-2	Translocon-associated protein subunit alpha	+	5.35972	7.72945	7.76099	7.84939	7.78501	7.78221	7.77906	7.71366
MED23	MED23	Q5JWT2;Q9ULK4-4;Q9ULK4-5;Q9ULK4-3;Q9ULK4;Q9ULK4-2;B4E3G4;B9TX49;Q9ULK4-6;B9TX51;B9TX50;B9TX57;B9TX53;B9TX52;Q05DL5;B9TX56;B9TX60;B9TX59;B9TX58	Q5JWT2;Q9ULK4-4;Q9ULK4-5;Q9ULK4-3;Q9ULK4;Q9ULK4-2;B4E3G4	Mediator of RNA polymerase II transcription subunit 23	+	5.35314	8.33543	7.98053	8.02951	7.92496	7.93061	7.89309	7.90002
HMMR	HMMR	Q6PG44;O75330-2;O75330;O75330-3;O75330-4;Q6NSC0;B4DZK6;Q05DM0;Q05D84;Q6PIR6;E5RIH2;E5RI30	Q6PG44;O75330-2;O75330;O75330-3;O75330-4;Q6NSC0;B4DZK6;Q05DM0	Hyaluronan mediated motility receptor	+	5.35206	9.5947	8.42716	8.42086	8.38771	8.40975	8.32073	8.35013
RBM28	RBM28	A0A024R753;Q9NW13;Q9NW13-2;B4DJ90;C9JE21;C9JAA9;H7C5G8	A0A024R753;Q9NW13;Q9NW13-2	RNA-binding protein 28	+	5.35075	7.45534	7.80932	7.81545	7.73055	7.74027	7.95794	7.90437
TUBGCP2	TUBGCP2	Q9BSJ2;Q9BSJ2-4;Q53EQ3;F2Z2B9;B3KRS1;Q9BSJ2-3;B4DS45;B3KTU7;R4GMM4;Q86U96	Q9BSJ2;Q9BSJ2-4;Q53EQ3;F2Z2B9;B3KRS1;Q9BSJ2-3;B4DS45	Gamma-tubulin complex component 2	+	5.3474	8.29628	7.94209	7.93538	7.99235	8.00574	7.92129	7.92022
TCP1	TCP1	P17987;F5H282;E7EQR6;E7ERF2;F5H136;F5H676;F5H726;F5GZI8;F5GYL4;F5GZ03;F5H7Y1	P17987;F5H282;E7EQR6;E7ERF2	T-complex protein 1 subunit alpha	+	5.34508	9.39178	8.52903	8.52244	8.31698	8.32539	8.47128	8.45815
ESF1	ESF1	Q9H501;A0JLU5;Q05C10;Q8IWH6;A0A087WX71;Q3SWV1;Q6P6H6	Q9H501;A0JLU5;Q05C10;Q8IWH6	ESF1 homolog	+	5.33997	7.66137	7.74885	7.7534	7.84462	7.81754	8.01515	8.01912
PTK2	PTK2	Q05397-7;Q05397;Q05397-5;Q59GN8;Q59GM6;H0YBP1;Q658W2;E7ESA6;Q05397-2;B4DWJ1;A0A024R9H6;I6L996;E9PEI4;Q8N9D7;H0YB16;B4DH13;H0YBZ1;A0A059VC25;Q05397-6;E5RHD8;E5RJP0;E5RH08;E5RIK4;E5RG54;E5RH48;E5RH01;E5RG66;E5RI72;E5RFW9;E5RJQ2;E5RG80;E5RGA6;H0YB99;Q05397-4;Q05397-3	Q05397-7;Q05397;Q05397-5;Q59GN8;Q59GM6;H0YBP1;Q658W2;E7ESA6;Q05397-2;B4DWJ1;A0A024R9H6;I6L996;E9PEI4;Q8N9D7;H0YB16;B4DH13;H0YBZ1;A0A059VC25;Q05397-6	Focal adhesion kinase 1	+	5.33423	5.58721	7.17829	7.21045	7.11136	7.14616	7.0974	7.24363
DDX55	DDX55	B4DVE4;A0A024RBS0;Q8NHQ9;F5H5U2;E7EX41;Q8TEC9;F5H2I2;F5H735	B4DVE4;A0A024RBS0;Q8NHQ9;F5H5U2;E7EX41;Q8TEC9	ATP-dependent RNA helicase DDX55	+	5.32906	5.64082	6.2	6.2	7.19162	7.29312	7.42197	7.30942
CDC27	CDC27	G5EA36;P30260;P30260-2;B4DL80;F6QPS0;B4DRN1;I3L394;I0EZ68;I3L328;I3L3H6;K7EMA6;E9PRZ6;I3L3G1;I3L2Z8;I3L225	G5EA36;P30260;P30260-2;B4DL80	Cell division cycle protein 27 homolog	+	5.30503	9.68843	8.42113	8.37381	8.38106	8.3782	8.35731	8.32377
RPL28	RPL28	H0YLP6;H0YMF4;H0YKD8;P46779-4;P46779-5;P46779;P46779-2;P46779-3;Q59F34	H0YLP6;H0YMF4;H0YKD8;P46779-4;P46779-5;P46779;P46779-2;P46779-3;Q59F34	60S ribosomal protein L28	+	5.29512	9.40523	8.11681	8.21914	8.30036	8.29486	8.43323	8.42719
NDUFA9	NDUFA9	Q9BTT5;Q16795;A8K4V2;F5H0J3;H3BRM9;F5GY40	Q9BTT5;Q16795;A8K4V2	NADH dehydrogenase [ubiquinone] 1 alpha subcomplex subunit 9, mitochondrial	+	5.28879	8.82938	8.12636	8.15836	8.11631	8.11224	8.19293	8.1273
FUT8	FUT8	Q546E0;Q9BYC5;A5PLL2;A8K8P8;Q9BYC5-2;G3XAD2;Q9BYC5-4;Q9BYC5-3	Q546E0;Q9BYC5;A5PLL2;A8K8P8;Q9BYC5-2	Alpha-(1,6)-fucosyltransferase	+	5.28261	6.76257	6.2	6.2	7.36676	7.4769	NaN	NaN
PRRC2C	PRRC2C	E7EPN9;Q9Y520-3;Q9Y520-4;Q9Y520-5;Q9Y520;Q9Y520-7;Q9Y520-2;Q9Y520-6;B4DQN8;B4DM27;H7C5N8;A0A0A0MS30;B4E3S2	E7EPN9;Q9Y520-3;Q9Y520-4;Q9Y520-5;Q9Y520;Q9Y520-7;Q9Y520-2;Q9Y520-6	Protein PRRC2C	+	5.26217	8.32384	7.95495	8.07842	7.95191	8.00376	7.93758	7.9607
CCNB1	CCNB1	P14635-2;P14635;E9PC90;H1UBN2;D6RHI0;Q9BWU8;Q9BWV0;Q9BWU9;Q9BWU7;Q9BPX9;H0YA62	P14635-2;P14635;E9PC90;H1UBN2;D6RHI0	G2/mitotic-specific cyclin-B1	+	5.25402	8.37096	7.94074	8.06446	8.05565	8.05816	7.98083	8.05354
CDC20	CDC20	Q12834;B4E1H5	Q12834;B4E1H5	Cell division cycle protein 20 homolog	+	5.25167	7.32811	7.64405	7.7736	7.61206	7.65111	7.75172	7.81769
BRD4	BRD4	O60885;A0A024R7H8;O60885-2;O60885-3;Q6PIS5;Q6NXE4;Q05BM2;Q5BJ26;M0QZD9;Q96HN0;M0R0H4;M0QYW0;Q15059-2;W8JJB1	O60885;A0A024R7H8;O60885-2;O60885-3;Q6PIS5;Q6NXE4;Q05BM2;Q5BJ26;M0QZD9	Bromodomain-containing protein 4	+	5.2394	9.10492	8.29826	8.29708	8.21492	8.22804	8.31048	8.25443
DAZAP1	DAZAP1	K7EQ02;K7EQ55;K7EK33;Q96EP5-2;Q96EP5;Q5IRN2;Q5IRN4;Q5IRM7	K7EQ02;K7EQ55;K7EK33;Q96EP5-2;Q96EP5;Q5IRN2	DAZ-associated protein 1	+	5.23125	8.31935	7.96738	7.8901	7.97378	7.99412	8.01393	8.03679
SCRIB	SCRIB	A0A0G2JNZ2;A0A0G2JPP5;Q14160;Q14160-3;A0A0G2JMS7;Q14160-2;H0YCG0;A0PJK8;Q5T0G3;A8K883;Q9BTT6-2;Q9BTT6	A0A0G2JNZ2;A0A0G2JPP5;Q14160;Q14160-3;A0A0G2JMS7;Q14160-2;H0YCG0	Protein scribble homolog	+	5.22587	8.99586	8.14832	8.14675	8.1596	8.17114	8.11764	8.13386
NEDD1	NEDD1	Q05CT8;A8K1Z3;A0A024RBE5;Q8NHV4-2;Q8NHV4;Q8NHV4-3	Q05CT8;A8K1Z3;A0A024RBE5;Q8NHV4-2;Q8NHV4;Q8NHV4-3	Protein NEDD1	+	5.22587	5.50372	7.22222	7.2407	7.08976	7.08746	6.94238	6.97027
GOLGA2	GOLGA2	A0A0C4DGS5;Q08379;Q08379-2;B7ZC06;Q6ZPB4;Q5HYE0;A0A087WYC0;Q5PXD5;H0Y7B8	A0A0C4DGS5;Q08379;Q08379-2	Golgin subfamily A member 2	+	5.19507	10.747	8.79885	8.78967	8.73062	8.71004	8.79137	8.72986
RTN4	RTN4	Q9NQC3-2;Q6IPN0;F8W914;Q9NQC3-5;Q9NQC3;Q53R94;Q9NQC3-4;Q53SY1;A6XGP7;H7C106;D6W5C2;Q3LIF4;Q9NQC3-3;Q9NQC3-6	Q9NQC3-2;Q6IPN0;F8W914;Q9NQC3-5;Q9NQC3;Q53R94	Reticulon-4;Reticulon	+	5.19389	11.7726	9.00026	8.98545	9.01233	9.05998	8.87608	8.86669
INTS4	INTS4	Q96HW7;A8K4A1;Q96HW7-2;Q96HW7-3;F8WAA7;E9PIM3;Q96HW7-4	Q96HW7;A8K4A1;Q96HW7-2;Q96HW7-3	Integrator complex subunit 4	+	5.18663	5.58702	7.18941	7.1731	7.05869	6.96973	7.22595	7.20071
DNAJC13	DNAJC13	A7E2Y5;O75165;B3KN02;H0Y8Q2;Q8N7A5	A7E2Y5;O75165	DnaJ homolog subfamily C member 13	+	5.17594	8.05273	7.93886	7.9966	7.95195	7.95423	7.9322	7.9222
PRPF31	PRPF31	E7EVX8;F1T0A5;Q8WWY3;Q8WWY3-4;B4DWW8;Q8WWY3-2;E7EU94;E7ESX0;E7EN72;Q8WWY3-3	E7EVX8;F1T0A5;Q8WWY3;Q8WWY3-4;B4DWW8;Q8WWY3-2;E7EU94;E7ESX0;E7EN72;Q8WWY3-3	U4/U6 small nuclear ribonucleoprotein Prp31	+	5.17484	8.82628	8.11929	8.1878	8.06748	8.05668	8.01949	7.98039
EIF3M	EIF3M	Q7L2H7;H0YCQ8;Q7L2H7-2;J3KNJ2;E9PRI2;E7ESM3;B4DT09	Q7L2H7;H0YCQ8;Q7L2H7-2	Eukaryotic translation initiation factor 3 subunit M	+	5.15652	6.34243	6.2	6.2	7.31559	7.31561	7.40548	7.31662
DARS	DARS	D3DP78;P14868-2;P14868;Q53T60;C9J7S3;C9JLC1;H7BZ35;Q53R85;C9JQM9;H7C278	D3DP78;P14868-2;P14868;Q53T60	Aspartate--tRNA ligase, cytoplasmic	+	5.15609	6.56994	7.685	7.69635	7.7323	7.71046	7.70267	7.45858
XAB2	XAB2	Q71SV8;Q9HCS7;Q68CN2	Q71SV8;Q9HCS7;Q68CN2	Pre-mRNA-splicing factor SYF1	+	5.15605	9.1976	8.17076	8.19975	8.23101	8.21418	8.32871	8.28995
IQGAP1	IQGAP1	A4QPB0;A0A024RC65;P46940;H0YLE8;A0A0J9YXZ5;B4E2M0;Q6P1N4;B4DNP4;Q96PA3;Q5FWG8;Q05DN7;A0A087WWP1;H0YKA5;E9PDT6;B7Z881;Q59HA3;E7EWC2;B7Z7U6;F5H7S7;A0A024RAJ8;Q13576-3;Q13576-2;Q13576	A4QPB0;A0A024RC65;P46940;H0YLE8;A0A0J9YXZ5;B4E2M0;Q6P1N4	Ras GTPase-activating-like protein IQGAP1	+	5.14173	10.7616	8.74475	8.73128	8.71346	8.73581	8.64734	8.63816
PCF11	PCF11	O94913;A0A0C4DGU6;E9PKN0;B7Z7X4;E9PQ01;E9PNY7	O94913;A0A0C4DGU6;E9PKN0;B7Z7X4;E9PQ01	Pre-mRNA cleavage complex 2 protein Pcf11	+	5.13342	7.65008	7.86202	7.77958	7.79121	7.74921	7.80775	7.83048
SRP68	SRP68	Q9UHB9-2;Q9UHB9;Q9UHB9-4;B4DVI7;Q96K98;B3KMI9;Q96K97;Q9UHB9-3;K7EN53;K7EQC2	Q9UHB9-2;Q9UHB9;Q9UHB9-4;B4DVI7;Q96K98;B3KMI9	Signal recognition particle subunit SRP68	+	5.1251	10.3918	8.54697	8.57636	8.65371	8.63596	8.49147	8.49153
PPP2R1A	PPP2R1A	B4DDF7;A8K7B7;P30153;B4DE69;B4DQY1;A8K3H8;B3KQV6;Q8NB89;C9J9C1;B4E1Q0;M0QXG4;M0R0K6;E9PH38;H0YDG7;B7Z1G3;A8K8B0;P30154-5;P30154-4;P30154;P30154-3;P30154-2	B4DDF7;A8K7B7;P30153;B4DE69;B4DQY1;A8K3H8;B3KQV6;Q8NB89;C9J9C1	Serine/threonine-protein phosphatase 2A 65 kDa regulatory subunit A alpha isoform	+	5.12243	7.7602	7.73593	7.99171	7.87189	7.90243	7.6342	7.75009
RPS11	RPS11	M0QZC5;P62280;M0R1H6	M0QZC5;P62280;M0R1H6	40S ribosomal protein S11	+	5.12088	9.43017	8.23877	8.25885	8.33308	8.32441	8.38313	8.34551
CCAR1	CCAR1	Q8IX12-2;Q8IX12;A0A0C4DGG8;F5H2E6;F5H1H2;F5H3E1;H0YFJ7;F5H1L3;F5H3I8;F5H7M9	Q8IX12-2;Q8IX12;A0A0C4DGG8;F5H2E6;F5H1H2	Cell division cycle and apoptosis regulator protein 1	+	5.11782	9.01634	8.24716	8.23454	8.16808	8.18024	8.24485	8.26487
EXOSC10	EXOSC10	Q01780-2;Q01780;B4DFE4;B4DKG8;Q59G73;K7EJ37	Q01780-2;Q01780;B4DFE4;B4DKG8;Q59G73	Exosome component 10	+	5.11758	7.51114	7.58826	7.56159	7.56988	7.60512	7.58435	7.60096
PHLDB2	PHLDB2	Q86SQ0;Q86SQ0-2;Q86SQ0-3;E9PFQ4;B4DL46;Q69YN5;E9PGF6;Q6ZUM0;G5E9V3;Q69YR3;E9PDY7;Q8IXY4;Q658P8;Q659D2;Q8NEI7	Q86SQ0;Q86SQ0-2;Q86SQ0-3;E9PFQ4;B4DL46;Q69YN5;E9PGF6;Q6ZUM0	Pleckstrin homology-like domain family B member 2	+	5.09831	9.99605	8.53409	8.50433	8.51958	8.51184	8.40185	8.35769
ERH	ERH	A0A024R6D4;P84090;G3V279	A0A024R6D4;P84090;G3V279	Enhancer of rudimentary homolog	+	5.08981	8.11291	7.71037	7.81128	7.88939	7.91083	8.30302	8.23361
RPL17	RPL17	A0A087WXM6;J3QQT2;J3KRX5;A0A024R261;A0A0A6YYL6;P18621;P18621-3;J3QLC8;A0A0A0MRF8;P18621-2;J3KRB3;A0A087WWH0;J3QS96;A0A087WY81;J3KSJ0;A4D1R6;A4D1R5	A0A087WXM6;J3QQT2;J3KRX5;A0A024R261;A0A0A6YYL6;P18621;P18621-3;J3QLC8;A0A0A0MRF8;P18621-2;J3KRB3;A0A087WWH0;J3QS96;A0A087WY81	60S ribosomal protein L17	+	5.07435	11.6952	8.90503	8.90182	9.01182	8.99901	8.99489	8.98009
ABLIM1	ABLIM1	J3QSX6;B3KSG3;F8W8M4;A0A0A0MRL6;O14639-4;O14639-3;O14639-5;O14639-2;O14639-6;O14639;B4DQA3;B7Z4H1;H0Y7N6;F6XFR5	J3QSX6;B3KSG3;F8W8M4;A0A0A0MRL6;O14639-4;O14639-3;O14639-5;O14639-2;O14639-6;O14639;B4DQA3;B7Z4H1	Actin-binding LIM protein 1	+	5.07194	6.76661	7.5202	7.478	7.43742	7.42724	7.47382	7.51768
FLOT2	FLOT2	Q6FG43;J3QLD9;A0A024QZ62;E7EMK3;Q14254;Q9BTI6;K7EKW9	Q6FG43;J3QLD9;A0A024QZ62;E7EMK3;Q14254;Q9BTI6	Flotillin-2	+	5.05994	8.68073	8.04423	8.01038	8.0731	8.0732	7.97161	7.93877
DDOST	DDOST	A0A0C4DGS1;A0A024RAD5;P39656-3;P39656;P39656-2;U3KQ84	A0A0C4DGS1;A0A024RAD5;P39656-3;P39656;P39656-2	Dolichyl-diphosphooligosaccharide--protein glycosyltransferase 48 kDa subunit	+	5.05726	9.113	8.1623	8.25921	8.24085	8.24814	8.01009	8.01233
EPS15L1	EPS15L1	A0A024R7G6;M0R165;A8K5P4;Q9UBC2-3;Q9UBC2;Q9UBC2-2;B4DQX5;B4DME4;A5PKY0;Q9UBC2-4;M0R2S2;M0R3I1;Q69YZ4;K7EJR2;M0R330;M0R1V5;M0QX30	A0A024R7G6;M0R165;A8K5P4;Q9UBC2-3;Q9UBC2;Q9UBC2-2;B4DQX5;B4DME4;A5PKY0;Q9UBC2-4;M0R2S2	Epidermal growth factor receptor substrate 15-like 1	+	5.05507	8.67809	8.1211	8.11701	8.14248	8.13453	7.90716	7.91657
MBD3	MBD3	B3KMA8;K7EIE8;O95983-2;O95983;A0A087WT34;A0A087X1H1;A0A0A0MTS6	B3KMA8;K7EIE8;O95983-2;O95983;A0A087WT34;A0A087X1H1;A0A0A0MTS6	Methyl-CpG-binding domain protein 3	+	5.04889	5.55319	7.20047	7.11163	7.11418	7.11025	7.10003	7.09262
TBL3	TBL3	Q12788;J3KNP2;A0JLS5;A0A087WYP7	Q12788;J3KNP2;A0JLS5	Transducin beta-like protein 3	+	5.04545	10.1345	8.46422	8.39561	8.49294	8.54189	8.52363	8.58446
RPS8	RPS8	Q5JR95;Q5JR94;P62241;Q9BS10	Q5JR95;Q5JR94;P62241;Q9BS10	40S ribosomal protein S8	+	5.04443	11.0149	8.67714	8.66482	8.82981	8.81023	8.79057	8.77151
H2AFY	H2AFY	O75367-3;O75367;O75367-2;Q59FH0;B4DJC3;D6RCF2	O75367-3;O75367;O75367-2;Q59FH0;B4DJC3	Core histone macro-H2A.1;Histone H2A	+	5.04295	12.4376	9.21935	9.19615	9.25493	9.24371	9.22986	9.24662
PRC1	PRC1	A0A024RC67;O43663-4;O43663;O43663-3;O43663-2;G3V3N7;H0YL53;H0YLA0;H0YNE4;H0YM42	A0A024RC67;O43663-4;O43663;O43663-3;O43663-2;G3V3N7	Protein regulator of cytokinesis 1	+	5.04294	8.82736	8.16313	8.07229	8.05748	8.07904	8.06543	8.08461
CCT4	CCT4	B7Z9L0;A8K3C3;P50991;B7Z2Z8;P50991-2;B7Z2F4	B7Z9L0;A8K3C3;P50991;B7Z2Z8;P50991-2;B7Z2F4	T-complex protein 1 subunit delta	+	5.03169	11.4328	9.01444	9.04579	8.90568	8.92996	8.97709	8.9149
NUP188	NUP188	Q5SRE5;Q5SRE5-2;Q9BS12;H7C4K7	Q5SRE5;Q5SRE5-2	Nucleoporin NUP188 homolog	+	5.02429	8.19797	8.07762	8.07849	8.00698	8.01456	7.96793	7.91635
UACA	UACA	B7ZKM6;Q9BZF9;F5H2B9;B7ZKM7;H0YNH8;Q9BZF9-2;Q05DB3;Q8NDD7;H0YN48	B7ZKM6;Q9BZF9;F5H2B9;B7ZKM7;H0YNH8;Q9BZF9-2	Uveal autoantigen with coiled-coil domains and ankyrin repeats	+	5.01787	8.8899	8.07828	8.18622	8.09188	8.11123	8.08451	8.15806
UTRN	UTRN	P46939;P46939-2;P46939-4;A8K8Z1;Q5T097;P46939-3;Q6LBS5;H0Y337;A0A0D9SG57;A0A0A0MSM3;Q5JT45;Q5JT44;Q5JT49	P46939;P46939-2	Utrophin	+	5.01628	9.86685	8.46501	8.41491	8.46003	8.43175	8.38705	8.37096
VPS18	VPS18	A0A024R9R3;Q9P253	A0A024R9R3;Q9P253	Vacuolar protein sorting-associated protein 18 homolog	+	5.01494	7.60424	7.57673	7.74737	7.60563	7.68605	7.85832	7.72571
ZNF384	ZNF384	B4DQU6;D3DUR9;Q8TF68-3;Q8TF68-2;Q8TF68;F5H8L7;E9PHB3;A9X425;A9X424;F5H105;F5H0D6;F5H3Z9;A5Z1Y2;F5GYZ1;F5H6N8;B1NY96	B4DQU6;D3DUR9;Q8TF68-3;Q8TF68-2;Q8TF68;F5H8L7;E9PHB3	Zinc finger protein 384	+	5.01337	7.55345	7.83507	7.78217	7.72862	7.68085	7.93586	7.73235
RRP8	RRP8	O43159;E9PPY3;E9PPP6;E9PS87	O43159;E9PPY3	Ribosomal RNA-processing protein 8	+	5.01336	9.80428	8.54574	8.61649	8.46503	8.51417	8.64884	8.60078
MED14	MED14	A8KAK5;O60244;H7C3E5;H7C017	A8KAK5;O60244	Mediator of RNA polymerase II transcription subunit 14	+	5.01105	9.51929	8.43659	8.43159	8.33084	8.36494	8.31124	8.28946
EIF3F	EIF3F	B4DMT5;B3KSH1;O00303;H0YDT6;B4DEW9;E9PQV8	B4DMT5;B3KSH1;O00303;H0YDT6;B4DEW9	Eukaryotic translation initiation factor 3 subunit F	+	5.0107	6.28307	6.2	6.2	7.32642	7.35443	7.28733	7.34577
LARP1	LARP1	Q6PKG0;A0A0B4J210;Q6PKG0-3;E5RH50;H0YC73;H0YBW1;H0YAN4;H0YC33;Q659C4-7;Q659C4-6;Q659C4-5;Q659C4-9;Q659C4-2;Q659C4	Q6PKG0;A0A0B4J210;Q6PKG0-3;E5RH50;H0YC73	La-related protein 1	+	5.00963	7.19957	7.69725	7.69388	7.70987	7.73486	7.84474	7.78719
TOP2B	TOP2B	Q71UH4;Q02880-2;Q02880;B4DKD0;E9PCY5;Q59H80;B7ZB27;B4DLV2;Q8WTY5;Q6W6M6	Q71UH4;Q02880-2;Q02880;B4DKD0;E9PCY5;Q59H80	DNA topoisomerase 2;DNA topoisomerase 2-beta	+	5.00773	9.23795	8.30574	8.35712	8.2502	8.23987	8.36592	8.40782
GSK3B	GSK3B	Q6FI27;B5BUC0;P49841;P49841-2	Q6FI27;B5BUC0;P49841;P49841-2	Glycogen synthase kinase-3 beta	+	5.00771	7.7673	7.64901	7.65639	7.76728	7.83525	7.56929	7.70652
PAPD5	PAPD5	H3BQM0;G4U4J3;Q8NDF8;Q8NDF8-5;Q53F79;A0A024R6Q7;Q8NDF8-3;Q5EBM7;B4DRJ7;Q8NDF8-2;E9PC61;Q8NDF8-4;B7ZLC1	H3BQM0;G4U4J3;Q8NDF8;Q8NDF8-5;Q53F79;A0A024R6Q7;Q8NDF8-3;Q5EBM7;B4DRJ7;Q8NDF8-2	Non-canonical poly(A) RNA polymerase PAPD5	+	5.00493	6.10405	7.05725	7.18076	7.17073	7.14302	7.26382	7.28389
RPS16	RPS16	M0R210;P62249;A0A087WZ27;M0R3H0;M0QX76;M0R1M5;Q6IPX4	M0R210;P62249;A0A087WZ27;M0R3H0	40S ribosomal protein S16	+	5.0046	8.36986	7.96991	7.94461	8.00928	7.99391	8.05565	8.00208
USP42	USP42	A4D2N6;Q9H9J4-2;Q9H9J4;A4D2N7;C9JPC9;B4DWG7;E5RJP3;E7EWZ4;B4DP25	A4D2N6;Q9H9J4-2;Q9H9J4;A4D2N7;C9JPC9;B4DWG7	Ubiquitin carboxyl-terminal hydrolase;Ubiquitin carboxyl-terminal hydrolase 42	+	5.00296	9.65433	8.28981	8.3282	8.36071	8.40149	8.23371	8.23009
RBBP6	RBBP6	Q7Z6E9;Q7Z6E9-2;Q7Z6E9-4;H3BSK8;B4DZQ0;H3BUN0;I3L3Y2;A0A087WY32;Q7Z6E9-3	Q7Z6E9;Q7Z6E9-2;Q7Z6E9-4	E3 ubiquitin-protein ligase RBBP6	+	5.00167	11.4109	8.82036	8.83389	8.93323	8.91187	8.791	8.78445
RP9	RP9	A0A090N8Z0;Q8TA86;A0A090N8G7;C9J6V2	A0A090N8Z0;Q8TA86;A0A090N8G7	Retinitis pigmentosa 9 protein	+	4.98208	11.0436	8.73683	8.75926	8.79025	8.81411	8.68929	8.5456
ZC3H14	ZC3H14	Q6PJT7;Q6PJT7-5;Q6PJT7-9;Q6PJT7-2;H0YJA2;G3V411;G3V4R5	Q6PJT7;Q6PJT7-5;Q6PJT7-9;Q6PJT7-2;H0YJA2	Zinc finger CCCH domain-containing protein 14	+	4.98075	9.68991	8.38879	8.37335	8.37073	8.44282	8.39646	8.37055
CCDC86	CCDC86	Q9H6F5;Q9H6F5-2;H0YG79	Q9H6F5	Coiled-coil domain-containing protein 86	+	4.97827	7.83577	7.7068	7.70464	7.74772	7.81881	7.77096	7.73235
RBMXL1	RBMXL1	Q2VIN3;Q96E39	Q2VIN3;Q96E39	RNA binding motif protein, X-linked-like-1	+	4.97226	9.56029	8.23167	8.20796	8.34688	8.36868	8.44141	8.39363
HNRNPH2	HNRNPH2	P55795;B4DFK9;B4DP00	P55795;B4DFK9;B4DP00	Heterogeneous nuclear ribonucleoprotein H2	+	4.96511	10.6801	8.6537	8.70455	8.67147	8.73177	8.67502	8.75975
LGALS1	LGALS1	P09382;F8WEI7	P09382	Galectin-1	+	4.96241	9.20273	8.24207	8.12914	8.2477	8.26385	8.14854	8.11321
CWC22	CWC22	Q9HCG8;B7WP74	Q9HCG8;B7WP74	Pre-mRNA-splicing factor CWC22 homolog	+	4.95986	8.75181	8.06273	8.04104	8.2017	8.19468	8.16298	8.20284
RBM5	RBM5	A0A024R2U6;P52756;Q59HE6;C9JFQ5;E1CJT4;P52756-4;P52756-2;P52756-5;C9J9P7	A0A024R2U6;P52756;Q59HE6	RNA-binding protein 5	+	4.95906	6.79179	7.68504	7.63428	7.56799	7.63439	7.73522	7.87189
EXOC5	EXOC5	Q8IW24;A0A0A0MSI8;O00471;B4DHG4;F8W9B8;B4E0U7;Q658M3;G3V377	Q8IW24;A0A0A0MSI8;O00471;B4DHG4;F8W9B8;B4E0U7	Exocyst complex component 5	+	4.95844	7.42551	7.54773	7.62546	7.65964	7.72339	7.5871	7.5232
TAF10	TAF10	Q12962	Q12962	Transcription initiation factor TFIID subunit 10	+	4.958	5.74707	7.11902	7.04438	7.20493	7.22308	7.18033	7.13088
CTNND1	CTNND1	Q96FS1;Q68DU0;C9JZR2;O60716-24;O60716-23;O60716-21;O60716-19;O60716-22;O60716-20;O60716-16;O60716-18;O60716-15;O60716-17;O60716-13;O60716-11;O60716-14;O60716-12;O60716-10;O60716-8;O60716-9;O60716-7;O60716-5;O60716-3;O60716-6;O60716-4;O60716-2;O60716;Q7KZJ3;A0A024R4Z0;A0A024R4Y7;O60716-32;O60716-31;O60716-29;O60716-27;O60716-30;O60716-28;O60716-26;O60716-25;E9PRE2;H0YC95;E9PKY0	Q96FS1;Q68DU0;C9JZR2;O60716-24;O60716-23;O60716-21;O60716-19;O60716-22;O60716-20;O60716-16;O60716-18;O60716-15;O60716-17;O60716-13;O60716-11;O60716-14;O60716-12;O60716-10;O60716-8;O60716-9;O60716-7;O60716-5;O60716-3;O60716-6;O60716-4;O60716-2;O60716;Q7KZJ3;A0A024R4Z0;A0A024R4Y7;O60716-32;O60716-31;O60716-29;O60716-27;O60716-30;O60716-28;O60716-26;O60716-25	Catenin delta-1	+	4.94738	7.04196	7.59765	7.59973	7.46907	7.5369	7.80389	7.7079
SEC13	SEC13	A4UCS7;A8MWR8;Q53GB2;P55735;E7ERC8;A0A0C4DFR6;P55735-3	A4UCS7;A8MWR8;Q53GB2;P55735;E7ERC8;A0A0C4DFR6;P55735-3	Protein SEC13 homolog	+	4.94728	7.4933	7.66279	8.04462	7.73991	7.74018	7.69857	7.68264
AP1M1	AP1M1	E7ENJ6;A0A024R7K8;Q9BXS5;Q9BXS5-2;K7EJL1;B4DDG7;B4DN99;B3KNH5;Q59EK3;K7EQX3;A0A087WZX7;K7ENA7;Q53GI5;B3KN68;Q9Y6Q5;Q9Y6Q5-2;K7EK69;K7ERH5;K7EL08;K7EPR4;K7EJJ1;K7EMG5	E7ENJ6;A0A024R7K8;Q9BXS5;Q9BXS5-2;K7EJL1;B4DDG7;B4DN99;B3KNH5;Q59EK3	AP-1 complex subunit mu-1	+	4.94066	8.29994	7.97905	7.96942	7.92417	7.91909	7.95304	7.92551
PDS5B	PDS5B	Q9NTI5-2;Q9NTI5;B7Z5S1;A9IYQ1;Q9NTI5-5;Q9NTI5-3;Q9NTI5-4	Q9NTI5-2;Q9NTI5;B7Z5S1	Sister chromatid cohesion protein PDS5 homolog B	+	4.94012	6.93161	7.73404	7.71047	7.74765	7.77358	7.74291	7.82314
RPL38	RPL38	A0A024R8P8;P63173;J3KT73;J3QL01;J3KSP2	A0A024R8P8;P63173;J3KT73;J3QL01	60S ribosomal protein L38	+	4.93461	9.38631	8.36008	8.24868	8.33646	8.33883	8.32871	8.31399
CEP55	CEP55	D3DR37;Q53EZ4;Q53EZ4-2;H0Y432	D3DR37;Q53EZ4;Q53EZ4-2	Centrosomal protein of 55 kDa	+	4.92725	9.17212	8.28747	8.35786	8.23641	8.29347	8.32578	8.37284
SRP54	SRP54	P61011;G3V4F7;B4DDS7;P61011-2;G3V346;A0A0D9SFN7;G3V3L9;G3V480	P61011;G3V4F7;B4DDS7;P61011-2	Signal recognition particle 54 kDa protein	+	4.92611	9.32095	8.0916	8.08253	8.24007	8.22152	7.88625	7.89581
RPS24	RPS24	E7ETK0;A0A087WUS0;P62847-2;P62847-3;P62847;P62847-4	E7ETK0;A0A087WUS0;P62847-2;P62847-3;P62847;P62847-4	40S ribosomal protein S24	+	4.92289	9.70651	8.14774	8.29305	8.39009	8.38534	8.31262	8.27193
DDX41	DDX41	J3KNN5;Q9UJV9;Q53HI2;B3KRK2;D6RGI7;H0YA06;H0Y8L8	J3KNN5;Q9UJV9;Q53HI2;B3KRK2	Probable ATP-dependent RNA helicase DDX41	+	4.9114	10.9921	8.66113	8.70422	8.77685	8.79858	8.72331	8.66851
CLINT1	CLINT1	Q14677-3;Q14677-2;Q14677;H0YD52	Q14677-3;Q14677-2;Q14677	Clathrin interactor 1	+	4.90015	7.91207	7.69515	7.78323	7.82031	7.82231	7.71718	7.66757
NUP35	NUP35	A8K3Z5;Q8NFH5-2;Q8NFH5;C9IYQ7;F8WCF5;F8WEL4;A8K0N6;Q8NFH5-3;C9JWU7;C9JIY9	A8K3Z5;Q8NFH5-2;Q8NFH5	Nucleoporin NUP53	+	4.89966	8.18216	7.93132	7.81744	7.77052	7.8243	7.75357	7.82487
RPL35A	RPL35A	F8WBS5;F8WB72;C9K025;P18077	F8WBS5;F8WB72;C9K025;P18077	60S ribosomal protein L35a	+	4.89944	7.80812	7.8099	7.79007	7.79996	7.78549	7.88294	7.91098
CDC40	CDC40	Q59H56;Q5SRN1;Q53H60;O60508;H0UI46;B4DHE3;Q2TA76	Q59H56;Q5SRN1;Q53H60;O60508	Pre-mRNA-processing factor 17	+	4.89774	6.5567	7.39813	7.47635	7.38966	7.40028	7.4969	7.65877
NOP14	NOP14	A8KA74;P78316;E9PFK5;P78316-2;Q96GC8	A8KA74;P78316;E9PFK5;P78316-2;Q96GC8	Nucleolar protein 14	+	4.89416	9.07486	8.17304	8.23116	8.18358	8.13434	8.28384	8.20804
ZMYM4	ZMYM4	Q5VZL5-4;Q5VZL5;Q5VZL5-2;H7C1I7;Q5VZL5-3	Q5VZL5-4;Q5VZL5;Q5VZL5-2;H7C1I7;Q5VZL5-3	Zinc finger MYM-type protein 4	+	4.89293	9.42731	8.3385	8.28923	8.2968	8.28253	8.25643	8.33054
HNRNPA3	HNRNPA3	P51991;B4E036	P51991	Heterogeneous nuclear ribonucleoprotein A3	+	4.89057	4.35066	9.47903	9.47747	9.4929	9.52319	9.64865	9.65889
PYCR2	PYCR2	A0A087WTV6;Q96C36;B3KMB7;A0A024R3Q9;Q4W8W1;A0A087WZR9;J3KR12;B4DQK8;Q8NCZ0	A0A087WTV6;Q96C36;B3KMB7;A0A024R3Q9;Q4W8W1;A0A087WZR9;J3KR12;B4DQK8	Pyrroline-5-carboxylate reductase 2;Pyrroline-5-carboxylate reductase	+	4.889	7.45897	7.91684	7.79304	7.72451	7.7442	8.1294	8.05671
GTF2H4	GTF2H4	Q53HH3;Q92759;B4DNU0;Q92759-2;A0A0G2JHJ2	Q53HH3;Q92759;B4DNU0;Q92759-2	General transcription factor IIH subunit 4	+	4.88762	8.3897	8.05808	8.03133	7.98055	7.97855	7.98313	8.01866
DHX8	DHX8	F5H658;B7Z8F4;Q86YB2;Q86X36;A8K6J9;Q14562;B4DFD7;K7EQH7;Q05CV4	F5H658;B7Z8F4;Q86YB2;Q86X36;A8K6J9;Q14562;B4DFD7	ATP-dependent RNA helicase DHX8	+	4.88503	7.65347	7.79262	7.8271	7.77273	7.79919	7.8247	7.80823
SUPT16H	SUPT16H	Q9Y5B9;Q0VGA3;G3V5A4;G3V401;G3V2X0	Q9Y5B9	FACT complex subunit SPT16	+	4.88428	9.98872	8.4393	8.46982	8.46404	8.49856	8.52285	8.57778
HIST2H2AC	HIST2H2AC	Q16777;Q6FI13	Q16777;Q6FI13	Histone H2A type 2-C;Histone H2A type 2-A	+	4.87866	4.10357	10.772	10.7524	10.8199	10.7977	10.7688	10.7755
TFB2M	TFB2M	Q9H5Q4;A0A024R5R8	Q9H5Q4;A0A024R5R8	Dimethyladenosine transferase 2, mitochondrial	+	4.87431	5.76641	7.20025	7.11072	7.14956	7.12568	7.32205	7.25363
EEF1A1	EEF1A1	Q6IPT9;Q6IPS9;Q6IPN6;Q53HR5;Q53HQ7;Q53HM9;Q53GE9;Q53G85;Q5VTE0;P68104;Q53GA1;A8K9C4;Q96RE1;A0A087WVQ9;P68104-2;B4DV42;Q8IUB0;B4DNE0;Q9NZS6;A0A087WV01;Q9H2I7;Q53G89;Q504Z0;Q53HR1;Q16577;Q96CD8;Q6P4C9;B4E2C5;A9X7H1;Q96C29;Q8TBL1;Q6P082;A6PW80;Q5JR01;Q14222;Q6NSH7;Q6NS35;Q2F837;Q96EB3	Q6IPT9;Q6IPS9;Q6IPN6;Q53HR5;Q53HQ7;Q53HM9;Q53GE9;Q53G85;Q5VTE0;P68104;Q53GA1;A8K9C4;Q96RE1;A0A087WVQ9;P68104-2;B4DV42;Q8IUB0;B4DNE0;Q9NZS6;A0A087WV01;Q9H2I7;Q53G89;Q504Z0;Q53HR1;Q16577;Q96CD8;Q6P4C9;B4E2C5	Elongation factor 1-alpha;Putative elongation factor 1-alpha-like 3;Elongation factor 1-alpha 1	+	4.8707	13.3836	9.50549	9.56738	9.55221	9.55515	9.63242	9.5808
CPSF2	CPSF2	B3KN45;A0A024R6H0;Q9P2I0;B3KMI0;H0YJF4	B3KN45;A0A024R6H0;Q9P2I0;B3KMI0	Cleavage and polyadenylation specificity factor subunit 2	+	4.8706	9.43092	8.35023	8.29938	8.31435	8.30135	8.38016	8.4686
CCT3	CCT3	B4DUR8;B3KX11;Q59H77;P49368;P49368-2;Q2TU64;Q5SZX6;E9PRC8;E9PQ35;Q5SZW8;E9PM09;Q5SZX9	B4DUR8;B3KX11;Q59H77;P49368;P49368-2;Q2TU64	T-complex protein 1 subunit gamma	+	4.86619	9.39406	8.50757	8.48704	8.33628	8.32572	8.48671	8.50104
HSPA14	HSPA14	Q0VDF9;Q6P155;H7C2A1;B0YIZ1;B4DYI5	Q0VDF9	Heat shock 70 kDa protein 14	+	4.86393	6.54928	7.46455	7.44022	7.46914	7.51585	7.42203	7.43497
NUP160	NUP160	Q12769;G3V198;E9PR16;Q12769-3;Q12769-2;E9PSI3	Q12769;G3V198;E9PR16	Nuclear pore complex protein Nup160	+	4.85601	9.97829	8.5881	8.56025	8.44511	8.46625	8.58512	8.57879
CYFIP1	CYFIP1	Q7L576;X5D2F4;B3KWV6;A0A0G2JR96;A0A0G2JQT1;Q7L576-2;B3KWT5;Q7L576-3;A0A0G2JQH3;A0A087WVZ5;A0A0G2JRX2;A0A087WU52;A0A0G2JRV9;A0A087WWL1;H0YL50;A0A087WV63;A0A0G2JRF5;A0A087WWY5;A0A087X0D6;Q14650	Q7L576;X5D2F4;B3KWV6;A0A0G2JR96;A0A0G2JQT1;Q7L576-2	Cytoplasmic FMR1-interacting protein 1	+	4.84505	10.9547	8.81762	8.8348	8.7937	8.77579	8.86392	8.86801
DDX1	DDX1	A3RJH1;Q92499;F1T0B3;A0A087X2G1;Q92499-3;Q92499-2;B4DP70	A3RJH1;Q92499;F1T0B3;A0A087X2G1;Q92499-3;Q92499-2;B4DP70	ATP-dependent RNA helicase DDX1	+	4.83273	10.2532	8.53755	8.57574	8.56848	8.58088	8.71724	8.72702
DMAP1	DMAP1	B4DQG8;Q9NPF5;Q5TG40;Q5TG38;Q5TG37;B4DTH3;B4DEF2;B4DTU6;Q5TG39;Q5TG36;B4DU03	B4DQG8;Q9NPF5;Q5TG40;Q5TG38	DNA methyltransferase 1-associated protein 1	+	4.82701	6.09166	7.45542	7.38963	7.34848	7.33959	7.45768	7.30374
DDX39A	DDX39A	O00148;B4DX78;O00148-2;K7EQN7;A0A024R7H0;O00148-3;K7ENP6;K7EL56;K7EIL8;K7EN69;B4DF34;Q69YT6;A0A0D9SEM9	O00148;B4DX78;O00148-2;K7EQN7;A0A024R7H0;O00148-3	ATP-dependent RNA helicase DDX39A	+	4.82446	9.95449	8.47117	8.54651	8.45125	8.46339	8.40776	8.40555
FTSJ3	FTSJ3	Q8IY81;B4DKU3;J3KS36	Q8IY81;B4DKU3	pre-rRNA processing protein FTSJ3	+	4.82392	9.50033	8.17707	8.12353	8.27035	8.29339	8.15888	8.20547
UTP20	UTP20	O75691;B4DN27	O75691	Small subunit processome component 20 homolog	+	4.8226	8.4666	7.98852	7.97718	8.00316	8.02674	8.00449	8.08575
AHCTF1	AHCTF1	Q8WYP5;Q8WYP5-3;Q8WYP5-2;B3KVE5;B3KTD2;B3KRD0;Q96M44;H7C4S1	Q8WYP5;Q8WYP5-3;Q8WYP5-2;B3KVE5;B3KTD2	Protein ELYS	+	4.82176	8.89999	8.17423	8.13634	8.15159	8.15521	8.07925	8.12711
MCM5	MCM5	Q53FG5;B1AHB0;P33992;A8K521;B4DQ39;B1AHB1;B3KVF0;B4DVK5;Q59F49;B1AHA9;B1AHB2	Q53FG5;B1AHB0;P33992;A8K521;B4DQ39;B1AHB1;B3KVF0;B4DVK5	DNA helicase;DNA replication licensing factor MCM5	+	4.81808	9.70697	8.48293	8.48601	8.38102	8.37961	8.49326	8.47582
RPL4	RPL4	Q59GY2;P36578;B4DMJ6;Q53G74;H3BM89;B4DFI6;B4DMJ2;H3BU31;B4DP82;H3BTP7	Q59GY2;P36578;B4DMJ6;Q53G74;H3BM89;B4DFI6;B4DMJ2	60S ribosomal protein L4	+	4.81584	10.3797	8.59573	8.56298	8.6086	8.6046	8.7446	8.78046
FAM133B	FAM133B	G3XAI9;B3KWP5;B2RXJ1;Q5BKY9;Q5BKY9-2;Q8N9E0;C9JUX2	G3XAI9;B3KWP5;B2RXJ1;Q5BKY9;Q5BKY9-2;Q8N9E0	Protein FAM133B;Protein FAM133A	+	4.81301	9.06423	8.10254	8.11294	8.18424	8.18534	8.08718	8.00428
RFC3	RFC3	Q53HK8;A0A024RDQ8;P40938;B4DKE6;Q5U0C2;P40938-2;A0A087X270	Q53HK8;A0A024RDQ8;P40938;B4DKE6;Q5U0C2;P40938-2	Replication factor C subunit 3	+	4.81056	9.43128	8.18199	8.23165	8.30211	8.28565	8.25669	8.17097
TECR	TECR	B3KM97;Q9NZ01;B3KSQ1;M0R3C3;M0QXM3;Q9NZ01-2	B3KM97;Q9NZ01;B3KSQ1	Very-long-chain enoyl-CoA reductase	+	4.80161	7.00856	7.35993	7.51099	7.63903	7.45909	7.65576	7.41207
RBM6	RBM6	A8K6Q4;P78332;E9PGM9;B3KSK6;P78332-2;B4DNY1;F8WCA5;P78332-3;F8WF63;C9J250;C9JSL1;C9JII0	A8K6Q4;P78332;E9PGM9;B3KSK6;P78332-2;B4DNY1;F8WCA5	RNA-binding protein 6	+	4.80072	9.07849	8.27149	8.21099	8.239	8.2242	8.2723	8.27508
BAIAP2L1	BAIAP2L1	Q9UHR4	Q9UHR4	Brain-specific angiogenesis inhibitor 1-associated protein 2-like protein 1	+	4.80035	5.56892	7.444	7.34567	7.10305	7.12326	7.32785	7.43905
INCENP	INCENP	Q9NQS7-2;Q9NQS7;B3KPD3;E9PM67	Q9NQS7-2;Q9NQS7;B3KPD3	Inner centromere protein	+	4.80032	8.07266	7.90186	8.03659	7.89876	7.87661	7.86591	8.00406
WDR43	WDR43	Q15061	Q15061	WD repeat-containing protein 43	+	4.7973	6.92324	7.62466	7.52009	7.61698	7.68715	7.65459	7.71331
RBM12B	RBM12B	Q8IXT5;B9ZVT1	Q8IXT5;B9ZVT1	RNA-binding protein 12B	+	4.79151	9.77082	8.51212	8.48768	8.5383	8.57191	8.51574	8.49471
RPS2	RPS2	Q3KQT6;P15880;Q8J014;Q8N5L9;Q6IPX5;E9PMM9;E9PQD7;H0YEN5;E9PPT0;Q8NI61;I3L404;D3DU83;Q9BSW5;A4D0Y7;E9PM36;H3BNG3;O60249;Q8NI62;H0YE27	Q3KQT6;P15880;Q8J014;Q8N5L9;Q6IPX5;E9PMM9;E9PQD7;H0YEN5;E9PPT0;Q8NI61;I3L404	40S ribosomal protein S2	+	4.78784	10.1409	8.36058	8.45941	8.47531	8.5112	8.52673	8.46776
NXF1	NXF1	Q9UBU9;E9PIN3;Q59E96;Q9UBU9-2;Q68CW9;B4E3J0;B4E227;H0YDU0;A0A024R5A9;E9PLA7;E9PMV7;E9PQA4	Q9UBU9;E9PIN3;Q59E96;Q9UBU9-2	Nuclear RNA export factor 1	+	4.78475	8.98753	8.1697	8.1867	8.16791	8.16676	8.32942	8.32008
DST	DST	Q03001;F8W9J4;Q03001-9	Q03001;F8W9J4	Dystonin	+	4.77941	12.2532	9.19072	9.19728	9.18483	9.16349	9.06904	9.07518
ATXN2L	ATXN2L	Q8WWM7-6;Q8WWM7-8;Q8WWM7-5;Q8WWM7-4;Q8WWM7-9;Q8WWM7-2;Q8WWM7;Q8WWM7-3;H3BUF6;A0A024QZC0;A0A024QZB7;A0A024QZ91;Q8WWM7-7;H3BSK9;H3BSQ5;H3BUE3	Q8WWM7-6;Q8WWM7-8;Q8WWM7-5;Q8WWM7-4;Q8WWM7-9;Q8WWM7-2;Q8WWM7;Q8WWM7-3;H3BUF6;A0A024QZC0;A0A024QZB7;A0A024QZ91;Q8WWM7-7;H3BSK9	Ataxin-2-like protein	+	4.77914	7.48924	7.80697	7.9221	7.86702	7.8998	7.78666	7.91329
GLTSCR2	GLTSCR2	B4DND9;Q7L4X7;Q96CS0;Q53YP0;B4E1N4;Q9NZM5;B4DVK1;B4E013;M0QZU5;M0QYZ9;Q9P0B0;M0QZ34;M0QX73	B4DND9;Q7L4X7;Q96CS0;Q53YP0;B4E1N4;Q9NZM5;B4DVK1;B4E013	Glioma tumor suppressor candidate region gene 2 protein	+	4.7779	6.29503	7.78603	7.46799	7.55457	7.53832	7.57672	7.77787
WDR18	WDR18	U3KQC1;A0A0A0MQU0;Q9BV38;K7EIR0;A0A087X237;K7EKX5;K7EML4	U3KQC1;A0A0A0MQU0;Q9BV38;K7EIR0	WD repeat-containing protein 18	+	4.77724	7.57837	7.69625	7.93561	7.8613	7.7206	8.00574	7.95142
RPL18	RPL18	A0A024QZD1;J3QQ67;Q07020;F8VYV2;G3V203;Q0QEW2;H0YHA7;Q07020-2;F8VUA6;B4DDY5;A0A075B7A0;F8VXR6	A0A024QZD1;J3QQ67;Q07020;F8VYV2;G3V203;Q0QEW2;H0YHA7;Q07020-2;F8VUA6;B4DDY5;A0A075B7A0	60S ribosomal protein L18	+	4.77607	9.87696	8.36093	8.43442	8.42478	8.45762	8.49525	8.51824
MED8	MED8	Q96G25;Q96G25-2;Q96G25-3	Q96G25;Q96G25-2;Q96G25-3	Mediator of RNA polymerase II transcription subunit 8	+	4.77382	8.57899	8.13739	8.07998	8.04458	8.06232	8.11045	7.90158
HNRNPAB	HNRNPAB	D6R9P3;D6RD18;B4DMY3;D6RBZ0;A0A087WZV1;Q53F64;Q99729-3;Q99729-2;Q99729-4;Q99729	D6R9P3;D6RD18;B4DMY3;D6RBZ0;A0A087WZV1;Q53F64;Q99729-3;Q99729-2;Q99729-4;Q99729	Heterogeneous nuclear ribonucleoprotein A/B	+	4.77299	6.30349	7.38566	7.32502	7.37192	7.37218	7.48677	7.47438
NUPL1	NUPL1	B4E0K0;Q5JRG1;H7BYF2;Q9BVL2-2;Q9BVL2-3;Q9BVL2;B3KW23	B4E0K0;Q5JRG1;H7BYF2;Q9BVL2-2;Q9BVL2-3;Q9BVL2;B3KW23	Nucleoporin p58/p45	+	4.76696	9.03038	8.28115	8.21013	8.1769	8.17955	8.20583	8.17598
ZC3H18	ZC3H18	E7ERS3;B4DTK7;Q86VM9;Q86VM9-2;H3BRH3;B3KRL4;B4DZ24;H3BRN6;Q86YU5;H3BPD0;H3BP01	E7ERS3;B4DTK7;Q86VM9;Q86VM9-2	Zinc finger CCCH domain-containing protein 18	+	4.7612	7.45574	7.71349	7.88815	7.71696	7.71788	8.08019	8.03583
RFC5	RFC5	Q6LES9;Q59GW7;P40937-2;P40937;A8K3S0;A8K4Z2;C9JH72;F5H304;E9PEP3;F5H5S0;F5H0U6	Q6LES9;Q59GW7;P40937-2;P40937;A8K3S0;A8K4Z2	Replication factor C subunit 5	+	4.76	8.05355	7.95149	7.98448	7.88337	7.89921	7.97389	8.02102
SMC4	SMC4	E9PD53;B3KXX5;Q9NTJ3;Q9NTJ3-2;B3KVJ5;Q6NSG3;Q58F29;Q6P169;C9JR83;C9JVD8;C9J578;C9J9E4	E9PD53;B3KXX5;Q9NTJ3;Q9NTJ3-2;B3KVJ5;Q6NSG3;Q58F29	Structural maintenance of chromosomes protein;Structural maintenance of chromosomes protein 4	+	4.75511	5.98938	7.29835	7.36849	7.29743	7.28366	7.1959	7.16014
ZNF512	ZNF512	G3XAG1;Q96ME7-3;Q96ME7;B4DES6;B7Z9P6;Q96ME7-2;Q658M0;B4E0X7	G3XAG1;Q96ME7-3;Q96ME7;B4DES6;B7Z9P6;Q96ME7-2;Q658M0;B4E0X7	Zinc finger protein 512	+	4.75176	7.99041	8.12801	8.01233	7.89754	7.94293	7.99127	8.03818
C14orf166	C14orf166	Q5RLJ0;Q549M8;Q9Y224;G3V4C6;H0YJB9;G3V4E7	Q5RLJ0;Q549M8;Q9Y224;G3V4C6;H0YJB9	UPF0568 protein C14orf166	+	4.75064	9.81889	8.48169	8.43226	8.41891	8.45495	8.59322	8.6336
VDAC2	VDAC2	A0A0A0MR02;A0A024QZT0;A0A024QZN9;P45880-2;P45880;P45880-1;B4DKM5;Q5JSD2;Q5JSD1;A2A3S1	A0A0A0MR02;A0A024QZT0;A0A024QZN9;P45880-2;P45880;P45880-1;B4DKM5	Voltage-dependent anion-selective channel protein 2	+	4.74115	9.10354	8.06592	7.9968	8.17952	8.17854	8.30374	8.25312
EIF4A1	EIF4A1	A8K7F6;P60842;A8K088;J3KT12;P60842-2;Q59F68;J3QS69;B4DNH2;J3KTB5;J3QL43;J3KSZ0;E7EQG2;Q14240;Q14240-2;J3QR64;J3KTN0;J3QLN6;B4DKP9;J3QKZ9;B4E047;J3KS25;Q9NZE6;Q96B07;B4DJX6;J3KSN7;B4E102;J3QL52;J3KT04;J3KS93;E7EMV8;Q86WD0;D3DSD6	A8K7F6;P60842;A8K088;J3KT12;P60842-2;Q59F68;J3QS69;B4DNH2;J3KTB5;J3QL43;J3KSZ0;E7EQG2;Q14240;Q14240-2	Eukaryotic initiation factor 4A-I;Eukaryotic initiation factor 4A-II;Eukaryotic initiation factor 4A-II, N-terminally processed	+	4.74039	10.315	8.70197	8.68143	8.5593	8.5813	8.68628	8.65356
AP2M1	AP2M1	B4E304;A0A087WY71;E9PFW3;Q96CW1-2;Q96CW1;B4DNB9;B4DJB1;B4DFM1;C9JJ47;B4DTI4;B7Z4N2;C9JTK4;C9JGT8;C9JJD3;C9JPV8;H7C4C3	B4E304;A0A087WY71;E9PFW3;Q96CW1-2;Q96CW1;B4DNB9;B4DJB1;B4DFM1;C9JJ47;B4DTI4;B7Z4N2	AP-2 complex subunit mu	+	4.73765	10.4353	8.65642	8.58416	8.58391	8.57534	8.53753	8.63192
ATAD3A	ATAD3A	Q9NVI7-2;Q9NVI7;H0Y2W2;Q9NVI7-3;Q5SV16	Q9NVI7-2;Q9NVI7;H0Y2W2;Q9NVI7-3	ATPase family AAA domain-containing protein 3A	+	4.73662	10.6885	8.6437	8.58974	8.67729	8.65628	8.73433	8.7128
TUBGCP3	TUBGCP3	Q96CW5;Q96CW5-2;B4DYP7;A0A087WWB5;A0A087WU06;Q96CW5-3;A0A0J9YX63;A0A0J9YX56;A0A087WZV5	Q96CW5;Q96CW5-2;B4DYP7;A0A087WWB5;A0A087WU06;Q96CW5-3	Gamma-tubulin complex component 3	+	4.73594	8.7634	8.14706	8.18814	8.13245	8.14423	8.0477	8.10748
TFIP11	TFIP11	Q8N523;A0A024R1I7;Q9UBB9;B4DSX8;B4DPE5;Q9UBB9-2;F6SQZ1;F6XM96;F6UKU9;H0Y4U8;B1AHQ3;F6UQ07	Q8N523;A0A024R1I7;Q9UBB9;B4DSX8;B4DPE5	Tuftelin-interacting protein 11	+	4.72777	9.41189	8.25457	8.33027	8.30287	8.3043	8.32601	8.3979
ZMYM3	ZMYM3	Q14202-2;A6NHN7;A6NHB5;Q14202;A6NL54;Q14202-3;A6NC58;A8K3Z7	Q14202-2;A6NHN7;A6NHB5;Q14202	Zinc finger MYM-type protein 3	+	4.72665	7.10976	7.5375	7.51616	7.58129	7.51262	7.63376	7.58549
SPATS2L	SPATS2L	Q9NUQ6-2;A0A024R3V0;Q9NUQ6;Q9NUQ6-4;Q9NUQ6-3;A0A0A0MSG5;B8ZZZ7;F8W6C2;C9JW67;C9JGM8;F8VZ02;F2Z2S1;C9JKE4;F8VT91;C9IZC3;C9J8M7;Q4ZFW0;F8WAV0;H7C2G5	Q9NUQ6-2;A0A024R3V0;Q9NUQ6;Q9NUQ6-4;Q9NUQ6-3;A0A0A0MSG5;B8ZZZ7;F8W6C2	SPATS2-like protein	+	4.72631	9.63525	8.43255	8.37632	8.37363	8.35555	8.44607	8.45945
SEC23A	SEC23A	F5H365;B4DSQ5;Q15436;B4DF60;Q15436-2;B4E0Q9;G3V5K1;G3V5X8;G3V4Q2;G3V4V1;G3V1W4;G3V3G5;G3V2R6	F5H365;B4DSQ5;Q15436;B4DF60;Q15436-2;B4E0Q9	Protein transport protein Sec23A	+	4.72419	7.95721	7.82214	7.66058	7.87506	7.85547	7.92863	7.86767
MED15	MED15	G3V1P5;Q6PKB8;Q96RN5-3;Q96RN5-2;Q96RN5;Q69YR4;B3KWF1;B4DGD6;B7Z2H7;Q69YK5;B3KW62;Q9NXY2;B4DM43;H7C308;B4DN68	G3V1P5;Q6PKB8;Q96RN5-3;Q96RN5-2;Q96RN5;Q69YR4;B3KWF1;B4DGD6;B7Z2H7;Q69YK5;B3KW62	Mediator of RNA polymerase II transcription subunit 15	+	4.71822	8.79372	8.06963	8.07452	8.07566	8.10755	7.94872	8.01574
GNL3	GNL3	A0A024R2Z6;Q9BVP2-2;Q9BVP2;C9JYH9;C9JZT7;B4DMU5	A0A024R2Z6;Q9BVP2-2;Q9BVP2	Guanine nucleotide-binding protein-like 3	+	4.71198	8.31827	7.92661	7.79699	7.9515	7.94258	7.91372	7.9259
TMEM214	TMEM214	B3LEU8;Q6NUQ4;Q6NUQ4-2;B2RD07;B4DLT7;H7C085;B4DKI3;H7C0H8;H7C008;Q8N3H6;H7BZI0	B3LEU8;Q6NUQ4;Q6NUQ4-2	Transmembrane protein 214	+	4.71037	9.09665	8.07427	8.10616	8.20442	8.17333	8.01246	8.05899
RFC4	RFC4	P35249;C9JZI1;P35249-2;C9JTT7;C9J8M3;C9JXZ7;C9JGY5;F8WE44;H7C1P0;C9JW34	P35249;C9JZI1;P35249-2;C9JTT7;C9J8M3	Replication factor C subunit 4	+	4.69811	8.63388	7.97933	8.00971	7.94518	8.00975	8.06371	8.0648
PWP2	PWP2	A0A0B4J2E5;Q15269;A0A096LPI6;A0A0J9YX21;Q59FM2	A0A0B4J2E5;Q15269	Periodic tryptophan protein 2 homolog	+	4.69476	8.05159	7.6925	7.78482	7.88772	7.84907	7.85469	7.76194
MCM4	MCM4	B4DLA6;B3KMX0;A0A024R7U6;P33991;E5RG31;E5RFJ8;A4FS09;E5RFR3	B4DLA6;B3KMX0;A0A024R7U6;P33991	DNA replication licensing factor MCM4	+	4.6858	9.57255	8.52156	8.46409	8.32611	8.32325	8.39536	8.41127
CPNE3	CPNE3	A0A024R994;O75131;A0A087WYQ3;Q05DL8;E5RHZ0;H0YB26;A0A087WXR6;Q4G168;A0A087WUS8;B3KWK1;B7Z370;Q86YQ8-2;Q9HCH3-2;Q96A23;O95741;Q9UBL6-2;Q96A23-2;O95741-2;Q9UBL6	A0A024R994;O75131;A0A087WYQ3;Q05DL8	Copine-3	+	4.68227	9.67659	8.34301	8.40569	8.37182	8.39178	8.5398	8.44432
RANBP2	RANBP2	P49792;D3DX73;Q5JC46;Q5JC45;B4DTM4;Q13073;C9J6W1;Q7Z3J3-2;F8WBP7;H0YBN8;C9J1W9;C9JF75;H7BZ48	P49792	E3 SUMO-protein ligase RanBP2	+	4.67751	11.7738	9.04739	9.06438	9.03527	9.02666	9.00479	9.01085
PRKAR2A	PRKAR2A	A8KAH7;A0A024R2W3;P13861-2;P13861;H7C330;H7C1L0	A8KAH7;A0A024R2W3;P13861-2;P13861	cAMP-dependent protein kinase type II-alpha regulatory subunit	+	4.67619	5.43242	7.06996	7.25856	7.03878	7.13792	7.22246	7.11394
LMNB2	LMNB2	J9JID7;Q03252;A0A0A7M1X5	J9JID7;Q03252;A0A0A7M1X5	Lamin-B2	+	4.6741	8.96296	8.21173	8.27256	8.24689	8.259	8.30339	8.25804
GLYR1	GLYR1	K7EMM8;D3DUE6;D3DUE7;Q49A26-5;Q49A26-2;Q49A26-3;Q49A26;Q49A26-4;K7EQB2	K7EMM8;D3DUE6;D3DUE7;Q49A26-5;Q49A26-2;Q49A26-3;Q49A26;Q49A26-4	Putative oxidoreductase GLYR1	+	4.66213	7.82174	7.79821	7.683	7.79053	7.81202	7.83022	7.76701
CTTN	CTTN	A0A024R5M3;Q53HG7;Q14247-3;Q14247;Q14247-2;Q76MU0;B3KRK4;B4E358;A0A0B6XJY7	A0A024R5M3;Q53HG7;Q14247-3;Q14247;Q14247-2;Q76MU0	Src substrate cortactin	+	4.66166	7.12609	6.2	6.2	7.34052	7.44874	8.16915	7.33512
PNPLA6	PNPLA6	Q8IY17-5;Q8IY17-2;Q8IY17-3;Q8IY17;Q8IY17-4;M0R2C2;B4DEV3	Q8IY17-5;Q8IY17-2;Q8IY17-3;Q8IY17;Q8IY17-4	Neuropathy target esterase	+	4.66116	6.15834	7.18887	7.05595	7.24082	7.21005	7.3553	7.31139
ZNF638	ZNF638	Q14966;Q14966-3;A8K583;D6W5H1;Q14966-4;A0A096LPH6;Q14966-2;B4DF54;Q14966-5;B4E187;Q57Z90;Q6ZQV0;A0A096LNS4;A0A096LPK8;C9JWN0;A0A096LPI0;A0A096LPB4;A0A096LNR2;A0A096LNX0;A0A096LNQ0	Q14966;Q14966-3;A8K583;D6W5H1;Q14966-4	Zinc finger protein 638	+	4.65906	10.815	8.76594	8.75138	8.73284	8.70266	8.71289	8.73561
NUP133	NUP133	Q8WUM0;B4E206;A0A024R3R6;B4E3T7	Q8WUM0;B4E206;A0A024R3R6;B4E3T7	Nuclear pore complex protein Nup133	+	4.6544	10.729	8.79215	8.80251	8.67332	8.70054	8.74511	8.77991
MYBBP1A	MYBBP1A	Q9BQG0;Q9BQG0-2;I3L1L3;B4DZZ1;B4DE42;I3L2H8;B4DWP5;I3L311	Q9BQG0;Q9BQG0-2;I3L1L3;B4DZZ1	Myb-binding protein 1A	+	4.65319	10.8414	8.78988	8.83547	8.78979	8.78306	8.87174	8.87284
CCDC59	CCDC59	Q9P031;F8VNY5	Q9P031;F8VNY5	Thyroid transcription factor 1-associated protein 26	+	4.653	7.74527	7.67029	7.74789	7.77232	7.79993	7.82507	7.7645
SEC22B	SEC22B	O75396;I1VE16;A0A087X1A9	O75396	Vesicle-trafficking protein SEC22b	+	4.64925	7.26461	7.61341	7.53245	7.64579	7.63656	7.60228	7.64677
PHB2	PHB2	J3KPX7;Q99623;F5GY37;Q99623-2;B4DW05;F5GWA7;F5H3X6;F5H0C5;F5H2D2;Q9BXV3;U3KPZ5	J3KPX7;Q99623;F5GY37;Q99623-2;B4DW05;F5GWA7;F5H3X6	Prohibitin-2	+	4.64828	11.7973	9.12581	9.11093	9.01355	9.06337	9.14965	9.13615
NOM1	NOM1	Q5C9Z4	Q5C9Z4	Nucleolar MIF4G domain-containing protein 1	+	4.64706	6.75976	7.5142	7.55095	7.49499	7.47001	7.63188	7.53608
EHD1	EHD1	B2R5U3;A0A024R571;Q9H4M9;B4DTR4;B4DZH9;B4DMV9;B4DR44;C9JC03;C9J2Z4;C9JIJ3;C9IZH1	B2R5U3;A0A024R571;Q9H4M9;B4DTR4;B4DZH9;B4DMV9;B4DR44;C9JC03;C9J2Z4	EH domain-containing protein 1	+	4.64227	7.75422	7.65576	7.67188	7.74933	7.77597	7.57759	7.68901
POLR2B	POLR2B	C9J2Y9;B4DHJ3;P30876;C9J4M6;B4DH29;B4DR40;B2WTN6	C9J2Y9;B4DHJ3;P30876;C9J4M6;B4DH29;B4DR40	DNA-directed RNA polymerase;DNA-directed RNA polymerase II subunit RPB2	+	4.63692	8.29512	7.97036	8.02407	7.96715	7.98557	7.96031	8.01799
HSPD1	HSPD1	B3GQS7;A0A024R3X4;P10809;B7Z597;B7Z4F6;B7Z5E7;Q53SE2;E7ESH4;E7EXB4;B7Z532;P10809-2;C9JL25;C9JL19;C9JCQ4;B9VPB4;B9VP19;Q53QD5;C9J0S9;B9VP24	B3GQS7;A0A024R3X4;P10809;B7Z597;B7Z4F6;B7Z5E7;Q53SE2;E7ESH4	60 kDa heat shock protein, mitochondrial	+	4.63692	10.0831	8.26283	8.30274	8.44818	8.49063	8.15106	8.16307
RPS25	RPS25	P62851	P62851	40S ribosomal protein S25	+	4.62068	9.20269	8.02759	8.14136	8.22665	8.26202	8.198	8.07693
CORO1C	CORO1C	B4E3S0;Q53G58;B3KN06;A0A024RBI5;Q59EA2;Q9ULV4;Q9ULV4-2;Q9ULV4-3;B7Z9V0;B4DMH3;H0YHL7;F8VV53;F8W1H8;F8VUX3;F8VSA4;F8VRE9;F8VTT6;F8VVB7	B4E3S0;Q53G58;B3KN06;A0A024RBI5;Q59EA2;Q9ULV4;Q9ULV4-2;Q9ULV4-3;B7Z9V0;B4DMH3	Coronin;Coronin-1C	+	4.61866	5.81585	7.3788	7.28652	7.22248	7.30895	7.33965	7.42457
ACTN1	ACTN1	A0A024R694;P12814-2;P12814;P12814-3;P12814-4;H9KV75;B7Z565;Q86TX4;B4DFY0;B3KUX9;B7Z2W3;H7C5W8;G3V2W4;G3V2N5;H0YJ11;H0YJW3;B4DRP5;A1L0V1;Q5ZEZ4;P35609-2;P35609;B7Z2N5;G3V5M4;G3V2X9;B7Z4P6;Q59FD9;B7Z4K1;F6THM6;G3V2E8;B7Z4V1;B2R8Y4;B4DZQ2;A0A087WSZ2;Q08043;B3W6H4;B7Z4P8	A0A024R694;P12814-2;P12814;P12814-3;P12814-4;H9KV75;B7Z565;Q86TX4;B4DFY0	Alpha-actinin-1	+	4.61716	10.4741	8.63968	8.62895	8.57447	8.59115	8.62092	8.6049
YBX1	YBX1	P67809;Q6PKI6;Q05D43;A0A087X1S2;H0Y449;Q7KZ24;A0JLU4;C9J5V9;Q2VIK8;B2RCC2;Q9Y2T7;Q15905;Q59HE1	P67809;Q6PKI6;Q05D43;A0A087X1S2;H0Y449;Q7KZ24	Nuclease-sensitive element-binding protein 1	+	4.61693	14.4914	9.82568	9.85874	9.86626	9.8317	9.83717	9.8308
RAB1A	RAB1A	E7END7;B7Z8M7;Q5U0I6;P62820-2;P62820;Q96RD8;E9PLD0;Q6FIG4;P62820-3;Q9H0U4;Q92928;Q53SX4;H0YLJ8;H0YL94;B3KTE3;H0YMN7;G5ELZ6;G5ELZ5;Q59EP4;A0A087WTI1;Q9H1C9;D3DV69;H0YNE9;B4DMS1;G5EMR8;Q92930;P61006-2;P59190-2;P59190	E7END7;B7Z8M7;Q5U0I6;P62820-2;P62820;Q96RD8;E9PLD0;Q6FIG4;P62820-3;Q9H0U4;Q92928	Ras-related protein Rab-1A;Ras-related protein Rab-1B;Putative Ras-related protein Rab-1C	+	4.60823	6.56564	6.2	6.2	7.50817	7.52519	NaN	NaN
ASCC3	ASCC3	Q8N3C0;Q8N3C0-4;E5RFZ0;Q8N3C0-3;J3KNJ4	Q8N3C0	Activating signal cointegrator 1 complex subunit 3	+	4.60487	7.75865	7.82366	7.78721	7.79614	7.81146	7.87922	7.89978
RBM15B	RBM15B	Q8NDT2;Q8NDT2-2;Q0VA89;Q13722	Q8NDT2;Q8NDT2-2	Putative RNA-binding protein 15B	+	4.59712	6.32991	7.46228	7.54227	7.37464	7.401	7.41519	7.41101
TXLNG	TXLNG	Q9NUQ3;Q9NUQ3-2;Q9BZA5	Q9NUQ3;Q9NUQ3-2	Gamma-taxilin	+	4.59099	9.08588	8.24726	8.28226	8.28972	8.26387	8.35668	8.2409
SEC16A	SEC16A	J3KNL6;O15027;F1T0I1;O15027-2;O15027-4;O15027-3;O15027-5;A4QN18;A0A0C4DH09;Q9BV84;A0PJ75;Q8N9G1;G1UI25	J3KNL6;O15027;F1T0I1;O15027-2;O15027-4;O15027-3;O15027-5;A4QN18	Protein transport protein Sec16A	+	4.59045	8.97329	8.06269	8.10421	8.19967	8.13982	8.17362	8.09625
MCM3	MCM3	Q53HJ4;B2R7C5;P25205;P25205-2;B4DUQ9;J3KQ69;Q8NHX6;B4DS46;Q7Z6P5	Q53HJ4;B2R7C5;P25205;P25205-2;B4DUQ9;J3KQ69;Q8NHX6;B4DS46	DNA helicase;DNA replication licensing factor MCM3	+	4.5898	9.36825	8.44148	8.40465	8.31896	8.30164	8.3041	8.28954
CCT7	CCT7	Q6IBT3;Q53HV2;Q99832;Q99832-3;B7Z7I4;Q99832-4;B7Z1C9;Q99832-2;F8WAM2;F8WBP8	Q6IBT3;Q53HV2;Q99832;Q99832-3;B7Z7I4;Q99832-4;B7Z1C9;Q99832-2	T-complex protein 1 subunit eta	+	4.58906	9.03715	8.35172	8.44758	8.23545	8.22199	8.29664	8.26691
GIT2	GIT2	B4E027;R4GNG3;F8WAK2;F8VXI9;Q14161-11;Q14161-7;Q14161-6;Q14161-10;Q14161-8;Q14161-4;Q14161-5;Q14161-3;Q14161;Q68DM7;F8W822;B4E2E7;Q6FI58;B5BU58;Q14161-2;Q14161-9	B4E027;R4GNG3;F8WAK2;F8VXI9;Q14161-11;Q14161-7;Q14161-6;Q14161-10;Q14161-8;Q14161-4;Q14161-5;Q14161-3;Q14161;Q68DM7;F8W822;B4E2E7;Q6FI58;B5BU58;Q14161-2;Q14161-9	ARF GTPase-activating protein GIT2	+	4.58585	3.99662	6.2	6.2	6.63267	6.71245	6.89015	6.81965
SKP1	SKP1	P63208;E7ERH2;F8W8N3;E5RJR5;P63208-2;E5RGM3;E5RI56	P63208;E7ERH2;F8W8N3;E5RJR5;P63208-2;E5RGM3	S-phase kinase-associated protein 1	+	4.58188	7.42644	7.75547	7.77022	7.67632	7.64873	7.66878	7.7006
NCAPG2	NCAPG2	B3KRQ2;Q86XI2;Q86XI2-2;Q9NXD3;H0Y6U5;B4DHE5;B4DXB7;F8WE06	B3KRQ2;Q86XI2;Q86XI2-2;Q9NXD3;H0Y6U5;B4DHE5;B4DXB7	Condensin-2 complex subunit G2	+	4.58187	3.58776	6.74469	6.88168	6.53165	6.52764	6.80841	6.69059
DHRS2	DHRS2	Q13268;C9JZP6;Q13268-2;Q59F08;H0YJG9;H0YJP4	Q13268;C9JZP6;Q13268-2;Q59F08	Dehydrogenase/reductase SDR family member 2, mitochondrial	+	4.57748	9.1587	8.24452	8.2408	8.19173	8.22253	8.31269	8.26418
EIF3D	EIF3D	O15371-2;O15371-3;O15371;B4E1K8;B0QYA5;B0QYA4;B0QYA8;B0QYA6	O15371-2;O15371-3;O15371;B4E1K8	Eukaryotic translation initiation factor 3 subunit D	+	4.5759	8.10047	7.81172	7.89335	7.90558	7.89102	7.83484	7.87416
FXR2	FXR2	P51116;I3L1Z2	P51116	Fragile X mental retardation syndrome-related protein 2	+	4.56815	8.32071	7.82493	7.88396	7.87249	7.93146	7.85117	7.93246
TAF15	TAF15	Q92804-2;Q92804;B4E312;A0A075B7D9;A0A075B7F4;A0A075B7C1;A0A075B7F2	Q92804-2;Q92804;B4E312;A0A075B7D9	TATA-binding protein-associated factor 2N	+	4.56611	10.7501	8.79274	8.83951	9.03205	8.99501	9.07649	9.04763
RPS14	RPS14	P62263;H0YB22;E5RH77	P62263;H0YB22;E5RH77	40S ribosomal protein S14	+	4.56559	9.87434	8.56508	8.55853	8.43691	8.46718	8.46132	8.57455
IMP3	IMP3	Q9NV31	Q9NV31	U3 small nucleolar ribonucleoprotein protein IMP3	+	4.56313	6.11055	7.26673	7.19128	7.2334	7.30003	7.4131	7.33161
TUFM	TUFM	P49411	P49411	Elongation factor Tu, mitochondrial	+	4.56104	6.01888	7.24618	7.21974	7.2403	7.27035	7.35955	7.42669
SSR4	SSR4	P51571	P51571	Translocon-associated protein subunit delta	+	4.55677	8.39213	7.95501	7.97578	7.97108	7.99034	7.97528	7.95426
BOP1	BOP1	Q6DKJ9;Q4G0D9;B4DEN9;A8K3R2;Q14137-2;Q14137;B2RDN4	Q6DKJ9;Q4G0D9;B4DEN9;A8K3R2;Q14137-2;Q14137;B2RDN4	Ribosome biogenesis protein BOP1	+	4.55549	6.98688	7.56035	7.55885	7.53466	7.56327	7.79291	7.76929
BRIX1	BRIX1	Q8TDN6;A0JLQ5;B4E0B8;Q9NUW4	Q8TDN6;A0JLQ5	Ribosome biogenesis protein BRX1 homolog	+	4.55275	10.6281	8.54265	8.52974	8.57192	8.57592	8.72248	8.63186
MATR3	MATR3	A8MXP9;P43243;D6REM6;Q68D11;D6R991;Q5CZA7;B3KM87;B4DRS1;P43243-2;B4DF66;H0Y8T4;Q9H4N1;Q68E03;D6R8Z5;D6RCM3;D6REK4;D6RB45;A0A0K0K1G4;D6R9F3;D6RBS2;D6RBK5;D6RBI2;D6RE02;D6RIA2;D6RAM9;D6RAY2	A8MXP9;P43243;D6REM6;Q68D11;D6R991	Matrin-3	+	4.55149	2.67224	9.64857	9.63576	9.62363	9.64925	9.65929	9.65795
RRP7A	RRP7A	Q9Y3A4;A0A024R4U1;Q9NSQ0	Q9Y3A4	Ribosomal RNA-processing protein 7 homolog A	+	4.54987	8.91413	8.25164	8.22668	8.15818	8.14032	8.25404	8.30447
KIAA1671	KIAA1671	Q9BY89	Q9BY89	Uncharacterized protein KIAA1671	+	4.54561	6.89485	7.51745	7.54935	7.63388	7.61186	7.50409	7.44643
SYF2	SYF2	B4E0Y8;B2RBX8;O95926;O95926-2	B4E0Y8;B2RBX8;O95926;O95926-2	Pre-mRNA-splicing factor SYF2	+	4.54544	5.05296	6.2	6.2	6.94769	6.97042	7.07044	7.20401
EMD	EMD	P50402;Q5HY57;F8WEQ1	P50402;Q5HY57	Emerin	+	4.54391	6.6379	7.47783	7.50337	7.4216	7.46082	7.6614	7.62584
SLC25A3	SLC25A3	F8VVM2;Q8NCF7;Q53HC3;B2RE88;A0A024RBE8;A0A024RBH9;Q00325-2;Q00325;F8VZL5;F8VWR4;F8VWQ0	F8VVM2;Q8NCF7;Q53HC3;B2RE88;A0A024RBE8;A0A024RBH9;Q00325-2;Q00325	Phosphate carrier protein, mitochondrial	+	4.53264	8.49096	8.08511	8.06748	7.9928	8.03318	7.8471	7.88558
DHX30	DHX30	A0A024R2T6;Q7L2E3;H7BXY3;Q7L2E3-3;Q7L2E3-2;Q6W6M7;F6R0H4	A0A024R2T6;Q7L2E3;H7BXY3;Q7L2E3-3;Q7L2E3-2	Putative ATP-dependent RNA helicase DHX30	+	4.53016	9.27479	8.34827	8.30889	8.31439	8.30086	8.42581	8.41123
LAS1L	LAS1L	Q9Y4W2-2;Q9Y4W2;Q9Y4W2-3;B7Z381;Q9Y4W2-4;B3KNR6;B3KUJ7;Q6ZNR3	Q9Y4W2-2;Q9Y4W2;Q9Y4W2-3	Ribosomal biogenesis protein LAS1L	+	4.52847	6.61901	7.39449	7.50497	7.40839	7.40627	7.57353	7.62995
KPNB1	KPNB1	B2RBR9;Q14974;Q14974-2;B7Z5M1;J3KTM9;B7Z752;J3QR48;J3QKQ5;J3QRG4	B2RBR9;Q14974;Q14974-2;B7Z5M1;J3KTM9;B7Z752	Importin subunit beta-1	+	4.52768	10.4029	8.6102	8.67999	8.58151	8.62333	8.55235	8.51491
FUS	FUS	Q59H57;B4DR70;A8K4H1;Q8TBR3;Q6IBQ5;Q13344;P35637-2;P35637;H3BPE7;Q70T18	Q59H57;B4DR70;A8K4H1;Q8TBR3;Q6IBQ5;Q13344;P35637-2;P35637;H3BPE7;Q70T18	RNA-binding protein FUS	+	4.52729	2.21877	7.77025	7.78203	8.02596	8.01085	8.00612	8.09096
PRKRA	PRKRA	O75569-3;O75569-2;O75569;F8WEG8;G5E9Q4;C9JMM3;B4DJC7	O75569-3;O75569-2;O75569;F8WEG8;G5E9Q4;C9JMM3;B4DJC7	Interferon-inducible double-stranded RNA-dependent protein kinase activator A	+	4.52515	7.99415	7.97181	8.02061	7.82427	7.86241	8.04013	8.08318
EEF1B2	EEF1B2	A0A024R3W7;P24534;F2Z2G2;C9JZW3;F8WF65;A4D1M6	A0A024R3W7;P24534;F2Z2G2;C9JZW3	Elongation factor 1-beta	+	4.51933	7.12098	7.76502	7.63486	7.73125	7.68419	7.72248	7.75171
KDM5A	KDM5A	F5H1F7;P29375-2;P29375;B4DVM9;E7EV89;B4DVX3;F5H322;F5GZR8;C9JGA3;B4E1Y0;E9PFH2;Q9BY66-2;Q9BY66;Q9BY66-3	F5H1F7;P29375-2;P29375;B4DVM9	Lysine-specific demethylase 5A	+	4.51154	7.30985	7.8057	7.73353	7.64311	7.62637	7.77316	7.73585
CLTA	CLTA	P09496-2;P09496-4;P09496-3;P09496;F8WF69;P09496-5;C9J8P9	P09496-2;P09496-4;P09496-3;P09496;F8WF69;P09496-5	Clathrin light chain A	+	4.51025	5.36543	9.22572	9.24861	9.23581	9.22856	9.11945	9.08293
MYO1C	MYO1C	O00159-3;F5H6E2;B7Z3E5;O00159-2;O00159;B7Z9C0;I3L204;I3L4D4;I3L501;I3L3Y6;I3L168;I3L3F5	O00159-3;F5H6E2;B7Z3E5;O00159-2;O00159;B7Z9C0	Unconventional myosin-Ic	+	4.50907	10.8717	8.68953	8.69237	8.67865	8.72121	8.663	8.60855
AP2A1	AP2A1	O95782-2;O95782;Q8N9K4;B4DXJ6;M0R2D9;E9PPZ3;E9PS94;E9PQP4;E9PPY8;A0A0G2JS17;A0A0G2JQT9;H0YDE9;H0YEG0	O95782-2;O95782;Q8N9K4	AP-2 complex subunit alpha-1	+	4.50555	12.3441	9.25686	9.27413	9.22326	9.18147	9.15284	9.15719
AP2S1	AP2S1	M0R0N4;M0QYZ2;P53680;X6R390;P53680-2;M0QZ21;M0R1S0	M0R0N4;M0QYZ2;P53680;X6R390;P53680-2;M0QZ21	AP-2 complex subunit sigma	+	4.50255	8.77395	8.11932	8.23739	8.09871	7.97656	8.10113	8.08357
ETV6	ETV6	P41212;H2BNB9;H0YG25;Q1XE77	P41212;H2BNB9	Transcription factor ETV6	+	4.50101	6.2453	7.45788	7.33248	7.36421	7.32519	7.42635	7.42113
NCAPG	NCAPG	Q6NUR1;Q9BPX3	Q6NUR1;Q9BPX3	Condensin complex subunit 3	+	4.49876	4.48256	6.81143	6.7998	6.74762	6.81201	6.91078	6.85367
2021-09-10	44449	E7EW69;A8K7M3;B5ME97;Q9P0V9-3;Q9P0V9;Q9P0V9-2;E7EX04;B7Z371;Q59H84;Q9H9P7;B7Z277;Q9Y3S8;Q9NSH2;F5H1F2;C9JEQ7;F5GYV2;F5H1W3;F8WC85;C9JEW2;C9JNR7	E7EW69;A8K7M3;B5ME97;Q9P0V9-3;Q9P0V9;Q9P0V9-2;E7EX04;B7Z371;Q59H84;Q9H9P7;B7Z277	Septin-10	+	4.49827	10.5184	8.61566	8.61871	8.60916	8.58026	8.51846	8.48532
CPSF1	CPSF1	Q10570;D3DWL9;B4DEF4;A0A087X101;Q9C0J6;E9PIM1	Q10570;D3DWL9	Cleavage and polyadenylation specificity factor subunit 1	+	4.49774	10.2525	8.56354	8.65752	8.53005	8.57927	8.66945	8.72217
DHX15	DHX15	O43143;B4E0S6	O43143;B4E0S6	Pre-mRNA-splicing factor ATP-dependent RNA helicase DHX15	+	4.49724	10.7235	8.73695	8.72993	8.72042	8.69672	8.86725	8.813
GOLGA3	GOLGA3	Q08378-2;Q08378;Q08378-4;A0A087WV43	Q08378-2;Q08378;Q08378-4	Golgin subfamily A member 3	+	4.49283	8.04238	7.69316	7.63477	7.84187	7.8156	7.56818	7.60094
PCBP2	PCBP2	Q15366-3;Q15366-2;Q15366-6;Q15366;F8VZX2;Q15366-4;Q15366-5;H3BRU6;B4DRD7;B4DLC0;Q15366-7;Q15366-8;F8W0G4;F8VXH9;F8W1G6;H3BND9;H3BSS4;F8VRH0	Q15366-3;Q15366-2;Q15366-6;Q15366;F8VZX2;Q15366-4;Q15366-5;H3BRU6;B4DRD7;B4DLC0;Q15366-7;Q15366-8;F8W0G4;F8VXH9	Poly(rC)-binding protein 2	+	4.49145	10.365	8.78702	8.81403	8.75709	8.70849	8.76816	8.75654
SF3B5	SF3B5	Q9BWJ5	Q9BWJ5	Splicing factor 3B subunit 5	+	4.49079	8.91544	8.17479	8.3126	8.14482	8.16711	8.36685	8.3282
NUP93	NUP93	Q8N1F7;A8K897;H3BVG0;Q8N1F7-2;H3BM93;H3BRI8;H3BMX0;H3BNN5;H3BV11;H3BP95;H3BPA9;H3BV15;H3BVE2;H3BRD9;H3BNG7	Q8N1F7;A8K897;H3BVG0;Q8N1F7-2	Nuclear pore complex protein Nup93	+	4.48818	10.3212	8.59895	8.57057	8.57537	8.54692	8.54596	8.48468
COL4A2	COL4A2	A0A024RDW8;P08572;B4DH43	A0A024RDW8;P08572;B4DH43	Collagen alpha-2(IV) chain;Canstatin	+	4.48737	6.39487	7.31704	7.43856	7.48918	7.37776	7.23679	7.29497
SMARCA4	SMARCA4	A7E2E1;Q9HBD4;B9EGQ8;P51532-5;P51532-2;P51532-3;P51532-4;P51532;A0A0A0MT49;Q59FZ6;B4E0F1;B4DSI8;B3KNW7;A5D6X0;K7EP28	A7E2E1;Q9HBD4;B9EGQ8;P51532-5;P51532-2;P51532-3;P51532-4;P51532;A0A0A0MT49;Q59FZ6;B4E0F1;B4DSI8	Transcription activator BRG1	+	4.47405	8.79047	8.24976	8.27418	8.10769	8.1274	8.34627	8.38146
NUP85	NUP85	Q9BW27;Q9BW27-3;J3KT10;B4DYG7;B7Z3C2;J3QL54;Q9BW27-2;J3KRC0;J3QLD4;J3KSH3;J3QLH0;J3QLV0;F5H0W7;B3KW81;J3QS63;J3KTC7;J3QL91	Q9BW27;Q9BW27-3;J3KT10;B4DYG7;B7Z3C2;J3QL54;Q9BW27-2	Nuclear pore complex protein Nup85	+	4.47372	9.65302	8.48039	8.42513	8.37035	8.41174	8.36672	8.43481
USP10	USP10	Q14694;Q14694-3;Q14694-2;Q6P2I0;J3KT19;H3BQP1;H3BNA1;B4DDR4;H3BNL0;Q68D90;H3BNS8;H3BQC6;H3BVF1	Q14694;Q14694-3;Q14694-2	Ubiquitin carboxyl-terminal hydrolase 10	+	4.4707	8.73595	8.11089	8.15159	8.11284	8.08814	8.00393	8.01523
NUP155	NUP155	A0A024R071;O75694;E9PF10;B4DLT2;O75694-2;B3KMK3;D6RA13	A0A024R071;O75694;E9PF10;B4DLT2;O75694-2	Nuclear pore complex protein Nup155	+	4.47028	10.961	8.83492	8.83682	8.80483	8.74688	8.72396	8.73647
HADHA	HADHA	E9KL44;P40939;B4DRH6;B4DDZ5;H0YFD6;P40939-2	E9KL44;P40939;B4DRH6;B4DDZ5	Trifunctional enzyme subunit alpha, mitochondrial;Long-chain enoyl-CoA hydratase;Long chain 3-hydroxyacyl-CoA dehydrogenase	+	4.4616	8.19326	8.00359	8.0293	7.99177	8.04411	8.10541	8.13386
EEF1G	EEF1G	Q53YD7;P26641;P26641-2;B4DUP0;B4DUK7;B4DSR4;Q2F838	Q53YD7;P26641;P26641-2;B4DUP0	Elongation factor 1-gamma	+	4.46047	9.38518	8.30036	8.27623	8.28299	8.33242	8.32734	8.39988
RPL22	RPL22	K7EJT5;K7EP65;K7EKS7;K7ELC4;K7EMH1;K7ERI7;Q7Z4W8;P35268	K7EJT5;K7EP65;K7EKS7;K7ELC4;K7EMH1;K7ERI7;Q7Z4W8;P35268	60S ribosomal protein L22	+	4.45712	9.41903	8.22013	8.30073	8.31515	8.28823	8.3069	8.27697
PPP1CA	PPP1CA	P62136;E9PMD7;P62136-2;B3KXM2;P62136-3;F5H1L6;F5H037;C0STL0;C4TNW6;F8W0V8;F8WE71;B4DNE3	P62136;E9PMD7;P62136-2;B3KXM2;P62136-3	Serine/threonine-protein phosphatase PP1-alpha catalytic subunit;Serine/threonine-protein phosphatase	+	4.45363	8.50534	8.15192	8.15375	8.01945	7.97987	8.10616	8.14724
RPS18	RPS18	P62269;A0A0G2JQH2;Q5GGW2;J3JS69	P62269	40S ribosomal protein S18	+	4.45222	10.1414	8.47385	8.47239	8.49346	8.52924	8.49705	8.44132
UPP1	UPP1	Q16831;Q86Y75;C9J486;C9JIP2;B4DND0	Q16831;Q86Y75	Uridine phosphorylase 1	+	4.45217	5.99565	7.39735	7.39813	7.26048	7.21423	7.46419	7.46951
RUVBL1	RUVBL1	B5BUB1;Q9Y265;Q9Y265-2;E7ETR0;B3KRS7;H7C4G5;H7C4I3;J3QLR1	B5BUB1;Q9Y265;Q9Y265-2;E7ETR0;B3KRS7;H7C4G5	RuvB-like 1	+	4.44992	10.7391	8.75935	8.78439	8.73869	8.7165	8.66916	8.68518
ZNF207	ZNF207	J3QRS9;Q59G94;X6R4W8;O43670-2;O43670;O43670-4;J3KS31;B4DQT7;O43670-3;J3QS27;J3KTL1;J3KRB6;J3KRW6;H0Y3M2	J3QRS9;Q59G94;X6R4W8;O43670-2;O43670;O43670-4;J3KS31;B4DQT7;O43670-3	BUB3-interacting and GLEBS motif-containing protein ZNF207	+	4.44991	9.04477	8.12169	8.19465	8.16634	8.20691	8.21107	8.21505
GNB2L1	GNB2L1	E9KL35;P63244;D6RAU2;E9PD14;B4E0C3;D6RFX4;D6RFZ9;H0YAF8;B4DVD2;D6RHH4;D6R9Z1;D6RAC2;J3KPE3;H0Y8W2;D6R9L0;D6REE5;D6RGK8;H0Y9P0;D6RF23;D6R909;D6RBD0;B4DWC6;H0YAM7	E9KL35;P63244;D6RAU2;E9PD14;B4E0C3;D6RFX4;D6RFZ9;H0YAF8;B4DVD2;D6RHH4;D6R9Z1;D6RAC2;J3KPE3;H0Y8W2;D6R9L0;D6REE5	Guanine nucleotide-binding protein subunit beta-2-like 1;Guanine nucleotide-binding protein subunit beta-2-like 1, N-terminally processed	+	4.44797	7.97112	7.95043	7.80488	7.86415	7.91339	7.89817	8.03615
TRA1	TRA1	Q5CAQ5;V9HWP2;P14625;Q59FC6;Q96GW1;F8W026;B4DQX3;B4DHT9;B4DU71;H0YIV0;Q58FF3	Q5CAQ5;V9HWP2;P14625;Q59FC6;Q96GW1	Endoplasmin	+	4.44793	6.50304	7.48473	7.64445	7.59801	7.50094	7.40736	7.49661
HDLBP	HDLBP	A0A024R4E5;Q00341;B2R5V9;Q00341-2;H0Y394;Q6ZS03;Q96CF6;B4DKR8;Q2HJC8;Q6ZN49;H7C2D1;C9JZI8;C9J5E5;C9JIZ1;H7C0A4;C9JT62;C9JHS7;C9JK79;C9JHZ8;C9JES8;Q5HYC5;H7BZC3;C9JMQ6;C9JQ82;C9JBS3;C9JEJ8;C9JHN6;C9JHS9;C9J739;H7C3D0	A0A024R4E5;Q00341;B2R5V9;Q00341-2;H0Y394;Q6ZS03;Q96CF6;B4DKR8	Vigilin	+	4.44309	8.7647	8.17178	8.17785	8.06733	8.09785	8.15204	8.12248
RPL5	RPL5	B3KTM6;A2RUM7;P46777;Q5T7N0	B3KTM6;A2RUM7;P46777	60S ribosomal protein L5	+	4.44165	12.0083	8.97786	8.99115	9.08012	9.11767	9.17421	9.01284
AP3D1	AP3D1	O14617-4;O14617-2;O14617;O14617-5;Q6PK82;O14617-3	O14617-4;O14617-2;O14617;O14617-5;Q6PK82;O14617-3	AP-3 complex subunit delta-1	+	4.44123	7.52595	7.65404	7.70123	7.67069	7.71274	7.76913	7.73522
RPL10	RPL10	F8W7C6;A0A087WV22;X1WI28;X5D2T3;P27635;H7C123;H7C2C5;X5D7P1;Q96L21;H7C2U2;B8A6G2;X5D2W5;A6QRI9	F8W7C6;A0A087WV22;X1WI28;X5D2T3;P27635;H7C123;H7C2C5;X5D7P1;Q96L21	60S ribosomal protein L10;60S ribosomal protein L10-like	+	4.43821	10.132	8.49305	8.60437	8.58023	8.6325	8.64455	8.67963
REXO4	REXO4	Q9GZR2;B4DJ95;A0A0C4DG22;B4E331;A0A0C4DG31;Q9GZR2-2	Q9GZR2;B4DJ95	RNA exonuclease 4	+	4.43416	8.12691	7.73731	7.70395	7.8194	7.835	7.71453	7.77986
POP4	POP4	K7ERD7;O95707;K7ESH8;K7EK50;A0A0A0MQS4;A8MYC1;K7EQV2	K7ERD7;O95707;K7ESH8	Ribonuclease P protein subunit p29	+	4.43	5.28642	7.47647	7.40669	7.16254	6.9487	7.30651	7.13994
CSNK2A1	CSNK2A1	E7EU96;Q5U5J2;P68400;Q2I0Y7;B5BUH5;B2R6D7;Q8NEV1;P68400-2;V9GYA2;V9GY80;A0A087WY74	E7EU96;Q5U5J2;P68400;Q2I0Y7;B5BUH5;B2R6D7;Q8NEV1	Casein kinase II subunit alpha;Casein kinase II subunit alpha 3	+	4.42918	8.07468	7.74233	7.8694	7.87439	7.83269	8.10271	8.16923
SMC1A	SMC1A	Q14683;G8JLG1;Q6P2R1;A8K7A6;Q6MZR8;B7Z709;Q68EN4;Q7Z4C6;H0Y7K8;V9GY57;Q5H934;V9GYN9	Q14683;G8JLG1;Q6P2R1;A8K7A6;Q6MZR8;B7Z709	Structural maintenance of chromosomes protein 1A;Structural maintenance of chromosomes protein	+	4.42907	9.25863	8.52094	8.42514	8.32319	8.19396	8.42392	8.44218
INTS3	INTS3	Q68E01-2;Q68E01;Q68E01-3;A0A096LNW8;Q68E01-4	Q68E01-2;Q68E01;Q68E01-3;A0A096LNW8	Integrator complex subunit 3	+	4.42879	5.38842	7.19479	7.1702	7.07229	7.0881	7.2409	7.27342
ACTL6A	ACTL6A	O96019;Q53FS0;Q6FI97;O96019-2;H7C5S0;D3DNS0;C9JQT2;O94805	O96019;Q53FS0;Q6FI97;O96019-2;H7C5S0	Actin-like protein 6A	+	4.42599	7.81002	7.91318	7.93529	7.77141	7.84499	7.90655	8.0083
RPS3A	RPS3A	D6RAT0;Q6NXR8;P61247;D6RG13;A8K4W0;D6RB09;D6RED7;D6RAS7;D6R9B6;B7Z3M5;H0Y8L7;E9PFI5;H0Y9Y4;D6RGE0;D6RI02	D6RAT0;Q6NXR8;P61247;D6RG13;A8K4W0;D6RB09;D6RED7;D6RAS7;D6R9B6;B7Z3M5;H0Y8L7;E9PFI5;H0Y9Y4	40S ribosomal protein S3a	+	4.423	9.7212	8.36408	8.3534	8.42099	8.39669	8.43241	8.3726
ABCD3	ABCD3	P28288;B4DL07;B4DZ22;P28288-2;P28288-3	P28288;B4DL07;B4DZ22;P28288-2	ATP-binding cassette sub-family D member 3	+	4.42101	10.883	8.71345	8.72486	8.75739	8.72653	8.70949	8.70948
DNAJA1	DNAJA1	P31689-2;P31689;B7Z5C0;Q9NXZ8	P31689-2;P31689	DnaJ homolog subfamily A member 1	+	4.41643	8.01533	7.94096	7.7678	7.86334	7.9011	7.78543	7.62544
PUM2	PUM2	A0A0C4DG68;A0A0A0MR59;B7ZL34;Q8TB72-4;Q8TB72-3;Q8TB72-2;Q8TB72	A0A0C4DG68;A0A0A0MR59;B7ZL34;Q8TB72-4;Q8TB72-3;Q8TB72-2;Q8TB72	Pumilio homolog 2	+	4.41473	6.79418	6.2	6.2	7.56582	7.46929	7.42223	7.45317
WDR36	WDR36	A0A0A0MTB8;Q8NI36	A0A0A0MTB8;Q8NI36	WD repeat-containing protein 36	+	4.41407	8.80273	8.02015	8.02816	8.12015	8.0703	8.14507	8.17742
CREB5	CREB5	Q02930-3;Q02930-2;Q02930;H9KVC5;Q59G47;Q02930-4	Q02930-3;Q02930-2;Q02930	Cyclic AMP-responsive element-binding protein 5	+	4.41244	6.18124	7.43141	7.41903	7.33218	7.31118	7.32064	7.29008
DIAPH3	DIAPH3	Q9NSV4-1;Q9NSV4-7;Q9NSV4-6;Q9NSV4-5;Q9NSV4-4;Q9NSV4;B7ZB09;B4DPV3;Q9NSV4-2	Q9NSV4-1;Q9NSV4-7;Q9NSV4-6;Q9NSV4-5;Q9NSV4-4;Q9NSV4;B7ZB09;B4DPV3	Protein diaphanous homolog 3	+	4.41215	4.6688	7.28758	7.26286	7.49603	7.49206	NaN	NaN
PRPF3	PRPF3	B2R791;O43395;B4DLS8;Q53GV6;B4DM28;O43395-3	B2R791;O43395;B4DLS8;Q53GV6;B4DM28	U4/U6 small nuclear ribonucleoprotein Prp3	+	4.40527	7.6772	7.83377	7.6673	7.73632	7.72045	7.78071	7.781
GPATCH8	GPATCH8	Q9UKJ3;Q9UKJ3-2;K7EKU0	Q9UKJ3;Q9UKJ3-2	G patch domain-containing protein 8	+	4.39438	10.1785	8.39712	8.43022	8.51751	8.53324	8.52989	8.56779
HNRNPUL2	HNRNPUL2	Q1KMD3;H3BQZ7	Q1KMD3;H3BQZ7	Heterogeneous nuclear ribonucleoprotein U-like protein 2	+	4.3899	10.3494	8.61847	8.65565	8.59749	8.5675	8.6875	8.65246
CAMK2G	CAMK2G	Q5SWX3;A8K6N9;A0A0A0MS52;A0A0A0MT11;Q13555-10;Q13555-3;Q13555-5;Q13555-4;Q13555-7;Q13555-9;Q13555-2;Q13555-8;Q13555;Q13555-6;Q8WU40;B3KY86;H0Y6G2;Q13280;Q59FI6;B4DVQ3	Q5SWX3;A8K6N9;A0A0A0MS52;A0A0A0MT11;Q13555-10;Q13555-3;Q13555-5;Q13555-4;Q13555-7;Q13555-9;Q13555-2;Q13555-8;Q13555;Q13555-6;Q8WU40;B3KY86;H0Y6G2	Calcium/calmodulin-dependent protein kinase type II subunit gamma	+	4.3896	7.62161	7.67885	7.63206	7.75178	7.72645	7.61975	7.57864
NUP98	NUP98	P52948-5;P52948;P52948-6;P52948-2;H7C3P6;A0A024RCC4;B4DWF8;A8KA17;P52948-4;P52948-3;H0YDF4;Q86TI1;H0YCT1;H0YEN4	P52948-5;P52948;P52948-6;P52948-2;H7C3P6	Nuclear pore complex protein Nup98-Nup96;Nuclear pore complex protein Nup98;Nuclear pore complex protein Nup96	+	4.38661	10.3587	8.67862	8.69029	8.62676	8.5993	8.63284	8.57465
RPL3	RPL3	B3KS36;P39023;Q8TBW1;Q96QL0;Q49AJ9;H7C3M2;Q9BT63;H7C422;Q9NY85;G5E9G0;B5MCW2;B4DN06;F8WCR1	B3KS36;P39023;Q8TBW1;Q96QL0;Q49AJ9;H7C3M2;Q9BT63;H7C422;Q9NY85;G5E9G0;B5MCW2	60S ribosomal protein L3	+	4.38582	11.3456	8.82527	8.78914	8.91741	8.86906	8.87543	8.86218
NOL10	NOL10	Q9BSC4-4;Q9BSC4;B4DS83;Q9BSC4-2;H7C1Z3;Q9BSC4-3	Q9BSC4-4;Q9BSC4;B4DS83;Q9BSC4-2	Nucleolar protein 10	+	4.38376	9.25139	8.249	8.32154	8.25645	8.30162	8.47137	8.44823
FLOT1	FLOT1	Q6IB58;Q5ST80;Q53HQ0;O75955;O75955-2;A2VCL5;A2AB09;A2AB13;A2AB11;A0A0G2JJQ6;A2AB12;A2AB10	Q6IB58;Q5ST80;Q53HQ0;O75955;O75955-2;A2VCL5	Flotillin-1	+	4.38052	9.06708	8.08739	8.12411	8.22285	8.19692	8.0515	8.06378
EPS15	EPS15	P42566;Q7Z5V0;B1AUU8;B7Z240;P42566-2;B3KR37	P42566;Q7Z5V0;B1AUU8;B7Z240;P42566-2	Epidermal growth factor receptor substrate 15	+	4.3794	6.31286	7.40288	7.34686	7.3549	7.31025	7.18056	7.21756
CLIC1	CLIC1	Q5SRT3;Q53FB0;O00299	Q5SRT3;Q53FB0;O00299	Chloride intracellular channel protein;Chloride intracellular channel protein 1	+	4.37898	6.64103	7.38184	7.38924	7.40111	7.4275	7.1702	7.18058
EXOC4	EXOC4	Q6NX51;Q96A65;B7Z321;B7Z502;B7Z689;B3KTF7;Q8TAR2;Q96A65-2;B7Z4J9;Q6PJ82	Q6NX51;Q96A65;B7Z321;B7Z502;B7Z689;B3KTF7	Exocyst complex component 4	+	4.37801	8.66339	8.0122	7.96053	8.08232	8.05725	7.95418	7.99803
DDX27	DDX27	B7Z6D5;Q96GQ7;B3GQE6;A0A087X059;Q53G15;Q3MI07;A0A087WYH5	B7Z6D5;Q96GQ7;B3GQE6	Probable ATP-dependent RNA helicase DDX27	+	4.37791	9.1186	8.22724	8.23661	8.19948	8.23817	8.32756	8.30651
COX5A	COX5A	P20674;H3BNX8;H3BRM5;H3BV69;H3BRI0;Q71UP1	P20674;H3BNX8;H3BRM5;H3BV69	Cytochrome c oxidase subunit 5A, mitochondrial	+	4.377	9.03925	8.02477	8.15217	8.16414	8.19201	8.22894	8.22417
NOL6	NOL6	Q9H6R4-4;Q9H6R4;A0A0A0MRW6;Q9H6R4-2;B4DF80;Q9H6R4-3;B3KPN5;A0A0C4DFX0	Q9H6R4-4;Q9H6R4;A0A0A0MRW6;Q9H6R4-2;B4DF80;Q9H6R4-3	Nucleolar protein 6	+	4.37191	10.8145	8.81477	8.79913	8.70355	8.75301	8.89697	8.88461
RPS9	RPS9	A0A024R4M0;P46781;A5D904;B5MCT8;C9JM19;B7Z732;F2Z3C0;A8MXK4	A0A024R4M0;P46781;A5D904;B5MCT8;C9JM19;B7Z732	40S ribosomal protein S9	+	4.36149	10.6983	8.64602	8.58333	8.69339	8.74513	8.68127	8.63939
GNL3L	GNL3L	Q05DU1;A0A024R9Y6;Q9NVN8	Q05DU1;A0A024R9Y6;Q9NVN8	Guanine nucleotide-binding protein-like 3-like protein	+	4.36026	6.19579	7.62117	7.59887	7.54701	7.56251	7.67864	7.70574
NDUFA13	NDUFA13	Q9P0J0;Q9P0J0-2;B4DEZ3;K7EJE1;E7ENQ6;B4DQP1;U3KQP3;K7EP87	Q9P0J0;Q9P0J0-2;B4DEZ3;K7EJE1;E7ENQ6;B4DQP1	NADH dehydrogenase [ubiquinone] 1 alpha subcomplex subunit 13	+	4.35805	6.78374	7.54611	7.61083	7.60483	7.48041	7.58788	7.55968
DDX51	DDX51	F1T0L5;Q8N8A6	F1T0L5;Q8N8A6	ATP-dependent RNA helicase DDX51	+	4.35766	8.06936	7.78347	7.86143	7.868	7.89949	7.75417	7.68589
SF3A3	SF3A3	B3KY12;Q12874;Q53HM6;A8K7V1;B4DW90;A8K566	B3KY12;Q12874;Q53HM6;A8K7V1;B4DW90;A8K566	Splicing factor 3A subunit 3	+	4.35722	9.31618	8.3311	8.30419	8.28008	8.2393	8.38185	8.39491
FKBP8	FKBP8	B2R8G6;A0A024R7P2;B7Z6M0;Q14318;Q14318-2;M0R2K9;U3KQI1;M0R1Q0;M0R1S6;U3KQ64;M0R2Q6;A0A0A0MTJ1;Q14318-3	B2R8G6;A0A024R7P2;B7Z6M0;Q14318;Q14318-2;M0R2K9	Peptidyl-prolyl cis-trans isomerase FKBP8;Peptidyl-prolyl cis-trans isomerase	+	4.35343	5.10064	7.1564	7.01649	6.95289	7.10278	7.12662	7.12824
MVP	MVP	X5D7S8;X5DNU0;B4DXN0;X5D2M8;Q14764;H3BRL2;H3BQK6;X5DP17;X5D7R7;X5DP24;B4DP93;X5D7K9;B4DDR2;H3BPZ2;H3BNF2;H3BUP3;H3BQE7;H3BP76;H3BUK7;H3BNF6	X5D7S8;X5DNU0;B4DXN0;X5D2M8;Q14764;H3BRL2;H3BQK6;X5DP17;X5D7R7;X5DP24;B4DP93;X5D7K9;B4DDR2	Major vault protein	+	4.35142	5.18414	6.2	6.2	7.02837	6.98236	NaN	NaN
CPSF3	CPSF3	Q53F02;Q9UKF6;G5E9W3;Q05BZ5;B4DQR2;A4UCU1	Q53F02;Q9UKF6;G5E9W3;Q05BZ5;B4DQR2	Cleavage and polyadenylation specificity factor subunit 3	+	4.34906	8.38863	8.04696	8.09391	7.9795	8.03639	8.06284	8.09492
WDR11	WDR11	Q9NVU3;B2RCJ6;Q9BZH6;Q659C9;S4R3Z0;Q9NWV7;B4DX09	Q9NVU3;B2RCJ6;Q9BZH6;Q659C9	WD repeat-containing protein 11	+	4.3393	5.83324	7.33885	7.25496	7.13133	7.16227	7.30142	7.30555
KIAA0020	KIAA0020	Q15397;B2RDG4	Q15397;B2RDG4	Pumilio domain-containing protein KIAA0020	+	4.33091	9.04999	8.16423	8.13316	8.18207	8.1389	8.12084	8.2415
GTF2H1	GTF2H1	B4DSG6;P32780-2;P32780;B2R7G4;E9PI26;E9PM51;F5H0Y9	B4DSG6;P32780-2;P32780;B2R7G4	General transcription factor IIH subunit 1	+	4.33068	7.61769	7.83052	7.84034	7.81986	7.70981	7.79064	7.78848
PABPC1	PABPC1	B3KT93;A0A024R9C1;P11940;E7ERJ7;B4DQX0;P11940-2;A0A087WTT1;E7EQV3;B4DZW4;A0A024R9E2;H0YAR2;Q2VIP3;Q5VX58;Q3ZCS4;Q9H361;E5RH24;E5RJB9;E5RHG7;H0YB86;H0YAS6;H0YBN4;H0YB75;E5RGC4;E5RFD8;E5RGH3;H0YAP2;H0YAS7;Q4VXU2-2;Q4VXU2;E5RJM8;H0YER0;B1ANR1;H0YAW6;H0Y6X6;A8K8J2;B4DM75;Q5JQF8;Q96DU9-2;Q96DU9	B3KT93;A0A024R9C1;P11940;E7ERJ7;B4DQX0;P11940-2;A0A087WTT1;E7EQV3;B4DZW4;A0A024R9E2	Polyadenylate-binding protein;Polyadenylate-binding protein 1	+	4.32825	8.3805	8.11237	8.05515	7.94763	8.00497	8.1038	8.13306
EPS8	EPS8	B4E3T6;Q12929;H0YFG1;F5H0R8;Q12929-2	B4E3T6;Q12929	Epidermal growth factor receptor kinase substrate 8	+	4.32823	5.95805	7.16542	7.26055	7.23009	7.26186	7.26489	7.33828
RRP1B	RRP1B	Q14684;Q14684-2;Q6PJM8	Q14684;Q14684-2	Ribosomal RNA processing protein 1 homolog B	+	4.32456	9.81606	8.40965	8.45559	8.40494	8.39815	8.54673	8.48134
CC2D1A	CC2D1A	Q6P1N0;Q6P1N0-2;Q9NX28;K7EMP1;Q24K25;K7EJY5;Q9H8P7	Q6P1N0;Q6P1N0-2;Q9NX28	Coiled-coil and C2 domain-containing protein 1A	+	4.32401	7.01555	7.60015	7.52791	7.57725	7.52281	7.50599	7.60671
CRYAB	CRYAB	E9PR44;V9HW27;P02511;E9PJL7;E9PRA8;B4DIA6;C3VMY8;E9PS12;A0A024R3B9;E9PRS4;E9PNH7;H0YCW8	E9PR44;V9HW27;P02511;E9PJL7;E9PRA8;B4DIA6;C3VMY8;E9PS12;A0A024R3B9	Alpha-crystallin B chain	+	4.32377	8.96805	8.14186	8.22134	8.18358	8.13783	8.05649	8.03523
MICALL2	MICALL2	Q8IY33;Q8IY33-5;Q8IY33-4;Q8IY33-2;Q8IY33-3	Q8IY33;Q8IY33-5;Q8IY33-4;Q8IY33-2	MICAL-like protein 2	+	4.32294	8.25971	7.97657	8.01364	7.97065	7.952	7.98649	7.96405
PAXBP1	PAXBP1	Q9Y5B6;Q9Y5B6-2;Q9Y5B6-4;Q8N6E6;B3KSC0;Q9Y5B6-3;B3KY25;Q8N2J1;Q5XGA1;Q9NZD7	Q9Y5B6;Q9Y5B6-2;Q9Y5B6-4	PAX3- and PAX7-binding protein 1	+	4.31781	7.89499	7.93015	7.86754	7.87102	7.90069	7.91638	7.85933
TIMM50	TIMM50	Q0VAB1;A0A024R0M6;Q3ZCQ8;Q3ZCQ8-2;M0R0C3;M0R2F8;M0R003;Q3ZCQ8-3;M0QXC3;M0R2Z3;M0R303;M0R2D2;M0R047;M0R1Y4	Q0VAB1;A0A024R0M6;Q3ZCQ8;Q3ZCQ8-2;M0R0C3;M0R2F8;M0R003;Q3ZCQ8-3	Mitochondrial import inner membrane translocase subunit TIM50	+	4.312	7.07122	7.83266	7.63901	7.63618	7.66809	7.61125	7.64749
RRP12	RRP12	B3KMR5;Q5JTH9-3;Q5JTH9;Q5JTH9-2;B3KY97;A0A087X1U8;B3KPQ2;H7C1M8;A0A087X0G0;A0A087WYW2	B3KMR5;Q5JTH9-3;Q5JTH9;Q5JTH9-2;B3KY97	RRP12-like protein	+	4.31177	11.2468	8.77784	8.78089	8.88007	8.81348	8.80739	8.8151
BAIAP2	BAIAP2	Q9UQB8-2;Q9UQB8;Q9UQB8-3;Q9UQB8-5;Q9UQB8-4;Q9UQB8-6;I3L4C2;B4DMV0;B4DQ43;B3KPV9;I3L526;I3L125;I3L327;I3L1C8;I3L2M4;I3L2J6;I3L113;I3L0M4;I3L3J7;I3L3C6;B4DWA1;I3L3C5;I3L4A3;I3L0Y9	Q9UQB8-2;Q9UQB8;Q9UQB8-3;Q9UQB8-5;Q9UQB8-4;Q9UQB8-6;I3L4C2;B4DMV0;B4DQ43;B3KPV9	Brain-specific angiogenesis inhibitor 1-associated protein 2	+	4.30862	8.25362	8.00286	7.89523	7.96084	7.91849	7.9315	7.92227
AATF	AATF	Q9NY61;A0A087WWS8;A0A087WTH8;A0A087WW41	Q9NY61	Protein AATF	+	4.30668	10.1562	8.41447	8.51372	8.46959	8.50715	8.61645	8.66714
SLC25A6	SLC25A6	Q6I9V5;P12236;Q59EI9	Q6I9V5;P12236;Q59EI9	ADP/ATP translocase 3;ADP/ATP translocase 3, N-terminally processed	+	4.30454	6.95352	7.69426	7.64412	7.54882	7.55077	7.48558	7.49777
CAND1	CAND1	A8K8U1;Q86VP6;Q86VP6-2;A0A0C4DGH5;H0YH27;B3KMG3;Q86VP6-3	A8K8U1;Q86VP6;Q86VP6-2;A0A0C4DGH5	Cullin-associated NEDD8-dissociated protein 1	+	4.30351	8.24781	7.57469	7.5761	7.5294	7.59841	7.4715	7.34649
RPS15	RPS15	K7ELC2;P62841;K7EM56;A0A0B4J2B4;K7EJ78;S4R417;K7EQJ5;S4R456	K7ELC2;P62841;K7EM56;A0A0B4J2B4;K7EJ78;S4R417;K7EQJ5;S4R456	40S ribosomal protein S15	+	4.30158	10.5209	8.48444	8.46389	8.60583	8.66033	8.69462	8.79993
NUP205	NUP205	Q92621;B4DE72;Q6P486;Q4VBX7;Q6DKH1;B4DM61;U3KPX2;U3KQ97	Q92621	Nuclear pore complex protein Nup205	+	4.299	10.5852	8.74012	8.71261	8.6773	8.64081	8.66052	8.68988
TRIM25	TRIM25	Q59GW5;D3DTY9;Q14258	Q59GW5;D3DTY9;Q14258	E3 ubiquitin/ISG15 ligase TRIM25	+	4.29713	6.67036	7.63371	7.51731	7.52221	7.551	7.65262	7.4942
THOC6	THOC6	Q86W42-3;Q86W42;Q86W42-2	Q86W42-3;Q86W42;Q86W42-2	THO complex subunit 6 homolog	+	4.2963	8.9782	8.12895	8.03599	8.05239	8.02853	8.06703	8.00992
RPS6	RPS6	Q96DV6;A2A3R6;P62753;A2A3R7;A2A3R5;Q9BZU1	Q96DV6;A2A3R6;P62753;A2A3R7;A2A3R5	40S ribosomal protein S6	+	4.29572	9.82873	8.33856	8.2852	8.44534	8.40997	8.3848	8.40741
TAF1	TAF1	P21675-8;P21675-6;P21675-7;P21675-3;P21675-5;P21675-9;P21675;P21675-2;P21675-12;P21675-4;H7BY98;H7C2K9;P21675-10;P21675-11;Q8IZX4	P21675-8;P21675-6;P21675-7;P21675-3;P21675-5;P21675-9;P21675;P21675-2;P21675-12;P21675-4;H7BY98;H7C2K9;P21675-10;P21675-11;Q8IZX4	Transcription initiation factor TFIID subunit 1;Transcription initiation factor TFIID subunit 1-like	+	4.29507	3.99993	6.77749	6.80758	6.59912	6.61975	6.74182	6.69912
VDAC1	VDAC1	P21796;B3KTS5;C9JI87;B4DEI3	P21796;B3KTS5;C9JI87	Voltage-dependent anion-selective channel protein 1	+	4.29347	10.8443	8.62147	8.60208	8.72778	8.7224	8.82631	8.85678
SNRPB2	SNRPB2	B5BTZ8;P08579;Q86YK2	B5BTZ8;P08579;Q86YK2	U2 small nuclear ribonucleoprotein B	+	4.29311	6.38706	7.18478	7.32954	7.43095	7.46642	7.21085	7.46471
JUND	JUND	P17535;U3KPR5	P17535	Transcription factor jun-D	+	4.28654	7.75517	7.81054	7.84938	7.78195	7.73991	7.74688	7.73121
CBX3	CBX3	A4D177;Q13185;C9JMM0;B8ZZ43;S4R2Y4	A4D177;Q13185	Chromobox protein homolog 3	+	4.28633	9.63602	8.45882	8.35317	8.33652	8.39618	8.33484	8.44458
SIN3A	SIN3A	Q96ST3;H3BP90;B3KQE3;H3BNZ3;H3BMA2;H3BT34;H3BQ76;H3BQ88;H3BNA0;H3BQL7	Q96ST3	Paired amphipathic helix protein Sin3a	+	4.28321	9.56035	8.33043	8.33157	8.28738	8.34735	8.21932	8.29936
CPSF6	CPSF6	Q16630-2;F8WJN3;Q16630-3;Q16630;B4DSU9;F8W084	Q16630-2;F8WJN3;Q16630-3;Q16630;B4DSU9	Cleavage and polyadenylation specificity factor subunit 6	+	4.27997	9.30136	8.00527	8.03687	8.19201	8.13742	8.33712	8.42344
U2SURP	U2SURP	O15042-2;O15042;E7ET15;O15042-3;E7EW00;H0Y8D9;H7C4V2;B4DK81;C9JDJ7;C9J5L1;U3KPT1	O15042-2;O15042;E7ET15;O15042-3	U2 snRNP-associated SURP motif-containing protein	+	4.27898	11.0545	8.89123	8.86492	8.77924	8.83802	8.95663	8.947
GNL2	GNL2	Q5T0F3;Q13823;B4DPI9;H0YG10	Q5T0F3;Q13823	Nucleolar GTP-binding protein 2	+	4.27712	8.49272	7.99228	8.00039	8.0304	7.99887	8.05526	7.97301
NKAP	NKAP	Q8N5F7;Q5M9Q1;Q05D22;A0PJ73	Q8N5F7	NF-kappa-B-activating protein	+	4.27499	9.71388	8.40069	8.35054	8.37497	8.4183	8.35294	8.37184
SAP30BP	SAP30BP	X6R3T8;J3QLH3;A0A024R8R0;J3QQJ0;Q9UHR5-2;Q9UHR5;J3QLM2;J3KRR6;J3KS14;F5H478;B7Z4X9;J3KRU5	X6R3T8;J3QLH3;A0A024R8R0;J3QQJ0;Q9UHR5-2;Q9UHR5;J3QLM2;J3KRR6	SAP30-binding protein	+	4.27344	6.10138	7.11008	7.00702	7.21378	7.30572	7.14653	7.2283
RPL23A	RPL23A	P62750;H7BY10;K7ERT8;A8MUS3;K7EJV9;K7EMA7;Q53RC5;B9EJE3;O95014	P62750;H7BY10;K7ERT8;A8MUS3;K7EJV9;K7EMA7	60S ribosomal protein L23a	+	4.26625	12.2077	9.04485	9.04068	9.07867	9.12943	9.06592	9.14129
hCG_39985	hCG_39985	Q53GB3;Q08ET0;A8K4W2;P24539;Q5QNZ2	Q53GB3;Q08ET0;A8K4W2;P24539;Q5QNZ2	ATP synthase F(0) complex subunit B1, mitochondrial	+	4.26609	8.74004	7.94764	8.05165	7.85907	7.89258	7.86435	7.67932
YWHAG	YWHAG	B4DE78;B4DHC4;B3KNB4;P61981	B4DE78;B4DHC4;B3KNB4;P61981	14-3-3 protein gamma;14-3-3 protein gamma, N-terminally processed	+	4.26574	7.04966	7.71849	7.60047	7.61392	7.58137	7.51087	7.62125
CYFIP2	CYFIP2	E7EVJ5;Q96F07-2;B7Z8N7;Q96F07;B7Z4I3;E7EW33;B7Z217;H7C229;B7Z3H2;Q9NSN1;A0A087WWZ1;A0A087WTQ3;A0A087WVE1;A0A087WZL7	E7EVJ5;Q96F07-2;B7Z8N7;Q96F07;B7Z4I3;E7EW33;B7Z217;H7C229;B7Z3H2;Q9NSN1	Cytoplasmic FMR1-interacting protein 2	+	4.26481	8.20365	8.03834	7.96996	7.90077	7.94297	7.94533	7.87799
SPTAN1	SPTAN1	Q13813;A0A0D9SGF6;Q13813-2;B4DGT1;Q14917;A0A0D9SFF6;A0A0D9SFH4	Q13813;A0A0D9SGF6;Q13813-2;B4DGT1	Spectrin alpha chain, non-erythrocytic 1	+	4.26307	4.28598	9.88996	9.86469	9.87255	9.87768	9.58408	9.60157
ZBTB20	ZBTB20	B2RCW4;A8K251;Q9HC78-2;Q9HC78	B2RCW4;A8K251;Q9HC78-2;Q9HC78	Zinc finger and BTB domain-containing protein 20	+	4.26061	4.71355	7.04226	6.92363	6.86789	6.85237	7.13564	7.3425
DDX20	DDX20	Q8TDR3;Q8NEH0;Q8IYV2;Q9UHI6;E9PJ60;Q9UHI6-2;Q9H4N4	Q8TDR3;Q8NEH0;Q8IYV2;Q9UHI6	Probable ATP-dependent RNA helicase DDX20	+	4.25776	6.99383	7.62406	7.47898	7.57829	7.54352	7.64939	7.71263
DDX52	DDX52	Q9Y2R4;Q59H21;B3KM65;A0A087X1P7;A0A087WTD6;A0A087X069;A0A087X121	Q9Y2R4;Q59H21;B3KM65	Probable ATP-dependent RNA helicase DDX52	+	4.25515	9.85574	8.50408	8.52069	8.46156	8.41549	8.52928	8.51941
USP39	USP39	B9A018;Q53GS9;Q53GS9-3;B7Z7L9;A0A087X1B2;Q53GS9-2;B3KPG7;B3KMG1;F8WC91;A0A087WW31	B9A018;Q53GS9;Q53GS9-3;B7Z7L9;A0A087X1B2;Q53GS9-2	U4/U6.U5 tri-snRNP-associated protein 2	+	4.25378	9.75997	8.48147	8.3827	8.42778	8.40591	8.36402	8.44863
SEC24A	SEC24A	B4E205;O95486;O95486-2	B4E205;O95486	Protein transport protein Sec24A	+	4.24495	4.57595	6.75532	6.79173	6.70208	6.72594	7.01339	6.995
RPL9	RPL9	D6RAN4;Q53Z07;P32969;H0Y9V9;H0Y9R4;B4E1M5;E7ESE0;B4DLV8;Q2NKY6	D6RAN4;Q53Z07;P32969;H0Y9V9;H0Y9R4;B4E1M5;E7ESE0;B4DLV8	60S ribosomal protein L9	+	4.24365	8.37278	8.13088	8.05339	7.9714	8.04265	8.09205	8.15969
GIT1	GIT1	B4DMF7;J3QRU8;A0A0C4DGN6;Q59FC3;Q9Y2X7;Q9Y2X7-3;Q7Z2E5;B4DS81;J3QLH1;J3QQI0;J3QL89	B4DMF7;J3QRU8;A0A0C4DGN6;Q59FC3;Q9Y2X7;Q9Y2X7-3;Q7Z2E5;B4DS81	ARF GTPase-activating protein GIT1	+	4.23042	8.04467	7.86841	7.91124	7.91806	7.8982	7.79157	7.85832
MYL12A	MYL12A	J3QRS3;P19105;O14950;Q2F834;Q53HL1;Q71U02;Q6IBG1;P24844;J3KTJ1;P24844-2	J3QRS3;P19105;O14950;Q2F834;Q53HL1;Q71U02;Q6IBG1;P24844;J3KTJ1;P24844-2	Myosin regulatory light chain 12A;Myosin regulatory light chain 12B;Myosin regulatory light polypeptide 9	+	4.22973	7.10116	7.59971	7.5795	7.54537	7.61365	7.56564	7.61975
ACOT9	ACOT9	Q9Y305-3;Q9Y305-2;Q9Y305;Q9Y305-4;H7C5Q2;Q9H2R8;C9J7L8;Q96EA2	Q9Y305-3;Q9Y305-2;Q9Y305;Q9Y305-4;H7C5Q2;Q9H2R8	Acyl-coenzyme A thioesterase 9, mitochondrial	+	4.22406	7.29283	7.78135	7.87431	7.67179	7.64203	7.92759	7.99537
BZW2	BZW2	E9PFE3;B7Z6N5;C9JF98;F8WDX8;E7EMS9;Q75MG1;E7ETZ4;B3KM68;A0A024RA42;Q9Y6E2-2;Q9Y6E2;B7Z4K8	E9PFE3;B7Z6N5;C9JF98;F8WDX8;E7EMS9;Q75MG1;E7ETZ4;B3KM68;A0A024RA42;Q9Y6E2-2;Q9Y6E2;B7Z4K8	Basic leucine zipper and W2 domain-containing protein 2	+	4.21866	4.3777	6.71659	6.70297	6.73594	6.77548	6.80223	6.62975
SEC24B	SEC24B	O95487-2;O95487;O95487-3;B4DTM6;B4E2E1	O95487-2;O95487;O95487-3;B4DTM6;B4E2E1	Protein transport protein Sec24B	+	4.21449	8.53793	8.01615	7.98999	8.03798	8.00676	8.03997	8.11468
MSH2	MSH2	P43246-2;P43246;V9H019;Q53FK0;E9PHA6;B4DL39;Q53GS1;Q53RU4;B4DSB9;B4DN49;A0A087X1E7;A0A087X078;V9H068;V9H0D5;V9H023;V9H0B2;V9H015;Q0ZAJ1;V9H062;Q0ZAI9;C9J809;Q0ZAJ2	P43246-2;P43246;V9H019;Q53FK0;E9PHA6;B4DL39;Q53GS1;Q53RU4;B4DSB9;B4DN49;A0A087X1E7;A0A087X078;V9H068	DNA mismatch repair protein Msh2	+	4.21154	7.80722	7.87598	7.94817	7.7838	7.85799	7.86427	7.89754
SF3A2	SF3A2	Q05DF2;Q15428;K7EMT0	Q05DF2;Q15428	Splicing factor 3A subunit 2	+	4.21135	8.19912	8.18401	8.13427	8.04254	8.01732	8.25407	8.2489
ILF2	ILF2	B4DY09;F4ZW62;Q12905;Q53FG3;F4ZW63;X6R6Z1;A0A0A0MRL0	B4DY09;F4ZW62;Q12905;Q53FG3;F4ZW63	Interleukin enhancer-binding factor 2	+	4.20942	9.44146	8.38996	8.32558	8.3049	8.27529	8.30201	8.35071
HK1	HK1	B4DG62;A8K7J7;P19367;A0A024QZK7;Q59FD4;B3KXY9;P19367-4;P19367-2;P19367-3;B3KRA9;B1AR63;B1AR62;B1AR61;Q71V75;Q53QX9;A0A024R7R1;Q59H08;P52790	B4DG62;A8K7J7;P19367;A0A024QZK7;Q59FD4;B3KXY9;P19367-4;P19367-2;P19367-3;B3KRA9	Hexokinase;Hexokinase-1	+	4.20709	6.97077	7.71219	7.65283	7.53258	7.35301	8.00372	7.92235
PYCR1	PYCR1	E7D7X9;A0A024R8U9;P32322;P32322-3;E2QRB3;E7D7Y0;Q2TU78;Q8TBX0;P32322-2;B7Z8T1;J3KQ22;J3QKT4;J3QL24;J3QR88;J3QLK9;J3QL23;J3QL32;J3KTA8;J3QKT3;J3QRZ0	E7D7X9;A0A024R8U9;P32322;P32322-3;E2QRB3;E7D7Y0;Q2TU78;Q8TBX0;P32322-2;B7Z8T1;J3KQ22	Pyrroline-5-carboxylate reductase;Pyrroline-5-carboxylate reductase 1, mitochondrial	+	4.20659	8.80652	8.13871	8.17438	8.07569	8.14625	8.47274	8.43538
WDR3	WDR3	Q5TDG3;Q9UNX4;B3KMW5;Q59GA8;Q6PDA5	Q5TDG3;Q9UNX4;B3KMW5	WD repeat-containing protein 3	+	4.20523	7.99692	7.80109	7.86064	7.88922	7.86374	7.97571	7.86496
NOC2L	NOC2L	Q9Y3T9;B3KNC3;Q9H9J5;Q8NAK7;B4DY21;B4DM71	Q9Y3T9;B3KNC3;Q9H9J5	Nucleolar complex protein 2 homolog	+	4.20447	9.54162	8.33746	8.34019	8.35616	8.39505	8.41145	8.3925
YTHDF2	YTHDF2	A0A087WXZ3;B5BU99;Q9Y5A9;Q9Y5A9-2;S4R3J8;S4R3V3	A0A087WXZ3;B5BU99;Q9Y5A9;Q9Y5A9-2	YTH domain-containing family protein 2	+	4.20225	8.90128	8.11153	8.18828	8.1561	8.12061	8.12655	8.10455
MYO18B	MYO18B	A0A024R1G4;A0A075B6F5;Q8IUG5;F5GXR6;A0A024R1E2;Q8IUG5-2;F5H6I8;Q68D67;Q8N903;H0YGQ4	A0A024R1G4;A0A075B6F5;Q8IUG5;F5GXR6;A0A024R1E2;Q8IUG5-2	Unconventional myosin-XVIIIb	+	4.19097	8.10724	7.99168	7.93363	7.95732	7.87441	7.96715	7.9344
RPL8	RPL8	E9PKZ0;P62917;E9PP36;G3V1A1;B4DVG7;E9PKU4	E9PKZ0;P62917;E9PP36;G3V1A1;B4DVG7;E9PKU4	60S ribosomal protein L8	+	4.18812	9.52518	8.26757	8.28744	8.37809	8.36992	8.38972	8.43638
EIF4G2	EIF4G2	P78344;D3DQV9;Q59G42;B4DZF2;P78344-2;H0Y3P2;Q2TU89;H0YCH5;E9PKF8;H0YD77;H0YEC5;H0YE22;Q3LIE0;H0YCF8;H0YD99;H0YE44;H0YEN8;H0YDC0	P78344;D3DQV9;Q59G42;B4DZF2;P78344-2;H0Y3P2;Q2TU89	Eukaryotic translation initiation factor 4 gamma 2	+	4.18766	11.043	8.83202	8.82575	8.78402	8.84232	8.76188	8.76305
DDX56	DDX56	Q9NY93-2;Q9NY93;Q53HB9;G3V0G3;H7C3E9;F8WDT8;F8WEI3;H7BZN7	Q9NY93-2;Q9NY93;Q53HB9;G3V0G3;H7C3E9;F8WDT8	Probable ATP-dependent RNA helicase DDX56	+	4.18324	9.32389	8.20949	8.21505	8.24998	8.28271	8.27891	8.29719
FYTTD1	FYTTD1	A0A024R9K4;Q96QD9;Q96QD9-2;Q96QD9-3;H9KVC6;Q96QD9-4;H9KVC1;H9KVD1;H9KVD5	A0A024R9K4;Q96QD9;Q96QD9-2;Q96QD9-3;H9KVC6;Q96QD9-4	UAP56-interacting factor	+	4.18206	6.7701	7.50307	7.55762	7.50975	7.49011	7.53289	7.55317
YTHDC1	YTHDC1	J3QR07;Q96MU7-2;Q96MU7	J3QR07;Q96MU7-2;Q96MU7	YTH domain-containing protein 1	+	4.18044	8.29907	7.83287	7.90637	8.02731	8.01368	8.06315	8.04782
RAN	RAN	B5MDF5;P62826;J3KQE5;F5H018;H0YFC6;Q96QB7;Q0EFC9;B4DV51;A0A087X0W0	B5MDF5;P62826;J3KQE5;F5H018;H0YFC6	GTP-binding nuclear protein Ran	+	4.17238	8.76166	8.07925	8.04084	8.06096	8.04344	8.008	8.08902
ZC3H11A	ZC3H11A	B4DLG2;O75152;E9PQ61;E9PBY7;Q0D2N5;B4DYM8;A0A024R8H9	B4DLG2;O75152;E9PQ61;E9PBY7	Zinc finger CCCH domain-containing protein 11A	+	4.17108	8.66076	8.16397	8.17673	8.0886	8.07343	8.22063	8.14832
SLC25A5	SLC25A5	P05141;Q6NVC0	P05141;Q6NVC0	ADP/ATP translocase 2;ADP/ATP translocase 2, N-terminally processed	+	4.17043	11.892	9.11942	9.04238	9.0967	9.03949	8.86169	8.89211
CTNNB1	CTNNB1	B4DGU4;B5BU28;A0A024R2Q3;P35222;B4DSW9;B4DL06;E7EMJ5;C9IZ65;G9GAG7;E9PDF9;E7EV28;P35222-2	B4DGU4;B5BU28;A0A024R2Q3;P35222;B4DSW9;B4DL06	Catenin beta-1	+	4.16842	5.78723	7.10667	7.2392	7.21437	7.15287	7.40362	7.38696
GCS1	GCS1	Q58F09;Q13724;Q13724-2;C9J8D4;A8K9K4;B4E3B8;B8ZZE2	Q58F09;Q13724;Q13724-2;C9J8D4;A8K9K4	Mannosyl-oligosaccharide glucosidase	+	4.16793	7.85771	7.7963	7.82877	7.85564	7.81593	7.87081	7.87894
MED11	MED11	U4PP31;Q9P086;I3L3E8;I3L2Q0	U4PP31;Q9P086;I3L3E8;I3L2Q0	Mediator of RNA polymerase II transcription subunit 11	+	4.16751	6.15481	7.37965	7.33017	7.30432	7.27985	7.38416	7.14916
RARS	RARS	P54136;P54136-2;B4DXW6;E5RJM9;E5RH09	P54136;P54136-2;B4DXW6	Arginine--tRNA ligase, cytoplasmic	+	4.1657	5.2776	7.06636	7.14715	7.2032	7.16277	7.05469	6.99005
MED12	MED12	Q93074-3;Q93074;Q93074-2;B4DYQ3;Q7Z3Z5;Q7Z2E0;H7C191;H7C274;F8WAE6;B7ZMI1;Q86YW9-4;Q86YW9;Q8WWP6;B3KXY0;REV__K4RH61	Q93074-3;Q93074;Q93074-2;B4DYQ3;Q7Z3Z5	Mediator of RNA polymerase II transcription subunit 12	+	4.16368	9.84428	8.51954	8.45918	8.43918	8.46854	8.34702	8.32354
RPL19	RPL19	Q8IWR8;J3QR09;J3KTE4;Q53G49;P84098;J3QL15	Q8IWR8;J3QR09;J3KTE4;Q53G49;P84098	Ribosomal protein L19;60S ribosomal protein L19	+	4.1635	10.8078	8.63842	8.62763	8.7538	8.72011	8.73046	8.66135
TSG101	TSG101	F5H442;Q99816;D3DQY6;Q99816-2;L0L6B6;J3QRU6;J3QKS4	F5H442;Q99816;D3DQY6;Q99816-2	Tumor susceptibility gene 101 protein	+	4.16196	6.89272	7.59723	7.49839	7.54023	7.50087	7.48549	7.47731
RPN2	RPN2	P04844-2;P04844;B2RE46;Q5JYR7;B4DJL0;Q5JYR4;F2Z3K5;Q5JYR3;H0Y5M1	P04844-2;P04844;B2RE46;Q5JYR7	Dolichyl-diphosphooligosaccharide--protein glycosyltransferase subunit 2	+	4.16176	9.88589	8.49457	8.47075	8.48136	8.44849	8.40497	8.41977
SKIV2L	SKIV2L	Q9NPK3;Q96BC0;O76046;Q15477;B4E0N1;B4DM01;B4DSY1;A0A024RCU1;Q59F56;H7C5N0;B4DF09;B4E0B4;F8WDE8;H7C4L3	Q9NPK3;Q96BC0;O76046;Q15477;B4E0N1;B4DM01;B4DSY1;A0A024RCU1	Helicase SKI2W	+	4.16147	7.40719	7.81996	7.87815	7.70111	7.68938	7.87328	7.79045
SPC25	SPC25	Q9HBM1;C9JW94	Q9HBM1	Kinetochore protein Spc25	+	4.16043	7.91573	7.93023	7.86935	7.81071	7.83945	7.67272	7.62271
PPP1CC	PPP1CC	Q9UPN1;F8VYE8;A0A024RBP2;P36873;P36873-2;A0A087WYY5;F8VR82;F8W0W8	Q9UPN1;F8VYE8;A0A024RBP2;P36873;P36873-2;A0A087WYY5;F8VR82;F8W0W8	Serine/threonine-protein phosphatase;Serine/threonine-protein phosphatase PP1-gamma catalytic subunit	+	4.15511	6.19416	7.33108	7.31744	7.29285	7.19114	7.37317	7.5462
AGO2	AGO2	Q9UKV8;Q9UKV8-2;A4FVC0;Q5TA58;B3KME0;B2RAD8;Q9UL18;E5RJY2	Q9UKV8;Q9UKV8-2;A4FVC0	Protein argonaute-2;Protein argonaute	+	4.1529	9.06796	8.30925	8.29099	8.2566	8.22287	8.22487	8.20246
GTPBP4	GTPBP4	Q8N4P8;D2CFK9;Q9BZE4-2;Q9BZE4;B4DHR2;Q53GS0;Q9BZE4-3;O60747;Q5T3R7	Q8N4P8;D2CFK9;Q9BZE4-2;Q9BZE4;B4DHR2;Q53GS0;Q9BZE4-3;O60747	Nucleolar GTP-binding protein 1	+	4.15289	6.38394	7.31317	7.47189	7.31382	7.2707	7.44348	7.31114
DHX29	DHX29	A0A087WYN9;Q7Z478	A0A087WYN9;Q7Z478	ATP-dependent RNA helicase DHX29	+	4.1524	6.98949	7.61704	7.51896	7.52816	7.48315	7.51318	7.48547
MAN1A2	MAN1A2	O60476;H0Y543;Q5T9E3;B3KMI5;H0Y7H1	O60476;H0Y543	Mannosyl-oligosaccharide 1,2-alpha-mannosidase IB;alpha-1,2-Mannosidase	+	4.14757	5.23305	6.2	6.2	7.00242	7.03611	NaN	NaN
DRG1	DRG1	Q9Y295	Q9Y295	Developmentally-regulated GTP-binding protein 1	+	4.14707	5.97868	7.26057	7.29048	7.22565	7.26722	7.15603	7.29486
NOP58	NOP58	Q9Y2X3;B3KN82;B4DUY3;H7BZ72;F8WED0	Q9Y2X3;B3KN82	Nucleolar protein 58	+	4.14548	11.113	8.7606	8.71677	8.80505	8.86528	8.80687	8.72998
TTF2	TTF2	A0A024R0F1;Q9UNY4;X6RI15;Q9UNY4-2	A0A024R0F1;Q9UNY4	Transcription termination factor 2	+	4.14246	5.11729	7.19543	7.18727	7.06258	7.03854	7.00217	6.96265
IGF2R	IGF2R	Q59EZ3;P11717	Q59EZ3;P11717	Cation-independent mannose-6-phosphate receptor	+	4.1421	5.44681	7.54026	7.24202	7.46274	7.43148	7.32726	7.18622
RPS4X	RPS4X	Q96IR1;B2R491;P62701;Q53HV1;C9JEH7;A4FU11;Q496E4;P22090;Q8TD47;Q53HI6;A6NH36;B7Z1M6	Q96IR1;B2R491;P62701;Q53HV1;C9JEH7;A4FU11;Q496E4;P22090;Q8TD47	40S ribosomal protein S4;40S ribosomal protein S4, X isoform;40S ribosomal protein S4, Y isoform 1;40S ribosomal protein S4, Y isoform 2	+	4.13857	10.6122	8.71728	8.74754	8.70318	8.66402	8.76148	8.748
MED4	MED4	A0A024RDY7;U4PSC4;Q9NPJ6;Q5T911;Q9NPJ6-2;A0A087X0U0	A0A024RDY7;U4PSC4;Q9NPJ6;Q5T911;Q9NPJ6-2	Mediator of RNA polymerase II transcription subunit 4	+	4.13488	8.33866	7.86556	7.98523	7.91161	7.84827	7.85565	7.74189
NUP107	NUP107	P57740;P57740-2;P57740-3;B3KMK0;H0YG15;G3V1T4;F5GY77	P57740;P57740-2;P57740-3;B3KMK0	Nuclear pore complex protein Nup107	+	4.13413	10.2008	8.54227	8.60374	8.58192	8.55284	8.62366	8.63083
DDX31	DDX31	F8WAJ0;B4DYZ1;Q9H8H2;Q9H8H2-4;Q9H8H2-2;Q9H8H2-3;B4E3G7	F8WAJ0;B4DYZ1;Q9H8H2;Q9H8H2-4;Q9H8H2-2	Probable ATP-dependent RNA helicase DDX31	+	4.13268	8.83186	8.17458	7.98229	8.11461	8.15232	8.1118	8.17467
SLC25A1	SLC25A1	Q6LAP8;D9HTE9;P53007;B4DP62	Q6LAP8;D9HTE9;P53007;B4DP62	Tricarboxylate transport protein, mitochondrial	+	4.13214	6.55796	7.53737	7.55472	7.41582	7.45864	7.52516	7.32791
MAP1B	MAP1B	A0A024RAM4;P46821;A2BDK6;Q5H9P1;Q05BW8;D6RA32;Q86X89;Q32NB7;Q6PJD3;A5D6X1;Q4VBY4;D6RA40;A5D8X6;D6RCL2;D6RGJ3	A0A024RAM4;P46821;A2BDK6;Q5H9P1	Microtubule-associated protein 1B;MAP1B heavy chain;MAP1 light chain LC1	+	4.1312	9.59595	8.40954	8.33568	8.29121	8.36719	8.30889	8.34412
POP1	POP1	Q96F88;Q99575;E5RK39	Q96F88;Q99575	Ribonucleases P/MRP protein subunit POP1	+	4.13066	8.61841	8.1013	8.05446	8.06603	8.05242	8.17571	8.25273
KPNA3	KPNA3	Q8IYQ9;A0A024RDV7;O00505;Q53F09;H0Y4S9	Q8IYQ9;A0A024RDV7;O00505;Q53F09	Importin subunit alpha;Importin subunit alpha-4	+	4.1287	8.28283	7.77785	7.8463	7.989	7.93949	7.85341	7.91066
SACS	SACS	Q9NZJ4;Q9NZJ4-2;H0Y6M8;B2REB0	Q9NZJ4;Q9NZJ4-2	Sacsin	+	4.12788	8.30109	7.95252	7.89134	7.95628	7.9104	7.90378	7.90407
PYGL	PYGL	E9PK47;B2R825;P06737-2;P06737	E9PK47;B2R825;P06737-2;P06737	Alpha-1,4 glucan phosphorylase;Glycogen phosphorylase, liver form	+	4.12508	3.9229	6.55692	6.63142	6.66763	6.62277	NaN	NaN
WTAP	WTAP	Q15007;A8K489;Q6AHX7;A0A087X1R4;Q15007-2;Q9BZS4	Q15007;A8K489;Q6AHX7	Pre-mRNA-splicing regulator WTAP	+	4.12371	8.09861	7.89835	7.92532	7.93743	7.90919	8.13786	8.11234
PRKAG1	PRKAG1	F8VYY9;A0A024R125;P54619-2;P54619;P54619-3;H0YIC9;H0YHF8;F8VPF5;F8VVA3;F8VZX1;F8VSL2;B4E094;B7Z6X8;E9PGP6;A0A090N8Q6;Q9UGJ0-2;Q9UGJ0-3;Q9UGJ0	F8VYY9;A0A024R125;P54619-2;P54619;P54619-3;H0YIC9	5-AMP-activated protein kinase subunit gamma-1	+	4.12082	5.58433	7.21466	7.31796	7.11368	7.14023	7.19299	7.24908
EBNA1BP2	EBNA1BP2	Q6IB29;H7C2Q8;Q99848;B4DHA6;B4DRX8	Q6IB29;H7C2Q8;Q99848	Probable rRNA-processing protein EBP2	+	4.1202	10.6982	8.63887	8.64374	8.70772	8.66022	8.78996	8.78928
LYAR	LYAR	Q9NX58;A8K3Y5;D6RDJ1	Q9NX58;A8K3Y5	Cell growth-regulating nucleolar protein	+	4.11851	6.16302	7.27914	7.20512	7.19379	7.16307	7.39161	7.39457
ZNF598	ZNF598	H3BQQ2;Q86UK7-2;Q86UK7-3;Q86UK7;Q86UK7-4;H3BR87	H3BQQ2;Q86UK7-2;Q86UK7-3;Q86UK7;Q86UK7-4	Zinc finger protein 598	+	4.11725	6.81903	7.50455	7.57475	7.52543	7.5654	7.56127	7.39003
VAPA	VAPA	A8KA83;Q9P0L0;Q9P0L0-2;J3QKM9	A8KA83;Q9P0L0;Q9P0L0-2	Vesicle-associated membrane protein-associated protein A	+	4.11716	9.80717	8.38989	8.45222	8.46886	8.40367	8.46383	8.4201
RPL24	RPL24	C9JXB8;C9JNW5;V9HW01;P83731	C9JXB8;C9JNW5;V9HW01;P83731	60S ribosomal protein L24	+	4.11114	9.82417	8.36687	8.4041	8.449	8.40348	8.42279	8.41015
FAM208A	FAM208A	Q9UK61-3;Q9UK61-4;Q9UK61;A0A024R363;Q9UK61-2;A0A087X0F1	Q9UK61-3;Q9UK61-4;Q9UK61;A0A024R363;Q9UK61-2;A0A087X0F1	Protein FAM208A	+	4.11114	8.76376	8.14048	8.14554	8.05702	8.02796	8.14426	8.14258
2021-09-11	44450	D6RGI3;D6RER5;Q9NVA2;Q9NVA2-2;H0Y961;Q96KC0;D6RDU5;H0Y9G8;D6RDP1;D6R9Y6	D6RGI3;D6RER5;Q9NVA2;Q9NVA2-2;H0Y961;Q96KC0;D6RDU5	Septin-11	+	4.10961	10.4091	8.57046	8.60193	8.50564	8.56133	8.43832	8.52115
CKAP5	CKAP5	Q14008-2;Q14008;Q14008-3;Q8IYN5;Q8NAH3;H0YDX5;E9PQH5;H0YCF6;H0YEK7	Q14008-2;Q14008;Q14008-3	Cytoskeleton-associated protein 5	+	4.10798	8.52623	8.06172	8.0199	8.06948	8.06781	8.10274	8.10384
GNB1	GNB1	B1AKQ8;F6X3N5;F6UT28;B2R6K4;A0A024R056;P62873-2;P62873;E7EP32;F5H8J8;F5H100;F5H0S8;Q59G26;E9PCP0;F1T0G5;F1T0G4;P16520-2;P16520	B1AKQ8;F6X3N5;F6UT28;B2R6K4;A0A024R056;P62873-2;P62873;E7EP32	Guanine nucleotide-binding protein G(I)/G(S)/G(T) subunit beta-1	+	4.10323	8.98659	6.2	6.2	7.11561	7.20014	7.03121	7.05323
SNRPD1	SNRPD1	P62314;J3QLI9;Q7Z5A3;J3QLR7	P62314;J3QLI9;Q7Z5A3	Small nuclear ribonucleoprotein Sm D1	+	4.10171	7.44184	7.59695	7.78055	7.71413	7.68049	7.87524	7.97384
CSDE1	CSDE1	E9PLT0;Q9GZV0;A0A024R0K2;A0A024R0E2;O75534-2;O75534;O75534-3;O75534-4;Q96L66;Q9UG93;E9PNG3;Q8WU01	E9PLT0;Q9GZV0;A0A024R0K2;A0A024R0E2;O75534-2;O75534;O75534-3;O75534-4;Q96L66	Cold shock domain-containing protein E1	+	4.09683	7.15794	7.86142	7.70586	7.70089	7.76347	7.78626	7.76918
UTP23	UTP23	Q9BRU9;E5RH13;E5RIC4;G3XAM4;E5RGP0;Q9BRU9-2	Q9BRU9	rRNA-processing protein UTP23 homolog	+	4.08644	7.8151	7.68232	7.74458	7.81434	7.82997	7.91895	7.65179
MAP1A	MAP1A	E9PGC8;P78559;P78559-2;A8K4T7;Q504X9;Q9UL09;Q7Z5F9	E9PGC8;P78559;P78559-2;A8K4T7;Q504X9	Microtubule-associated protein 1A;MAP1A heavy chain;MAP1 light chain LC2	+	4.07464	6.60829	7.5425	7.38555	7.35203	7.43133	7.39625	7.4844
CCT6A	CCT6A	B4DPJ8;Q59ET3;B2R9K8;A0A024RDL1;P40227;A1JUI8;P40227-2;B4DN39	B4DPJ8;Q59ET3;B2R9K8;A0A024RDL1;P40227;A1JUI8;P40227-2;B4DN39	T-complex protein 1 subunit zeta	+	4.07211	9.9464	8.47464	8.45699	8.46165	8.42413	8.41877	8.55675
RPS5	RPS5	M0R0F0;Q53G25;A0A024R4Q8;P46782;M0R0R2;M0QZN2;Q59EK8	M0R0F0;Q53G25;A0A024R4Q8;P46782;M0R0R2;M0QZN2	40S ribosomal protein S5;40S ribosomal protein S5, N-terminally processed	+	4.07155	9.5113	7.80232	7.73946	7.90028	7.84387	8.00847	8.04477
DOCK7	DOCK7	Q96N67-4;Q96N67-3;Q96N67-5;Q96N67-2;Q96N67-6;Q96N67;H0Y7L2;B3KRG0;B4DSH0;A4FU72;A0A0C4DGY6;Q96N67-7	Q96N67-4;Q96N67-3;Q96N67-5;Q96N67-2;Q96N67-6;Q96N67;H0Y7L2	Dedicator of cytokinesis protein 7	+	4.06538	7.67357	7.81715	7.834	7.72726	7.69939	7.84621	7.8937
DHX57	DHX57	Q6P158;Q59G60;H7C109;B4DKW2;Q8N4U2;Q6P158-2;A0A087WZ11	Q6P158;Q59G60;H7C109;B4DKW2	Putative ATP-dependent RNA helicase DHX57	+	4.05838	6.20327	7.07019	7.215	7.24866	7.24692	7.33734	7.31294
RBM17	RBM17	Q5W009;Q96I25;Q5W011;Q5W010;Q5W012;H0Y6J6	Q5W009;Q96I25;Q5W011;Q5W010;Q5W012	Splicing factor 45	+	4.05777	9.60487	8.4601	8.45428	8.41716	8.3485	8.57009	8.52661
NF1	NF1	P21359-2;P21359-6;P21359;H0Y465;H0UIC3;J3KSB5;P21359-4;Q59FX3;A8K1M1;P21359-3;P21359-5;Q9UMU3;K7EP94;Q7Z3J5;J3QLS2;J3KRT8;J3QQN8	P21359-2;P21359-6;P21359;H0Y465;H0UIC3;J3KSB5;P21359-4	Neurofibromin;Neurofibromin truncated	+	4.0572	7.12292	7.56926	7.66033	7.62938	7.58002	7.64074	7.66849
PLK1	PLK1	B2R841;P53350;B4E083;Q59GD0;D3DWF3;Q58A51;I3L2H5;I3L387;I3L309	B2R841;P53350;B4E083;Q59GD0;D3DWF3	Serine/threonine-protein kinase PLK;Serine/threonine-protein kinase PLK1	+	4.04886	7.95449	7.93762	7.93413	7.86437	7.80305	7.85376	7.79904
EXOC2	EXOC2	B3KPN7;A0A024QZT2;Q96KP1;B4DZI7	B3KPN7;A0A024QZT2;Q96KP1	Exocyst complex component 2	+	4.04772	6.31749	7.63371	7.65585	7.55149	7.62938	7.59899	7.59243
CLTB	CLTB	A0A024R7S3;P09497-2;P09497;D6RJD1;H0Y9Q6	A0A024R7S3;P09497-2;P09497	Clathrin light chain B	+	4.03843	11.0462	8.84258	8.86809	8.86633	8.82841	8.69577	8.5882
HLTF	HLTF	Q59GQ7;A0A0C4DGA6;A8K5B6;Q14527-2;Q14527;H7C5K0;Q05DQ5;Q05DF7;Q05BZ6	Q59GQ7;A0A0C4DGA6;A8K5B6;Q14527-2;Q14527;H7C5K0	Helicase-like transcription factor	+	4.03721	5.38356	7.1474	7.26736	7.21487	7.11648	7.25358	7.31152
TBP	TBP	Q32MN6;B4DPC1;Q32MN7;P20226-2;P20226;Q5U0C8;Q6SJ96;H0Y6D8	Q32MN6;B4DPC1;Q32MN7;P20226-2;P20226;Q5U0C8;Q6SJ96	TATA-box-binding protein;TATA box-binding protein-like protein 2	+	4.03088	7.27149	7.60235	7.67627	7.63214	7.68234	7.56384	7.54957
MYO5A	MYO5A	A8CDT9;A0A087WY00;G3V394;F8WE88;F8W6H6;Q9Y4I1-2;Q9Y4I1;Q9Y4I1-3;Q59FF5;E7ERV5;B5LY56;Q9UES3;O95318;Q9UES4;Q9UES5;O95317;B4E147	A8CDT9;A0A087WY00;G3V394;F8WE88;F8W6H6;Q9Y4I1-2;Q9Y4I1;Q9Y4I1-3;Q59FF5;E7ERV5;B5LY56	Unconventional myosin-Va	+	4.03071	6.52753	7.47321	7.41669	7.42261	7.4335	7.62774	7.45644
IQGAP3	IQGAP3	F2Z2E2;A2RRC9;Q86VI3	F2Z2E2;A2RRC9;Q86VI3	Ras GTPase-activating-like protein IQGAP3	+	4.03027	8.49284	8.1396	8.04309	8.06517	8.02666	8.02073	8.07276
HIST2H3PS2	HIST2H3PS2	Q5TEC6	Q5TEC6	Histone H3	+	4.02972	12.9972	9.35782	9.14551	9.43637	9.36752	9.29964	9.39233
COX4I1	COX4I1	P13073;H3BN72;H3BNV9;H3BPG0;Q86WV2;H3BNI5	P13073;H3BN72;H3BNV9;H3BPG0	Cytochrome c oxidase subunit 4 isoform 1, mitochondrial	+	4.02293	9.06754	8.12733	8.14089	8.20485	8.17354	8.28233	8.23875
MTCH2	MTCH2	Q53G34;Q9Y6C9;E9PIE4;B4DHQ0	Q53G34;Q9Y6C9;E9PIE4	Mitochondrial carrier homolog 2	+	4.01268	8.57837	7.93942	8.01047	8.05694	7.99428	8.14647	8.10271
GOLGB1	GOLGB1	Q14789-4;Q14789-3;Q14789;Q14789-2;E7EU81;H0Y867;B4DTZ9;B4DL98;B4DQW7;Q6PG47	Q14789-4;Q14789-3;Q14789;Q14789-2;E7EU81	Golgin subfamily B member 1	+	4.01267	7.85292	7.59926	7.61218	7.77864	7.82031	7.70061	7.80305
POLRMT	POLRMT	O00411;Q59E91;Q4G0F4;B4DZE5;K7EMH3	O00411;Q59E91;Q4G0F4;B4DZE5	DNA-directed RNA polymerase, mitochondrial;DNA-directed RNA polymerase	+	4.01235	7.20253	7.5822	7.73992	7.63562	7.6205	7.6695	7.72529
BAG3	BAG3	O95817;Q53GY1;C9JFK9	O95817;Q53GY1;C9JFK9	BAG family molecular chaperone regulator 3	+	4.01207	8.30406	7.83715	7.87729	7.86139	7.79256	7.81	7.74308
INTS7	INTS7	Q9NVH2-4;Q9NVH2-3;Q9NVH2-2;Q9NVH2;A0A087WXK3;D3DT96;A0A087WYC2	Q9NVH2-4;Q9NVH2-3;Q9NVH2-2;Q9NVH2	Integrator complex subunit 7	+	4.01083	6.07306	7.41529	7.33007	7.25125	7.29471	7.31334	7.42266
PDLIM4	PDLIM4	P50479;P50479-2;C9J542	P50479;P50479-2	PDZ and LIM domain protein 4	+	4.00828	9.66477	8.44354	8.40749	8.37315	8.36912	8.34319	8.27706
TUBB3	TUBB3	Q9BV28;B2RBD5;A0A0B4J269;Q13509;Q53G92;Q13509-2;Q3ZCR3;G3V2A3;G3V5W4;G3V2R8;M0R042;G3V3R4;G3V2N6	Q9BV28;B2RBD5;A0A0B4J269;Q13509;Q53G92;Q13509-2;Q3ZCR3	Tubulin beta-3 chain	+	4.00564	6.62075	7.50995	7.635	7.43297	7.52252	NaN	NaN
RANGAP1	RANGAP1	A0A024R1U0;P46060;B4DY16;B4E0U0;Q9BSK3;H0Y4Q3;B0QYT5;B0QYT4;Q8WUS7;B0QYT6	A0A024R1U0;P46060;B4DY16;B4E0U0	Ran GTPase-activating protein 1	+	4.00479	9.7663	8.48661	8.45369	8.37341	8.45195	8.26809	8.2845
CIR	CIR	A0PJI7;Q86X95;H3BLY3;Q86X95-2	A0PJI7;Q86X95	Corepressor interacting with RBPJ 1	+	4.00428	8.01337	7.57332	7.45882	7.87244	7.85949	7.47461	7.47112
OGT	OGT	O15294;O15294-3;Q548W1;O15294-4;O15294-2;B4DTL6;C9JZL3;Q9H5T3	O15294;O15294-3;Q548W1;O15294-4;O15294-2	UDP-N-acetylglucosamine--peptide N-acetylglucosaminyltransferase 110 kDa subunit	+	4.0037	7.57478	7.93176	7.91907	7.82171	7.84608	7.68847	7.7504
GNAS	GNAS	Q5FWY2;P63092-3;P63092-2;P63092;P63092-4;Q5JWF2-2;Q5JWF2;B0AZR9;Q14455;S4R3E3;A0A0A0MR13;O60726;Q5JWE9;H0Y7F4;S4R3V9;Q8N2B4;A8K1Y9;P38405;P38405-2;A0A087WTB6;A2A2R6;O75633;Q5JWD1;O75632;H0Y7E8;A0A087WZE5;K7EQ80;K7EPE2;B4DHG7;A0A024R2Z1;Q5T697;B3KP89;P11488;P19087;P09471-2;P09471;A8MTJ3	Q5FWY2;P63092-3;P63092-2;P63092;P63092-4;Q5JWF2-2;Q5JWF2;B0AZR9;Q14455	Guanine nucleotide-binding protein G(s) subunit alpha isoforms short;Guanine nucleotide-binding protein G(s) subunit alpha isoforms XLas	+	3.99851	8.30808	7.99404	7.98897	8.00026	7.93104	8.00286	8.06138
NCAPD2	NCAPD2	B3KMS0;B4E0B7;B3KY03;Q15021;A0PJ76;E7EN77;Q6ZV00	B3KMS0;B4E0B7;B3KY03;Q15021;A0PJ76;E7EN77;Q6ZV00	Condensin complex subunit 1	+	3.99787	3.99493	6.2	6.2	6.77525	6.83525	6.74013	6.70553
HADHB	HADHB	P55084-2;P55084;B5MD38;F5GZQ3;B4DDC9;B4DY96;D6W539;C9JEY0;C9JE81;C9K0M0	P55084-2;P55084;B5MD38;F5GZQ3;B4DDC9;B4DY96;D6W539	Trifunctional enzyme subunit beta, mitochondrial;3-ketoacyl-CoA thiolase	+	3.99673	6.15319	7.35763	7.34803	7.40598	7.40887	7.47493	7.46552
NOC4L	NOC4L	Q9BVI4;F5H303	Q9BVI4	Nucleolar complex protein 4 homolog	+	3.99403	9.16248	8.19404	8.24358	8.23246	8.18096	8.33596	8.38209
C15orf52	C15orf52	Q6ZUT6;Q6ZUT6-4;Q6ZUT6-2;H0YM82;Q6ZUT6-3;H0YK65	Q6ZUT6;Q6ZUT6-4;Q6ZUT6-2	Uncharacterized protein C15orf52	+	3.9933	9.27541	8.23203	8.18167	8.20156	8.26498	8.20796	8.18486
DOCK6	DOCK6	Q96HP0;K7ESB7;B4DIL4;B7Z9U8;K7EKT0;K7EP20	Q96HP0;K7ESB7;B4DIL4;B7Z9U8	Dedicator of cytokinesis protein 6	+	3.99097	4.39687	6.70513	6.68599	6.69252	6.70254	6.71135	6.76896
CAAP1	CAAP1	Q9H8G2;B4DUP7;Q9H8G2-2	Q9H8G2;B4DUP7;Q9H8G2-2	Caspase activity and apoptosis inhibitor 1	+	3.98771	6.66842	7.4941	7.34084	7.42861	7.4367	7.49553	7.27121
TRMT1L	TRMT1L	B2R713;Q7Z2T5;B4DXX1;X6RK96;Q7Z2T5-2	B2R713;Q7Z2T5;B4DXX1	TRMT1-like protein	+	3.98277	5.78216	6.2	6.2	7.11133	7.07864	7.18806	6.97771
DSP	DSP	P15924;Q4LE79;P15924-2;P15924-3;B4E2A0;B4DKX6;B4DWT7;G1UI31;Q6ZP16	P15924;Q4LE79;P15924-2;P15924-3;B4E2A0;B4DKX6	Desmoplakin	+	3.98209	8.59019	8.13871	8.16741	8.22675	8.19435	8.22899	8.31532
MED16	MED16	Q9Y2X0-2;Q9Y2X0-3;Q9Y2X0;U3KQB4;U3KQ43;Q9Y2X0-5;Q9Y2X0-4;B9TWZ6;K7EKS6;B9TWZ8;A0A0J9YYC6;A0A0J9YXE6;A0A0J9YXA0;A0A0J9YXK9;A0A0J9YXL6;B9TX00;B9TWZ9;A0A0J9YW49;A0A0J9YY02;B9TX06;B9TX05;A0A0J9YXE7;B9TX09;B9TX07;B9TX04;B9TX02;B9TX03;B9TX01	Q9Y2X0-2;Q9Y2X0-3;Q9Y2X0;U3KQB4;U3KQ43;Q9Y2X0-5;Q9Y2X0-4;B9TWZ6;K7EKS6;B9TWZ8	Mediator of RNA polymerase II transcription subunit 16	+	3.97906	7.33494	7.77788	7.8086	7.62453	7.67418	7.6521	7.63676
CTPS1	CTPS1	P17812;B4DMB5;B4E1E0;P17812-2;B7Z9C4;A0A024RC00;Q9NRF8	P17812;B4DMB5;B4E1E0;P17812-2;B7Z9C4	CTP synthase 1;CTP synthase	+	3.9775	8.14466	8.00958	7.84018	7.85751	7.88217	7.76749	7.83204
EIF3A	EIF3A	Q24JU4;J9R021;Q14152-2;Q14152;Q7Z5T5;Q05BS0;Q6P1R0;Q3B770	Q24JU4;J9R021;Q14152-2;Q14152;Q7Z5T5;Q05BS0;Q6P1R0;Q3B770	Eukaryotic translation initiation factor 3 subunit A	+	3.95976	7.31466	7.77611	7.7485	7.73107	7.68737	7.88518	7.79557
GOLIM4	GOLIM4	F8W785;O00461	F8W785;O00461	Golgi integral membrane protein 4	+	3.95938	7.9194	7.62686	7.44345	7.77937	7.88655	7.59246	7.44823
SOAT1	SOAT1	B7ZAT6;P35610-3;P35610-2;P35610;B4DFD8;B1APM4	B7ZAT6;P35610-3;P35610-2;P35610;B4DFD8	O-acyltransferase;Sterol O-acyltransferase 1	+	3.95338	5.5724	7.11126	7.09114	7.13392	7.09562	7.08803	7.03157
BBS1	BBS1	Q8NFJ9-3;Q8NFJ9;Q8NFJ9-2;Q4G0L2;Q5HYI2;E7EQH1;B4DJZ7;E9PPR3;E9PR55;B4DYY3;E9PMB7;B4DH75	Q8NFJ9-3;Q8NFJ9;Q8NFJ9-2;Q4G0L2;Q5HYI2;E7EQH1;B4DJZ7	Bardet-Biedl syndrome 1 protein	+	3.94811	4.71048	6.58189	6.66239	6.65579	6.60282	6.75228	6.63764
MYL6	MYL6	F8VPF3;F8W1R7;J3KND3;G8JLA2;G3V1V0;B7Z6Z4;P60660-2;P60660;Q6IBG5;F8VZU9;G3V1Y7;F8W180;F8W1I5;A0A024RB31;B4E368;P14649;H0YI43;F8VXL3	F8VPF3;F8W1R7;J3KND3;G8JLA2;G3V1V0;B7Z6Z4;P60660-2;P60660;Q6IBG5;F8VZU9;G3V1Y7;F8W180	Myosin light polypeptide 6	+	3.94154	9.52967	8.36078	8.41425	8.31203	8.3901	8.32371	8.38383
KIF23	KIF23	H7BYN4;Q02241-2;Q02241;Q02241-3;H0YKQ5;H0YME6;H0YMJ4	H7BYN4;Q02241-2;Q02241;Q02241-3	Kinesin-like protein;Kinesin-like protein KIF23	+	3.94035	9.90634	8.52822	8.48982	8.51816	8.45705	8.44482	8.48464
DDX24	DDX24	G3V529;Q9GZR7;B4DM03;Q9GZR7-2;F5GYL3;Q59FS7;B4DKV2;B4E300;A0A087WXU8;Q7Z4X3;Q7Z4W0;B4DGI6	G3V529;Q9GZR7;B4DM03;Q9GZR7-2;F5GYL3;Q59FS7;B4DKV2;B4E300;A0A087WXU8;Q7Z4X3	ATP-dependent RNA helicase DDX24	+	3.94013	7.42805	7.69091	7.76359	7.70456	7.66832	7.76421	7.83164
NUP54	NUP54	Q53H29;Q7Z3B4-3;Q7Z3B4;Q53FD7;B4DRV5;Q7Z3B4-2;Q9NSY5	Q53H29;Q7Z3B4-3;Q7Z3B4;Q53FD7;B4DRV5;Q7Z3B4-2	Nucleoporin p54	+	3.93788	9.6405	8.3561	8.39016	8.36652	8.32948	8.33834	8.32176
PEX14	PEX14	O75381-2;O75381;B7Z4Z4	O75381-2;O75381;B7Z4Z4	Peroxisomal membrane protein PEX14	+	3.92783	7.38748	7.52879	7.50989	7.6888	7.64897	7.53461	7.52758
ERC1	ERC1	G8JLD3;X6RLX0;Q8IUD2-3;Q8IUD2;Q8IUD2-2;X6RM00;Q8IUD2-4;B4DG07;Q8IUD2-5;K7EPP6;K7EPD6;K7EP25	G8JLD3;X6RLX0;Q8IUD2-3;Q8IUD2;Q8IUD2-2;X6RM00;Q8IUD2-4;B4DG07;Q8IUD2-5	ELKS/Rab6-interacting/CAST family member 1	+	3.92681	8.0133	7.74115	7.76509	7.87543	7.79737	7.93523	7.95705
PUF60	PUF60	A0A0J9YVR6;E9PQ56;A0A0J9YWM1;H0YEM1;A0A0J9YYL3;A0A0J9YXJ8;A0A0J9YVP6;A0A0J9YXX5;Q9UHX1-4;Q9UHX1-6;Q9UHX1-3;Q9UHX1-5;Q9UHX1-2;Q9UHX1;E9PMU7;E9PN18;E9PL19;H0YCP8	A0A0J9YVR6;E9PQ56;A0A0J9YWM1;H0YEM1;A0A0J9YYL3;A0A0J9YXJ8;A0A0J9YVP6;A0A0J9YXX5;Q9UHX1-4;Q9UHX1-6;Q9UHX1-3;Q9UHX1-5;Q9UHX1-2;Q9UHX1;E9PMU7;E9PN18	Poly(U)-binding-splicing factor PUF60	+	3.92589	6.59264	7.94172	7.87638	7.79172	7.73186	7.9356	7.87965
FAM208B	FAM208B	Q5VWN6;Q5VWN6-2;Q6IPC8	Q5VWN6;Q5VWN6-2;Q6IPC8	Protein FAM208B	+	3.92575	6.16403	7.46547	7.36376	7.26378	7.32187	7.28258	7.35603
PABPC4	PABPC4	B1ANR0;Q6IQ30;Q13310-2;Q13310;Q13310-3;H0Y5F5;Q15164;Q53GL4;H0YEU6;Q147Y3;Q3B867;Q59GZ7;H0YCC8;P0CB38	B1ANR0;Q6IQ30;Q13310-2;Q13310;Q13310-3;H0Y5F5;Q15164;Q53GL4;H0YEU6;Q147Y3;Q3B867	Polyadenylate-binding protein;Polyadenylate-binding protein 4	+	3.92571	7.53251	7.71857	7.77357	7.72686	7.66204	7.67197	7.6778
CLK1	CLK1	Q9NRL6;B8ZZR0;F8WBF5;A0A087WVK0;B7ZA12;P49759;P49759-3;B7ZL31;A0A087WX74;B9EG64;Q9HAZ1	Q9NRL6;B8ZZR0;F8WBF5;A0A087WVK0;B7ZA12;P49759;P49759-3	Dual specificity protein kinase CLK1	+	3.91736	5.69663	7.38389	7.40214	7.38816	7.34163	7.34643	7.44003
LARP4	LARP4	Q71RC2-5;Q71RC2-3;Q71RC2;Q71RC2-4;Q71RC2-6;Q71RC2-2;Q96J85;X6RLN4;Q71RC2-7;Q8TBL5;A0A087WTL9;Q6P4E2;F8W1I4;F8VY40;F8W1Z5	Q71RC2-5;Q71RC2-3;Q71RC2;Q71RC2-4;Q71RC2-6;Q71RC2-2;Q96J85;X6RLN4;Q71RC2-7	La-related protein 4	+	3.91224	8.82854	8.22508	8.19739	8.1377	8.09279	8.22032	8.26288
TEX10	TEX10	A0A024R169;Q9NXF1-2;Q9NXF1;B4DQR0;B7Z9D5;B4E149;A0A0A0MSR3	A0A024R169;Q9NXF1-2;Q9NXF1;B4DQR0	Testis-expressed sequence 10 protein	+	3.9079	6.90882	7.55528	7.58572	7.41373	7.51476	7.55139	7.54819
CCT8	CCT8	Q53HU0;P50990;P50990-2;Q7Z759;P50990-3;H7C4C8;H7C2U0	Q53HU0;P50990;P50990-2;Q7Z759;P50990-3;H7C4C8	T-complex protein 1 subunit theta	+	3.8986	8.47012	8.14582	8.13868	8.0596	8.04657	7.91277	7.98492
LRPPRC	LRPPRC	E5KNY5;P42704;B4DSR0;B8ZZ38;A0A0C4DG06;C9JCA9	E5KNY5;P42704;B4DSR0	Leucine-rich PPR motif-containing protein, mitochondrial	+	3.89406	8.20686	7.94652	7.90899	7.87713	7.94	7.84834	7.87535
DNM2	DNM2	P50570-2;P50570-5;P50570;P50570-3;P50570-4;Q59G96;B4DJ53;K7EMQ3;Q9UPH5;Q6ZSZ9;A0A024R7C9;Q8N1K8;B3KUU8;E5RIK2;B3KPF2;E5RHK8;Q9UQ16-5;Q9UQ16-2;Q9UQ16-3;Q9UQ16;Q9UQ16-4	P50570-2;P50570-5;P50570;P50570-3;P50570-4;Q59G96	Dynamin-2	+	3.89379	7.44443	7.6605	7.75468	7.66879	7.69677	7.68731	7.68209
MRPS9	MRPS9	Q86WV4;P82933;H7BZC4	Q86WV4;P82933	28S ribosomal protein S9, mitochondrial	+	3.89336	5.63226	7.08196	7.15388	7.14811	7.06487	7.14327	7.20944
SYNJ1	SYNJ1	A0A0D9SGJ6;J3KQV8;O43426;B4E1Z3;J3KPK1;B9EGN3;C9JFZ1;O43426-4;O43426-2;Q1ZYQ4;B4DIP0;C9JW66;Q05CZ1	A0A0D9SGJ6;J3KQV8;O43426;B4E1Z3;J3KPK1;B9EGN3;C9JFZ1;O43426-4;O43426-2	Synaptojanin-1	+	3.89285	5.18383	7.08767	7.08689	7.01511	6.99266	NaN	NaN
DHX33	DHX33	B4DIS6;Q9H6R0;I3L1L6;Q9H6R0-2;Q9NPV4;Q05BE5;I3L0M5	B4DIS6;Q9H6R0;I3L1L6;Q9H6R0-2	Putative ATP-dependent RNA helicase DHX33	+	3.89054	7.44837	7.77108	7.84251	7.73117	7.78142	7.8131	7.87797
PIAS4	PIAS4	Q53H55;Q8N2W9;B3KMR4;Q05DS6	Q53H55;Q8N2W9;B3KMR4	E3 SUMO-protein ligase PIAS4	+	3.88903	7.71593	7.78361	7.87609	7.75478	7.8181	7.72412	7.84116
PRR12	PRR12	Q9ULL5-3;Q9ULL5-2;Q9ULL5	Q9ULL5-3;Q9ULL5-2;Q9ULL5	Proline-rich protein 12	+	3.88802	7.06692	7.34132	7.36297	7.35631	7.34606	7.3212	7.19595
RPS3	RPS3	P23396;E9PPU1;E9PL09;Q53G83;P23396-2;H0YEU2;F2Z2S8;H0YF32;H0YCJ7;Q9NQS8;E9PQ96;E9PSF4;E9PJH4;E9PK82;A7E2S3;H0YES8;E9PQX2	P23396;E9PPU1;E9PL09;Q53G83;P23396-2;H0YEU2;F2Z2S8;H0YF32;H0YCJ7;Q9NQS8	40S ribosomal protein S3	+	3.88361	9.83436	8.38389	8.38789	8.50042	8.42338	8.4288	8.40511
POLR2A	POLR2A	A0A0C4DGZ0;P24928;A0A087WWE2;B4DET1;P24928-2	A0A0C4DGZ0;P24928;A0A087WWE2	DNA-directed RNA polymerase;DNA-directed RNA polymerase II subunit RPB1	+	3.88101	8.13052	7.92285	7.93159	7.90439	7.85824	7.99054	8.03906
DDX6	DDX6	B2R858;P26196;Q8IV96	B2R858;P26196	Probable ATP-dependent RNA helicase DDX6	+	3.87334	7.73686	7.76852	7.76806	7.81015	7.79272	7.77283	7.73129
EPPK1	EPPK1	A0A075B730;A0A087X1U6;P58107	A0A075B730;A0A087X1U6;P58107	Epiplakin	+	3.87248	4.63881	6.85143	6.73244	6.88546	6.8477	6.90706	6.90194
DKFZp586K0821	DKFZp586K0821	Q9UF24;Q53FM7;O75489;E9PS48;O75489-2	Q9UF24;Q53FM7;O75489	NADH dehydrogenase [ubiquinone] iron-sulfur protein 3, mitochondrial	+	3.87099	7.51769	7.7619	7.60312	7.72566	7.6801	7.84558	7.82748
MDN1	MDN1	Q9NU22;Q6AI22;Q5T795;Q6ZVV6;M0QXR3;Q6PJJ1;REV__P21359-3;REV__P21359-5;REV__A8K1M1;REV__H0UIC3;REV__P21359-4;REV__J3KSB5;REV__P21359-2;REV__P21359-6;REV__P21359	Q9NU22	Midasin	+	3.86905	8.89612	8.17356	8.20674	8.16545	8.11886	8.14863	8.16832
ABI1	ABI1	Q8IZP0-3;Q8IZP0-5;Q8IZP0-9;B6VEX5;B6VEX4;B6VEX3;A0A0A0MRT6;Q8IZP0-10;Q8IZP0-8;Q8IZP0-7;Q8IZP0-2;Q8IZP0-4;Q8IZP0-6;Q8IZP0-12;Q8IZP0;Q59G41;B4DKX2;Q8IZP0-11	Q8IZP0-3;Q8IZP0-5;Q8IZP0-9;B6VEX5;B6VEX4;B6VEX3;A0A0A0MRT6;Q8IZP0-10;Q8IZP0-8;Q8IZP0-7;Q8IZP0-2;Q8IZP0-4;Q8IZP0-6;Q8IZP0-12;Q8IZP0;Q59G41	Abl interactor 1	+	3.8684	8.43775	7.95742	7.93712	7.95707	7.99634	7.9002	7.82789
EIF5B	EIF5B	Q8N5A0;A0A087WUT6;O60841;B3KM86;D3DVI5;A0JLR8;Q05CQ1	Q8N5A0;A0A087WUT6;O60841;B3KM86;D3DVI5	Eukaryotic translation initiation factor 5B	+	3.86718	7.3124	7.63826	7.58468	7.69335	7.69983	7.69476	7.68056
2021-09-08	44447	A0A087X142;B7ZVZ1;A6NMH6;A6NFQ9;F8W8I8;Q92599-2;Q92599-4;Q92599;Q92599-3;C9JV02;C9J4G8;A0A0A0MRP8	A0A087X142;B7ZVZ1;A6NMH6;A6NFQ9;F8W8I8;Q92599-2;Q92599-4;Q92599;Q92599-3	Septin-8	+	3.86531	8.2413	7.891	7.90499	7.97689	7.93845	7.77447	7.87478
BAG2	BAG2	B3KN59;B3KM36;O95816;O95816-2	B3KN59;B3KM36;O95816;O95816-2	BAG family molecular chaperone regulator 2	+	3.86278	9.48795	8.17829	8.22523	8.30462	8.39359	8.2953	8.30694
MBD1	MBD1	A8K654;B4DI41;Q9UIS9-4;Q9UIS9-11;Q9UIS9-8;Q9UIS9-7;Q9UIS9-5;Q9UIS9-10;Q9UIS9-2;Q9UIS9;Q9UIS9-9;Q9UIS9-12;K7EN65;K7EPZ6;B4DUR3;A0A0A0MS90;Q9UIS9-6;K7EMA9;Q59EP6	A8K654;B4DI41;Q9UIS9-4;Q9UIS9-11;Q9UIS9-8;Q9UIS9-7;Q9UIS9-5;Q9UIS9-10;Q9UIS9-2;Q9UIS9;Q9UIS9-9;Q9UIS9-12;K7EN65;K7EPZ6;B4DUR3;A0A0A0MS90;Q9UIS9-6	Methyl-CpG-binding domain protein 1	+	3.86156	5.97912	6.2	6.2	7.28176	7.25744	7.30653	7.33218
DNAJA3	DNAJA3	Q59E88;Q53G26;Q96EY1;B3KM81;Q96EY1-2;Q96EY1-3	Q59E88;Q53G26;Q96EY1;B3KM81;Q96EY1-2;Q96EY1-3	DnaJ homolog subfamily A member 3, mitochondrial	+	3.8615	6.42357	7.38748	7.37171	7.37845	7.35384	7.46841	7.50333
EHMT1	EHMT1	Q9H9B1-3;Q9H9B1;Q9H9B1-4;A0A0C4DGF8;A0A0D9SFX4;A0PJE0;A0A0D9SEQ1;A0A0D9SEP2;A0A0D9SFS4;A0A0D9SER3;A0A0D9SFG7;A0A0D9SF38	Q9H9B1-3;Q9H9B1;Q9H9B1-4;A0A0C4DGF8	Histone-lysine N-methyltransferase EHMT1	+	3.86017	6.37796	7.33078	7.343	7.21053	7.30944	7.2828	7.22868
DAP3	DAP3	P51398-2;P51398-3;P51398;V9GZ61;V9GYW1;V9GYA7;V9GZ03;V9GYJ9;V9GYL9;V9GYF7;V9GYC9;V9GYJ3;V9GY11	P51398-2;P51398-3;P51398;V9GZ61;V9GYW1;V9GYA7;V9GZ03;V9GYJ9;V9GYL9	28S ribosomal protein S29, mitochondrial	+	3.85895	6.02672	7.1758	7.21825	7.24812	7.21719	7.16794	7.13354
DNAJB4	DNAJB4	B4DNN2;Q59E89;Q9UDY4	B4DNN2;Q59E89;Q9UDY4	DnaJ homolog subfamily B member 4	+	3.8464	5.04943	6.93569	7.01653	7.0111	6.99111	6.93243	6.94794
TAF6	TAF6	B3KUR4;A4D299;J3KR72;P49848;P49848-3;P49848-2;C9JIS2;E5RHA1;C9J088;C9JFL8;C9JTY6;E5RKA5;F8WEJ7;C9J7C4	B3KUR4;A4D299;J3KR72;P49848;P49848-3;P49848-2	Transcription initiation factor TFIID subunit 6	+	3.84586	6.71699	7.39019	7.4177	7.41159	7.36327	7.27522	7.19791
SDAD1	SDAD1	E7EW05;Q9NVU7;B4DT66;Q9NVU7-2;F8W8T7;D6RC74	E7EW05;Q9NVU7;B4DT66;Q9NVU7-2	Protein SDA1 homolog	+	3.84313	8.31092	7.97865	7.94171	8.00954	7.94902	8.07828	8.06562
ZNF22	ZNF22	A0A024R7T4;P17026	A0A024R7T4;P17026	Zinc finger protein 22	+	3.84154	7.00575	7.43635	7.39101	7.36549	7.41365	7.55859	7.57594
EIF3C	EIF3C	B4DVU3;B4DDN4;B4DVQ5;A1KYQ7;A0A024QYU9;Q99613;B5ME19;B4DRU0;Q99613-2;A0A024QYX7;B3KNZ4;B4E2Z6;H3BPE4;Q3B7B9;H3BTY8;H3BPE3	B4DVU3;B4DDN4;B4DVQ5;A1KYQ7;A0A024QYU9;Q99613;B5ME19;B4DRU0;Q99613-2;A0A024QYX7;B3KNZ4;B4E2Z6	Eukaryotic translation initiation factor 3 subunit C;Eukaryotic translation initiation factor 3 subunit C-like protein	+	3.8374	7.04091	7.57334	7.71126	7.66854	7.55182	7.81585	7.69712
TAF2	TAF2	Q6P1X5;A0A024R9E6;B3KMD8;H0YC37;H0YB55	Q6P1X5;A0A024R9E6	Transcription initiation factor TFIID subunit 2	+	3.8283	10.5363	8.60276	8.62147	8.67988	8.62629	8.57735	8.5589
DHX37	DHX37	F5H3Y4;Q8IY37	F5H3Y4;Q8IY37	Probable ATP-dependent RNA helicase DHX37	+	3.82369	7.90666	7.92865	7.88113	7.87695	7.85388	8.01515	7.93136
JUP	JUP	A0A024R1X8;P14923;Q7KZ86	A0A024R1X8;P14923	Junction plakoglobin	+	3.82024	7.83398	7.56066	7.42995	7.86721	7.83992	8.01778	8.06752
C4B	C4B	Q9UNU2;A0A0G2JPR0;P0C0L4-2;P0C0L4;F5GXS0;A0A0G2JL54;P0C0L5;Q6U2M2;Q6U2L6;Q6U2K2;Q6U2H4;B4E344;CON__P01030;CON__ENSEMBL:ENSBTAP00000007350	Q9UNU2;A0A0G2JPR0;P0C0L4-2;P0C0L4;F5GXS0;A0A0G2JL54;P0C0L5	Complement C4-A;Complement C4 beta chain;Complement C4-A alpha chain;C4a anaphylatoxin;C4b-A;C4d-A;Complement C4 gamma chain;Complement C4-B;Complement C4 beta chain;Complement C4-B alpha chain;C4a anaphylatoxin;C4b-B;C4d-B;Complement C4 gamma chain	+	3.8187	7.77523	7.63181	7.73766	7.82215	7.76626	7.59412	7.52389
SEC61A1	SEC61A1	B3KNF6;B4DR61;P61619;P61619-3;B3KME8;B3KNG2;B3KQ68;F8W776;Q8TC24;Q9H9S3-2;Q9H9S3-3;Q9H9S3;H7C1Q9;C9JXC6;H7C069;A6NK38;F2Z2C7;A6NIF9;C9JJV4;B4DM08;Q9NVQ7	B3KNF6;B4DR61;P61619;P61619-3;B3KME8	Protein transport protein Sec61 subunit alpha isoform 1	+	3.81563	8.81459	8.20496	8.18044	8.13033	8.10938	8.20265	8.24615
MLH1	MLH1	H0Y818;Q5GJ64;Q53GX1;P40692;Q59EG3;B2R6K0;P40692-3;A0A024R2S9;P40692-2;B7Z821;A8W2L5;A0A087WX20;Q64FK0;F2Z298;E9PF25;A8W2J3;H0Y793;E7EUC9;A8W2K5;A8W2L8;Q0ZAJ5	H0Y818;Q5GJ64;Q53GX1;P40692;Q59EG3;B2R6K0;P40692-3;A0A024R2S9;P40692-2;B7Z821	DNA mismatch repair protein Mlh1	+	3.81481	7.21749	7.62163	7.74242	7.65118	7.62726	7.66175	7.66674
MFAP1	MFAP1	P55081	P55081	Microfibrillar-associated protein 1	+	3.81359	9.27509	8.38176	8.09117	8.21814	8.29647	8.39643	8.28547
SRI	SRI	C9J0K6;P30626-3;P30626-2;P30626;B4DHQ6	C9J0K6;P30626-3;P30626-2;P30626	Sorcin	+	3.81163	6.62796	7.42596	7.47719	7.5869	7.53126	8.13376	8.14678
SFXN1	SFXN1	Q9H9B4;S4R2X2;D6RFI0;D6RDG7;D6RAE9	Q9H9B4;S4R2X2;D6RFI0;D6RDG7	Sideroflexin-1	+	3.80934	7.03516	7.72727	7.70667	7.64108	7.64142	7.48212	7.48541
RPL11	RPL11	Q5VVD0;P62913;Q5VVC8;Q08ES8;P62913-2;Q5VVC9	Q5VVD0;P62913;Q5VVC8;Q08ES8;P62913-2;Q5VVC9	60S ribosomal protein L11	+	3.80688	8.65122	7.96537	8.00741	8.0406	8.10863	8.18061	8.07085
TMED10	TMED10	A0A024R6I3;Q53GF9;P49755;B4DZH3;G3V2K7;B4DL12	A0A024R6I3;Q53GF9;P49755;B4DZH3	Transmembrane emp24 domain-containing protein 10	+	3.8051	7.44962	7.58353	7.55687	7.72527	7.78674	7.70531	7.6324
EP300	EP300	Q09472;Q7Z6C1	Q09472;Q7Z6C1	Histone acetyltransferase p300	+	3.80429	7.24353	7.68187	7.74964	7.6183	7.63615	7.72501	7.6295
RPL34	RPL34	A0A024RDH8;P49207;Q5MK14	A0A024RDH8;P49207;Q5MK14	60S ribosomal protein L34	+	3.80356	8.96884	8.01803	8.03145	8.19413	8.13239	8.29885	8.21407
PLEC	PLEC	H0YDN1	H0YDN1	0	+	3.79935	10.5928	8.5225	8.3575	8.63079	8.72599	8.35603	8.3411
AHNAK2	AHNAK2	Q8IVF2-3;Q8IVF2;Q8IVF2-2	Q8IVF2-3;Q8IVF2	Protein AHNAK2	+	3.79398	5.74178	9.04903	9.08899	8.94184	8.91038	8.91242	8.91647
STT3B	STT3B	Q8TCJ2	Q8TCJ2	Dolichyl-diphosphooligosaccharide--protein glycosyltransferase subunit STT3B	+	3.78931	6.77211	7.08138	7.4947	7.57973	7.488	7.33973	7.37425
HSD17B10	HSD17B10	Q99714;Q99714-2;Q5H928	Q99714;Q99714-2	3-hydroxyacyl-CoA dehydrogenase type-2	+	3.78839	5.49694	7.13191	7.20691	7.11378	7.0769	7.24942	7.38837
MPRIP	MPRIP	B9EGI2;U6FSN9;Q6WCQ1;Q6WCQ1-2;Q6WCQ1-3;J3KSW8;H0Y2S9;Q8N236;H0Y7E2;Q9Y6X7;H7C3G6;A8CGI1;A8CGI0;Q5ZEZ6;J3KSK7;Q96EE5;J3QRL2	B9EGI2;U6FSN9;Q6WCQ1;Q6WCQ1-2;Q6WCQ1-3;J3KSW8;H0Y2S9;Q8N236	Tyrosine-protein kinase receptor;Myosin phosphatase Rho-interacting protein	+	3.78748	9.06079	8.2522	8.19237	8.21168	8.24343	8.21532	8.23006
EXOC6B	EXOC6B	Q9Y2D4;J3QT38;Q9Y2D4-2;Q9H8D6	Q9Y2D4;J3QT38;Q9Y2D4-2;Q9H8D6	Exocyst complex component 6B	+	3.78716	6.65075	7.5478	7.45362	7.44253	7.47343	7.59943	7.54185
SLC30A5	SLC30A5	Q9H9X0;Q8TAD4;Q9BTR6;Q9BY48;H0Y957;F6MF26;Q8TAD4-2	Q9H9X0;Q8TAD4;Q9BTR6;Q9BY48	Zinc transporter 5	+	3.78487	6.41147	7.14594	7.53891	7.35025	7.34671	7.17167	7.63846
GLE1	GLE1	Q53GS7;B3KMG0;A8K3B8;Q53GS7-2	Q53GS7;B3KMG0;A8K3B8;Q53GS7-2	Nucleoporin GLE1	+	3.78296	7.06294	7.69682	7.61763	7.50907	7.50927	7.49882	7.49279
CNOT1	CNOT1	A5YKK6-2;A5YKK6;A5YKK6-3;B4DYL7;A5YKK6-4;H3BMZ2;B3KPW6;H3BNB1;H3BVC9;B5MDN3;B7Z6X2;B3KS60	A5YKK6-2;A5YKK6;A5YKK6-3;B4DYL7;A5YKK6-4	CCR4-NOT transcription complex subunit 1	+	3.78157	8.61041	8.21701	8.20997	8.07831	8.15954	8.13072	8.14814
BUB3	BUB3	J3QT28;O43684-2;O43684;B4DDM6;J3QSX4	J3QT28;O43684-2;O43684;B4DDM6	Mitotic checkpoint protein BUB3	+	3.78145	10.0799	8.51408	8.54601	8.4765	8.56983	8.56588	8.50753
UQCRC1	UQCRC1	B4DUL5;P31930;B4DZB9	B4DUL5;P31930	Cytochrome b-c1 complex subunit 1, mitochondrial	+	3.78098	6.76142	7.51463	7.77924	7.49066	7.53291	7.58679	7.72467
CNOT7	CNOT7	H0YBT3;H0YAV9;Q96IQ6;B3KM57;Q9UIV1-2;Q9UIV1	H0YBT3;H0YAV9;Q96IQ6;B3KM57;Q9UIV1-2;Q9UIV1	CCR4-NOT transcription complex subunit 7	+	3.77405	4.62292	7.02449	6.72726	6.84234	6.81184	6.84423	6.76888
GNAI2	GNAI2	P04899;P04899-4;Q93020;B3KX51;Q96C71;P04899-6;P04899-3;P04899-5;P04899-2;B3KP24;Q6LCB5	P04899;P04899-4;Q93020;B3KX51;Q96C71;P04899-6;P04899-3;P04899-5;P04899-2;B3KP24	Guanine nucleotide-binding protein G(i) subunit alpha-2	+	3.77283	6.44064	7.33207	7.33327	7.39541	7.34074	7.22427	7.31844
FASN	FASN	P49327;Q6PJJ3	P49327	Fatty acid synthase;[Acyl-carrier-protein] S-acetyltransferase;[Acyl-carrier-protein] S-malonyltransferase;3-oxoacyl-[acyl-carrier-protein] synthase;3-oxoacyl-[acyl-carrier-protein] reductase;3-hydroxyacyl-[acyl-carrier-protein] dehydratase;Enoyl-[acyl-carrier-protein] reductase;Oleoyl-[acyl-carrier-protein] hydrolase	+	3.76671	7.51273	7.78388	7.78921	7.75433	7.718	7.74364	7.681
MLLT4	MLLT4	J3KN01;P55196;P55196-5;G1UI22;A8MQ02;P55196-3;P55196-1;Q5TIG5;P55196-2;P55196-6;H0Y8L4;H0Y8U8;H0Y948;F8W9I4;E9PFY5	J3KN01;P55196;P55196-5;G1UI22;A8MQ02;P55196-3;P55196-1;Q5TIG5;P55196-2;P55196-6	Afadin	+	3.76654	7.82829	7.83746	7.81073	7.75161	7.72944	7.87044	7.97989
TMA16	TMA16	D6RA57;H0Y9X1;Q96EY4;B7Z504	D6RA57;H0Y9X1;Q96EY4	Translation machinery-associated protein 16	+	3.76401	6.2555	7.60428	7.35675	7.40666	7.35786	7.25256	7.27882
NOL9	NOL9	Q5SY16	Q5SY16	Polynucleotide 5-hydroxyl-kinase NOL9	+	3.76357	6.6704	7.49826	7.59341	7.50206	7.56136	7.70128	7.73156
EHMT2	EHMT2	A0A0G2JIS2;A0A024RCN9;Q96KQ7-2;Q96KQ7;A0A0G2JRR0;A0A0G2JRN8;Q59FM7;B7Z852;A2ABF8;A0A0G2JIR1;A2ABF9;A0A0G2JK64;H0Y4K5;Q96KQ7-3	A0A0G2JIS2;A0A024RCN9;Q96KQ7-2;Q96KQ7;A0A0G2JRR0;A0A0G2JRN8;Q59FM7;B7Z852;A2ABF8;A0A0G2JIR1;A2ABF9;A0A0G2JK64	Histone-lysine N-methyltransferase EHMT2	+	3.76235	7.04335	7.56328	7.63755	7.59412	7.5252	7.51828	7.59715
STRAP	STRAP	Q9Y3F4;Q9Y3F4-2;B0AZV0;H0YH33	Q9Y3F4;Q9Y3F4-2;B0AZV0	Serine-threonine kinase receptor-associated protein	+	3.75494	8.85579	8.18424	8.11177	8.13931	8.10428	8.14925	8.06521
SLU7	SLU7	B2RBA0;O95391;A0A0C4DGD2;E5RGM7;E5RK41	B2RBA0;O95391	Pre-mRNA-splicing factor SLU7	+	3.75336	7.93209	7.9057	7.93217	7.80645	7.84356	7.88166	7.89809
ANAPC1	ANAPC1	Q9H1A4;H0Y564;B3KM59;F8WAS1	Q9H1A4;H0Y564	Anaphase-promoting complex subunit 1	+	3.75183	8.74959	8.18182	8.11197	8.10721	8.04139	8.02674	8.05362
PNN	PNN	A8K964;Q9H307;Q9H307-2;B4DTD4;B4E392;G3V5F0;G3V579	A8K964;Q9H307;Q9H307-2;B4DTD4	Pinin	+	3.74672	9.20056	8.20607	8.16773	8.17117	8.2545	8.4557	8.45134
MBOAT7	MBOAT7	B4DDH8;Q96N66;Q96N66-2;Q96N66-3;A9C4B8;H7C2M4;C9J4E9;A0A0G2JNX6;M0R1Z5	B4DDH8;Q96N66;Q96N66-2;Q96N66-3	Lysophospholipid acyltransferase 7	+	3.74671	8.01128	7.84574	7.91647	7.89827	7.83949	7.87035	7.85779
RNF2	RNF2	Q99496;Q99496-2;X6RFN3;A0A024RCR9;Q06587-2	Q99496;Q99496-2;X6RFN3	E3 ubiquitin-protein ligase RING2	+	3.74462	7.76343	7.80602	7.85677	7.82769	7.72443	7.89751	7.74561
AP1B1	AP1B1	Q10567-4;Q10567-3;Q10567-2;Q10567;C9J1E7;Q7Z3M8	Q10567-4;Q10567-3;Q10567-2;Q10567;C9J1E7	AP-1 complex subunit beta-1	+	3.74443	8.58331	8.02768	8.06055	8.02702	8.11083	8.08329	8.04013
STAU2	STAU2	A0A0A0MTC4;A0A0A0MTC6;E9PH62;A0A0A0MTC5;A0A024R7X7;Q9NUL3-6;Q9NUL3-7;Q9NUL3-2;Q9NUL3;E5RJN7;A0A0A0MTD1;Q2TBD5;F8VPI7;Q4LE57;E7EPX0;E7EVJ4;Q9NUL3-8;Q9NUL3-3;G5EA18;Q9NUL3-4;E7EVI1;B7Z1P6;A8K276;E5RJ67;H0YBY0;E5RFK1	A0A0A0MTC4;A0A0A0MTC6;E9PH62;A0A0A0MTC5;A0A024R7X7;Q9NUL3-6;Q9NUL3-7;Q9NUL3-2;Q9NUL3;E5RJN7;A0A0A0MTD1;Q2TBD5;F8VPI7;Q4LE57;E7EPX0;E7EVJ4;Q9NUL3-8;Q9NUL3-3;G5EA18;Q9NUL3-4;E7EVI1;B7Z1P6;A8K276;E5RJ67	Double-stranded RNA-binding protein Staufen homolog 2	+	3.74398	8.12494	7.93797	7.90127	7.9959	7.89087	7.94945	8.00043
NDUFS2	NDUFS2	Q53HG2;O75306-2;O75306;B7Z792;B7Z9L2	Q53HG2;O75306-2;O75306;B7Z792	NADH dehydrogenase [ubiquinone] iron-sulfur protein 2, mitochondrial	+	3.74332	7.03119	7.18568	7.17684	7.09687	7.14687	7.20539	7.28142
YTHDF1	YTHDF1	Q9BYJ9;B4DT65;B3KTL8;Q9BYJ9-2	Q9BYJ9;B4DT65;B3KTL8	YTH domain-containing family protein 1	+	3.74318	7.82868	7.39387	7.64489	7.6474	7.81794	7.47518	7.78193
GLI2	GLI2	P10070;Q6RSW2;Q0VGA0;A0A024RAG5;Q59FV5;P10070-4;P10070-3;P10070-2;P10070-1;Q1PSX1;H7C1U2;F2Z2B4;Q1PSW9;B4DT63;Q6RSW0;Q6RSW1;H0YG23	P10070;Q6RSW2;Q0VGA0;A0A024RAG5;Q59FV5;P10070-4;P10070-3;P10070-2;P10070-1	Zinc finger protein GLI2	+	3.73693	10.7805	7.4648	7.10305	7.1821	7.19973	6.95737	7.01246
SCFD1	SCFD1	Q53GW1;Q8WVM8;B7Z738;Q8WVM8-2;Q8WVM8-3;B7Z5N7;J3KNG4;G3V3K9;G3V4I1;G3V5F3;G3V2M8;G3V363;H0YJS6	Q53GW1;Q8WVM8;B7Z738;Q8WVM8-2;Q8WVM8-3;B7Z5N7	Sec1 family domain-containing protein 1	+	3.73602	7.7462	7.80638	7.8246	7.85721	7.82968	7.80069	7.79115
PPP1R9B	PPP1R9B	D3DTX6;Q96SB3;B3KNT0;Q96B17	D3DTX6;Q96SB3	Neurabin-2	+	3.73403	7.34852	7.60479	7.58327	7.66277	7.59233	7.62369	7.71575
UBA52	UBA52	M0R1V7;J3QS39;Q49A90;J3QTR3;F5H6Q2;Q3MIH3;F5GYU3;F5H2Z3;F5H265;Q5UGI3;B4DV12;F5H388;Q5RKT7;B2RDW1;F5H747;F5GXK7;J3QKN0;Q5U5U6;Q5PY61;Q9UFQ0;Q96C32;Q96MH4;L8B4I8;L8B196;Q96H31;L8B4R0;A8K674;L8B4Z6;L8B4M0;L8B4J3;Q66K58;Q59EM9;P62987;P62979;P0CG47;P0CG48;J3QSA3;F5GZ39;J3QLP7;J3QRK5;M0R1M6;Q8WYN9;M0R2S1	M0R1V7;J3QS39;Q49A90;J3QTR3;F5H6Q2;Q3MIH3;F5GYU3;F5H2Z3;F5H265;Q5UGI3;B4DV12;F5H388;Q5RKT7;B2RDW1;F5H747;F5GXK7;J3QKN0;Q5U5U6;Q5PY61;Q9UFQ0;Q96C32;Q96MH4;L8B4I8;L8B196;Q96H31;L8B4R0;A8K674;L8B4Z6;L8B4M0;L8B4J3;Q66K58;Q59EM9;P62987;P62979;P0CG47;P0CG48;J3QSA3;F5GZ39;J3QLP7;J3QRK5	Ubiquitin-60S ribosomal protein L40;Ubiquitin;60S ribosomal protein L40;Ubiquitin-40S ribosomal protein S27a;Ubiquitin;40S ribosomal protein S27a;Polyubiquitin-B;Ubiquitin;Polyubiquitin-C;Ubiquitin	+	3.72984	6.89945	7.43233	7.44014	7.56983	7.5122	7.50155	7.37742
TOMM70A	TOMM70A	O94826;B4DZ87;B3KQK5;B3KQK0	O94826;B4DZ87	Mitochondrial import receptor subunit TOM70	+	3.72301	8.24334	8.01157	7.96255	7.91205	8.00082	7.79917	7.7081
TJP2	TJP2	A0A024R233;Q9UDY2-6;Q9UDY2-3;Q9UDY2;Q9UDY2-7;B7Z954;B7Z2R3;A0A024R225;Q9UDY2-4;Q9UDY2-2;Q9UDY2-5;U3KQJ2;B1AN86;B1AN85	A0A024R233;Q9UDY2-6;Q9UDY2-3;Q9UDY2;Q9UDY2-7;B7Z954;B7Z2R3;A0A024R225;Q9UDY2-4;Q9UDY2-2;Q9UDY2-5	Tight junction protein ZO-2	+	3.72278	8.20264	8.00299	8.11153	7.97014	7.91427	8.01824	7.98932
CSTF2	CSTF2	B4DUD5;E7EWR4;B3V096;P33240-2;P33240;E9PID8;A0A0A0MT56	B4DUD5;E7EWR4;B3V096;P33240-2;P33240;E9PID8	Cleavage stimulation factor subunit 2	+	3.71722	8.90139	8.16557	8.18213	8.21248	8.10738	8.26623	8.18424
PAWR	PAWR	Q96IZ0;H0YI16;A0A0B4J260;F8W1M8	Q96IZ0;H0YI16	PRKC apoptosis WT1 regulator protein	+	3.7165	6.34285	7.40611	7.34132	7.3104	7.38083	7.1525	7.01737
MYO1B	MYO1B	E9PDF6;B0I1S9;O43795-2;O43795;H7C2Y7;B3KQI2;E7EQD9;Q05CR5;C9JYW1;Q14777;C9JUP5;B2R643;Q9UBC5	E9PDF6;B0I1S9;O43795-2;O43795	Unconventional myosin-Ib	+	3.71295	8.41759	7.948	7.9764	8.02457	7.96277	7.7648	7.77463
RPL15	RPL15	A0A024R2Q4;P61313;E7EQV9;E7ENU7;E7EX53;B4DLP4;P61313-2;B4DEN1;E7ERA2;A4D1Q5	A0A024R2Q4;P61313;E7EQV9;E7ENU7;E7EX53;B4DLP4	Ribosomal protein L15;60S ribosomal protein L15	+	3.70897	9.93914	8.60185	8.53522	8.59628	8.52578	8.70451	8.64042
JUN	JUN	P05412;Q6FHK0	P05412;Q6FHK0	Transcription factor AP-1	+	3.70742	6.55943	6.2	6.2	7.45194	7.40228	NaN	NaN
ZNF687	ZNF687	F8WCX2;Q8N1G0-2;Q8N1G0;H0Y5I5	F8WCX2;Q8N1G0-2;Q8N1G0;H0Y5I5	Zinc finger protein 687	+	3.70726	7.2607	7.66469	7.70146	7.70752	7.62147	7.62403	7.60324
FRMD6	FRMD6	G3V4T7;B3KX30;B2RE19;Q96NE9-2;Q96NE9;Q96NE9-3;G3V2L4;H0YJC1;Q5HYC4	G3V4T7;B3KX30;B2RE19;Q96NE9-2;Q96NE9	FERM domain-containing protein 6	+	3.70438	5.65822	7.14327	7.16536	7.14479	7.0992	7.10524	6.9417
RPS13	RPS13	P62277;J3KMX5;E9PS50	P62277;J3KMX5	40S ribosomal protein S13	+	3.70359	12.269	9.07507	9.06333	9.18121	9.29152	9.13628	9.2096
RNF40	RNF40	A8K6K1;A0A024QZG0;O75150;H3BP71;O75150-3;O75150-4;B4DMM1;Q6ZN99;B4DFU2;B3KQV1;B4DEN2;H3BQ99;H3BUL6;I3L332;H3BS50;A0A087WTK2;B4E313	A8K6K1;A0A024QZG0;O75150;H3BP71;O75150-3;O75150-4;B4DMM1	E3 ubiquitin-protein ligase BRE1B	+	3.70054	8.87912	7.89375	8.01203	8.03153	8.09594	7.91166	7.92759
MAP1S	MAP1S	A8K940;Q66K74-2;Q66K74;M0QXQ9;M0R1J2;M0QY41	A8K940;Q66K74-2;Q66K74	Microtubule-associated protein 1S;MAP1S heavy chain;MAP1S light chain	+	3.69691	7.39431	7.65844	7.79464	7.67204	7.64522	7.69923	7.60123
RAB5C	RAB5C	A0A024R1U4;P51148;P51148-2;K7ERI8;K7ERQ8;F8VWU4;F8VVZ0;F8VUA5;F8VVK3;K7ENY4;A0A024RB09;A0A024R2K1;P61020-2;P20339-2;P61020;P20339;F8WCY6;F8WD79;F8VPW9;F8VSF8;F8VWZ7;Q6FI54;A0A0A1HAN9	A0A024R1U4;P51148;P51148-2;K7ERI8;K7ERQ8;F8VWU4;F8VVZ0;F8VUA5;F8VVK3;K7ENY4;A0A024RB09;A0A024R2K1;P61020-2;P20339-2;P61020;P20339	Ras-related protein Rab-5C;Ras-related protein Rab-5B;Ras-related protein Rab-5A	+	3.6936	7.11218	7.45788	7.39742	7.60827	7.57162	7.57103	7.56674
TTC37	TTC37	Q6PGP7;D6RCE2;D6RDA0	Q6PGP7	Tetratricopeptide repeat protein 37	+	3.69276	7.50109	7.86452	7.83789	7.67836	7.70055	7.70153	7.82662
EHD4	EHD4	A0A087WUA5;A8K9B9;A0A024R9N6;Q9H223	A0A087WUA5;A8K9B9;A0A024R9N6;Q9H223	EH domain-containing protein 4	+	3.69274	9.29948	8.20322	8.22768	8.23047	8.31629	8.15546	8.11859
SRSF9	SRSF9	Q13242;A8K3M9;H0YIB4;S4R3G0;B4DFT9	Q13242;A8K3M9;H0YIB4;S4R3G0;B4DFT9	Serine/arginine-rich splicing factor 9	+	3.68608	3.21896	8.39998	8.46196	8.57027	8.58169	8.74006	8.69135
MED22	MED22	E9PGW7;Q5T8T7;E7EN96;Q5T8T8;A0A024R8C5;Q15528-2;Q15528;Q5T8T6	E9PGW7;Q5T8T7;E7EN96;Q5T8T8;A0A024R8C5;Q15528-2;Q15528	Mediator of RNA polymerase II transcription subunit 22	+	3.68405	8.30517	7.87108	8.11793	8.0122	7.96	7.7697	7.84209
SGPL1	SGPL1	O95470;H0Y3V8;H7BXL7	O95470	Sphingosine-1-phosphate lyase 1	+	3.6762	8.55064	8.12054	8.04195	8.1229	8.04513	8.12969	8.04458
PUM1	PUM1	H0YEH2;Q14671;E9PR38;Q5T1Z4;Q5T1Z8;Q14671-4;Q14671-2;Q14671-3;B4DU15;H0YDK8;B3KU37;H0YDC5;H0YC97;D5HR47;D5HR46;E9PMX1	H0YEH2;Q14671;E9PR38;Q5T1Z4;Q5T1Z8;Q14671-4;Q14671-2;Q14671-3;B4DU15;H0YDK8;B3KU37	Pumilio homolog 1	+	3.67587	8.49082	7.96149	8.04887	8.0267	7.95734	7.91172	7.85285
DDX50	DDX50	B4DW97;Q9BQ39;B4DED6;A0A087WVC1;K0J110;Q9NTA9;Q53FI9;S4R3V4;S4R3G6	B4DW97;Q9BQ39;B4DED6;A0A087WVC1;K0J110;Q9NTA9	ATP-dependent RNA helicase DDX50	+	3.67101	9.57856	8.41091	8.43764	8.45258	8.39145	8.45404	8.42846
ANAPC5	ANAPC5	F5H0F9;Q9UJX4;Q9UJX4-3;H0YFB5;F5H0N1;B7Z6Z3;F5GY68;B4DFK4;Q49A41;Q9UJX4-2;F5H3S5;F5GZ05;Q9Y2B7	F5H0F9;Q9UJX4;Q9UJX4-3;H0YFB5	Anaphase-promoting complex subunit 5	+	3.66919	7.56612	7.86602	7.84537	7.7065	7.77008	7.76086	7.84811
KIF2C	KIF2C	Q99661;B7Z6Q6;A8K3S3;Q99661-2;B7Z7M6;Q8N5N1;Q5JR89;Q5JR91;H0Y5Z9;B4DY48;Q8N4N8	Q99661;B7Z6Q6;A8K3S3;Q99661-2;B7Z7M6;Q8N5N1	Kinesin-like protein KIF2C;Kinesin-like protein	+	3.66897	9.03245	8.20933	8.25159	8.17609	8.25103	8.1825	8.1321
DNAJC7	DNAJC7	B4DKK3;B7Z9W6;A8K4T2;Q99615-2;Q99615;Q59EH7;K7EPP7;K7ESP1;K7EIH8;K7EJL5;K7EN19;K7EJV7;K7ER44	B4DKK3;B7Z9W6;A8K4T2;Q99615-2;Q99615;Q59EH7	DnaJ homolog subfamily C member 7	+	3.66494	6.36084	7.1469	7.22459	7.3583	7.29495	7.29281	7.19825
FAF2	FAF2	Q96CS3;B4E2M8	Q96CS3;B4E2M8	FAS-associated factor 2	+	3.66465	6.80002	7.66913	7.51218	7.70845	7.63916	7.70013	7.66605
CAV1	CAV1	Q2TNI1;Q03135;A9XTE5;Q59E85;E9PCT5;C9JKI3;Q7Z4F3;A0A024R757;Q03135-2;A0A024R2D8;P56539	Q2TNI1;Q03135;A9XTE5;Q59E85;E9PCT5	Caveolin;Caveolin-1	+	3.66291	9.24732	8.00702	8.01111	8.08707	8.27715	8.26229	8.25035
IFI16	IFI16	D3DUZ3;Q16666-2;Q16666;Q16666-3;Q16666-6;H3BM18;X6RHM1;H3BVE6;X6RHR0;H3BR88;Q6K0P9-6;Q6K0P9-5;Q6K0P9-4;Q6K0P9-3;Q6K0P9-2;Q6K0P9;H3BR65	D3DUZ3;Q16666-2;Q16666;Q16666-3;Q16666-6;H3BM18;X6RHM1	Gamma-interferon-inducible protein 16	+	3.66057	7.43163	7.52598	7.53448	7.71551	7.66069	7.72011	7.5929
PIK3C3	PIK3C3	B4DPV9;A8MYT4;Q8NEB9;M0R308	B4DPV9;A8MYT4;Q8NEB9;M0R308	Phosphatidylinositol 3-kinase;Phosphatidylinositol 3-kinase catalytic subunit type 3	+	3.65818	4.39134	6.2	6.2	6.77595	6.74225	6.70609	6.69598
EMC2	EMC2	Q53HG5;A8K4K9;Q15006;E5RGJ2;H0YAS9	Q53HG5;A8K4K9;Q15006	ER membrane protein complex subunit 2	+	3.65634	6.04955	6.2	6.2	7.24443	7.19637	NaN	NaN
PPHLN1	PPHLN1	F8W6A0;B7Z8M9;B7Z695;Q8NEY8-3;B7Z8L1;Q8NEY8;F8WF16;B7Z615;Q8NEY8-5;Q8NEY8-7;F8VPY7;F8VWU8	F8W6A0;B7Z8M9;B7Z695;Q8NEY8-3;B7Z8L1;Q8NEY8;F8WF16;B7Z615;Q8NEY8-5	Periphilin-1	+	3.65191	9.11156	7.77184	7.4866	7.66583	7.60687	7.55126	7.56698
RPL27	RPL27	E4W6B6;B2R4D8;A0A024R1V4;P61353;K7ELC7;K7EQQ9;Q6LCU2;K7ERY7	E4W6B6;B2R4D8;A0A024R1V4;P61353;K7ELC7;K7EQQ9	60S ribosomal protein L27	+	3.65174	11.0495	8.77461	8.74125	8.84544	8.74127	8.73334	8.72564
USP7	USP7	B7Z855;B7ZAX6;Q6U8A4;Q93009-3;Q93009;B7Z7T5;H3BND8;F5H2X1;B7Z842	B7Z855;B7ZAX6;Q6U8A4;Q93009-3;Q93009;B7Z7T5;H3BND8	Ubiquitin carboxyl-terminal hydrolase;Ubiquitin carboxyl-terminal hydrolase 7	+	3.65027	4.41692	6.2	6.2	6.81698	6.8407	NaN	NaN
CHD1	CHD1	O14646-2;O14646;B3KT33;H0Y8V4;Q7Z4M7;A0A087WVF4	O14646-2;O14646	Chromodomain-helicase-DNA-binding protein 1	+	3.64888	8.41478	7.86807	7.86567	7.91415	8.0117	8.19975	8.2178
AGPS	AGPS	O00116;B7Z3Q4;Q53SG6;Q53SN7;B7ZAC5;B8ZZ81	O00116;B7Z3Q4;Q53SG6	Alkyldihydroxyacetonephosphate synthase, peroxisomal	+	3.64883	7.71448	7.74512	7.7895	7.71771	7.78293	7.67139	7.63864
USP36	USP36	A0A024R8V6;Q9P275;Q9P275-2;B3KMW2;A0A075B784;Q9H9C5;E9PEW0;K7EIH0;K7EMM6;K7EKN3;K7EKL7;K7ELR5;Q8IXW9	A0A024R8V6;Q9P275;Q9P275-2;B3KMW2;A0A075B784	Ubiquitin carboxyl-terminal hydrolase;Ubiquitin carboxyl-terminal hydrolase 36	+	3.64742	8.75938	8.18293	8.00535	8.03161	8.11524	8.1521	8.15333
SPATA5	SPATA5	Q8NB90;Q8NB90-2;Q8NB90-3	Q8NB90;Q8NB90-2;Q8NB90-3	Spermatogenesis-associated protein 5	+	3.64611	7.48997	7.61455	7.75374	7.73498	7.67051	7.66231	7.72591
RAI14	RAI14	Q9P0K7-4;Q9P0K7-3;Q9P0K7;Q9P0K7-2;B4DNL3;B3KMZ9;D6RB25;D6RBW6;D6RB27;D6R9G4;D6RBY4;D6REL2;D6R9G6;D6RF74;D6RE17	Q9P0K7-4;Q9P0K7-3;Q9P0K7;Q9P0K7-2;B4DNL3	Ankycorbin	+	3.63775	8.30636	7.93045	7.85545	7.91586	7.95377	7.90907	7.91665
HSP90AA1	HSP90AA1	Q2VPJ6;K9JA46;P07900;P07900-2;Q86U12;Q8TBA7;O75322;G3V2J8;Q96HX7;Q58FG0	Q2VPJ6;K9JA46;P07900;P07900-2;Q86U12;Q8TBA7;O75322	Heat shock protein HSP 90-alpha	+	3.63753	6.37055	7.3153	7.4174	7.39625	7.43244	7.05595	7.2217
PRPF4	PRPF4	Q6IAP9;Q5T1M7;Q59EL4;O43172-2;O43172;B2R7V4	Q6IAP9;Q5T1M7;Q59EL4;O43172-2;O43172;B2R7V4	U4/U6 small nuclear ribonucleoprotein Prp4	+	3.63557	8.41192	8.03326	8.08952	7.9925	8.04403	8.09882	8.03711
TMED9	TMED9	B2R8A2;A0A024R7M0;Q9BVK6	B2R8A2;A0A024R7M0;Q9BVK6	Transmembrane emp24 domain-containing protein 9	+	3.63262	6.89708	6.2	6.2	7.53171	7.61171	7.4846	7.3838
RPL10A	RPL10A	P62906;Q1JQ76;A0A024RCW3	P62906;Q1JQ76;A0A024RCW3	60S ribosomal protein L10a;Ribosomal protein	+	3.63139	10.5095	8.56989	8.56826	8.59383	8.68174	8.64579	8.66441
PES1	PES1	B5MCF9;B2RDF2;O00541-2;O00541;B3KXD6;B3KTZ6;H7C267;H7BYY8;Q6ZUE0	B5MCF9;B2RDF2;O00541-2;O00541;B3KXD6;B3KTZ6	Pescadillo homolog	+	3.62934	8.44251	7.99327	8.12401	7.90461	8.08135	8.15152	8.14535
TRIO	TRIO	O75962-2;O75962;D3DTD2;O75962-5;O75962-4;E7EWP2;E7EPJ7;F5H228;B4E3M5;Q7Z2K2;A0A087X139;C9IZQ6;H7BXZ5;J3QSW6;O60229-2;O60229;H7C0I9;O75962-3;O60229-3	O75962-2;O75962;D3DTD2;O75962-5;O75962-4;E7EWP2;E7EPJ7;F5H228;B4E3M5	Triple functional domain protein	+	3.62743	8.40368	8.03395	8.00273	8.0683	8.02999	8.08916	8.04497
CDC23	CDC23	Q9UJX2;Q9UJX2-3;D6RBY8;D6RCF8;Q9UJX2-2	Q9UJX2;Q9UJX2-3	Cell division cycle protein 23 homolog	+	3.62332	7.84737	7.93419	7.92256	7.86064	7.79689	7.79305	7.79194
UPF1	UPF1	A0A024R7L5;A0A024R7L8;Q92900-2;Q92900;B3KY55;A0A059XBJ1;A0A059XAL2;A0A059XAJ5;A0A059XG67;A0A059X4U2;A0A059XG73;A0A059XBJ6;A0A059XAM1;Q6ZUC8	A0A024R7L5;A0A024R7L8;Q92900-2;Q92900	Regulator of nonsense transcripts 1	+	3.62016	8.83099	8.18628	8.20303	8.07991	8.17406	8.21235	8.22515
BMS1	BMS1	Q14692	Q14692	Ribosome biogenesis protein BMS1 homolog	+	3.61559	8.94776	8.08849	8.01791	8.21224	8.15779	8.28865	8.26548
PSMC4	PSMC4	A8K2M0;P43686-2;P43686	A8K2M0;P43686-2;P43686	26S protease regulatory subunit 6B	+	3.61048	4.08185	6.57969	6.65172	6.67484	6.65503	6.68324	6.63361
LBR	LBR	A0A024R3R5;Q14739;C9JXK0;B4E0Z3	A0A024R3R5;Q14739;C9JXK0	Lamin-B receptor	+	3.60814	7.2198	7.29541	7.46697	7.53038	7.4993	7.50438	7.31389
RFC2	RFC2	B5BUD2;P35250;Q75MT5;P35250-2;A0A087WVY3;H7C5P4;H7C596;H7C5S7;H7C5P1;H7C5Q7;F8WC37;H7C5A0;H7C5G4	B5BUD2;P35250;Q75MT5;P35250-2;A0A087WVY3	Replication factor C subunit 2	+	3.60632	9.08747	8.22559	8.2381	8.24652	8.16444	8.17615	8.1803
EMC1	EMC1	Q8N766-4;Q8N766-3;Q8N766-2;Q8N766;H7C4E3	Q8N766-4;Q8N766-3;Q8N766-2;Q8N766	ER membrane protein complex subunit 1	+	3.604	6.48891	7.43629	7.32271	7.34349	7.45292	7.2835	7.27133
RNPS1	RNPS1	H3BMM9;H3BTC0;D3DU92;Q15287-2;Q15287;H3BV80;H3BMS0;Q15287-3;H3BPG5;A0A024R9P1;H3BTR6;H3BUG0;H3BTY0;H3BNU7;H3BUL0	H3BMM9;H3BTC0;D3DU92;Q15287-2;Q15287;H3BV80;H3BMS0;Q15287-3;H3BPG5;A0A024R9P1	RNA-binding protein with serine-rich domain 1	+	3.60178	8.67159	7.95291	7.9725	8.06577	8.03814	8.18224	8.20224
ZNF592	ZNF592	Q92610;H0YM74	Q92610;H0YM74	Zinc finger protein 592	+	3.60007	7.88089	7.74977	7.81663	7.8699	7.79138	7.86256	7.83013
FMNL3	FMNL3	F8W1F5;Q8IVF7;Q8N4Y7;Q9NSL0;Q8IVF7-2;Q8IVF7-3;B3KT32;C9IZY8;Q6ZN96;B3KXD8;Q96PY5;Q96PY5-3	F8W1F5;Q8IVF7;Q8N4Y7;Q9NSL0;Q8IVF7-2;Q8IVF7-3	Formin-like protein 3	+	3.59791	4.9876	7.0267	7.09188	7.01423	7.04564	7.04427	6.99597
CACTIN	CACTIN	Q8WUQ7;Q8WUQ7-2;B4DSX7;K7EMQ0;K7ENY9;K7EIU6	Q8WUQ7;Q8WUQ7-2;B4DSX7	Cactin	+	3.59596	6.91476	7.54162	7.41234	7.60049	7.55154	7.71047	7.63956
GTF3C3	GTF3C3	Q9Y5Q9;Q9Y5Q9-2;H7C0C0;F8WC64;H7BZV8	Q9Y5Q9;Q9Y5Q9-2	General transcription factor 3C polypeptide 3	+	3.59342	6.50736	7.53315	7.57372	7.44224	7.38643	7.43643	7.47628
RAPH1	RAPH1	C9K0J5;Q70E73;C9J164;Q70E73-5;Q70E73-2;Q70E73-8;Q70E73-7;Q70E73-4;Q70E73-3;Q70E73-9;Q70E73-6	C9K0J5;Q70E73;C9J164;Q70E73-5;Q70E73-2;Q70E73-8;Q70E73-7;Q70E73-4;Q70E73-3;Q70E73-9;Q70E73-6	Ras-associated and pleckstrin homology domains-containing protein 1	+	3.59122	5.79357	7.11153	7.29398	7.1664	7.07346	7.14107	7.19123
ZNF148	ZNF148	Q8TDH4;B2RAI2;Q9UQR1;A0A0A0MTF7;Q4FD37;Q8IWK7;Q15552;C9JRX0;C9K0U4;C9J6Y6;G5E9X2;Q9UQR1-2	Q8TDH4;B2RAI2;Q9UQR1;A0A0A0MTF7;Q4FD37	Zinc finger protein 148	+	3.58955	7.27468	7.80981	7.86236	7.73943	7.65273	7.71699	7.66666
MMTAG2	MMTAG2	Q9BU76-4;Q9BU76;Q9BU76-3;Q9BU76-2	Q9BU76-4;Q9BU76;Q9BU76-3;Q9BU76-2	Multiple myeloma tumor-associated protein 2	+	3.5886	10.0564	8.47515	8.49205	8.55502	8.48609	8.47534	8.46997
GOSR1	GOSR1	B4DQA8;Q96QI9;K7EJC8;E9PCW1;A8K5R6;O95249;F6RU00;G5E9T8;A0A087WYX5;O95249-2	B4DQA8;Q96QI9;K7EJC8;E9PCW1;A8K5R6;O95249;F6RU00;G5E9T8;A0A087WYX5;O95249-2	Golgi SNAP receptor complex member 1	+	3.58607	5.30054	6.86924	6.81846	7.05003	7.00406	7.18407	6.8579
ABT1	ABT1	A0A024R029;Q9ULW3	A0A024R029;Q9ULW3	Activator of basal transcription 1	+	3.58575	8.02154	7.96781	7.89972	7.88387	7.78651	7.9314	7.83198
KIF22	KIF22	B7Z9T5;A0A024R632;H3BRB3;Q14807-2;Q14807;H3BTH5;Q14985;O60846;Q7LE35;I3L306;Q14984	B7Z9T5;A0A024R632;H3BRB3;Q14807-2;Q14807	Kinesin-like protein;Kinesin-like protein KIF22	+	3.58208	6.54901	7.36397	7.53559	7.29305	7.36067	7.30222	7.50999
UTP18	UTP18	B2RAX6;Q9Y5J1;J3KSR7;J3QRG0;J3QR85;J3QLD6	B2RAX6;Q9Y5J1	U3 small nucleolar RNA-associated protein 18 homolog	+	3.58102	9.05374	8.03318	8.05934	8.19706	8.06908	8.11194	8.01481
CNOT3	CNOT3	H7C3F5;Q6ZMJ6;B7Z6J7;A0A024R4R3;O75175-3;O75175-2;O75175;H0Y5X7;H7C148	H7C3F5;Q6ZMJ6;B7Z6J7;A0A024R4R3;O75175-3;O75175-2;O75175;H0Y5X7	CCR4-NOT transcription complex subunit 3	+	3.5774	6.10398	7.2683	7.36401	7.2489	7.31572	NaN	NaN
XRCC5	XRCC5	P13010;Q53T09;Q53TC2;C9JZ81	P13010;Q53T09	X-ray repair cross-complementing protein 5	+	3.57616	8.28291	7.9657	7.94717	8.00531	7.87485	8.02535	7.97433
MED10	MED10	Q9BTT4	Q9BTT4	Mediator of RNA polymerase II transcription subunit 10	+	3.5734	7.52051	7.91037	7.88174	7.89807	7.84076	7.67896	7.77046
ALKBH5	ALKBH5	Q6P6C2;Q6P6C2-1;Q6P6C2-3	Q6P6C2;Q6P6C2-1;Q6P6C2-3	RNA demethylase ALKBH5	+	3.56631	6.21562	7.33596	7.34481	7.25142	7.35457	NaN	NaN
CHD7	CHD7	A0A024R7V7;Q9P2D1;B4DIS0;H0YJG4;Q9HCK8-2;Q9HCK8;B4DLD8;H3BTW3;B4DR07;Q461N2;B7ZML1;Q9P2D1-2;Q8TD26;Q3L8U1-2;Q3L8U1-3;Q3L8U1;Q9P2D1-4;Q9P2D1-3	A0A024R7V7;Q9P2D1;B4DIS0	Chromodomain-helicase-DNA-binding protein 7	+	3.56572	7.53271	7.50974	7.56492	7.7538	7.71015	7.53083	7.49528
CNOT2	CNOT2	F8VV52;A0A024RBD8;Q9NZN8-4;Q9NZN8;B3KTL6;Q9NZN8-5;F8VRS8;F8W145;F8VP97;B2RDX7;Q9NZN8-2;A0A087X050;F8VVY1;H0YI11;H0YH84;F8VUB4;F8VX63;F8VWH8;F8VQD8;F8VQF4;Q9NZN8-3	F8VV52;A0A024RBD8;Q9NZN8-4;Q9NZN8;B3KTL6;Q9NZN8-5;F8VRS8;F8W145;F8VP97;B2RDX7;Q9NZN8-2	CCR4-NOT transcription complex subunit 2	+	3.56276	6.4876	7.3373	7.39524	7.32944	7.41724	7.45216	7.46015
TUBG1	TUBG1	P23258;Q9NRH3;K7EIS0;K7EKE5	P23258;Q9NRH3	Tubulin gamma-1 chain;Tubulin gamma-2 chain	+	3.55741	10.4365	8.65263	8.54484	8.65247	8.56441	8.67935	8.60984
CT45A3	CT45A3	Q8NHU0;Q5HYN5;Q5DJT8;P0DMV2;P0DMV1;P0DMV0;P0DMU9;P0DMU8;P0DMU7;P0DMU6	Q8NHU0;Q5HYN5;Q5DJT8;P0DMV2;P0DMV1;P0DMV0;P0DMU9;P0DMU8;P0DMU7;P0DMU6	Cancer/testis antigen family 45 member A3;Cancer/testis antigen family 45 member A1;Cancer/testis antigen family 45 member A2;Cancer/testis antigen family 45 member A9;Cancer/testis antigen family 45 member A8;Cancer/testis antigen family 45 member A7;Cancer/testis antigen family 45 member A10;Cancer/testis antigen family 45 member A5;Cancer/testis antigen family 45 member A6;Cancer/testis antige…	+	3.5565	7.70715	8.16779	8.10016	8.00428	8.07573	8.16676	8.09698
CDC16	CDC16	B2RCW0;A0A024RDZ2;Q13042-3;Q13042-2;Q13042;Q5T8C6;Q13042-4;B4DK74;Q59EG1	B2RCW0;A0A024RDZ2;Q13042-3;Q13042-2;Q13042;Q5T8C6;Q13042-4	Cell division cycle protein 16 homolog	+	3.55609	7.88893	7.89177	7.86089	7.837	7.74	7.69589	7.68432
RPL13A	RPL13A	Q5QTS3;Q53H34;P40429;Q8J015;Q9BSQ6;M0QYS1;Q0VGL3;Q6NVV1;M0QZU1;A0A096LPE0;B4DNC8	Q5QTS3;Q53H34;P40429;Q8J015;Q9BSQ6;M0QYS1;Q0VGL3;Q6NVV1	60S ribosomal protein L13a;Putative 60S ribosomal protein L13a protein RPL13AP3	+	3.55445	9.52977	8.21851	8.27772	8.37289	8.29008	8.33624	8.35987
STAU1	STAU1	A8K622;Q59F99;O95793-2;O95793-3;O95793;Q5JW30;B3KRE0;A0A087X1A5;B4DPJ9;Q6PJX3;Q5JW28;F6UDC6	A8K622;Q59F99;O95793-2;O95793-3;O95793;Q5JW30;B3KRE0;A0A087X1A5	Double-stranded RNA-binding protein Staufen homolog 1	+	3.55358	9.68583	8.37681	8.34581	8.38776	8.27788	8.36599	8.29449
HS2ST1	HS2ST1	B3KN15;Q7LGA3;K7EP71;Q7LGA3-3;Q7LGA3-2	B3KN15;Q7LGA3	Heparan sulfate 2-O-sulfotransferase 1	+	3.55354	5.76401	7.22107	7.22071	7.31078	7.37909	7.38344	7.47382
GALNT2	GALNT2	Q10471;G3V1S6;B7Z6K2;B7Z462;Q10471-2	Q10471;G3V1S6;B7Z6K2;B7Z462	Polypeptide N-acetylgalactosaminyltransferase 2;Polypeptide N-acetylgalactosaminyltransferase 2 soluble form;Polypeptide N-acetylgalactosaminyltransferase	+	3.54912	9.22906	8.25144	8.17146	8.24007	8.33842	8.1514	8.16397
RBM42	RBM42	K7EP90;Q9BTD8-4;Q9BTD8-2;Q9BTD8-3;Q9BTD8;K7ER08;K7EQ03;B4DWT0	K7EP90;Q9BTD8-4;Q9BTD8-2;Q9BTD8-3;Q9BTD8;K7ER08;K7EQ03	RNA-binding protein 42	+	3.54733	7.15272	7.61362	7.68281	7.53495	7.43653	7.57513	7.62749
SRPR	SRPR	Q6IAX9;P08240-2;P08240;A0A024R3M0	Q6IAX9;P08240-2;P08240;A0A024R3M0	Signal recognition particle receptor subunit alpha	+	3.54613	7.99636	7.77183	7.72501	7.93566	7.84866	7.67997	7.75519
MED19	MED19	J3KR33;A0JLT2;I0J7B9;A0JLT2-2	J3KR33;A0JLT2;I0J7B9;A0JLT2-2	Mediator of RNA polymerase II transcription subunit 19	+	3.54386	8.12699	7.83851	7.95585	7.86478	7.9608	7.88371	7.73974
ECT2	ECT2	Q9H8V3-2;Q9H8V3-4;Q9H8V3;Q9H8V3-3;H7C3G1;Q96SJ9	Q9H8V3-2;Q9H8V3-4;Q9H8V3;Q9H8V3-3;H7C3G1;Q96SJ9	Protein ECT2	+	3.54335	3.30989	6.2	6.2	6.40297	6.44312	NaN	NaN
NNMT	NNMT	Q6FH49;P40261	Q6FH49;P40261	Nicotinamide N-methyltransferase	+	3.54278	6.4658	7.38753	7.40601	7.39978	7.34667	7.07598	7.09743
FMR1	FMR1	R9WQY1;A8MQB8;G3V0J0;X5D907;Q06787-6;Q06787-2;Q06787-4;Q06787-7;X5DQX7;Q06787-8;Q06787-5;Q06787-9;Q06787-3;Q06787;R9WPL0;A0A087WXI3;G8JLE9;Q59GC1;R9WNI0;W5ZQ92;B4DZ17;A0A0K0MJ24;Q8IXW7;A0A087WY29;B4DFH8;A0A087WWR6;A0A087X1M7;Q8IUI9;A0A087WWU4	R9WQY1;A8MQB8;G3V0J0;X5D907;Q06787-6;Q06787-2;Q06787-4;Q06787-7;X5DQX7;Q06787-8;Q06787-5;Q06787-9;Q06787-3;Q06787;R9WPL0;A0A087WXI3;G8JLE9;Q59GC1;R9WNI0;W5ZQ92	Fragile X mental retardation protein 1	+	3.53551	8.25575	8.18267	8.14641	8.01081	8.07799	8.17788	8.17114
PTRH2	PTRH2	Q96ME4;J3KQ48;Q9Y3E5	Q96ME4;J3KQ48;Q9Y3E5	Peptidyl-tRNA hydrolase 2, mitochondrial	+	3.53531	5.51672	7.01258	7.16435	7.12756	7.07624	7.13941	7.10928
SPATA5L1	SPATA5L1	Q9BVQ7;Q9BVQ7-2;Q9BVQ7-3;H0YCA5	Q9BVQ7;Q9BVQ7-2	Spermatogenesis-associated protein 5-like protein 1	+	3.53047	6.01136	7.41471	7.43505	7.33798	7.28823	7.37431	7.33405
SEC24C	SEC24C	B4DSN3;G5EA31;A0A024QZM6;P53992;B7ZAY6;P53992-2;B4DQ22	B4DSN3;G5EA31;A0A024QZM6;P53992	Protein transport protein Sec24C	+	3.5293	10.2384	8.54527	8.51278	8.59944	8.50346	8.55542	8.58901
KNSTRN	KNSTRN	V9GY01;Q9Y448-2;Q9Y448;B4DP18;H0YM11;Q9Y448-3;H0YKF8;H0YLA7	V9GY01;Q9Y448-2;Q9Y448;B4DP18;H0YM11;Q9Y448-3	Small kinetochore-associated protein	+	3.52873	7.77326	7.94874	7.85435	7.81745	7.93312	7.90031	7.86986
BAZ1B	BAZ1B	Q9UIG0-2;Q9UIG0	Q9UIG0-2;Q9UIG0	Tyrosine-protein kinase BAZ1B	+	3.51752	9.26151	8.26968	8.23482	8.32066	8.21948	8.26947	8.31911
BPTF	BPTF	F5GXF5;Q12830-4;Q12830-2;Q12830;E7ETD6;A0A0A0MR81;B4DDK2;B4DM40;F5H176;J3QQK4	F5GXF5;Q12830-4;Q12830-2;Q12830;E7ETD6	Nucleosome-remodeling factor subunit BPTF	+	3.51722	6.78957	7.54188	7.56806	7.55447	7.50289	7.56787	7.55598
VPS33B	VPS33B	Q9H267;F5H008;B7Z1N4;B7Z6M7;Q9H267-2;G3V3F9	Q9H267;F5H008;B7Z1N4;B7Z6M7;Q9H267-2	Vacuolar protein sorting-associated protein 33B	+	3.51006	5.92425	7.24222	7.26458	7.28845	7.26086	7.32566	7.27337
SUGP1	SUGP1	A8K7S0;Q8IWZ8;V9GZ08;B4DVK3;B4DGJ0;Q0VDC7;A5PLN4;Q8IWZ8-2;K7EM86;A0A024R7N3	A8K7S0;Q8IWZ8;V9GZ08;B4DVK3;B4DGJ0;Q0VDC7;A5PLN4;Q8IWZ8-2	SURP and G-patch domain-containing protein 1	+	3.50933	5.80417	7.74451	7.65596	7.6693	7.72582	7.86512	7.80897
WDR75	WDR75	A8K330;Q8IWA0;Q05D27	A8K330;Q8IWA0	WD repeat-containing protein 75	+	3.5065	7.62696	7.68332	7.72194	7.74759	7.75629	7.72758	7.74564
PQBP1	PQBP1	C9JQA1;O60828-6;O60828-3;O60828-2;O60828;Q4VY28;O60828-10;O60828-9;O60828-8;O60828-7;O60828-5;O60828-4	C9JQA1;O60828-6;O60828-3;O60828-2;O60828;Q4VY28;O60828-10;O60828-9;O60828-8;O60828-7;O60828-5;O60828-4	Polyglutamine-binding protein 1	+	3.50076	7.29846	7.64101	7.84616	7.6177	7.70022	7.89096	7.69177
PELP1	PELP1	A8K548;Q8IZL8;O15451;C9JFV4;B4DR36;I3L445;E7EV54;B4DEX7;I3L1P4;I3L4M7	A8K548;Q8IZL8;O15451;C9JFV4;B4DR36	Proline-, glutamic acid- and leucine-rich protein 1	+	3.49968	8.21996	7.92549	7.87875	7.97105	7.87259	7.98747	8.05641
KIAA0391	KIAA0391	O15091-2;O15091;O15091-4;O15091-3;A0A0A0MTQ0	O15091-2;O15091;O15091-4;O15091-3	Mitochondrial ribonuclease P protein 3	+	3.49901	5.35402	6.2	6.2	7.02914	7.02379	7.15845	7.29265
SNRPD3	SNRPD3	P62318-2;P62318	P62318-2;P62318	Small nuclear ribonucleoprotein Sm D3	+	3.49857	6.50711	7.33696	7.34543	7.36914	7.44725	7.53122	7.43476
PIK3C2A	PIK3C2A	L7RRS0;O00443;B4DG55;B4DRX6;A0A0C4DGF9;O00443-2;E9PPP3	L7RRS0;O00443;B4DG55	Phosphatidylinositol 4-phosphate 3-kinase C2 domain-containing subunit alpha	+	3.4952	6.50838	7.4411	7.49414	7.41184	7.46123	7.38489	7.38052
YES1	YES1	B2RA70;J3QRU1;P07947	B2RA70;J3QRU1;P07947	Non-specific protein-tyrosine kinase;Tyrosine-protein kinase Yes	+	3.4952	5.01437	6.2	6.2	6.9718	6.92311	6.85095	6.9652
S100A16	S100A16	Q96FQ6	Q96FQ6	Protein S100-A16	+	3.49379	9.42183	8.26026	8.29017	8.35493	8.2243	8.49665	8.46169
RCC1	RCC1	C9JW69;Q5T081;P18754;P18754-2;C9JRH2;C9JMJ4;C9J3R0;C9JQZ4	C9JW69;Q5T081;P18754;P18754-2;C9JRH2;C9JMJ4;C9J3R0;C9JQZ4	Regulator of chromosome condensation	+	3.49362	7.63141	7.77926	7.68296	7.68177	7.73747	7.79692	7.92805
SH3BP4	SH3BP4	A8K594;Q9P0V3;B4E2S1;Q9P0V3-2	A8K594;Q9P0V3;B4E2S1	SH3 domain-binding protein 4	+	3.49211	6.19519	7.30752	7.24085	7.24467	7.40528	7.38171	7.21187
RRAS2	RRAS2	E9PK85;A0A0C4DGH2;P62070-3;P62070;P62070-4;P62070-2	E9PK85;A0A0C4DGH2;P62070-3;P62070;P62070-4;P62070-2	Ras-related protein R-Ras2	+	3.48488	6.22205	6.2	6.2	6.927	7.15906	NaN	NaN
LDHB	LDHB	Q5U077;P07195;F5H793;C9J7H8;A8MW50	Q5U077;P07195;F5H793;C9J7H8;A8MW50	L-lactate dehydrogenase;L-lactate dehydrogenase B chain	+	3.47926	8.14631	7.96962	8.0223	7.98477	7.92155	7.91043	8.0154
CBX2	CBX2	Q14781	Q14781	Chromobox protein homolog 2	+	3.47794	5.1444	7.23047	7.22598	7.08181	7.02739	6.9882	7.00009
RALY	RALY	Q53GL6;Q5QPL9;A8K4T9;Q9UKM9-2;Q9UKM9;Q5QPM0;Q5QPM1;B4DSJ1;Q5QPM2	Q53GL6;Q5QPL9;A8K4T9;Q9UKM9-2;Q9UKM9;Q5QPM0;Q5QPM1;B4DSJ1	RNA-binding protein Raly	+	3.47755	8.98873	8.15779	8.1482	8.07496	8.19137	8.08831	8.02366
COX5B	COX5B	Q6FHM4;P10606;Q6FHJ9	Q6FHM4;P10606;Q6FHJ9	Cytochrome c oxidase subunit 5B, mitochondrial	+	3.47254	7.76876	6.2	6.2	7.94406	7.73403	8.0177	7.83705
VARS	VARS	A0A024RCN6;P26640;B4DT32;A2ABF4;A0A0G2JJT9;P26640-2;H0Y426	A0A024RCN6;P26640	Valine--tRNA ligase	+	3.46941	7.99533	8.00312	8.1003	7.94396	8.06592	7.98757	8.00505
HSD17B4	HSD17B4	B4DDM5;B2R659;P51659;E7EWE5;B4DSD0;P51659-3;P51659-2;E7ER27;G5E9S2;B3KSP2;E7ET17;Q59H27;E7EPL9	B4DDM5;B2R659;P51659;E7EWE5;B4DSD0;P51659-3;P51659-2;E7ER27;G5E9S2;B3KSP2;E7ET17;Q59H27;E7EPL9	Peroxisomal multifunctional enzyme type 2;(3R)-hydroxyacyl-CoA dehydrogenase;Enoyl-CoA hydratase 2	+	3.46723	8.16108	7.97004	8.01081	7.8746	7.97073	8.01402	8.05011
NDUFS8	NDUFS8	A0A024R5K3;E9PPW7;O00217;E9PN51;F8W9K7;E9PKH6;B4DYI3;Q53G17	A0A024R5K3;E9PPW7;O00217;E9PN51;F8W9K7;E9PKH6;B4DYI3;Q53G17	NADH dehydrogenase [ubiquinone] iron-sulfur protein 8, mitochondrial	+	3.45663	5.41263	7.0404	7.17275	7.02886	7.11434	7.28369	7.11813
SNX9	SNX9	A0A087WYU1;B2RAU5;Q9Y5X1;Q59ES5;B3KXH8;O95061	A0A087WYU1;B2RAU5;Q9Y5X1;Q59ES5;B3KXH8	Sorting nexin;Sorting nexin-9	+	3.44985	8.31412	7.89466	7.88048	8.0249	7.99964	7.94599	7.92731
TMED4	TMED4	Q7Z7H5-3;Q7Z7H5;F8W7F7;Q7Z7H5-2	Q7Z7H5-3;Q7Z7H5;F8W7F7;Q7Z7H5-2	Transmembrane emp24 domain-containing protein 4	+	3.4479	6.15074	7.17655	7.26238	7.32189	7.2572	NaN	NaN
CLK3	CLK3	B3KTV2;B3KVF3;B3KUU7;A8K7G8;Q59FC5;B3KRI8;P49761-3;P49761-1;P49761;H3BRE4;H3BNC8;H3BNQ5;H3BQG1	B3KTV2;B3KVF3;B3KUU7;A8K7G8;Q59FC5;B3KRI8;P49761-3;P49761-1;P49761;H3BRE4	Dual specificity protein kinase CLK3	+	3.44125	7.2238	7.59846	7.68741	7.6315	7.64852	7.80843	7.65908
BAZ2A	BAZ2A	J3QK86;J3KPG5;F8VU39;Q9UIF9-2;Q9UIF9-3;Q9UIF9;A0A0C4DGI9;H0YHL2;H0YII3;B7Z8F7;H0YHQ7	J3QK86;J3KPG5;F8VU39;Q9UIF9-2;Q9UIF9-3;Q9UIF9;A0A0C4DGI9	Bromodomain adjacent to zinc finger domain protein 2A	+	3.43257	8.37626	7.97225	7.94842	7.96614	8.08411	8.03475	8.00868
GNG12	GNG12	Q9UBI6;Q53GD1	Q9UBI6;Q53GD1	Guanine nucleotide-binding protein G(I)/G(S)/G(O) subunit gamma-12;Guanine nucleotide-binding protein subunit gamma	+	3.42924	8.33171	6.2	6.2	7.91454	8.02024	8.09878	8.15241
COX7A2	COX7A2	Q496I0;D6RIE3;D6RGV5;H0UI06;P14406;D6R9C3	Q496I0;D6RIE3;D6RGV5;H0UI06;P14406;D6R9C3	Cytochrome c oxidase subunit 7A2, mitochondrial	+	3.42794	7.79878	7.8799	7.91378	7.84628	7.76075	7.94684	7.94588
GLUD1	GLUD1	B4E0N9;B4DMG8;B4DMF5;B3KT18;Q53GW3;E9KL48;P00367-3;P00367;Q59FQ4;P00367-2;Q14400;P49448	B4E0N9;B4DMG8;B4DMF5;B3KT18;Q53GW3;E9KL48;P00367-3;P00367;Q59FQ4;P00367-2	Glutamate dehydrogenase;Glutamate dehydrogenase 1, mitochondrial	+	3.4277	6.22729	7.3521	7.33282	7.34643	7.36592	7.40608	7.41347
NF2	NF2	A0A024R1J9;A0A024R1J8;P35240-8;P35240-3;P35240;P35240-2;A0A024R1D9;A0A024R1I0;A0A024R1F6;B7Z4B6;P35240-4;P35240-6;P35240-5;P35240-7;P35240-10;P35240-9	A0A024R1J9;A0A024R1J8;P35240-8;P35240-3;P35240;P35240-2;A0A024R1D9;A0A024R1I0;A0A024R1F6;B7Z4B6;P35240-4;P35240-6;P35240-5	Merlin	+	3.42515	8.12973	7.64073	7.87234	7.79376	7.84024	7.82139	7.66807
PSPC1	PSPC1	A0A024RDP4;B4DWI8;Q8WXF1-2;Q8WXF1;X6RDA4	A0A024RDP4;B4DWI8;Q8WXF1-2;Q8WXF1;X6RDA4	Paraspeckle component 1	+	3.42216	6.3977	7.4539	7.37585	7.31888	7.38734	7.37827	7.50241
CDK9	CDK9	B5BU53;A0A024R880;P50750;P50750-2;B2R9L6;X6RE90	B5BU53;A0A024R880;P50750;P50750-2;B2R9L6	Cyclin-dependent kinase 9	+	3.41784	6.66703	6.2	6.2	7.43358	7.49459	7.34811	7.06614
EPB41L2	EPB41L2	O43491;Q59FD8;E9PII3;E9PK52;E9PHY5;O43491-2;O43491-3;O43491-4;I6L9B1;Q6ZSX4;H0Y5B0;Q6R5J7;E9PPC9;O60642;Q9UG62;E9PQD2;E9PMG5;E9PN54;E9PMV8;B4DJ76	O43491;Q59FD8;E9PII3;E9PK52;E9PHY5;O43491-2;O43491-3;O43491-4;I6L9B1	Band 4.1-like protein 2	+	3.41724	6.78409	7.56893	7.53657	7.53397	7.52349	7.50039	7.57453
ORC3	ORC3	Q9UBD5;Q9UBD5-2;B4E014;Q9UBD5-3;B7Z8A5;B7ZAI3;B4DZ51;Q6IBJ0	Q9UBD5;Q9UBD5-2;B4E014;Q9UBD5-3;B7Z8A5;B7ZAI3;B4DZ51	Origin recognition complex subunit 3	+	3.41446	7.80914	7.87106	7.86526	7.85839	7.77801	7.90312	7.934
RRP1	RRP1	Q96J73;Q53FR7;Q6PJJ2;P56182;B4DZM3	Q96J73;Q53FR7;Q6PJJ2;P56182;B4DZM3	Ribosomal RNA processing protein 1 homolog A	+	3.41287	6.70218	7.42488	7.35778	7.53002	7.39505	7.43433	7.52099
COIL	COIL	P38432	P38432	Coilin	+	3.41236	7.55665	7.77083	7.74819	7.77979	7.73873	7.92603	7.98157
HSD17B11	HSD17B11	Q8NBQ5;D6RCD0	Q8NBQ5;D6RCD0	Estradiol 17-beta-dehydrogenase 11	+	3.40896	5.47303	7.02366	7.0306	7.09729	7.1372	7.11564	7.18421
OCRL	OCRL	Q504W7;Q01968-2;Q01968;Q6PJ10	Q504W7;Q01968-2;Q01968	Inositol polyphosphate 5-phosphatase OCRL-1	+	3.39307	6.81515	7.54154	7.57893	7.55642	7.46376	7.57819	7.50165
ARVCF	ARVCF	C9JJX6;E9PDC3;B9EH95;O00192-2;O00192;Q05BN6;Q8NAH4	C9JJX6;E9PDC3;B9EH95;O00192-2;O00192	Armadillo repeat protein deleted in velo-cardio-facial syndrome	+	3.39234	6.14445	7.18438	7.2955	7.32079	7.24363	7.21187	7.28015
ATAD3B	ATAD3B	Q5T9A4;Q5T9A4-3;Q9H834;Q8N3E6;Q5T9A4-2	Q5T9A4;Q5T9A4-3;Q9H834	ATPase family AAA domain-containing protein 3B	+	3.39033	6.9424	7.67966	7.65872	7.589	7.51087	7.71903	7.67602
RPL23	RPL23	Q9BTQ7;A0A024R1Q8;P62829;C9JD32;B9ZVP7;J3KT29;J3KTJ3;A4D142	Q9BTQ7;A0A024R1Q8;P62829;C9JD32;B9ZVP7;J3KT29	60S ribosomal protein L23	+	3.39018	9.95072	8.31587	8.30893	8.26717	8.14876	8.34561	8.34729
CD2BP2	CD2BP2	A0A024QZC1;O95400;Q5QTR6	A0A024QZC1;O95400	CD2 antigen cytoplasmic tail-binding protein 2	+	3.38929	6.05637	7.25356	7.2711	7.22196	7.22186	7.41315	7.33792
SUMO1	SUMO1	B8ZZJ0;B9A032;A0A024R3Z2;B8ZZN6;P63165;G2XKQ0	B8ZZJ0;B9A032;A0A024R3Z2;B8ZZN6;P63165;G2XKQ0	Small ubiquitin-related modifier 1;Small ubiquitin-related modifier	+	3.38855	6.13853	6.2	6.2	7.11767	7.33632	NaN	NaN
PEF1	PEF1	Q9UBV8	Q9UBV8	Peflin	+	3.38235	6.08284	7.27423	7.27242	7.29301	7.23198	7.51938	7.44248
THOC2	THOC2	Q8NI27;A0A0C4DG98;B4DKZ6;Q8NI27-2;F2Z2V2;H7C477;H0Y7U4;H0Y594;H0Y815	Q8NI27;A0A0C4DG98;B4DKZ6	THO complex subunit 2	+	3.3804	7.65754	7.74836	7.8171	7.85013	7.77402	7.82593	7.8121
NUDT21	NUDT21	B2R6U8;A0A024R6W2;O43809;H3BND3;Q5HYH5;H3BV41	B2R6U8;A0A024R6W2;O43809;H3BND3	Cleavage and polyadenylation specificity factor subunit 5	+	3.37501	10.1012	8.46409	8.41219	8.47828	8.58661	8.65794	8.56739
WIZ	WIZ	B9EGQ5;M0QXA7;O95785-4;O95785-3;O95785;O95785-2;B3KR89	B9EGQ5;M0QXA7;O95785-4;O95785-3;O95785;O95785-2;B3KR89	Protein Wiz	+	3.37234	6.92395	7.44809	7.66405	7.57146	7.4971	7.51199	7.57491
MRPL41	MRPL41	Q8IXM3	Q8IXM3	39S ribosomal protein L41, mitochondrial	+	3.36856	7.072	7.36271	7.378	7.62315	7.53317	7.39422	7.52317
TAGLN2	TAGLN2	X6RJP6;P37802;P37802-2	X6RJP6;P37802;P37802-2	Transgelin-2	+	3.36727	5.82225	7.25895	7.15885	7.22722	7.16625	7.03599	7.04945
CSTF3	CSTF3	Q12996;B4DFQ5;B4DMA4;E9PJ06;H0YE74;E9PLP8;Q12996-3;Q12996-2	Q12996;B4DFQ5;B4DMA4	Cleavage stimulation factor subunit 3	+	3.36581	8.90068	8.16744	8.17505	8.08411	8.21437	8.15594	8.16376
MED20	MED20	A0A087X1F4;Q9H944;B3KUJ9;B7ZBQ1;A6PVP4;B7ZBQ3;Q9H944-2	A0A087X1F4;Q9H944;B3KUJ9	Mediator of RNA polymerase II transcription subunit 20	+	3.36216	7.3704	7.78031	7.77977	7.63164	7.73239	NaN	NaN
KRI1	KRI1	B4DUT2;Q8N9T8;A0A024R7C4;B4DUY9;B7ZLF4;H0YFD2;F8WFC1;H0YH26	B4DUT2;Q8N9T8;A0A024R7C4;B4DUY9;B7ZLF4	Protein KRI1 homolog	+	3.36132	7.05625	7.73312	7.7795	7.55557	7.64863	7.79795	7.77553
FAM98B	FAM98B	Q52LJ0-2;Q52LJ0;H0YNA1	Q52LJ0-2;Q52LJ0	Protein FAM98B	+	3.35997	6.92495	7.38616	7.52637	7.60318	7.73161	7.66505	7.7555
ILF3	ILF3	A0A024R7C7;F4ZW66;Q12906;Q12906-7;F4ZW64;A8K590;F4ZW65;Q12906-5;Q12906-4;Q12906-2;Q12906-6;Q12906-3;B4DFG4;Q59GP7;K7EKJ9;B4DDF3;K7ER69;K7ERM6;K7ENK6;K7EM82;K7ELV3;K7EJ09;K7EKY0;K7EQR9;V9HWK4;Q96SI9-2;Q96SI9	A0A024R7C7;F4ZW66;Q12906;Q12906-7;F4ZW64;A8K590;F4ZW65;Q12906-5;Q12906-4;Q12906-2;Q12906-6;Q12906-3;B4DFG4;Q59GP7	Interleukin enhancer-binding factor 3	+	3.35123	8.28065	8.02127	8.03937	8.03603	7.94006	7.95982	7.96533
LIG3	LIG3	B7Z6I3;P49916-4;P49916-3;P49916-2;P49916;K7ERZ5;K7EQB6;C4B7Q3	B7Z6I3;P49916-4;P49916-3;P49916-2;P49916;K7ERZ5;K7EQB6	DNA ligase;DNA ligase 3	+	3.35089	6.44247	7.22652	7.30317	7.33943	7.44105	7.45761	7.43444
C18orf8	C18orf8	B7Z201;K7ENL9;B7Z3Q1;Q96DM3;B7Z2Y1;A0A087WZD4;K7EIS6	B7Z201;K7ENL9;B7Z3Q1;Q96DM3;B7Z2Y1;A0A087WZD4	Uncharacterized protein C18orf8	+	3.34853	4.66121	6.89762	6.9059	6.78073	6.86725	6.80804	6.88108
DNAJC10	DNAJC10	Q8IXB1;Q8IXB1-2;B3KNK5;Q86XS7;E7EP04;B4DP04;Q8IXB1-3;Q6YPB0;Q71S60;A0A087WXH7;Q8N4C5;H7C1G0	Q8IXB1;Q8IXB1-2;B3KNK5;Q86XS7;E7EP04;B4DP04;Q8IXB1-3	DnaJ homolog subfamily C member 10	+	3.34246	7.28676	7.59188	7.71449	7.58653	7.71824	7.71159	7.66051
INTS1	INTS1	Q8N201;A4D212;A4D213;Q9BT91	Q8N201;A4D212;A4D213	Integrator complex subunit 1	+	3.34159	7.29698	7.63786	7.63848	7.61918	7.5867	7.63314	7.58246
ZNF800	ZNF800	B7Z4V7;Q2TB10;Q49A13;Q4G0T8;C9JHX9;A0A087WXB4;C9K0M9	B7Z4V7;Q2TB10;Q49A13;Q4G0T8;C9JHX9;A0A087WXB4	Zinc finger protein 800	+	3.34136	5.45254	7.16882	7.12182	7.06793	7.16029	7.27019	7.197
ZNF281	ZNF281	Q9Y2X9-2;Q9Y2X9;B4DM04;B3KMX4;B3KND7	Q9Y2X9-2;Q9Y2X9;B4DM04;B3KMX4	Zinc finger protein 281	+	3.34132	6.76501	7.52272	7.4833	7.45174	7.50885	7.43274	7.5323
PTBP1	PTBP1	P26599;P26599-2;P26599-3;A6NLN1;Q59H49;K7EKJ7;A0A0D9SF20;K7ES59;K7EK45;A0A087WU68;A0A087WUW5;K7ELW5;K7EKX4;X6R242	P26599;P26599-2;P26599-3;A6NLN1;Q59H49	Polypyrimidine tract-binding protein 1	+	3.33852	5.62457	9.2751	9.27275	9.21418	9.17624	9.29662	9.29576
CAD	CAD	Q53SY7;F8VPD4;P27708;H7BZB3;H7C2E4	Q53SY7;F8VPD4;P27708	CAD protein;Glutamine-dependent carbamoyl-phosphate synthase;Aspartate carbamoyltransferase;Dihydroorotase	+	3.33683	7.4113	7.73952	7.75182	7.60299	7.71712	7.57982	7.58476
PRPF38A	PRPF38A	Q8NAV1;B2RDP2	Q8NAV1	Pre-mRNA-splicing factor 38A	+	3.33451	8.68095	8.02284	8.05019	8.00949	8.14467	8.18076	8.22108
EIF2AK2	EIF2AK2	Q8IW76;B7ZKK7;P19525-2;P19525;Q05CP4;Q6PK38;C9JZT2	Q8IW76;B7ZKK7;P19525-2;P19525;Q05CP4;Q6PK38	Interferon-induced, double-stranded RNA-activated protein kinase	+	3.32866	7.36907	7.75283	7.7926	7.68581	7.59852	7.77849	7.68327
SRRT	SRRT	Q9BXP5-5;Q9BXP5-4;Q9BXP5-2;Q9BXP5-3;Q9BXP5;H7C3A1;Q7Z4Y3;H7C0U8;Q9HBI2;A0A0A0MSP6	Q9BXP5-5;Q9BXP5-4;Q9BXP5-2;Q9BXP5-3;Q9BXP5;H7C3A1	Serrate RNA effector molecule homolog	+	3.31792	7.16545	7.62216	7.61778	7.64579	7.58344	7.74335	7.73674
PRPF6	PRPF6	O94906;O94906-2	O94906;O94906-2	Pre-mRNA-processing factor 6	+	3.31454	3.77349	9.06618	9.10027	9.0816	9.10711	9.07744	9.06982
RPL32	RPL32	D3YTB1;A0A024R2G7;F8W727;P62910;A0A090N8E7	D3YTB1;A0A024R2G7;F8W727;P62910	60S ribosomal protein L32	+	3.31121	8.9661	8.05979	8.05189	8.09729	8.22704	8.28441	8.26107
XPO1	XPO1	O14980;B7ZB16;B3KWD0;B4DR01;C9JKM9;H7BZC5;C9IZS4;C9JQ02;C9JV99;C9J673;C9JF49;C9IYM2;F8WF71	O14980;B7ZB16;B3KWD0;B4DR01	Exportin-1	+	3.30676	9.13139	8.26562	8.2501	8.1474	8.27353	8.23093	8.2491
CRTAP	CRTAP	B3KS71;C9JP16;B3KX16;Q8NB01;B3KME2;O75718;B4DPA3;B3KQR7;B3KUP0	B3KS71;C9JP16;B3KX16;Q8NB01;B3KME2;O75718;B4DPA3;B3KQR7	Cartilage-associated protein	+	3.3024	9.83997	8.3308	8.27107	8.46388	8.44337	8.19953	8.35839
SCAF11	SCAF11	B2RA91;F8VXG7;Q99590-2;Q99590;Q05BS8;A0A0A0MTP7;B4DZM2	B2RA91;F8VXG7;Q99590-2;Q99590	Protein SCAF11	+	3.30014	5.37828	6.2	6.2	7.09293	7.02543	NaN	NaN
CDC42	CDC42	A0A024RAE4;A0A024R9T1;B7ZAY4;B4DMH5;B4E1U9;P60953	A0A024RAE4;A0A024R9T1;B7ZAY4;B4DMH5;B4E1U9;P60953	Cell division control protein 42 homolog	+	3.3001	7.27069	7.5908	7.46063	7.58746	7.69485	7.62223	7.69217
AP3B1	AP3B1	B4E0B2;Q3MNE1;A8K586;O00203-3;O00203;B3KUS4;Q68CN5;Q13367-3;Q13367;Q13367-4	B4E0B2;Q3MNE1;A8K586;O00203-3;O00203	AP-3 complex subunit beta;AP-3 complex subunit beta-1	+	3.29433	6.52546	7.50717	7.51398	7.20561	7.34096	7.44826	7.53053
CPSF4	CPSF4	C9JEV9;O95639-3;O95639-2;O95639;B7Z7B0;H7C419	C9JEV9;O95639-3;O95639-2;O95639;B7Z7B0;H7C419	Cleavage and polyadenylation specificity factor subunit 4	+	3.29378	7.3554	7.82907	7.76922	7.66234	7.73636	7.84673	7.845
NUSAP1	NUSAP1	Q9BXS6-2;Q9BXS6;A8K4B4;Q9BXS6-3;Q9BXS6-5;Q9BXS6-7;Q9BXS6-4;Q9BXS6-6;H0YMD2;H0YKA7	Q9BXS6-2;Q9BXS6;A8K4B4;Q9BXS6-3;Q9BXS6-5;Q9BXS6-7;Q9BXS6-4;Q9BXS6-6	Nucleolar and spindle-associated protein 1	+	3.29291	7.60961	7.84402	7.88866	7.82283	7.76925	7.88194	7.88359
GTF2H3	GTF2H3	H0YFF7;Q13889-2;Q13889;F5GXG6;F5GX35;F5H4K7;Q8NEI1;F5GWD3;F5H6X0;A0A087WYD5	H0YFF7;Q13889-2;Q13889;F5GXG6;F5GX35;F5H4K7;Q8NEI1;F5GWD3;F5H6X0;A0A087WYD5	General transcription factor IIH subunit 3	+	3.28487	6.29978	7.29511	7.4189	7.38236	7.31105	7.51443	7.56315
ZCCHC8	ZCCHC8	Q6NZY4;A8K559;Q6NZY4-2;F5H6J5;F5GX80;F5GXQ6;F5H803	Q6NZY4;A8K559;Q6NZY4-2	Zinc finger CCHC domain-containing protein 8	+	3.28382	7.54037	7.80169	7.75453	7.70975	7.68489	7.83984	7.88125
LEPRE1	LEPRE1	Q32P28-4;Q32P28;Q32P28-3;B4DNM8;Q68CW0;H7C2W6;Q32P28-2;E2QRI1;B4DTG8	Q32P28-4;Q32P28;Q32P28-3;B4DNM8	Prolyl 3-hydroxylase 1	+	3.28222	7.00357	7.58298	7.58857	7.50586	7.62893	7.60613	7.53995
MTDH	MTDH	A0A024R9D2;Q86UE4;E5RJU9;H0YBJ8;H0YB56	A0A024R9D2;Q86UE4;E5RJU9	Protein LYRIC	+	3.28175	8.42109	8.09093	8.14761	8.08565	8.09642	7.9738	7.95342
AHNAK	AHNAK	Q09666;B4DTV0;Q8N274;Q13727;E9PJZ0;E9PKR9;E9PJC6;E9PLK4;Q96EC4;Q09666-2;E9PQE3;Q9BVU3	Q09666	Neuroblast differentiation-associated protein AHNAK	+	3.27514	5.54147	10.8818	10.8966	10.8294	10.8543	10.6844	10.6816
EIF3I	EIF3I	Q5U0F4;Q53HU7;Q13347;Q9P1D9;Q5TFK1	Q5U0F4;Q53HU7;Q13347;Q9P1D9	Eukaryotic translation initiation factor 3 subunit I	+	3.27317	6.63031	7.35568	7.41989	7.42862	7.51735	7.39291	7.40868
ATAD2	ATAD2	A0A024R9G7;Q6PL18;A0A0B4J211;Q6PL18-2;Q9ULI0-2;Q9ULI0	A0A024R9G7;Q6PL18;A0A0B4J211	ATPase family AAA domain-containing protein 2	+	3.26858	8.16445	7.79975	7.82384	7.78435	7.95965	7.83836	7.95777
KDELR2	KDELR2	A0A024QZT7;P33947;P33947-2;H7BYF7;A0A024R1R0;O43731;O43731-2	A0A024QZT7;P33947;P33947-2	ER lumen protein-retaining receptor;ER lumen protein-retaining receptor 2	+	3.2659	5.90005	7.19128	7.11103	7.27862	7.16406	7.44748	7.3638
POLR2H	POLR2H	C9JLU1;P52434;P52434-4;P52434-2;P52434-3	C9JLU1;P52434;P52434-4;P52434-2	DNA-directed RNA polymerases I, II, and III subunit RPABC3	+	3.26373	4.85086	6.2	6.2	6.93008	6.89846	7.047	6.97753
GEMIN5	GEMIN5	B7ZLC9;Q8TEQ6;Q58EZ8	B7ZLC9;Q8TEQ6	Gem-associated protein 5	+	3.26298	5.35708	7.0714	6.93187	7.071	7.00022	NaN	NaN
CNOT10	CNOT10	Q9H9A5-4;Q9H9A5-3;Q9H9A5-2;Q9H9A5;E9PCN5;Q9H9A5-6;H7C1X9;H7C0K1;B7Z5B3;Q9H9A5-5	Q9H9A5-4;Q9H9A5-3;Q9H9A5-2;Q9H9A5;E9PCN5;Q9H9A5-6	CCR4-NOT transcription complex subunit 10	+	3.26123	4.83037	6.83329	6.77261	6.78146	6.67452	6.71996	6.63218
NAP1L1	NAP1L1	H0YHC3;F8W020;F8W118;F8VXI6;F8VUX1;F8VY35;F8VV59;B7Z9C2;A0A024RBE6;F8W0J6;F5H4R6;B7Z2V4;H0YIV4;A0A024RBB7;P55209-3;P55209-2;P55209;H0YH88;F8W543;F8VRJ2;B7Z5H0	H0YHC3;F8W020;F8W118;F8VXI6;F8VUX1;F8VY35;F8VV59;B7Z9C2;A0A024RBE6;F8W0J6;F5H4R6;B7Z2V4;H0YIV4;A0A024RBB7;P55209-3;P55209-2;P55209;H0YH88;F8W543	Nucleosome assembly protein 1-like 1	+	3.25525	6.34914	7.34459	7.40688	7.28418	7.37092	7.4816	7.44728
ATP2A2	ATP2A2	P16615-5;P16615-2;P16615-3;P16615;H7C5W9;P16615-4;Q8N3X5;Q7Z675;Q7Z6E5;O14983-3;O14983-2;O14983;B3KS35	P16615-5;P16615-2;P16615-3;P16615;H7C5W9;P16615-4	Sarcoplasmic/endoplasmic reticulum calcium ATPase 2	+	3.25281	5.9031	7.08153	7.09384	7.42982	7.28695	7.19951	7.4518
PARP9	PARP9	Q8IXQ6-3;Q8IXQ6-2;B7Z5L6;Q8IXQ6;Q59ER9;Q658Y0;Q63HJ7;G5E9U8	Q8IXQ6-3;Q8IXQ6-2;B7Z5L6;Q8IXQ6	Poly [ADP-ribose] polymerase 9	+	3.24893	5.20071	6.88647	6.70845	6.74085	6.79345	7.00009	7.01661
ERBB2IP	ERBB2IP	Q1RMC9;Q96RT1-7;Q96RT1-5;Q96RT1-3;Q96RT1-9;Q96RT1-2;Q96RT1;Q96RT1-8;B4DIP2;Q96RT1-6;Q96RT1-4;V9HW13	Q1RMC9;Q96RT1-7;Q96RT1-5;Q96RT1-3;Q96RT1-9;Q96RT1-2;Q96RT1;Q96RT1-8;B4DIP2;Q96RT1-6;Q96RT1-4;V9HW13	Protein LAP2	+	3.24806	5.42694	6.88954	7.06446	7.06584	7.05542	7.17508	6.99511
SNRNP200	SNRNP200	O75643;A4FU77;Q9H8B9;B4E150;O75643-2;Q9UNV9;A2RRQ7;B4E0P5;Q7L5W4;Q9P172;Q5ZF01	O75643;A4FU77	U5 small nuclear ribonucleoprotein 200 kDa helicase	+	3.23881	6.0838	9.6737	9.66412	9.60982	9.5826	9.68899	9.70619
PSMC5	PSMC5	J3QQM1;Q59GS3;P62195-2;P62195;J3QSE0;J3QLH6;J3KRP2;J3QSA9	J3QQM1;Q59GS3;P62195-2;P62195;J3QSE0;J3QLH6;J3KRP2;J3QSA9	26S protease regulatory subunit 8	+	3.23733	5.1211	6.2	6.2	7.00212	6.95373	NaN	NaN
ZC3H13	ZC3H13	Q5T200-2;Q5T200;A0A087WX14;Q6PJ96;Q32Q34;A0PJJ2;B3KQG8	Q5T200-2;Q5T200	Zinc finger CCCH domain-containing protein 13	+	3.23598	5.47593	7.04293	7.22414	7.1117	7.13963	7.34733	7.36374
NO66	NO66	Q9H6W3;A0A0A8K8C0;Q9H6W3-2	Q9H6W3;A0A0A8K8C0;Q9H6W3-2	Bifunctional lysine-specific demethylase and histidyl-hydroxylase NO66	+	3.23475	7.29385	7.5068	7.49875	7.4941	7.53993	7.45914	7.55057
HDAC2	HDAC2	Q92769-3;Q92769;B3KUJ5;H3BM24;E5RFI6;E5RJ04;E5RGV4;E5RHE7;E5RH52;E5RG37;E5RFP9;E5RK19;Q59GB9	Q92769-3;Q92769;B3KUJ5;H3BM24	Histone deacetylase 2;Histone deacetylase	+	3.23361	8.27244	8.05503	8.01937	7.92637	8.05721	8.05603	8.18244
CTCF	CTCF	P49711;P49711-2;B3KSE4;V9GY73;A6XGM9;B2RA05;Q8NI51-11;Q8NI51-6;Q8NI51-5;Q8NI51-10;Q8NI51-2;Q8NI51-8;Q8NI51;Q8NI51-3;Q8NI51-7	P49711;P49711-2	Transcriptional repressor CTCF	+	3.22948	7.13981	8.14631	7.11754	7.47812	7.62692	7.53021	7.49357
ABCF2	ABCF2	A0A090N7X1;A0A090N7Y2;Q9UG63;Q9UG63-2	A0A090N7X1;A0A090N7Y2;Q9UG63;Q9UG63-2	ATP-binding cassette sub-family F member 2	+	3.2218	6.36177	7.46226	7.32656	7.37146	7.19426	7.42385	7.40596
NUP88	NUP88	Q99567;B7Z5I6;J3KMX1;B4DP20;I3L245;I3L2W3;I3L4K7	Q99567;B7Z5I6;J3KMX1;B4DP20	Nuclear pore complex protein Nup88	+	3.21879	8.93156	8.12804	8.18044	8.15619	8.04673	8.15957	8.12659
VWA9	VWA9	H3BRY6;B4DWZ3;B4DVT3;B4DJL6;Q96SY0-4;Q96SY0-3;Q96SY0	H3BRY6;B4DWZ3;B4DVT3;B4DJL6;Q96SY0-4;Q96SY0-3;Q96SY0	von Willebrand factor A domain-containing protein 9	+	3.21361	4.17396	7.15458	7.07558	6.88399	6.93552	7.05873	7.05793
ERCC3	ERCC3	A8K359;P19447;G3V1S1;B3KRG2;Q53HW5;B3KTH1;B4DTK4;H7C309	A8K359;P19447;G3V1S1;B3KRG2;Q53HW5;B3KTH1	TFIIH basal transcription factor complex helicase XPB subunit	+	3.2117	7.04261	7.82413	7.78847	7.66358	7.79709	7.76539	7.7904
MYO1D	MYO1D	J3QRN6;O94832;Q7Z3N6;K7EIG7;J3KRL0	J3QRN6;O94832;Q7Z3N6;K7EIG7;J3KRL0	Unconventional myosin-Id	+	3.20374	6.37207	7.45624	7.42351	7.2814	7.38018	7.26609	7.24319
H2AFY2	H2AFY2	A0A024QZP6;Q9P0M6;Q9HA11;Q5SQT3	A0A024QZP6;Q9P0M6;Q9HA11;Q5SQT3	Core histone macro-H2A;Core histone macro-H2A.2;Histone H2A	+	3.20343	7.84275	7.79897	7.73032	7.88086	7.90941	7.82755	7.91555
RBM4	RBM4	A8K9U0;Q9BWF3;E9PB51;Q9BWF3-4;Q9BQ04;E9PLB0;E9PM61;D6R9K7;U3KQD5;J3QRR5;Q9BWF3-3;Q9BWF3-2	A8K9U0;Q9BWF3;E9PB51;Q9BWF3-4;Q9BQ04;E9PLB0;E9PM61;D6R9K7;U3KQD5;J3QRR5;Q9BWF3-3;Q9BWF3-2	RNA-binding protein 4;RNA-binding protein 4B	+	3.2003	7.42115	7.58742	7.57842	7.71631	7.81476	7.70543	7.73649
TRMT10C	TRMT10C	Q7L0Y3;C9JVB6	Q7L0Y3;C9JVB6	Mitochondrial ribonuclease P protein 1	+	3.19625	7.51779	7.72612	7.71063	7.65027	7.79815	8.02011	7.93259
EPN1	EPN1	B4DU91;A0A024R4S1;Q9Y6I3-3;Q9Y6I3;Q9Y6I3-1	B4DU91;A0A024R4S1;Q9Y6I3-3;Q9Y6I3;Q9Y6I3-1	Epsin-1	+	3.19575	5.56268	7.19496	7.25983	7.16994	7.08629	NaN	NaN
CTBP2	CTBP2	Q5SQP8;P56545;P56545-2;Q8IY44;A0A087WYL1;Q1WIS0	Q5SQP8;P56545;P56545-2;Q8IY44	C-terminal-binding protein 2	+	3.19164	7.48724	7.92793	7.63066	7.61228	7.80337	7.81821	7.85694
COPB1	COPB1	P53618;E9PP73	P53618	Coatomer subunit beta	+	3.18659	8.03861	7.89138	7.82939	7.79018	7.9441	7.92555	7.80799
SF3B2	SF3B2	Q13435;A0A087WZZ5;E9PPJ0;Q7Z3K9;E9PJ04;H0YCG1;E9PJT3;H0YEX5;E9PIL8	Q13435;A0A087WZZ5;E9PPJ0;Q7Z3K9	Splicing factor 3B subunit 2	+	3.18414	2.82472	8.84374	8.84724	8.83912	8.83921	8.99545	8.96589
SMAD3	SMAD3	A0A024R5Z3;P84022;Q59F45;H3BVD1;P84022-3;P84022-2;H0YMP2;H0YNV1;H0YL71;H0YKE2;H3BP09;B7Z725;P84022-4	A0A024R5Z3;P84022;Q59F45;H3BVD1;P84022-3;P84022-2	Mothers against decapentaplegic homolog;Mothers against decapentaplegic homolog 3	+	3.17996	6.73407	7.44747	7.50749	7.48933	7.41492	7.47506	7.38986
SF3B4	SF3B4	Q53FG6;Q15427;B3KUJ0;Q5SZ64	Q53FG6;Q15427;B3KUJ0;Q5SZ64	Splicing factor 3B subunit 4	+	3.16694	8.97315	8.12966	8.1259	8.20677	8.09764	8.23213	8.37256
PGAM5	PGAM5	Q96HS1;Q96HS1-2;F5GXG4	Q96HS1;Q96HS1-2	Serine/threonine-protein phosphatase PGAM5, mitochondrial	+	3.16641	2.43148	8.59935	8.58903	8.643	8.64485	8.69368	8.75482
SAP18	SAP18	H7BZW6;X6RAL5;O00422;U3KPY7	H7BZW6;X6RAL5;O00422	Histone deacetylase complex subunit SAP18	+	3.16532	8.25663	7.87441	7.86307	8.20788	7.9836	8.26207	8.46914
ARHGEF7	ARHGEF7	A0A024RDY9;B1ALK7;B7Z6G2;Q14155-1;Q14155-5;C9JAD7;C9JDI6;B1ANY6;E7ENL8;E7EU80;E7EUY6;Q5W9H1;Q14155-6;Q14155-2;Q14155-3;Q14155	A0A024RDY9;B1ALK7;B7Z6G2;Q14155-1;Q14155-5	Rho guanine nucleotide exchange factor 7	+	3.16337	5.31264	7.10691	7.05308	7.10034	7.13497	6.98488	7.06104
CELF1	CELF1	E9PQK4;E9PSH0;E9PKU1;G5EA30;Q92879-2;Q92879-3;Q92879-6;Q92879;Q92879-4;Q92879-5;E9PKA1;F5H4Y5;F5H0D8	E9PQK4;E9PSH0;E9PKU1;G5EA30;Q92879-2;Q92879-3;Q92879-6;Q92879;Q92879-4;Q92879-5;E9PKA1;F5H4Y5;F5H0D8	CUGBP Elav-like family member 1	+	3.16025	5.38005	7.08622	7.24682	7.05637	7.15266	NaN	NaN
NAT10	NAT10	Q05CW7;E9PMU0;E9PJN6	Q05CW7	0	+	3.15727	8.45986	8.01115	8.07291	7.93428	8.07867	8.08088	8.12691
SMTN	SMTN	P53814-5;P53814;P53814-6;B3KY41;B4E229;B4DI56;A0A087WVP4;A0A087X1R1;Q59F18;B3KUD6;P53814-2;B4E0L3;B4DEL1;H7C372;C9JQZ8;C9JGQ0;C9JP19;B4DUZ2	P53814-5;P53814;P53814-6;B3KY41;B4E229;B4DI56;A0A087WVP4;A0A087X1R1;Q59F18;B3KUD6	Smoothelin	+	3.15341	8.28314	8.15833	8.15125	8.02239	8.09688	7.93087	7.8714
DSG1	DSG1	Q02413;Q02413-2	Q02413	Desmoglein-1	+	3.15216	6.37246	7.34408	7.25806	7.45997	7.52732	7.47766	7.43339
KAT7	KAT7	O95251-2;O95251-4;O95251;B4DG18;E7EUP3;B7Z4D9;B3KVJ2;O95251-3;O95251-5;B4DGH8;B4DJ40	O95251-2;O95251-4;O95251;B4DG18;E7EUP3;B7Z4D9;B3KVJ2;O95251-3;O95251-5	Histone acetyltransferase KAT7;Histone acetyltransferase	+	3.14961	7.62882	7.68088	7.64199	7.86201	7.71422	7.74089	7.99609
KHDRBS3	KHDRBS3	O75525-2;O75525;E5RJZ9;E5RG12;H0YAQ1;H0YAQ3;E5RHD3	O75525-2;O75525;E5RJZ9	KH domain-containing, RNA-binding, signal transduction-associated protein 3	+	3.1463	7.75345	6.2	6.2	7.85799	7.76972	7.81579	7.85191
VPS33A	VPS33A	B2RDH6;Q96AX1;H3BMM5;F5H6Y0;Q9H6C4;F5H2X5	B2RDH6;Q96AX1;H3BMM5;F5H6Y0	Vacuolar protein sorting-associated protein 33A	+	3.1434	5.96996	7.17958	7.07467	7.09468	7.00753	7.11747	7.13245
COX3	COX3	A0A075X871;A0A059QTG6;H9E795;A0A075X6R4;H9E7H3;H9E7J9;Q5Y0G2;Q5Y0J7;Q5Y0H4;Q5Y0F3;Q5Y0E5;Q5Y078;Q5Y070;Q5Y065;Q5Y011;Q5XZY3;Q5XZX9;Q5XZT6;Q5XZR9;Q5XZP7;Q5XZL8;Q5XZK9;Q5XZI9;Q5XZI8;Q5XZI3;Q5XZI2;Q5XZH6;B4YCG0;T1Q6R9;T1Q5Q2;T1Q5P3;T1Q5B9;S4T6M3;Q9B2X0;Q9B2W9;Q9B2U6;Q9B1S6;Q9B1S4;Q8WCY1;Q8HNQ7;Q85L10;Q85L04;Q85KZ1;Q85KW2;Q85KW0;Q7YEF1;Q7YCF3;Q7YCE5;Q7YCE0;Q7YCC7;Q7Y664;Q6WQG6;Q6WQA1;Q6RRW7;Q6RPE6;Q6…	A0A075X871;A0A059QTG6;H9E795;A0A075X6R4;H9E7H3;H9E7J9;Q5Y0G2;Q5Y0J7;Q5Y0H4;Q5Y0F3;Q5Y0E5;Q5Y078;Q5Y070;Q5Y065;Q5Y011;Q5XZY3;Q5XZX9;Q5XZT6;Q5XZR9;Q5XZP7;Q5XZL8;Q5XZK9;Q5XZI9;Q5XZI8;Q5XZI3;Q5XZI2;Q5XZH6;B4YCG0;T1Q6R9;T1Q5Q2;T1Q5P3;T1Q5B9;S4T6M3;Q9B2X0;Q9B2W9;Q9B2U6;Q9B1S6;Q9B1S4;Q8WCY1;Q8HNQ7;Q85L10;Q85L04;Q85KZ1;Q85KW2;Q85KW0;Q7YEF1;Q7YCF3;Q7YCE5;Q7YCE0;Q7YCC7;Q7Y664;Q6WQG6;Q6WQA1;Q6RRW7;Q6RPE6;Q6…	Cytochrome c oxidase subunit 3	+	3.14296	10.1895	7.84814	8.50315	8.60086	8.44042	8.57338	8.42542
RPL21	RPL21	Q6IAX2;Q59GK9;P46778;G3V1B3;M0R181	Q6IAX2;Q59GK9;P46778;G3V1B3;M0R181	60S ribosomal protein L21	+	3.14149	8.71838	8.23664	8.32832	8.28529	8.32334	8.4769	8.35589
PPIL1	PPIL1	A0A024RCX8;Q9Y3C6	A0A024RCX8;Q9Y3C6	Peptidyl-prolyl cis-trans isomerase;Peptidyl-prolyl cis-trans isomerase-like 1	+	3.14048	7.58941	7.49765	7.71549	7.58387	7.69143	7.7976	7.70978
FTSH	FTSH	Q9Y2Q2;Q9NQ51;A8K5H7;Q96I63;Q96TA2-3;Q96TA2-2;Q96TA2	Q9Y2Q2;Q9NQ51;A8K5H7;Q96I63;Q96TA2-3;Q96TA2-2;Q96TA2	ATP-dependent zinc metalloprotease YME1L1	+	3.13731	4.79789	6.2	6.2	6.84791	6.859	NaN	NaN
GORAB	GORAB	Q5T7V8;B3KQ87;A0A024R923;Q5T7V8-3;Q5T7V8-4;Q5T7V8-2	Q5T7V8;B3KQ87;A0A024R923;Q5T7V8-3;Q5T7V8-4;Q5T7V8-2	RAB6-interacting golgin	+	3.13629	5.16074	6.88844	6.85714	6.96161	6.87343	6.89963	6.39421
PDLIM7	PDLIM7	Q9NR12;Q9NR12-2;D6RH06;Q9NR12-5;Q9NR12-6;Q9NR12-4;D6RF83;Q9NR12-3;D6RAN1;H7BYK4	Q9NR12;Q9NR12-2;D6RH06;Q9NR12-5;Q9NR12-6;Q9NR12-4	PDZ and LIM domain protein 7	+	3.13218	9.07929	8.31103	8.29833	8.22194	8.29378	8.37063	8.3353
AP2A2	AP2A2	O94973;O94973-2;A0A0G2JS82;B7Z5S9;O94973-3;A0A0G2JQM1;B7Z1Q4;B3KMI7;E9PR62;A0A0G2JRF9;A0A0G2JQA4;Q8N2F8;E9PNC4;A0A0G2JRS3;Q59FN8	O94973;O94973-2;A0A0G2JS82;B7Z5S9;O94973-3;A0A0G2JQM1;B7Z1Q4	AP-2 complex subunit alpha-2	+	3.13034	6.67136	7.47757	7.53154	7.51517	7.39545	7.4749	7.38421
AZI1	AZI1	B2RN10;Q9UPN4-2;Q9UPN4;I3L2J8;Q9UPN4-3;I3L2X7;I3L4M5;I3L316	B2RN10;Q9UPN4-2;Q9UPN4;I3L2J8;Q9UPN4-3;I3L2X7	Centrosomal protein of 131 kDa	+	3.12551	8.39207	7.86173	7.98144	8.04261	7.9454	7.95884	7.98904
RPL36AL	RPL36AL	Q969Q0;B2R4V2;R4GN19	Q969Q0;B2R4V2	60S ribosomal protein L36a-like	+	3.12345	10.117	8.30358	8.14317	8.58031	8.42703	8.42284	8.52674
MED28	MED28	Q9H204;A0A087X0M1;H0YAA8	Q9H204;A0A087X0M1	Mediator of RNA polymerase II transcription subunit 28	+	3.11904	7.1644	7.70985	7.60055	7.50655	7.7103	7.49863	7.51058
PABPN1	PABPN1	Q86U42-2;Q86U42;B4DEH8;G3V4T2;Q92843-2;H0YJH9	Q86U42-2;Q86U42	Polyadenylate-binding protein 2	+	3.11736	6.938	7.74433	7.51913	7.59458	7.50665	7.69913	7.61856
SNAP23	SNAP23	A8K287;O00161;H3BNE1;H3BR18;H3BM38;H3BPJ0;A0A024R9R8;O00161-2;H3BNG6;H3BU94;H3BV99;H3BP15;H3BQY9	A8K287;O00161;H3BNE1;H3BR18;H3BM38;H3BPJ0;A0A024R9R8;O00161-2;H3BNG6;H3BU94	Synaptosomal-associated protein;Synaptosomal-associated protein 23	+	3.1124	6.11762	7.18515	7.14885	7.24224	7.32482	7.15455	7.2112
NDUFA8	NDUFA8	P51970;B7Z768	P51970	NADH dehydrogenase [ubiquinone] 1 alpha subcomplex subunit 8	+	3.11209	5.56103	7.12359	7.05767	7.3229	7.47894	7.26038	7.33353
PICALM	PICALM	B5BU72;A0A024R5L7;A8K5U9;A0A024R5P1;Q13492-3;Q13492-2;Q13492-5;Q13492;Q13492-4;E9PK13;E9PI56;E9PKP6;E9PLJ8;H0YCY1;E9PJT1;E5RFU0;E5RHK9;H0YE97;E5RFC6;E5RK51;E5RIJ5;H0YEY8;B4DLM1;H0YD48;H0YEF7;H0YEH1;E5RGY9;E9PDG8;H0UI15;O60641-3;O60641-4;O60641	B5BU72;A0A024R5L7;A8K5U9;A0A024R5P1;Q13492-3;Q13492-2;Q13492-5;Q13492;Q13492-4	Phosphatidylinositol-binding clathrin assembly protein	+	3.11045	6.89389	7.76377	7.84733	7.69018	7.70178	7.73092	7.74952
NDUFA10	NDUFA10	Q7Z518;A0A087WXC5;A0A024R4B3;E7ESZ7;O95299;Q53SW4;A8K413;O95299-2;H7C2W5;H7C1Y7;H7C2X4;Q8N1B9;Q59FM0;C9J6X0;Q53QE8	Q7Z518;A0A087WXC5;A0A024R4B3;E7ESZ7;O95299;Q53SW4;A8K413;O95299-2	NADH dehydrogenase [ubiquinone] 1 alpha subcomplex subunit 10, mitochondrial	+	3.10444	7.76888	7.87291	8.01565	7.70987	7.85265	7.91108	7.88499
CTBP1	CTBP1	X5D8Y5;Q13363-2;Q13363;D6RAX2;X5D7T7;Q4KMQ8;E7ESU7;E7EPF8;E9PGB1;H0Y8U5;H0Y8W7	X5D8Y5;Q13363-2;Q13363;D6RAX2;X5D7T7;Q4KMQ8;E7ESU7;E7EPF8	C-terminal-binding protein 1	+	3.10075	5.51677	7.06539	7.09044	6.93072	6.98448	NaN	NaN
URB1	URB1	O60287	O60287	Nucleolar pre-ribosomal-associated protein 1	+	3.09914	8.25486	7.92197	7.95906	7.94189	7.8393	8.04767	8.04395
FLJ00144	FLJ00144	Q8TEP9	Q8TEP9	0	+	3.09514	7.02753	7.46217	7.40927	7.50066	7.63192	7.46932	7.47387
RPL39P5	RPL39P5	Q59GN2;P62891	Q59GN2;P62891	Putative 60S ribosomal protein L39-like 5;60S ribosomal protein L39	+	3.09342	8.89366	8.05331	7.95207	8.05945	8.22227	8.1567	8.28558
NDUFA12	NDUFA12	Q53HG1;Q9UI09;F8VXI1;F8VRD8;Q9UI09-2	Q53HG1;Q9UI09	NADH dehydrogenase [ubiquinone] 1 alpha subcomplex subunit 12	+	3.09337	5.56247	6.87974	7.07857	7.05377	7.15758	7.25101	7.09534
MED30	MED30	Q96HR3-2;Q96HR3	Q96HR3-2;Q96HR3	Mediator of RNA polymerase II transcription subunit 30	+	3.0933	6.48173	7.48038	7.39778	7.45385	7.34784	7.28099	7.33037
RPL14	RPL14	A8K7N0;E7EPB3;A0PJ62;B7Z6S8;Q6IPH7;P50914;A8K3Q9	A8K7N0;E7EPB3;A0PJ62;B7Z6S8;Q6IPH7;P50914	60S ribosomal protein L14	+	3.09261	9.29117	8.41953	8.41812	8.18176	8.36046	8.49326	8.49149
RPL29	RPL29	A0A024R326;Q6IPI1;P47914	A0A024R326;Q6IPI1;P47914	60S ribosomal protein L29	+	3.08861	10.7568	8.83126	8.71676	8.88446	8.69373	8.8386	8.7615
TOMM40	TOMM40	K7EJ57;A0A024R0P9;O96008-2;O96008;K7EKG4	K7EJ57;A0A024R0P9;O96008-2;O96008	Mitochondrial import receptor subunit TOM40 homolog	+	3.08845	7.25209	7.68752	7.7277	7.80429	7.72704	7.85776	7.81558
NGDN	NGDN	Q8NEJ9-2;Q8NEJ9;H0YJ17;G3V4G1;H0YJQ1	Q8NEJ9-2;Q8NEJ9;H0YJ17	Neuroguidin	+	3.08645	8.75561	7.93534	8.03048	7.99085	8.14485	8.09405	8.13293
RSF1	RSF1	Q96T23-2;Q96T23;Q96T23-3;H0YER1;H0YCN2;Q05DG0;H7C306;H0YDG9	Q96T23-2;Q96T23;Q96T23-3;H0YER1;H0YCN2	Remodeling and spacing factor 1	+	3.08594	6.86355	7.36276	7.5068	7.56165	7.42755	7.64855	7.79994
CSTF1	CSTF1	B4DDG3;Q05048;A0A0A0MSZ9;A3KFI9	B4DDG3;Q05048;A0A0A0MSZ9	Cleavage stimulation factor subunit 1	+	3.08374	8.7746	8.03306	8.08611	8.01691	8.17158	8.11015	8.08185
DIEXF	DIEXF	A8K0P8;Q68CQ4;H7C2R4;B3KVX2	A8K0P8;Q68CQ4	Digestive organ expansion factor homolog	+	3.08326	7.26298	7.56803	7.60254	7.54341	7.68613	7.64993	7.69351
SNRPA1	SNRPA1	P09661;Q53G61;Q53G21;H0YLR3;H0YMA0;H0YKK0;Q6NVW9;Q9UEN1;O95485	P09661;Q53G61;Q53G21;H0YLR3;H0YMA0	U2 small nuclear ribonucleoprotein A	+	3.08293	7.7967	7.78601	7.91709	7.74639	7.86387	7.93839	7.77288
SMPD4	SMPD4	Q9NXE4-2;Q9NXE4;Q9NXE4-4;H7BXF4;B1PBA3;B4E0T5;H7C1Q6;Q9NXE4-3;Q9NXE4-6;H7C235;H7C2J2;H7C0W5;Q9NXE4-9;Q9NXE4-10;Q9NXE4-7;Q9NXE4-8;C9J647;Q9NXE4-5;F8WF03;F2Z2I0;F2Z2W5;B4DEV6;H7C2E2	Q9NXE4-2;Q9NXE4;Q9NXE4-4;H7BXF4;B1PBA3;B4E0T5;H7C1Q6;Q9NXE4-3;Q9NXE4-6;H7C235;H7C2J2;H7C0W5;Q9NXE4-9;Q9NXE4-10;Q9NXE4-7;Q9NXE4-8	Sphingomyelin phosphodiesterase 4	+	3.08124	6.75098	7.46133	7.47186	7.59153	7.39233	7.26245	7.27989
EXOC3	EXOC3	A0A024QYZ6;O60645-2;O60645-3;O60645;Q69YP2;D6RB59;B2RE06;D6RBR9;Q6ZNJ2;H0Y995	A0A024QYZ6;O60645-2;O60645-3;O60645;Q69YP2;D6RB59	Exocyst complex component 3	+	3.08076	7.24745	7.29763	7.44669	7.68073	7.66997	7.51343	7.34811
XRN2	XRN2	B3KMC9;Q9H0D6;B4DZC3;Q9H0D6-2;B4E0B9;A2RRQ1	B3KMC9;Q9H0D6;B4DZC3;Q9H0D6-2;B4E0B9	5-3 exoribonuclease 2	+	3.0782	8.06797	7.97935	7.88432	7.90139	7.7629	8.01435	8.11116
CKAP4	CKAP4	A0A024RBH2;Q07065;Q8TB01;Q6NWZ1;B3KVX6	A0A024RBH2;Q07065;Q8TB01;Q6NWZ1;B3KVX6	Cytoskeleton-associated protein 4	+	3.07331	3.97682	8.8349	8.81541	8.84919	8.84883	8.71707	8.6871
FAM91A1	FAM91A1	Q658Y4;E7ER68;B4DUD8;G3V120;H0YBR6;P0C866	Q658Y4;E7ER68;B4DUD8	Protein FAM91A1	+	3.07283	6.84944	7.41373	7.52646	7.49333	7.37014	7.41694	7.4825
ARMCX2	ARMCX2	A8K5M7;A0A024RCG7;Q7L311	A8K5M7;A0A024RCG7;Q7L311	Armadillo repeat-containing X-linked protein 2	+	3.0567	5.45888	7.09114	7.31323	7.28053	7.17251	7.25794	7.2984
EEF2	EEF2	P13639;B4DPU3;Q6PK56;B4DMC6;B4DRE8;Q8TA90;Q6W6M8	P13639;B4DPU3;Q6PK56;B4DMC6;B4DRE8;Q8TA90	Elongation factor 2	+	3.05511	8.54583	8.14922	8.08842	8.12558	8.12801	8.04836	8.0677
COMMD9	COMMD9	B4DIH0;B4DQW0;E9PJ95;Q53FR9;Q9P000-2;Q9P000	B4DIH0;B4DQW0;E9PJ95;Q53FR9;Q9P000-2;Q9P000	COMM domain-containing protein 9	+	3.0461	6.78833	7.43196	7.34296	7.55251	7.43337	7.32263	7.3512
UBTF	UBTF	B4DNQ1;E9PKP7;P17480-2;P17480;A8K962;O00164;Q05BZ1;B4DLB0;Q9BQR2;E9PLT2;E9PMM2	B4DNQ1;E9PKP7;P17480-2;P17480;A8K962;O00164;Q05BZ1;B4DLB0	Nucleolar transcription factor 1	+	3.04584	6.8529	7.30031	7.43691	7.40317	7.39278	7.73381	7.69458
NXT1	NXT1	Q9UKK6	Q9UKK6	NTF2-related export protein 1	+	3.04116	5.33943	7.12244	7.21479	6.98966	7.05949	7.13574	7.04712
SMC2	SMC2	B7ZLZ7;B3KMB1;A8K984;A0A024R158;O95347-2;O95347;B3KM27;Q05BV1;Q2KQ72;Q5T821;Q7Z2X1;Q05D74;A0JLM9;Q32Q15;Q6IPS5;Q6P712;A0A0C4DGE5	B7ZLZ7;B3KMB1;A8K984;A0A024R158;O95347-2;O95347;B3KM27;Q05BV1;Q2KQ72	Structural maintenance of chromosomes protein;Structural maintenance of chromosomes protein 2	+	3.0359	5.56178	7.16527	7.18597	7.19025	7.05755	7.17196	7.21341
CAPNS1	CAPNS1	K7EM73;K7EIV0;A0A075B7C0;A0A0C4DGQ5;P04632;U3KQE2;K7ELJ7;U3KPR7;K7EKD8	K7EM73;K7EIV0;A0A075B7C0;A0A0C4DGQ5;P04632;U3KQE2;K7ELJ7	Calpain small subunit 1	+	3.03585	6.493	7.12212	7.2672	7.54812	7.33049	7.40666	7.46992
FNDC3B	FNDC3B	Q53EP0;Q53EP0-2;C9JKH7	Q53EP0	Fibronectin type III domain-containing protein 3B	+	3.03501	6.73283	7.52239	7.46072	7.3285	7.51721	7.37012	7.47766
TAF5	TAF5	Q15542-2;Q15542	Q15542-2;Q15542	Transcription initiation factor TFIID subunit 5	+	3.03393	5.17929	6.2	6.2	6.90319	6.99865	7.02391	7.01766
RBM25	RBM25	P49756;P49756-2;P49756-3;E9PQU5;H0YE46	P49756	RNA-binding protein 25	+	3.03359	2.86155	8.76447	8.81242	8.80498	8.80382	8.90171	8.9245
SMARCD2	SMARCD2	J3KMX2;B9EGA3;Q92925-3;Q92925-2;Q92925;J3QWB6	J3KMX2;B9EGA3;Q92925-3;Q92925-2;Q92925	SWI/SNF-related matrix-associated actin-dependent regulator of chromatin subfamily D member 2	+	3.02972	5.94494	7.17199	7.22134	7.28608	7.18098	7.30436	7.41397
SNTB2	SNTB2	A0A024R732;Q13425;H0YCS0;Q13425-2;A0A0G2JM75;J3KT21;H7BY41	A0A024R732;Q13425;H0YCS0;Q13425-2	Beta-2-syntrophin	+	3.0271	7.96892	8.0125	8.00484	7.97855	7.86443	7.89696	7.86593
TOX4	TOX4	B4DJ39;O94842-3;O94842-2;O94842;O15405-2;O15405;B4DYA1;H6UKR8;B4DQV8;G8YXX4;Q96NM4-3;Q96NM4;Q96NM4-4;Q96NM4-2;O94900	B4DJ39;O94842-3;O94842-2;O94842	TOX high mobility group box family member 4	+	3.02398	7.68676	7.7801	7.78573	7.7335	7.85422	7.8816	7.78827
NUFIP2	NUFIP2	A1L3A7;Q7Z417;Q7Z417-2	A1L3A7;Q7Z417	Nuclear fragile X mental retardation-interacting protein 2	+	3.01988	7.4611	7.65073	7.61988	7.75625	7.67019	7.58255	7.63178
RRP36	RRP36	B2R9K5;Q96EU6-2;Q96EU6	B2R9K5;Q96EU6-2;Q96EU6	Ribosomal RNA processing protein 36 homolog	+	3.01947	7.45395	7.71434	7.70419	7.63889	7.80593	8.00061	7.89001
KMT2D	KMT2D	O14686;O14686-3;Q59FG6;F8VWW4;Q6PIA1	O14686;O14686-3;Q59FG6	Histone-lysine N-methyltransferase 2D	+	3.01932	6.35978	7.47743	7.56536	7.44462	7.2416	7.25108	7.20847
SLC25A13	SLC25A13	Q53GR7;Q9UJS0;Q9UJS0-2;B7Z2E2;Q75KX8;R4GN64	Q53GR7;Q9UJS0;Q9UJS0-2;B7Z2E2	Calcium-binding mitochondrial carrier protein Aralar2	+	3.01547	5.74278	7.2754	7.25066	7.18814	7.10582	7.04092	6.96717
MGST3	MGST3	Q53GB9;A0A024R8Z1;Q5VV89;O14880;Q5VV87	Q53GB9;A0A024R8Z1;Q5VV89;O14880;Q5VV87	Microsomal glutathione S-transferase 3	+	3.01021	6.62201	7.62924	7.5728	7.55426	7.43388	7.68765	7.78165
SF3B1	SF3B1	O75533;Q7Z497;A0JLT9;Q32Q20;A0PJH5;H7C341;B4DGZ4;O75533-2;Q9NTB4;A8K355;F8WC19	O75533;Q7Z497;A0JLT9;Q32Q20;A0PJH5	Splicing factor 3B subunit 1	+	2.99436	4.01391	9.56866	9.6124	9.52526	9.51705	9.66792	9.69262
NCBP1	NCBP1	A0A024R179;Q09161;X6R941	A0A024R179;Q09161	Nuclear cap-binding protein subunit 1	+	2.99065	7.0598	7.63049	7.7068	7.50633	7.66277	7.73457	7.73754
SENP3	SENP3	Q9H4L4;A0A087X0R7;J3KSF5;J3QRE4;A0A087WV50;J3QL36	Q9H4L4;A0A087X0R7	Sentrin-specific protease 3	+	2.99056	5.12515	7.31861	6.9636	7.12156	7.03387	7.02812	7.04887
PSMC3	PSMC3	E9PM69;R4GNH3;A8K781;P17980;E9PN50;E9PMD8;E9PKD5	E9PM69;R4GNH3;A8K781;P17980;E9PN50;E9PMD8;E9PKD5	26S protease regulatory subunit 6A	+	2.98832	5.29112	6.92383	6.87291	7.00501	7.08782	6.92604	6.89045
HIP1	HIP1	O00291-3;O00291-4;O00291;B4DYD7;B4DK46;A0A075EKM8;C9JMG5	O00291-3;O00291-4;O00291;B4DYD7	Huntingtin-interacting protein 1	+	2.98122	6.45247	7.24763	7.1474	7.43478	7.32377	NaN	NaN
MED31	MED31	Q9Y3C7;I3L0P8;I3L2J1	Q9Y3C7;I3L0P8;I3L2J1	Mediator of RNA polymerase II transcription subunit 31	+	2.98013	7.34366	7.73723	7.74667	7.58705	7.74028	7.56346	7.22559
TRIOBP	TRIOBP	Q9H2D6-5;Q9H2D6-7;Q9H2D6-3;Q9H2D6-2;Q9H2D6;Q9H2D6-6;H0Y5J9;Q8TCM3;F6WYE2;F6TR96	Q9H2D6-5;Q9H2D6-7;Q9H2D6-3;Q9H2D6-2;Q9H2D6;Q9H2D6-6;H0Y5J9;Q8TCM3	TRIO and F-actin-binding protein	+	2.97791	7.52829	7.79423	7.78684	7.78238	7.64186	7.62397	7.75295
DYNC1LI1	DYNC1LI1	Q9Y6G9;B3KM42;E9PHI6;C9JGM7;Q6MZE7;B4DDM4;C9JLW1	Q9Y6G9;B3KM42;E9PHI6;C9JGM7;Q6MZE7	Cytoplasmic dynein 1 light intermediate chain 1	+	2.97133	6.18509	7.80858	7.82193	7.66208	7.72405	7.7883	7.70701
TNPO1	TNPO1	A0A024RAM0;Q92973-3;Q92973-2;Q92973;B4DSC0;E7EW37	A0A024RAM0;Q92973-3;Q92973-2;Q92973	Transportin-1	+	2.97129	6.93884	7.39009	7.35851	7.34007	7.52055	7.38956	7.49571
STOM	STOM	B4E2V5;B4DZK8;A0A024R882;P27105;F8VSL7;B4E310;P27105-2	B4E2V5;B4DZK8;A0A024R882;P27105	Erythrocyte band 7 integral membrane protein	+	2.96857	6.2392	7.33457	7.3057	7.40202	7.28185	7.36451	7.41196
CSTF2T	CSTF2T	Q9H0L4	Q9H0L4	Cleavage stimulation factor subunit 2 tau variant	+	2.96313	5.54793	7.069	7.1285	7.04778	7.17141	NaN	NaN
DAPK3	DAPK3	B3KNJ3;O43293-2;O43293;M0QYY8;M0R0D0;B3KSK3;A0A024R603;A0A0A6YYK9;Q9UIK4;Q9UIK4-2	B3KNJ3;O43293-2;O43293;M0QYY8;M0R0D0;B3KSK3;A0A024R603;A0A0A6YYK9;Q9UIK4;Q9UIK4-2	Death-associated protein kinase 3;Death-associated protein kinase 2	+	2.963	5.31891	7.10582	6.99965	7.16563	7.10336	6.88681	7.0154
SBF1	SBF1	G5E933;A0A024R4Z9;O95248;O95248-4;Q68CX1;Q59EX9;Q86TK5;Q6PGN5;H0Y5W8	G5E933;A0A024R4Z9;O95248;O95248-4	Myotubularin-related protein 5	+	2.96018	4.27023	6.67144	6.74218	6.88835	6.7733	6.93668	6.93388
KMT2A	KMT2A	Q03164-2;Q03164;Q03164-3;E9PR05;Q9HB80;B4E012;Q86YP0;Q86YN8;H7C5W4;B4DIJ7;Q9UPD0;Q9Y6P1	Q03164-2;Q03164;Q03164-3;E9PR05	Histone-lysine N-methyltransferase 2A;MLL cleavage product N320;MLL cleavage product C180	+	2.95795	6.65386	7.60865	7.46244	7.57728	7.56365	7.54168	7.44587
SPTBN1	SPTBN1	B2ZZ89;Q01082;D6W5C0;A0A087WUZ3;K9MS24;Q01082-2;F8W6C1;B4DIF8;Q8WYB3;Q71VG2	B2ZZ89;Q01082;D6W5C0;A0A087WUZ3;K9MS24;Q01082-2	Spectrin beta chain, non-erythrocytic 1	+	2.95553	5.55972	9.82814	9.82248	9.81952	9.83857	9.60119	9.57571
ABCE1	ABCE1	P61221;D6R9I9;H0Y990;D6RGF4	P61221;D6R9I9	ATP-binding cassette sub-family E member 1	+	2.95029	6.74127	7.59863	7.4847	7.41219	7.55102	7.69884	7.63347
SUPT6H	SUPT6H	Q7KZ85;Q7KZ85-3;Q7KZ85-2	Q7KZ85	Transcription elongation factor SPT6	+	2.94598	6.8839	7.46446	7.47943	7.54588	7.71479	7.74767	7.67815
ACTR1A	ACTR1A	P61163;B4DXP9;R4GMT0;B4DM97;B4DMT4;P42025;Q13841	P61163;B4DXP9;R4GMT0;B4DM97;B4DMT4;P42025	Alpha-centractin;Beta-centractin	+	2.94362	7.34743	7.58258	7.49461	7.68331	7.58651	7.40899	7.47053
SRP14	SRP14	P37108;H0YLA2	P37108;H0YLA2	Signal recognition particle 14 kDa protein	+	2.93474	6.57864	7.57957	7.52163	7.32899	7.49055	7.45031	7.46432
CSRP1	CSRP1	E9PP21;Q9BTA4;B4DY28;Q6ZMS3;P21291;B4E2T4;E9PS42;E9PND2;Q6AI18;Q59EQ5;Q6AWD1;B3KVC9	E9PP21;Q9BTA4;B4DY28;Q6ZMS3;P21291;B4E2T4;E9PS42;E9PND2;Q6AI18;Q59EQ5	Cysteine and glycine-rich protein 1	+	2.93045	7.20944	7.49646	7.56967	7.43033	7.64283	NaN	NaN
ATAD5	ATAD5	Q96QE3;H0UIC2;A0A075B754;Q96QE3-2	Q96QE3;H0UIC2;A0A075B754;Q96QE3-2	ATPase family AAA domain-containing protein 5	+	2.92967	6.02401	6.2	6.2	6.9786	6.87442	6.78661	6.90615
CD44	CD44	H0YD13;H0Y2P0;B4DN59;A8K309;P16070-18;P16070-12;P16070-14;P16070-13;P16070-11;P16070-10;P16070-16;P16070-8;P16070-17;P16070-6;P16070-4;P16070-3;P16070-7;P16070-5;P16070;H0YE40;B4E2X0;C1PHC4;H0YDX6;H0YD17;J3KN83;H0YDW7;H0YCV9;H0Y5E4;P16070-15;P16070-9	H0YD13;H0Y2P0;B4DN59;A8K309;P16070-18;P16070-12;P16070-14;P16070-13;P16070-11;P16070-10;P16070-16;P16070-8;P16070-17;P16070-6;P16070-4;P16070-3;P16070-7;P16070-5;P16070;H0YE40;B4E2X0	CD44 antigen	+	2.92857	6.6993	6.2	6.2	7.40068	7.51879	NaN	NaN
ITSN2	ITSN2	A6H8W8;A0A087WVF7;Q9NZM3-2;Q9NZM3;Q53TK4;Q9NZM3-4;Q9NZM3-3;E7EPJ2;Q8IWI5;Q6PJ79;Q53TM3;H7C3E2;F8W719	A6H8W8;A0A087WVF7;Q9NZM3-2;Q9NZM3;Q53TK4;Q9NZM3-4;Q9NZM3-3	Intersectin-2	+	2.92811	8.1283	8.00898	7.97762	8.04458	7.91166	7.83802	7.88427
PSMD2	PSMD2	B4DM22;Q59EG8;Q13200;Q9NSM5;C9JPC0;Q13200-2;Q13200-3;F8WBS8;H7C2Q3;H7C1H2;Q13041	B4DM22;Q59EG8;Q13200;Q9NSM5;C9JPC0;Q13200-2;Q13200-3	26S proteasome non-ATPase regulatory subunit 2	+	2.92349	5.75002	7.1478	6.93612	7.06209	6.97253	6.99204	6.99902
CNOT11	CNOT11	Q9UKZ1;B3KNB0	Q9UKZ1	CCR4-NOT transcription complex subunit 11	+	2.91954	5.0469	6.2	6.2	6.89769	7.0952	7.00475	7.0911
HIST1H2BA	HIST1H2BA	Q96A08	Q96A08	Histone H2B type 1-A	+	2.91859	8.21423	8.03647	7.81381	8.0154	7.84705	7.96047	8.09325
SLFN5	SLFN5	B4E0B1;Q08AF3;B4E128;Q08AF3-2	B4E0B1;Q08AF3;B4E128;Q08AF3-2	Schlafen family member 5	+	2.91584	5.35438	7.07951	7.16994	7.10961	7.05169	7.1116	7.15451
SPATS2	SPATS2	A0A024R101;Q86XZ4;F8VS10	A0A024R101;Q86XZ4;F8VS10	Spermatogenesis-associated serine-rich protein 2	+	2.90971	6.3032	7.41744	7.37066	7.29181	7.43359	7.42385	7.42716
UHRF1	UHRF1	A0A087WVR3;A0A087WTW0;Q96T88;Q96T88-2;A0A087WWG9;B4E0F9	A0A087WVR3;A0A087WTW0;Q96T88;Q96T88-2;A0A087WWG9	E3 ubiquitin-protein ligase UHRF1	+	2.90241	5.74311	7.28078	7.19435	7.02612	7.16373	7.21365	7.24792
LAMB3	LAMB3	Q13751;X1WI29;B4DL55	Q13751	Laminin subunit beta-3	+	2.89983	6.63666	7.5564	7.5388	7.42326	7.56241	7.59943	7.65866
HIRA	HIRA	P54198-2;P54198;A8K194;B4DSW6;B7Z830	P54198-2;P54198;A8K194	Protein HIRA	+	2.89098	6.33259	7.42185	7.52546	7.32627	7.46192	7.35087	7.29922
SPTY2D1	SPTY2D1	B4E223;Q68D10-2;Q68D10;Q68D10-3	B4E223;Q68D10-2;Q68D10;Q68D10-3	Protein SPT2 homolog	+	2.88185	6.65534	6.2	6.2	7.37918	7.47897	NaN	NaN
NUDT16L1	NUDT16L1	K7EIN2;B2RD96;Q9BRJ7;B4DLR9;B4DIZ6;K7ENA3;Q96DE0-3;Q96DE0	K7EIN2;B2RD96;Q9BRJ7	Protein syndesmos	+	2.88068	5.25011	7.29515	7.15755	7.15195	7.0419	7.18356	7.04517
CCNT1	CCNT1	A8K4M5;O60563;Q9NR57;C9JUL2;H7BZ27;B4DH21;O60563-2;O60583-2;O60583	A8K4M5;O60563	Cyclin-T1	+	2.87742	7.01014	7.47709	7.36044	7.67329	7.5125	7.57416	7.69515
PMS2	PMS2	Q5FBW8;C9J167;P54278;B4DGM0;P54278-3;P54278-4;P54278-2	Q5FBW8;C9J167;P54278;B4DGM0;P54278-3	Mismatch repair endonuclease PMS2	+	2.87352	4.36387	7.15567	6.98299	6.9465	7.14777	6.87452	6.88602
STOML2	STOML2	Q9UJZ1-2;Q9UJZ1;A0A087WYB4;Q6ZNW0	Q9UJZ1-2;Q9UJZ1;A0A087WYB4	Stomatin-like protein 2, mitochondrial	+	2.87165	5.96785	6.2	6.2	7.17932	7.36004	7.24222	7.42527
CMSS1	CMSS1	C9J384;D3DN44;Q9BQ75-2;Q9BQ75;B3KW72;H7C515	C9J384;D3DN44;Q9BQ75-2;Q9BQ75;B3KW72	Protein CMSS1	+	2.86781	7.16956	7.52939	7.48414	7.51048	7.58499	7.49852	7.51183
RCL1	RCL1	Q9Y2P8;Q5VZU2;Q5VYW8;Q5VZU3;Q9Y2P8-2	Q9Y2P8	RNA 3-terminal phosphate cyclase-like protein	+	2.86509	5.70222	7.04852	6.95073	7.08707	7.23545	7.16131	7.15966
RNF20	RNF20	Q5VTR2;Q05DC0;A0PJJ6;C9J0A5;C9JXC9;C9JWJ4	Q5VTR2;Q05DC0;A0PJJ6	E3 ubiquitin-protein ligase BRE1A	+	2.85978	7.35744	7.62307	7.43202	7.5788	7.74844	7.58664	7.51729
AURKA	AURKA	B2R6Z3;O14965;Q5QPD4;B4DX16;A3KFJ0;Q5QPD2;A3KFJ1	B2R6Z3;O14965;Q5QPD4;B4DX16;A3KFJ0;Q5QPD2;A3KFJ1	Aurora kinase A	+	2.85894	5.1848	6.2	6.2	6.98077	7.08615	6.89327	7.24207
EEF1A2	EEF1A2	Q05639;Q59GP5	Q05639;Q59GP5	Elongation factor 1-alpha 2	+	2.85728	8.46169	8.02755	8.05683	8.07254	7.91254	8.15256	8.16209
ITCH	ITCH	Q96J02-2;Q96J02;Q59ER4;B4DN85;Q96J02-3	Q96J02-2;Q96J02;Q59ER4;B4DN85;Q96J02-3	E3 ubiquitin-protein ligase Itchy homolog	+	2.85623	5.89771	7.35641	7.33335	7.3449	7.45068	7.25849	7.27149
CDC5L	CDC5L	B3KY60;Q99459;B4DSH1	B3KY60;Q99459;B4DSH1	Cell division cycle 5-like protein	+	2.85391	1.55672	8.44315	8.46073	8.37789	8.43133	8.53519	8.51282
TUBB6	TUBB6	Q9BUF5;B3KS31;B4DP54;K7ESM5;B4E386;K7EL29;K7ES63;K7EN98;K7ESQ3;K7EQT3;K7EJ64;K7ERA8;K7EJZ4;K7EPE5	Q9BUF5;B3KS31;B4DP54;K7ESM5;B4E386	Tubulin beta-6 chain	+	2.8536	7.07556	7.70897	7.77693	7.62519	7.56337	7.59347	7.59902
DHX38	DHX38	A8K6G9;Q92620;B4DET0;B4DM30;Q92620-2;B4DN69;H3BV01;H3BQT9;J3KRT1;J3KTG2;J3KSA8;H3BMS7	A8K6G9;Q92620;B4DET0;B4DM30;Q92620-2	Pre-mRNA-splicing factor ATP-dependent RNA helicase PRP16	+	2.85302	6.60337	7.49258	7.51942	7.37031	7.45449	7.62843	7.6395
SMCHD1	SMCHD1	A6NHR9-2;A6NHR9;J3KTL8;A6NHR9-3	A6NHR9-2;A6NHR9;J3KTL8;A6NHR9-3	Structural maintenance of chromosomes flexible hinge domain-containing protein 1	+	2.85258	5.68232	6.2	6.2	7.15999	7.32348	7.13953	7.20093
DDX19A	DDX19A	H3BTB3;I3L0H8;B4DS24;Q9NUU7;H3BMQ5;H3BN59;Q2NL95;Q9HBZ9;Q7Z4W5;Q53G16;F6QDS0;H3BQK0;Q9UMR2-2;Q9UMR2-4;Q9UMR2	H3BTB3;I3L0H8;B4DS24;Q9NUU7;H3BMQ5;H3BN59;Q2NL95;Q9HBZ9;Q7Z4W5;Q53G16;F6QDS0;H3BQK0;Q9UMR2-2;Q9UMR2-4;Q9UMR2	ATP-dependent RNA helicase DDX19A;ATP-dependent RNA helicase DDX19B	+	2.85193	4.3194	6.2	6.2	6.78026	6.6872	NaN	NaN
GJA1	GJA1	B4DI81;Q53FJ6;P17302;B4DMC9;B4DGM6;B4DN50;B4DN47;Q59GT9	B4DI81;Q53FJ6;P17302;B4DMC9;B4DGM6;B4DN50;B4DN47	Gap junction protein;Gap junction alpha-1 protein	+	2.84664	6.77362	7.59183	7.53461	7.45416	7.63636	7.48959	7.54803
SREK1IP1	SREK1IP1	Q8N9Q2;A0A087WXZ8	Q8N9Q2;A0A087WXZ8	Protein SREK1IP1	+	2.84593	9.51886	8.45808	8.40374	8.49546	8.40324	8.34961	8.41155
RBM45	RBM45	Q8IUH3-2;Q8IUH3-3;Q8IUH3	Q8IUH3-2;Q8IUH3-3;Q8IUH3	RNA-binding protein 45	+	2.82789	5.81797	7.26465	7.12241	7.0975	7.25135	7.12372	7.13088
PHF3	PHF3	Q92576-2;Q92576;E7ER40;B4DQ09;E7EVH3;D6R9X2;E9PE34;A0A0K0K1F3;B3KP41;A8K376;B0AZS7;H0Y8L0;D6RBF0	Q92576-2;Q92576	PHD finger protein 3	+	2.82036	2.16413	8.5112	8.51977	8.49027	8.45169	8.46875	8.4421
NSUN2	NSUN2	Q08J23-2;Q08J23;Q08J23-3	Q08J23-2;Q08J23;Q08J23-3	tRNA (cytosine(34)-C(5))-methyltransferase	+	2.81804	5.23168	7.07155	7.10605	6.8501	6.92794	NaN	NaN
BANF1	BANF1	A0A024R5H0;O75531;B2R4V4	A0A024R5H0;O75531;B2R4V4	Barrier-to-autointegration factor;Barrier-to-autointegration factor, N-terminally processed	+	2.81778	4.87944	6.88721	6.74318	6.82778	6.91722	6.81565	6.89559
SMC3	SMC3	Q86VX4;B0AZQ4;Q9UQE7	Q86VX4;B0AZQ4;Q9UQE7	Structural maintenance of chromosomes protein;Structural maintenance of chromosomes protein 3	+	2.8162	5.99136	7.15543	7.14398	7.10175	7.08707	7.23699	6.87943
ZNF532	ZNF532	B3KXW2;A0A024R283;Q9HCE3;K7EMF9;K7ER18;K7EKV7;K7EJM2;K7EP49;K7EN67;K7ELQ2;K7EL14;K7EPI7;K7EQW7;K7EQN0;K7ES47;K7ELB7;B4DQV3	B3KXW2;A0A024R283;Q9HCE3	Zinc finger protein 532	+	2.81534	6.33194	7.27014	7.38268	7.42111	7.33678	7.06659	7.3266
PALLD	PALLD	Q8WX93-3;Q8WX93;Q8WX93-8;Q8WX93-5;B2RTX2;Q8WX93-2;Q8WX93-9;Q8WX93-4;Q8WX93-7;Q7L8P5;Q4W5A6;H0YA05;H0Y952;Q8WX93-6;D6RBB1;D6R9F5;F8WA26;D6R9Z5;D6RBH5;L0R8B3	Q8WX93-3;Q8WX93;Q8WX93-8;Q8WX93-5;B2RTX2;Q8WX93-2;Q8WX93-9;Q8WX93-4	Palladin	+	2.81518	2.58734	8.83938	8.79423	8.66347	8.67054	8.61509	8.64679
LRRC59	LRRC59	Q96AG4;I3L223	Q96AG4	Leucine-rich repeat-containing protein 59	+	2.81506	3.86489	8.76215	8.78031	8.84351	8.80637	8.81555	8.79986
VPS39	VPS39	A0A024R9L9;Q96JC1-2;Q96JC1	A0A024R9L9;Q96JC1-2;Q96JC1	Vam6/Vps39-like protein	+	2.80961	5.55119	6.2	6.2	7.04607	6.87633	7.07936	7.02604
RPS7	RPS7	P62081;B5MCP9;Q59FS3	P62081;B5MCP9	40S ribosomal protein S7	+	2.80578	8.4153	7.76447	7.82677	8.02333	7.79806	7.85876	7.78556
CMAS	CMAS	Q53GF0;Q8NFW8;Q8NFW8-2;F5H296;F5GYM0	Q53GF0;Q8NFW8;Q8NFW8-2	N-acylneuraminate cytidylyltransferase	+	2.80387	7.18305	7.64797	7.80666	7.68237	7.52217	7.72173	7.6547
PDCD6IP	PDCD6IP	Q8WUM4;Q8WUM4-2;Q4W4Y1;B7Z5C1;B4DHD2;Q8WUM4-3;F8WEQ7;F8WBR8;C9IZF9	Q8WUM4;Q8WUM4-2;Q4W4Y1;B7Z5C1;B4DHD2	Programmed cell death 6-interacting protein	+	2.79974	5.93265	7.14758	7.12284	7.08799	7.0077	7.083	7.07533
INPPL1	INPPL1	A0A0A0MTP6;O15357-2;O15357;F5H588	A0A0A0MTP6;O15357-2;O15357	Phosphatidylinositol 3,4,5-trisphosphate 5-phosphatase 2	+	2.79744	4.91077	6.96165	6.98166	6.80723	6.93905	7.03395	7.05038
TOR1AIP1	TOR1AIP1	A0A0A0MSK5;J3KN66;Q5JTV8;Q5JTV8-3;H0YD16;Q5JTV8-2	A0A0A0MSK5;J3KN66;Q5JTV8;Q5JTV8-3;H0YD16	Torsin-1A-interacting protein 1	+	2.79723	5.70911	7.32104	7.26345	7.17958	6.96231	NaN	NaN
UTP14A	UTP14A	Q9BVJ6-3;Q9BVJ6;B4E343;Q9BVJ6-2;Q08E77;A0A024RDV0;Q5TAP6;O60531;X6RJY0	Q9BVJ6-3;Q9BVJ6;B4E343;Q9BVJ6-2	U3 small nucleolar RNA-associated protein 14 homolog A	+	2.79634	7.26856	7.82812	7.88196	7.81495	7.69513	7.89369	7.8259
EPHA2	EPHA2	B4DL04;A0A024QZA8;P29317;Q96HF4	B4DL04;A0A024QZA8;P29317;Q96HF4	Receptor protein-tyrosine kinase;Ephrin type-A receptor 2	+	2.78929	5.77954	7.06221	7.11005	7.16361	7.24267	7.14423	7.11494
TMED7	TMED7	Q3B7W7;B4E2C1;A0A0A6YYA0;Q86XR7-2;Q9Y3B3-2;Q9Y3B3	Q3B7W7;B4E2C1;A0A0A6YYA0;Q86XR7-2;Q9Y3B3-2;Q9Y3B3	Transmembrane emp24 domain-containing protein 7	+	2.78844	6.71087	6.2	6.2	7.38189	7.556	NaN	NaN
CDK12	CDK12	Q9NYV4-2;Q9NYV4;J3QSD7;Q9NYV4-3;H0YLT2;Q9BVE2;A0A087X209	Q9NYV4-2;Q9NYV4;J3QSD7;Q9NYV4-3	Cyclin-dependent kinase 12	+	2.78206	7.82578	7.90287	7.90484	7.74472	7.94309	7.91357	7.86067
TNRC6B	TNRC6B	A0A024R1T4;Q9UPQ9-1;H0Y720;Q9UPQ9;A0A024R1N5;Q9UPQ9-2;B4E231	A0A024R1T4;Q9UPQ9-1;H0Y720;Q9UPQ9	Trinucleotide repeat-containing gene 6B protein	+	2.78127	6.70624	7.41491	7.38618	7.32777	7.51427	7.40608	7.4036
PLOD3	PLOD3	O60568;B3KQQ3;Q9UG85;H7C2V1;H7C2S8;H7C0B8;B4DPX5;B4DMP0	O60568;B3KQQ3	Procollagen-lysine,2-oxoglutarate 5-dioxygenase 3	+	2.77802	7.11541	7.582	7.5725	7.41323	7.44965	7.60776	7.58823
RPP30	RPP30	P78346;P78346-2;B4DJR3;Q5VU11;Q5VU10	P78346;P78346-2;B4DJR3;Q5VU11;Q5VU10	Ribonuclease P protein subunit p30	+	2.77495	6.79867	7.7163	7.77349	7.7428	7.59962	7.76859	7.77945
PHGDH	PHGDH	Q5SZU1;B3KSC3;V9HW79;O43175;Q8N5M8;Q9UMY2;Q9UMY3;Q96RV7;Q96RV6;Q96RV5	Q5SZU1;B3KSC3;V9HW79;O43175;Q8N5M8;Q9UMY2;Q9UMY3	D-3-phosphoglycerate dehydrogenase	+	2.77384	5.58035	7.14538	7.21898	7.21423	7.05983	6.94424	7.08221
EDC3	EDC3	Q96F86;H3BQP5;H3BU87;H3BQ37;H3BPN4;H3BPW9;H3BMB8;H3BTH0;H3BSQ0	Q96F86	Enhancer of mRNA-decapping protein 3	+	2.7657	6.58895	7.44761	7.55859	7.51232	7.36888	7.52614	7.63174
WASF2	WASF2	Q9Y6W5;Q05BU7;Q9Y6W5-2;B4E3J5;Q8NBU0	Q9Y6W5;Q05BU7;Q9Y6W5-2	Wiskott-Aldrich syndrome protein family member 2	+	2.76193	7.37579	7.52411	7.54593	7.65133	7.61145	7.68744	7.87125
PPP1R12C	PPP1R12C	A0A024R4S2;Q9BZL4;K7EL81;Q9BZL4-5;Q9BZL4-3;Q9BZL4-4;B4DLW4;Q9BZL4-2;K7ER83	A0A024R4S2;Q9BZL4;K7EL81;Q9BZL4-5;Q9BZL4-3;Q9BZL4-4;B4DLW4;Q9BZL4-2	Protein phosphatase 1 regulatory subunit 12C	+	2.7564	5.15516	7.16224	7.19424	7.09444	7.24756	7.11099	6.91661
BYSL	BYSL	Q13895;F8WBL2;H7BY94	Q13895	Bystin	+	2.74884	7.51924	7.58721	7.62271	7.56927	7.84688	7.59678	7.58709
CDK7	CDK7	D6RAD4;P50613;D6REC6;D6R9G1	D6RAD4;P50613;D6REC6;D6R9G1	Cyclin-dependent kinase 7	+	2.74154	3.84815	6.2	6.2	6.62426	6.46997	6.69395	6.76805
SETD1A	SETD1A	O15047;A0A024QZB1;C9J2Z9	O15047;A0A024QZB1	Histone-lysine N-methyltransferase SETD1A;Histone-lysine N-methyltransferase	+	2.7368	4.59113	7.07558	6.93024	6.8841	6.79669	7.01364	6.81653
RPF1	RPF1	Q9H9Y2;X6R7Q1	Q9H9Y2	Ribosome production factor 1	+	2.73396	7.54488	7.83615	7.70123	7.75328	7.78791	7.65961	7.64631
ANAPC7	ANAPC7	B3KMP2;Q4KMX6;A5D8X2;A0A024RBJ3;Q9UJX3-2;Q9UJX3;Q2M2R1;A8KAQ7;H0YIX7;H0YIW2	B3KMP2;Q4KMX6;A5D8X2;A0A024RBJ3;Q9UJX3-2;Q9UJX3;Q2M2R1;A8KAQ7	Anaphase-promoting complex subunit 7	+	2.73198	7.90621	7.88423	7.75481	7.88881	7.73259	7.75576	7.7515
RPLP2	RPLP2	A0A024RCA7;P05387;H0YDD8	A0A024RCA7;P05387	60S acidic ribosomal protein P2	+	2.71993	6.11906	7.45373	7.35608	7.39759	7.26663	7.44612	7.48309
TPP1	TPP1	B4DSE2;B4E0C7;A0A0C4DGZ9;Q53HP2;D3DQU2;B4DIV8;O14773-2;O14773;B4DE89;B2R608	B4DSE2;B4E0C7;A0A0C4DGZ9;Q53HP2;D3DQU2;B4DIV8;O14773-2;O14773;B4DE89;B2R608	Tripeptidyl-peptidase 1	+	2.71459	7.38646	7.5256	7.56974	7.69154	7.57927	7.5335	7.71449
RAE1	RAE1	P78406;E9PQ57;Q5J8M4;E9PPG9;B0QZ36;B0QZ37	P78406;E9PQ57;Q5J8M4;E9PPG9	mRNA export factor	+	2.71395	7.78627	7.87294	7.90223	7.83821	8.02445	7.76247	7.89961
CDCA8	CDCA8	A8K7A2;Q53HL2;B4DXT3	A8K7A2;Q53HL2;B4DXT3	Borealin	+	2.70465	8.27461	8.02502	7.95363	8.06236	7.83292	7.99449	8.00958
DDX17	DDX17	H3BLZ8;Q59F66;Q92841;Q92841-1;Q92841-3;Q92841-2;B4DZQ7;Q9UQL5	H3BLZ8;Q59F66;Q92841;Q92841-1;Q92841-3;Q92841-2;B4DZQ7	Probable ATP-dependent RNA helicase DDX17	+	2.70188	2.39034	9.10802	9.1285	9.10016	9.12506	9.1939	9.174
KHDRBS1	KHDRBS1	Q07666;B4DDX2;B2R7B5;Q07666-2;B4E043;Q07666-3;B3KTS3;Q5VWX1	Q07666;B4DDX2;B2R7B5;Q07666-2;B4E043;Q07666-3	KH domain-containing, RNA-binding, signal transduction-associated protein 1	+	2.70166	2.2804	9.11183	9.10857	9.11846	9.14678	9.1212	9.10343
C7orf50	C7orf50	C9JQV0;Q9BRJ6;A0A024R836;H7C0T1;H7C2R9	C9JQV0;Q9BRJ6;A0A024R836	Uncharacterized protein C7orf50	+	2.69525	7.24297	7.45632	7.70495	7.59787	7.81037	7.72426	7.54754
RBMX2	RBMX2	A0A087WUI1;Q9Y6G0;Q9Y388;Q05DU0;Q0VGM7	A0A087WUI1;Q9Y6G0;Q9Y388;Q05DU0;Q0VGM7	RNA-binding motif protein, X-linked 2	+	2.69273	5.24276	7.00514	7.08196	7.06528	7.00458	NaN	NaN
ANLN	ANLN	A8K5D9;A0A024RA49;Q9NQW6-2;Q9NQW6;C9JJT6;H7C3S1;H7C1C2;H7C1K5;H7C0Y6;H7C167	A8K5D9;A0A024RA49;Q9NQW6-2;Q9NQW6	Actin-binding protein anillin	+	2.68802	1.8147	8.87388	8.83977	8.79745	8.78505	8.78859	8.80631
PTRH1	PTRH1	A0A096LP22;Q86Y79;A0A096LP34;C9J7Z1;A0A096LPA3	A0A096LP22;Q86Y79;A0A096LP34;C9J7Z1	Probable peptidyl-tRNA hydrolase	+	2.68766	6.73326	6.2	6.2	7.56641	7.38541	7.59207	7.6477
CSA2	CSA2	Q9UK43;B2R5Y4;Q13123;Q95HA6;B4DEH2;E7EQZ7;Q9H4P6;Q9Y3Z5;D6REL4;D6RAY9;A0A0C4DGW5;D6RCQ4	Q9UK43;B2R5Y4;Q13123;Q95HA6;B4DEH2;E7EQZ7	Protein Red	+	2.67807	3.12927	8.67368	8.74431	8.67399	8.69117	8.72456	8.71037
GEMIN4	GEMIN4	Q9HC39;Q9HBB9;I3L2C7;Q8WUM5;P57678	Q9HC39;Q9HBB9;I3L2C7;Q8WUM5;P57678	Gem-associated protein 4	+	2.67143	6.23004	7.14644	7.13152	7.34751	7.20211	7.39088	7.44426
SERBP1	SERBP1	Q8NC51-3;Q8NC51;Q5VU21;Q8NC51-4;Q8NC51-2;Q63HR1;D3DQ69;D3DQ70	Q8NC51-3;Q8NC51;Q5VU21;Q8NC51-4;Q8NC51-2;Q63HR1;D3DQ69;D3DQ70	Plasminogen activator inhibitor 1 RNA-binding protein	+	2.6692	4.45847	9.18825	9.164	9.1823	9.20295	9.21783	9.2178
MED9	MED9	Q9NWA0;J3KTK5	Q9NWA0;J3KTK5	Mediator of RNA polymerase II transcription subunit 9	+	2.66448	6.19898	7.50372	7.59806	7.25626	7.42896	7.27098	7.41714
DNTTIP2	DNTTIP2	Q5QJE6;J3KP30;B7Z854;E9PRB3	Q5QJE6;J3KP30;B7Z854	Deoxynucleotidyltransferase terminal-interacting protein 2	+	2.64826	6.16794	7.23588	7.14442	7.4445	7.61519	7.38306	7.43873
TCF20	TCF20	W5ZR30;Q9UGU0-2;Q9UGU0;A9JX13;I3L1M7;Q7Z5J4-3;Q7Z5J4-2;Q7Z5J4	W5ZR30;Q9UGU0-2;Q9UGU0	Transcription factor 20	+	2.64398	1.76039	7.87534	7.82529	7.80357	7.80177	7.83071	7.88767
DCP1B	DCP1B	Q8IZD4;F5GZK9;Q8IZD4-2;F5H4R4;B4DVJ6	Q8IZD4;F5GZK9;Q8IZD4-2	mRNA-decapping enzyme 1B	+	2.64271	6.48967	7.49916	7.59281	7.31167	7.48979	7.37313	7.36946
KIAA1217	KIAA1217	Q5T5P2-3;Q5T5P2;B4DTY7;B7ZM29;Q5T5P2-4;Q5T5P2-8;Q5T5P2-6;Q5T5P2-9;Q5T5P2-2;Q5T5P2-7;Q5T5P2-10;Q5T5P0;Q5T5P1;B4E1M3	Q5T5P2-3;Q5T5P2;B4DTY7;B7ZM29;Q5T5P2-4;Q5T5P2-8;Q5T5P2-6;Q5T5P2-9;Q5T5P2-2;Q5T5P2-7;Q5T5P2-10;Q5T5P0;Q5T5P1	Sickle tail protein homolog	+	2.64148	7.42195	7.48772	7.52133	7.74531	7.57843	NaN	NaN
EIF5A	EIF5A	I3L397;I3L504;P63241;P63241-2;F8WCJ1;C9J7B5;C9J4W5;Q9GZV4;Q6IS14	I3L397;I3L504;P63241;P63241-2;F8WCJ1;C9J7B5;C9J4W5;Q9GZV4;Q6IS14	Eukaryotic translation initiation factor 5A;Eukaryotic translation initiation factor 5A-1;Eukaryotic translation initiation factor 5A-2;Eukaryotic translation initiation factor 5A-1-like	+	2.63082	5.92943	7.20691	7.25856	7.22121	7.14789	7.34667	7.25856
TFCP2	TFCP2	F8VX55;A0A024R120;Q12800-2;Q12800-3;Q12800-4;Q12800;F8VWL0;C9JWL3;Q5JV87;Q9NZI6	F8VX55;A0A024R120;Q12800-2;Q12800-3;Q12800-4;Q12800;F8VWL0	Alpha-globin transcription factor CP2	+	2.62299	7.11618	7.54866	7.54957	7.50124	7.70467	7.47583	7.32928
NIPSNAP1	NIPSNAP1	B4DQI7;A8K4I8;Q9BPW8	B4DQI7;A8K4I8;Q9BPW8	Protein NipSnap homolog 1	+	2.62169	4.69607	6.2	6.2	6.79799	6.91157	6.97204	6.99758
TUBGCP4	TUBGCP4	Q9UGJ1-2;Q9UGJ1;Q9BVR6;H3BPU4;H3BN56;H3BNL9	Q9UGJ1-2;Q9UGJ1;Q9BVR6;H3BPU4	Gamma-tubulin complex component 4	+	2.60696	5.96157	7.38623	7.32864	7.33808	7.16767	7.45806	7.31846
PRPF40A	PRPF40A	O75400-2;O75400;O75400-3;Q05C41;F5H578;Q4ZG51;H0YG38	O75400-2;O75400;O75400-3	Pre-mRNA-processing factor 40 homolog A	+	2.59815	2.79648	8.8651	8.82477	8.91893	8.8749	8.91907	8.9006
PBRM1	PBRM1	Q86U86-5;Q86U86-4;Q86U86-7;Q86U86-3;Q86U86-9;Q86U86-2;Q86U86-8;Q86U86;H0Y5B5;E7EVG2;Q86U86-6;C9JPI5;Q9NUX9;C9J053;C9JQF1;Q9NVM2;Q5EBM5;C9JCJ2;Q6IRX1	Q86U86-5;Q86U86-4;Q86U86-7;Q86U86-3;Q86U86-9;Q86U86-2;Q86U86-8;Q86U86;H0Y5B5;E7EVG2;Q86U86-6	Protein polybromo-1	+	2.57222	5.66642	7.28169	7.13437	7.29268	6.98093	7.26689	7.23636
TP53BP2	TP53BP2	Q05BL1;Q13625-2;Q13625;Q13625-3;B4DI25;B4DH76;H7C5L8	Q05BL1;Q13625-2;Q13625;Q13625-3;B4DI25;B4DH76	Apoptosis-stimulating of p53 protein 2	+	2.54554	6.22957	7.17371	7.44508	7.28908	7.31777	NaN	NaN
RSL1D1	RSL1D1	O76021;Q32Q62;J3QSV6;A0PJ61;O76021-2;A0PJ87;I3L3U9;I3L3C4;I3L234;J3KPU7;I3L2F2;I3L4T8;I3L1Y4	O76021;Q32Q62;J3QSV6;A0PJ61;O76021-2	Ribosomal L1 domain-containing protein 1	+	2.53387	5.03499	9.16188	9.17722	9.21144	9.26872	9.19407	9.20314
DNAJC1	DNAJC1	Q96KC8;Q96NY3;A4VCI1;Q5T1X2	Q96KC8;Q96NY3;A4VCI1	DnaJ homolog subfamily C member 1	+	2.53237	6.0262	7.3275	7.40422	7.22709	7.36435	7.3662	7.40217
ERLIN2	ERLIN2	E5RHW4;O94905;E5RJ09;O94905-2;O94905-3	E5RHW4;O94905;E5RJ09	Erlin-2	+	2.53119	7.96928	8.00996	8.10924	8.08913	8.22154	8.21919	8.25957
NECAP1	NECAP1	Q8NC96;F5GYH1;B4E160;Q8NC96-2;F5H2U7;A8K3C2	Q8NC96;F5GYH1;B4E160;Q8NC96-2	Adaptin ear-binding coat-associated protein 1	+	2.51965	6.40959	7.25108	7.30509	7.21163	7.43234	7.19504	6.98813
MRGBP	MRGBP	Q9NV56	Q9NV56	MRG/MORF4L-binding protein	+	2.51114	6.20346	7.82008	7.44458	7.18064	7.17167	7.33449	7.28405
ASF1A	ASF1A	Q9Y294;K7ES22;B4DXU6;A0A024R7G4;Q9NVP2	Q9Y294	Histone chaperone ASF1A	+	2.51086	5.63302	7.21042	7.14054	7.08828	7.24618	7.14851	7.10619
MKI67	MKI67	A0A087WV66;P46013;P46013-2;Q70L73;B4DRH3;Q70L74;Q70L72	A0A087WV66;P46013;P46013-2	Antigen KI-67	+	2.49947	4.3909	9.50819	9.5162	9.47404	9.47302	9.45168	9.45574
MRPL44	MRPL44	A0A024R473;Q9H9J2	A0A024R473;Q9H9J2	39S ribosomal protein L44, mitochondrial	+	2.48315	4.45704	6.6938	6.84645	6.85155	6.70004	6.71009	6.859
EIF3H	EIF3H	Q5BKY2;A0A087WZK9;Q6IB98;Q53HR0;Q53HG0;B3KS98;O15372;E5RGU4;E5RHC7;E5RH59;E5RFW7;B4DJN9;E5RFH0;E5RJT0	Q5BKY2;A0A087WZK9;Q6IB98;Q53HR0;Q53HG0;B3KS98;O15372;E5RGU4	Eukaryotic translation initiation factor 3 subunit H	+	2.47949	6.74455	7.37842	7.34881	7.344	7.63794	7.43286	7.48189
DNAJA2	DNAJA2	A0A024R6S1;O60884;T2DN57;T2DPK5	A0A024R6S1;O60884	DnaJ homolog subfamily A member 2	+	2.47589	6.42054	7.2989	7.49692	7.33766	7.41504	7.5297	7.44512
PARD3	PARD3	Q8IX26;F5GZI3;Q8IX27;Q5VWV2;Q8TEW0-9;Q8TEW0-5;Q8TEW0-3;Q8TEW0-7;Q8TEW0-6;Q8TEW0-11;Q8IX28;Q5VWU8;Q8TEW0-10;Q8TEW0-8;Q8TEW0-4;Q8TEW0-2;Q8TEW0	Q8IX26;F5GZI3;Q8IX27;Q5VWV2;Q8TEW0-9;Q8TEW0-5;Q8TEW0-3;Q8TEW0-7;Q8TEW0-6;Q8TEW0-11;Q8IX28;Q5VWU8;Q8TEW0-10;Q8TEW0-8;Q8TEW0-4;Q8TEW0-2;Q8TEW0	Partitioning defective 3 homolog	+	2.47476	7.0203	7.64051	7.54873	7.43194	7.65359	7.56686	7.61428
VPS16	VPS16	Q9H269;Q6GMQ7;Q9H269-2;A1A4H0;Q5JUB0;Q5JUA9	Q9H269;Q6GMQ7;Q9H269-2;A1A4H0	Vacuolar protein sorting-associated protein 16 homolog	+	2.43785	7.23721	7.7474	7.61875	7.79859	7.6776	7.67038	7.75622
ATAD1	ATAD1	B4E2J1;Q8NBU5-2;Q8NBU5	B4E2J1;Q8NBU5-2;Q8NBU5	ATPase family AAA domain-containing protein 1	+	2.43778	3.39502	6.2	6.2	6.36218	6.60489	6.71129	6.69839
NDUFS1	NDUFS1	B4DJ81;E5KRK5;P28331-3;P28331-4;P28331-5;P28331;P28331-2;Q9P1A0	B4DJ81;E5KRK5;P28331-3;P28331-4;P28331-5;P28331;P28331-2;Q9P1A0	NADH-ubiquinone oxidoreductase 75 kDa subunit, mitochondrial	+	2.43743	1.77963	7.94836	7.90709	7.90521	7.91794	7.95	7.9499
RRBP1	RRBP1	A0A0A0MRV0;A7BI36;Q9P2E9;Q9P2E9-2;Q9P2E9-3;A1A5C4;A0A087WVV2;F8W7S5;A1A5C5;B3KSG1;A0A087WU26;A2A2S5;Q05DK7;Q32NB1;V9GY78;REV__Q9P2M7;REV__B9EK46;H0YDJ4;H9KV85;Q5XUU0;E9PN67;C9J066;Q8N4C6-6;Q8N4C6-11;Q8N4C6-4;Q8N4C6-9;Q8N4C6-2;Q8N4C6;Q8N4C6-5;Q8N4C6-10;Q8N4C6-7	A0A0A0MRV0;A7BI36;Q9P2E9;Q9P2E9-2;Q9P2E9-3;A1A5C4;A0A087WVV2;F8W7S5;A1A5C5	Ribosome-binding protein 1	+	2.4346	2.59018	8.58196	8.58399	8.57901	8.60784	8.57387	8.5395
BRD7	BRD7	A0A024R6Q8;Q9NPI1;Q9NPI1-2	A0A024R6Q8;Q9NPI1;Q9NPI1-2	Bromodomain-containing protein 7	+	2.43229	5.63313	6.2	6.2	7.24022	7.02181	NaN	NaN
GPATCH1	GPATCH1	A8K8Y8;Q9BRR8;B2RDX4	A8K8Y8;Q9BRR8;B2RDX4	G patch domain-containing protein 1	+	2.42287	6.82608	7.37894	7.48681	7.36171	7.55786	7.45602	7.4246
POLR2C	POLR2C	Q6FGR6;P19387;B7Z6D1;H3BRR2;B7Z377	Q6FGR6;P19387;B7Z6D1	DNA-directed RNA polymerase II subunit RPB3	+	2.41673	5.58294	7.14057	7.18121	6.94134	7.1712	7.03435	7.1214
CCDC137	CCDC137	I3L0U5;H6QX63;Q6PK04	I3L0U5;H6QX63;Q6PK04	Coiled-coil domain-containing protein 137	+	2.40888	7.59432	7.94918	7.91462	7.87246	7.8442	7.99326	7.93761
MTHFD1	MTHFD1	F5H2F4;P11586;A0A024R652;B7Z809;V9GYY3	F5H2F4;P11586;A0A024R652;B7Z809	C-1-tetrahydrofolate synthase, cytoplasmic;Methylenetetrahydrofolate dehydrogenase;Methenyltetrahydrofolate cyclohydrolase;Formyltetrahydrofolate synthetase;C-1-tetrahydrofolate synthase, cytoplasmic, N-terminally processed	+	2.4037	1.83102	8.42129	8.47737	8.35228	8.3058	8.37339	8.34618
VPS37B	VPS37B	F5H4M0;A0A024RBU0;Q9H9H4;F5H1F6	F5H4M0;A0A024RBU0;Q9H9H4;F5H1F6	Vacuolar protein sorting-associated protein 37B	+	2.3512	6.17641	7.4081	7.33315	7.42844	7.18087	7.30296	7.30443
VEZF1	VEZF1	J3QSH4;Q14119;J9JIC7	J3QSH4;Q14119;J9JIC7	Vascular endothelial zinc finger 1	+	2.34992	6.12765	7.83704	7.21144	7.44587	7.2164	NaN	NaN
HNRNPU	HNRNPU	Q00839;B3KX72;B4DLR3;Q00839-2;Q96BA7;Q7Z4Q5;Q5RI18;Q9UEL2	Q00839;B3KX72;B4DLR3;Q00839-2;Q96BA7;Q7Z4Q5	Heterogeneous nuclear ribonucleoprotein U	+	2.3496	2.67164	9.37243	9.37738	9.36261	9.40092	9.52824	9.51048
RUNX1	RUNX1	Q01196;Q01196-9;Q01196-10;Q01196-2;Q01196-8;Q01196-7;Q01196-4;A8MZI9;H9KVB1;Q2TAM6;Q01196-3;C9JWM1;U5P039;Q01196-6;Q01196-5;Q01196-11;D1LUZ4;D1LUZ6;D1LUZ8	Q01196;Q01196-9;Q01196-10;Q01196-2;Q01196-8;Q01196-7;Q01196-4;A8MZI9;H9KVB1;Q2TAM6;Q01196-3;C9JWM1;U5P039;Q01196-6;Q01196-5;Q01196-11	Runt-related transcription factor 1	+	2.33805	5.8406	7.26691	7.27994	7.37275	7.32075	7.26288	7.33884
TCOF1	TCOF1	Q13428;Q13428-3;Q13428-4;Q13428-2;Q13428-8;Q59FZ2	Q13428;Q13428-3;Q13428-4;Q13428-2;Q13428-8	Treacle protein	+	2.33766	3.84412	8.97855	8.96142	9.0306	9.06978	8.9925	8.94696
PARP1	PARP1	A0A024R3T8;P09874;B4E0E1;B2R5W3;Q05D33;Q6PJL0;Q96P95;Q5VX84;Q5VX85	A0A024R3T8;P09874;B4E0E1;B2R5W3	Poly [ADP-ribose] polymerase 1	+	2.328	1.55331	8.45719	8.47035	8.54347	8.53672	8.46532	8.48589
NOP2	NOP2	A0A087WV73;P46087-2;P46087;P46087-4;P46087-3;F5GYR3;F5H359;F5H8G6;F5GWB7;F5H709;F5H5X6	A0A087WV73;P46087-2;P46087;P46087-4;P46087-3	Probable 28S rRNA (cytosine(4447)-C(5))-methyltransferase	+	2.3148	1.83917	8.05523	8.10047	8.19912	8.12339	8.18053	8.2124
HAUS6	HAUS6	Q5VY60;Q7Z4H7-3;Q7Z4H7;Q7Z4H7-2;Q5SYF9	Q5VY60;Q7Z4H7-3;Q7Z4H7;Q7Z4H7-2;Q5SYF9	HAUS augmin-like complex subunit 6	+	2.31255	5.32534	7.05419	7.16545	7.03342	7.16643	NaN	NaN
INTS2	INTS2	J3KMZ7;B4DQZ5;A0A024QZ48;Q9H0H0	J3KMZ7;B4DQZ5;A0A024QZ48;Q9H0H0	Integrator complex subunit 2	+	2.29574	5.41903	7.01393	7.04048	7.01616	6.81138	6.98535	7.08088
DIDO1	DIDO1	Q9BTC0;Q9BTC0-1;Q9BTC0-2;Q9BTC0-3	Q9BTC0	Death-inducer obliterator 1	+	2.29249	3.4117	8.3991	8.43395	8.34712	8.32348	8.41616	8.42045
RNP24	RNP24	B4DP27;Q6FHT8;Q15363;F5GX39;E7EQ72;B4E020	B4DP27;Q6FHT8;Q15363;F5GX39;E7EQ72;B4E020	Transmembrane emp24 domain-containing protein 2	+	2.28196	6.16003	7.47261	7.10782	7.1543	7.43592	7.36335	7.14845
WDR33	WDR33	Q9C0J8;Q9C0J8-3;Q9C0J8-2;B9A053;C9J8B4	Q9C0J8	pre-mRNA 3 end processing protein WDR33	+	2.25387	3.74198	8.50222	8.5683	8.53763	8.5264	8.63195	8.60116
BAZ1A	BAZ1A	D3DS96;Q9NRL2-2;Q9NRL2;Q59G54;B3KND8;Q05CW0;Q32ND1;A0A087WWN7	D3DS96;Q9NRL2-2;Q9NRL2;Q59G54;B3KND8	Bromodomain adjacent to zinc finger domain protein 1A	+	2.24722	7.56347	6.2	6.2	6.90747	6.99402	NaN	NaN
DHX9	DHX9	Q08211;Q58F26;Q6PJK6;B3KU66;Q08211-2	Q08211	ATP-dependent RNA helicase A	+	2.23139	4.18582	9.55141	9.59121	9.21291	9.2642	9.78429	9.81263
HMGA2	HMGA2	F5H2U8;F5H2A4;F6LHU9;Q1M183;F5H6H0;P52926-3;P52926-6;P52926-4;P52926-5;P52926-2;P52926;D2WHG0;A5Y0M9	F5H2U8;F5H2A4;F6LHU9;Q1M183;F5H6H0;P52926-3;P52926-6;P52926-4;P52926-5;P52926-2;P52926	High mobility group protein HMGI-C	+	2.22968	2.80176	7.53436	7.50554	7.80065	7.6835	7.90036	7.86619
ZC3HAV1	ZC3HAV1	A8K9U6;Q7Z2W4;C9J6P4;Q7Z2W4-2;Q05DV5;Q7Z2W4-3;Q7Z2W4-4;H7C5K1;Q7Z2W4-5	A8K9U6;Q7Z2W4;C9J6P4;Q7Z2W4-2;Q05DV5;Q7Z2W4-3	Zinc finger CCCH-type antiviral protein 1	+	2.20256	1.74083	7.83185	7.78721	7.77982	7.87951	7.76133	7.79765
FOSL2	FOSL2	P15408;C9JCN8;P15408-3;P15408-2	P15408;C9JCN8;P15408-3;P15408-2	Fos-related antigen 2	+	2.20025	6.62928	7.57927	7.66561	7.50248	7.63216	7.62937	7.60873
TPR	TPR	P12270;P12270-2;Q58F23;Q504U6;A0PJC9;Q9UE33;Q5SWX9	P12270	Nucleoprotein TPR	+	2.18997	3.86308	9.04964	9.04214	9.03922	8.98905	9.08966	9.08732
HNRNPL	HNRNPL	Q6NTA2;P14866;M0QXS5;P14866-2;M0QYT0	Q6NTA2;P14866;M0QXS5;P14866-2	Heterogeneous nuclear ribonucleoprotein L	+	2.185	2.79548	9.378	9.44458	9.43032	9.43816	9.58214	9.57317
YLPM1	YLPM1	P49750-4;P49750;Q8NF45;P49750-3;F8VU51;H0YIQ2;B4DMQ9;H0YI23;Q86YA8;U3KQT9	P49750-4;P49750;Q8NF45;P49750-3;F8VU51;H0YIQ2	YLP motif-containing protein 1	+	2.17667	3.61767	9.0886	9.07708	9.11035	9.13972	9.06959	9.04984
HCFC1	HCFC1	P51610;A6NEM2;P51610-2;P51610-4;Q05C05;H7C1C4;P51610-3;B4DKE2;Q53FE7;Q9Y5Z7	P51610;A6NEM2;P51610-2;P51610-4	Host cell factor 1;HCF N-terminal chain 1;HCF N-terminal chain 2;HCF N-terminal chain 3;HCF N-terminal chain 4;HCF N-terminal chain 5;HCF N-terminal chain 6;HCF C-terminal chain 1;HCF C-terminal chain 2;HCF C-terminal chain 3;HCF C-terminal chain 4;HCF C-terminal chain 5;HCF C-terminal chain 6	+	2.17454	2.03805	8.19022	8.18918	8.09524	8.14817	8.16471	8.1442
HNRNPC	HNRNPC	G3V4W0;B4DY08;B2R5W2;G3V4C1;P07910-2;B2R603;G3V2Q1;A8K9A4;P07910;G3V576;P07910-4;B3KX96;G3V555;G3V575;D3DPI2;G3V5X6;G3V3K6;G3V251;P07910-3;B4DMJ1;B4DSU6;G3V4M8;B4DQQ2;G3V2D6;G3V5V7;Q6PKD2;A0A0G2JPF8;A0A0G2JNQ3;P0DMR1;O60812;B7ZW38;B2RXH8;G3V2H6;Q569J8	G3V4W0;B4DY08;B2R5W2;G3V4C1;P07910-2;B2R603;G3V2Q1;A8K9A4;P07910;G3V576;P07910-4;B3KX96;G3V555;G3V575;D3DPI2;G3V5X6;G3V3K6;G3V251;P07910-3;B4DMJ1;B4DSU6	Heterogeneous nuclear ribonucleoproteins C1/C2	+	2.16931	1.88481	8.56127	8.69552	8.63723	8.69167	8.66146	8.66594
SNW1	SNW1	Q13573;Q6I9S2;B7Z9X2;B4DY36;A0A024R6E3;G3V3A4;G3V4X8;B4DEG7;Q9ULA6;Q6P151;Q0D2M5;G3V5R3	Q13573;Q6I9S2;B7Z9X2;B4DY36;A0A024R6E3;G3V3A4;G3V4X8;B4DEG7;Q9ULA6	SNW domain-containing protein 1	+	2.16166	1.99173	8.50232	8.52116	8.45886	8.45853	8.56919	8.55442
NPM1	NPM1	P06748-2;P06748;A4ZU86;P06748-3;Q9BTI9;Q9NX34;A0A024R3V9;E5RGW4;E5RI98;V9HVU7;A0A024RAP1	P06748-2;P06748;A4ZU86;P06748-3;Q9BTI9	Nucleophosmin	+	2.13858	2.98006	9.49318	9.55975	9.50066	9.5754	9.6499	9.72028
AKAP17A	AKAP17A	Q02040;Q05DA9;X6RAJ1;Q02040-2;Q02040-3	Q02040;Q05DA9;X6RAJ1;Q02040-2;Q02040-3	A-kinase anchor protein 17A	+	2.1232	6.41406	7.33784	7.32652	7.55646	7.22629	7.36359	7.45932
DDX5	DDX5	J3KTA4;B5BUE6;P17844;B4DN41;P17844-2;B4DNG2;Q7Z2V5;Q59E92;J3QRQ7;J3KRX8;J3QR02;J3QSF1;C1IK54;J3KRZ1;X6RLV5;J3QRN5;J3QLG9;J3QR62	J3KTA4;B5BUE6;P17844;B4DN41;P17844-2;B4DNG2;Q7Z2V5;Q59E92	Probable ATP-dependent RNA helicase DDX5	+	2.09566	4.35181	9.65702	9.69116	9.67604	9.65854	9.8521	9.83764
U2AF1	U2AF1	Q01081;B5BU08;Q01081-2;Q7Z780;Q01081-4;Q8WU68-3;Q8WU68;M0QYK5;Q69YM7;M0R2N4;Q01081-3;Q8WU68-2;K7EJH3;K7EJM7	Q01081;B5BU08;Q01081-2;Q7Z780;Q01081-4	Splicing factor U2AF 35 kDa subunit	+	2.04401	3.13827	8.71376	8.71953	8.72839	8.70032	8.80097	8.80872
RNF213	RNF213	A0A0A0MTR7;A0A0A0MTC1;Q63HN8;Q63HN8-4;A0A024R8W2;Q63HN8-5	A0A0A0MTR7;A0A0A0MTC1;Q63HN8;Q63HN8-4	E3 ubiquitin-protein ligase RNF213	+	2.04384	4.86875	6.2	6.2	6.88049	7.01749	7.13078	7.41032
SLTM	SLTM	Q9NWH9;A0A024R5X3;A0A024R5U7;Q9NWH9-3;H7C3F4;H0YMM0;H7BXE3;H0YL55;H0YKH2;H0YMW8;H0YNF3;H0YMR6;H0YLE6;H0YLW7;H0YKU6	Q9NWH9;A0A024R5X3;A0A024R5U7;Q9NWH9-3;H7C3F4	SAFB-like transcription modulator	+	2.0285	3.3121	8.93598	9.0077	9.03411	9.0677	9.01812	8.99869
SRSF1	SRSF1	J3KTL2;Q07955;Q07955-3;Q07955-2;Q59FA2;A8K1L8;J3KSR8;B7Z570;J3QQV5;J3KSW7	J3KTL2;Q07955;Q07955-3;Q07955-2;Q59FA2;A8K1L8;J3KSR8	Serine/arginine-rich splicing factor 1	+	2.02177	1.36441	8.51499	8.45387	8.9207	8.79814	9.09174	9.0677
RPN1	RPN1	Q96HX3;P04843;Q6IBR0;Q53EP4;B4DL99;B7Z4L4;B4DNJ5;F8WF32	Q96HX3;P04843;Q6IBR0;Q53EP4;B4DL99;B7Z4L4;B4DNJ5	Dolichyl-diphosphooligosaccharide--protein glycosyltransferase subunit 1	+	2.0117	3.32728	8.62962	8.59336	8.63239	8.60565	8.46892	8.50733
MCM2	MCM2	P49736;B3KXZ4;B7Z8Z6;H0Y8E6;B4DSV5;Q9BWF4;F8WDM3;C9J013;C9JZ21	P49736;B3KXZ4;B7Z8Z6;H0Y8E6;B4DSV5;Q9BWF4	DNA replication licensing factor MCM2;DNA helicase	+	1.96279	1.91118	8.23578	8.24598	8.17161	8.12753	8.37096	8.37192
SYNPO	SYNPO	A7MD96;Q8N3V7-2;Q8N3V7-3;Q8N3V7;B3KXB8	A7MD96;Q8N3V7-2;Q8N3V7-3;Q8N3V7;B3KXB8	Synaptopodin	+	1.94493	2.95356	9.17777	9.17924	9.12998	9.13931	9.01657	8.9989
SLC35B2	SLC35B2	B3KVY9;Q8TB61-5;Q8TB61-4;Q8TB61-3;Q8TB61-2;Q8TB61	B3KVY9;Q8TB61-5;Q8TB61-4;Q8TB61-3;Q8TB61-2;Q8TB61	Adenosine 3-phospho 5-phosphosulfate transporter 1	+	1.93242	5.66305	7.37811	7.32956	7.38546	7.01212	7.18896	7.25785
MAP4	MAP4	E7EVA0;P27816-6;P27816;P27816-2;A0A024R2V0;B4DM10;Q86Y04;P27816-5;P27816-4;A0A024R2V2;A0A024R2S1;B5MEG9;Q05D06;Q6NX68;H7C4C5;H0Y2V1;F8W9U4;B4DSQ1;H7C456;Q8NDS5;A0A0J9YVV8;A0A0J9YW37;P27816-7	E7EVA0;P27816-6;P27816;P27816-2	Microtubule-associated protein;Microtubule-associated protein 4	+	1.91736	1.57141	8.35828	8.38124	8.32889	8.4343	8.40744	8.40599
U2AF2	U2AF2	P26368-2;P26368;B5BU25;K7ENG2;K7ELP8	P26368-2;P26368;B5BU25;K7ENG2	Splicing factor U2AF 65 kDa subunit	+	1.88272	1.63809	8.41828	8.37607	8.3838	8.3927	8.41661	8.47515
NONO	NONO	Q15233;A8K525;Q15233-2;H7C367;C9JYS8;C9IZL7;C9J4X2;C9JJ13	Q15233;A8K525;Q15233-2;H7C367;C9JYS8	Non-POU domain-containing octamer-binding protein	+	1.84811	2.93437	9.33882	9.31114	9.28454	9.325	9.52634	9.5069
HNRNPA0	HNRNPA0	Q13151	Q13151	Heterogeneous nuclear ribonucleoprotein A0	+	1.84144	2.27877	8.30337	8.28312	8.15722	8.14311	8.19526	8.19915
NKRF	NKRF	Q6NUN2;A3F769;A3F768;O15226;O15226-2;A2I829;A0A087WXT2;A2I832;A2I828;A1Z1A7;A2I830	Q6NUN2;A3F769;A3F768;O15226;O15226-2;A2I829	NF-kappa-B-repressing factor	+	1.82919	5.60699	7.19551	7.29294	7.27646	7.14971	7.4704	7.35243
PRKDC	PRKDC	P78527;P78527-2;B4DL41;F5GX40;H0YG84	P78527;P78527-2	DNA-dependent protein kinase catalytic subunit	+	1.82258	3.02837	9.6144	9.60617	9.57446	9.5844	9.61435	9.61678
PPP2R2A	PPP2R2A	Q56VW8;P63151;P63151-2;Q6PEG1;Q6IN90;Q66LE6;E5RIY1;Q9NZ48;E5RFR9;Q6ZP32;Q00005-6;Q00005;Q00005-2;Q00005-3;Q00005-4;Q00005-5;Q00005-7	Q56VW8;P63151;P63151-2;Q6PEG1;Q6IN90;Q66LE6	Serine/threonine-protein phosphatase 2A 55 kDa regulatory subunit B;Serine/threonine-protein phosphatase 2A 55 kDa regulatory subunit B alpha isoform;Serine/threonine-protein phosphatase 2A 55 kDa regulatory subunit B delta isoform	+	1.81438	4.89431	6.71277	6.89436	6.71206	7.07936	6.78349	6.81603
ZNF185	ZNF185	O15231-3;O15231-4;O15231-7;O15231;O15231-8;O15231-6;H0Y704;H7BZT5;Q6MZQ8;O15231-2;O15231-5;B4E2L1;Q7Z3Q8;O15231-9;H7C1R1;B3KPM4	O15231-3;O15231-4;O15231-7;O15231;O15231-8;O15231-6;H0Y704;H7BZT5;Q6MZQ8;O15231-2;O15231-5;B4E2L1	Zinc finger protein 185	+	1.78572	1.78712	7.68104	7.72042	7.53743	7.70578	7.61365	7.74913
RPS20	RPS20	P60866;P60866-2;E5RIP1;E5RJX2;G3XAN0	P60866;P60866-2;E5RIP1;E5RJX2	40S ribosomal protein S20	+	1.76624	7.01652	7.70369	7.8168	7.83443	7.74756	7.91808	7.979
EWSR1	EWSR1	B0QYK0;Q01844-6;Q01844-3;Q01844;Q01844-5;A0A0D9SFL3;C9JGE3;Q01844-2;H7BY36;Q71E78;C3UMV4;C3UMV3;C3UMV2;Q01844-4	B0QYK0;Q01844-6;Q01844-3;Q01844;Q01844-5;A0A0D9SFL3;C9JGE3;Q01844-2;H7BY36	RNA-binding protein EWS	+	1.76312	2.04037	8.0387	8.02841	8.11244	8.16432	8.14261	8.15637
H1F0	H1F0	P07305;P07305-2	P07305;P07305-2	Histone H1.0;Histone H1.0, N-terminally processed	+	1.76044	3.37927	9.91307	9.99994	9.86012	9.84485	9.8559	9.89796
ELAVL1	ELAVL1	Q15717;Q15717-2;M0QZR9;M0R055;B1AM48;B7Z5E0;B1APY9;B1APY8;A0A0A0MRX1;Q12926-2;Q12926;P26378-4;P26378-2;P26378-5;P26378;P26378-3	Q15717;Q15717-2;M0QZR9	ELAV-like protein 1	+	1.69884	2.66033	8.66422	8.66977	8.62251	8.65714	8.66461	8.67058
SF1	SF1	A0A024R588;A0A024R566;B4DJU4;A0A024R5D9;A0A024R572;Q15637-4;Q15637-6;Q15637-3;Q15637-2;Q15637;Q15637-7;Q15637-5;B4DSE4;B4DX42;C9J792;Q14820;F8WEV5;H7C561	A0A024R588;A0A024R566;B4DJU4;A0A024R5D9;A0A024R572;Q15637-4;Q15637-6;Q15637-3;Q15637-2;Q15637;Q15637-7;Q15637-5;B4DSE4;B4DX42	Splicing factor 1	+	1.68003	2.08199	8.17543	8.15749	8.08604	8.12186	8.29561	8.24334
KRT18	KRT18	A0A024RAY2;P05783;B2RA03;F8VZY9;I6L965;CON__H-INV:HIT000015463	A0A024RAY2;P05783;B2RA03;F8VZY9;I6L965	Keratin, type I cytoskeletal 18	+	1.67287	4.81726	9.60957	9.56887	9.54786	9.57608	9.57904	9.54396
FLNB	FLNB	O75369-2;O75369-9;O75369;O75369-8;A0A024R321;O75369-6;O75369-3;O75369-5;O75369-4;Q68CT4;E7EN95;O75369-7;A0A0A0MT44;A0A0C4DGA1;H7C5L4	O75369-2;O75369-9;O75369;O75369-8;A0A024R321;O75369-6;O75369-3;O75369-5;O75369-4;Q68CT4;E7EN95;O75369-7	Filamin-B	+	1.6688	1.78982	8.39986	8.36276	8.32666	8.33161	8.31923	8.32758
SRRM1	SRRM1	A9Z1X7;Q8IYB3-2;Q8IYB3;B7Z7U0;E9PCT1;M0R088;M0R1E7;B4DED5;M0QXG5	A9Z1X7;Q8IYB3-2;Q8IYB3;B7Z7U0;E9PCT1;M0R088	Serine/arginine repetitive matrix protein 1	+	1.65768	5.13601	8.92875	8.8283	9.02453	9.06446	8.79757	8.82422
KTN1	KTN1	A0A024R663;Q86UP2-2;Q86UP2-4;Q86UP2;Q86UP2-3;G3V4Y7;B7Z6P3;H0YJZ8;G3V5P0;B3KWP6;G3V5G2;H0YJV5;Q6PDF7;Q3SWV9	A0A024R663;Q86UP2-2;Q86UP2-4;Q86UP2;Q86UP2-3;G3V4Y7	Kinectin	+	1.65535	3.1566	8.30954	8.36764	8.29075	8.35449	8.13799	8.2145
FLNC	FLNC	Q14315;Q14315-2;Q59H94;B3KM41;A4D1J9	Q14315;Q14315-2;Q59H94	Filamin-C	+	1.63644	5.18624	9.69235	9.69381	9.67242	9.69404	9.59129	9.56391
HNRNPM	HNRNPM	A0A087X0X3;P52272;P52272-2;Q7KYM9;Q59ES8;M0R019;B4DEG4;M0R2T0;M0R0N3;Q6P2D7;M0QYQ7;M0R2I7;M0R0Y6;M0QY96;Q8TCM5;M0QYL3	A0A087X0X3;P52272;P52272-2;Q7KYM9;Q59ES8;M0R019;B4DEG4	Heterogeneous nuclear ribonucleoprotein M	+	1.63325	2.46609	9.53962	9.57728	9.6357	9.64491	9.43573	9.44528
2021-09-02	44441	Q15019;Q15019-3;Q15019-2;B5MCX3;H7C2Y0;C9J938;C9JB25;C9J2Q4;C9IZU3;C9JZI2;A0A0K0K1E7;C9JFT1;F8WB65;C9IY94;C9JQJ4;H7C310;C9JT15;C9JSE7;B5MD47;H7C1T1	Q15019;Q15019-3;Q15019-2;B5MCX3;H7C2Y0	Septin-2	+	1.60989	3.01431	9.03703	9.04716	8.97975	8.96689	8.92665	8.88527
ACIN1	ACIN1	S4R3H4;E7EQT4;Q9UKV3;Q9UKV3-5;B4DQZ7;Q69YJ6;G3V3B0;Q9UKV3-3;Q9UKV3-2;G3V3T3;A0A087WYN3	S4R3H4;E7EQT4;Q9UKV3;Q9UKV3-5;B4DQZ7;Q69YJ6;G3V3B0;Q9UKV3-3;Q9UKV3-2	Apoptotic chromatin condensation inducer in the nucleus	+	1.60822	1.12948	8.20545	8.18156	8.30462	8.29774	8.43297	8.53064
TNKS1BP1	TNKS1BP1	A0A024R542;Q9C0C2;B3KXS7;Q9C0C2-2;Q86TK2;E9PKK0;E9PKE7	A0A024R542;Q9C0C2;B3KXS7;Q9C0C2-2	182 kDa tankyrase-1-binding protein	+	1.59483	1.96575	8.31044	8.27756	8.36082	8.3201	8.18648	8.14451
ADAR	ADAR	Q59EC0;P55265-5;P55265;P55265-4;B7Z8Y3;A0A024DAK3	Q59EC0;P55265-5;P55265;P55265-4;B7Z8Y3;A0A024DAK3	Double-stranded RNA-specific adenosine deaminase	+	1.57997	2.16337	8.3965	8.36357	8.4223	8.47573	8.45544	8.47222
SAFB	SAFB	B7Z2Z1;B7ZLP5;A8K329;Q15424-2;Q15424;Q15424-4;Q15424-3;B7Z1C7;B7Z2F6;B7Z959;B7Z5X3;K7ES42;B7Z2H3;K7EII0	B7Z2Z1;B7ZLP5;A8K329;Q15424-2;Q15424;Q15424-4;Q15424-3;B7Z1C7;B7Z2F6;B7Z959;B7Z5X3	Scaffold attachment factor B1	+	1.5752	2.01359	8.61168	8.64791	8.65976	8.71722	8.85684	8.88317
CHAMP1	CHAMP1	Q96JM3;S4R3K0	Q96JM3	Chromosome alignment-maintaining phosphoprotein 1	+	1.55904	1.25309	8.01953	8.03003	7.97935	7.97353	7.96896	7.99688
SF3A1	SF3A1	A0A024R1K8;Q15459;Q15459-2;B4E091;H7C1L2;F8WB66;F8WC79	A0A024R1K8;Q15459;Q15459-2;B4E091	Splicing factor 3A subunit 1	+	1.54912	2.58601	8.7386	8.80048	8.68432	8.63826	8.8034	8.83947
SFPQ	SFPQ	P23246;Q9BSV4;Q86VG2;P23246-2;Q6PIX2;H0Y9K7;H0Y9U2	P23246;Q9BSV4;Q86VG2;P23246-2;Q6PIX2	Splicing factor, proline- and glutamine-rich	+	1.53319	3.44229	9.13972	9.15476	9.17731	9.20734	9.3915	9.34528
RBMX	RBMX	P38159;P38159-2;B4E352;H3BT71;H0Y6E7;B3KRG5;H3BUY5;H3BR27;P38159-3;H3BNC1;A8K8A6;O75526;Q8N7X1	P38159;P38159-2;B4E352;H3BT71;H0Y6E7;B3KRG5;H3BUY5	RNA-binding motif protein, X chromosome;RNA-binding motif protein, X chromosome, N-terminally processed	+	1.52865	4.89243	9.23847	9.2763	9.44287	9.3561	9.5527	9.48758
ARL6IP4	ARL6IP4	F5GYV5;H7BZV4;A0A0C4DG62;F8WCT1;Q8TEM4;Q66PJ3-7;Q66PJ3-4;Q66PJ3-3;Q66PJ3-2;Q66PJ3;B2RE15;F5H7X4;F8WEP2;A0A0C4DH18;Q66PJ3-5	F5GYV5;H7BZV4;A0A0C4DG62;F8WCT1;Q8TEM4;Q66PJ3-7;Q66PJ3-4;Q66PJ3-3;Q66PJ3-2;Q66PJ3;B2RE15;F5H7X4	ADP-ribosylation factor-like protein 6-interacting protein 4	+	1.51508	0.749871	7.70986	7.74834	7.79417	7.82187	7.64148	7.67332
SVIL	SVIL	O95425-2;O95425-4;O95425-3;O95425;Q659E9;A0A0J9YWY6;B4E3H1;B4E3N7;B4DXQ4;B4DZ11	O95425-2;O95425-4;O95425-3;O95425	Supervillin	+	1.50531	2.29365	8.43191	8.33576	8.33919	8.34584	8.27305	8.3216
HIST1H2AC	HIST1H2AC	A0A024R017;Q93077;Q08AJ9;Q7L7L0;P04908	A0A024R017;Q93077;Q08AJ9;Q7L7L0;P04908	Histone H2A;Histone H2A type 1-C;Histone H2A type 3;Histone H2A type 1-B/E	+	1.49123	1.97399	6.2	6.2	8.25962	8.1586	8.35834	8.25833
PRPF8	PRPF8	Q6P2Q9;B4DK16;I3L0J9;Q6JH02;Q6JH03;Q53GM6;I3L3Z8;I3L1T8	Q6P2Q9	Pre-mRNA-processing-splicing factor 8	+	1.48441	5.12042	9.78606	9.78117	9.7135	9.73742	9.824	9.84262
ASPH	ASPH	Q12797;Q12797-10;B8Y0L3;E5RHJ2;E5RHK2;A0A0A0MSK8;Q6PJH4;E5RG56;B3GQE5;Q12797-7;Q12797-6;Q12797-2;G3XAN5;A0A087WW51;E5RG29;B7ZM96;B4DQ07;A8K721;Q12797-4;Q12797-3;Q12797-9;Q12797-5;Q12797-8	Q12797;Q12797-10	Aspartyl/asparaginyl beta-hydroxylase	+	1.47216	7.77488	8.25108	8.2189	8.35426	8.29358	8.30391	8.36577
LMNB1	LMNB1	P20700;E9PBF6;A0A0D9SFE5;Q6DC98;A0A0D9SFY5;B4DZT3	P20700;E9PBF6;A0A0D9SFE5;Q6DC98	Lamin-B1	+	1.46925	2.64314	8.56808	8.53667	8.56981	8.59866	8.64815	8.61256
HDAC1	HDAC1	Q6IT96;Q13547;B5BU61;Q5TEE2;B4DRG0;B4DSK9;B7Z3S4;Q5HYD4	Q6IT96;Q13547;B5BU61;Q5TEE2;B4DRG0	Histone deacetylase;Histone deacetylase 1	+	1.46249	2.67107	8.22042	8.15891	8.06509	8.22016	8.12215	8.21727
EIF4B	EIF4B	B4DEP6;E7EX17;B4DRM3;P23588-2;P23588;Q7Z5Y0;B4DS01;F8VX11;F8W0K0;F8VRU1;F8VYE9;F8VSC7;F8VP89	B4DEP6;E7EX17;B4DRM3;P23588-2;P23588;Q7Z5Y0;B4DS01	Eukaryotic translation initiation factor 4B	+	1.45886	1.60677	7.37608	7.58296	7.71868	7.77166	7.83718	7.84199
NIPBL	NIPBL	Q6KC79-2;Q6KC79;Q6IEH8;A8K2T2;A6QL62;Q6KC79-3	Q6KC79-2;Q6KC79;Q6IEH8;A8K2T2;A6QL62;Q6KC79-3	Nipped-B-like protein	+	1.44175	1.66945	8.30788	8.26958	8.10455	8.1642	8.169	8.2229
RBM15	RBM15	A0A087WWP4;Q96T37-4;Q96T37-2;Q96T37-3;Q96T37;Q59EY1	A0A087WWP4;Q96T37-4;Q96T37-2;Q96T37-3;Q96T37	Putative RNA-binding protein 15	+	1.39561	1.95867	8.44472	8.40698	8.46914	8.44331	8.49083	8.49726
KHSRP	KHSRP	Q92945;A0A087WTP3;B4DV73;M0R0I5;M0QYH3;M0QXW7;M0R0C6;M0R3J3;M0R251;M0QYG1;M0R263	Q92945;A0A087WTP3;B4DV73;M0R0I5	Far upstream element-binding protein 2	+	1.38117	2.0431	8.75287	8.72989	8.75434	8.84818	8.73314	8.73706
SRRM2	SRRM2	Q9UQ35;O60382;Q9UQ35-2;I3L4D8;A0AUK8;I3L182;Q9UQ39;Q05BI2;Q05CV9;I3L1I8;Q9UQ35-3;I3L1C0;A0A087X1W1;I3L3Q8;I3L0N7;I3L4U6;Q5JPB4	Q9UQ35;O60382;Q9UQ35-2	Serine/arginine repetitive matrix protein 2	+	1.37578	0.753146	8.78612	8.77965	8.86928	8.84689	8.89374	8.90001
HNRNPR	HNRNPR	O43390;Q0VGD6;B2R7W4;B4DMB1;O43390-3;B4DT28;B4DMD1;Q7Z334	O43390;Q0VGD6;B2R7W4;B4DMB1;O43390-3;B4DT28	Heterogeneous nuclear ribonucleoprotein R	+	1.31945	2.12867	8.60799	8.52906	8.55086	8.6074	8.63592	8.61966
DBN1	DBN1	Q16643;Q16643-3;Q16643-2;B3KSQ7;D6R9W4;B7Z2Z0;D6R9Q9;D6RFI1;D6RCR4	Q16643;Q16643-3;Q16643-2;B3KSQ7;D6R9W4	Drebrin	+	1.29348	0.821196	8.02694	8.06755	8.11032	8.21101	8.26877	8.39484
NOP56	NOP56	O00567;A8K9K6;A0PJ92;Q5JXT2;Q9BSN3;H0YDU4;H0Y653	O00567;A8K9K6;A0PJ92	Nucleolar protein 56	+	1.26532	4.69199	8.8574	8.91575	8.95079	8.96023	8.89526	8.89648
CALD1	CALD1	B7Z6G4;Q05682-5;Q05682-4;E7EX44;Q05682-3;Q05682-6;Q05682-2;Q05682;E9PGZ1;Q9NYG1;B4DPW5;C9J813;B4E3I0;Q6PJM5;Q6P707;Q7Z2Y9;Q5HY93;Q05DR4;C9JEK3	B7Z6G4;Q05682-5;Q05682-4;E7EX44;Q05682-3;Q05682-6;Q05682-2;Q05682;E9PGZ1;Q9NYG1;B4DPW5;C9J813;B4E3I0;Q6PJM5	Caldesmon	+	1.25386	1.04602	6.2	6.2	7.51888	7.52355	NaN	NaN
MYH9	MYH9	A0A024R1N1;P35579;Q86XU5;P35579-2;B4E3S1;Q6ZNL4;Q5BKV1;A0A024QZJ6;A0A024QZJ4;B1PS43;P35749-4;P35749-3;P35749;P35749-2;B1AH99;Q7Z7R0;Q68D89;Q99529;O14729;O14794	A0A024R1N1;P35579;Q86XU5;P35579-2	Myosin-9	+	1.2432	1.11381	7.91501	7.98362	7.97048	7.94134	8.00672	7.93195
DDX3X	DDX3X	A0A0D9SFB3;A0A0D9SG12;B5BTY4;A0A0D9SF53;O00571;Q59GX6;O00571-2;B4DLU5;Q5S4N1;A0A024R9A4;O15523-2;O15523;B4E132;B4E010;A0A0J9YVQ7;B4E3C4;B4DLA0;A0A0J9YYH6;O15523-3;A0A087WVZ1;A0A087WX09;C9J8G5;C9J081;D6RCM4;Q9NQI0-3;Q9NQI0-2;Q9NQI0-4;Q9NQI0	A0A0D9SFB3;A0A0D9SG12;B5BTY4;A0A0D9SF53;O00571;Q59GX6;O00571-2;B4DLU5;Q5S4N1;A0A024R9A4;O15523-2;O15523	ATP-dependent RNA helicase DDX3X;ATP-dependent RNA helicase DDX3Y	+	1.19064	10.4489	9.55885	9.59846	9.54289	9.57212	9.62223	9.63095
SRSF10	SRSF10	Q5JRI1;Q53GD7;O75494-5;O75494-4;O75494-6;O75494-3;O75494-2;O75494;Q6IQ42;Q8WXF0;R4GMP8	Q5JRI1;Q53GD7;O75494-5;O75494-4;O75494-6;O75494-3;O75494-2;O75494	Serine/arginine-rich splicing factor 10	+	1.18883	1.22665	8.23305	8.20935	8.26944	8.22438	8.38796	8.41328
CHD4	CHD4	F5GWX5;A0A0C4DGG9;Q14839;Q14839-2;B3KY63;Q8TDI0;K7EMY3;B3KRD4;Q659F1;Q659D0;F5H6N4;Q05CG6;Q6ZU36;Q6ZSZ4;F2Z2R5	F5GWX5;A0A0C4DGG9;Q14839;Q14839-2;B3KY63	Chromodomain-helicase-DNA-binding protein 4	+	1.1883	2.8975	8.52486	8.56943	8.48434	8.46006	8.60758	8.58897
2021-09-07	44446	Q16181	Q16181	Septin-7	+	1.17445	4.8075	9.18013	9.17307	9.16447	9.16092	9.0633	9.07144
PS1TP5BP1	PS1TP5BP1	Q53GK6;Q53G76;Q1KLZ0;P60709;B4E335;Q8WVW5;P63261;Q53G99;B4E3A4;B4DVQ0;B4DW52;Q6PJ43;B7ZAP6;I3L3I0;I3L1U9;B3KWQ3;E7EVS6;G5E9R0;I3L3R2;Q96FU6;I3L4N8;A1E282;A4UCT3;A5GZ75;Q96DE1;J3KT65;V9HVZ7;C9JZR7;F1BXA6;K7EM38;C9JUM1;C9JTX5;Q9UE89;A5A3E0;Q562Z7;Q562Y6;Q562X9;Q562N8;P0CG38;Q562S0;Q562R8;Q562L9;Q562L6;Q562N0;Q562L5;A0AUL6;Q562Y8;Q562M5;Q562M3;Q562Z4;Q562P0;Q562U2;Q562N6;Q562N4;L0R5C4;Q9BYX7;P0CG39;…	Q53GK6;Q53G76;Q1KLZ0;P60709;B4E335;Q8WVW5;P63261;Q53G99;B4E3A4;B4DVQ0;B4DW52;Q6PJ43;B7ZAP6;I3L3I0;I3L1U9;B3KWQ3	Actin, cytoplasmic 1;Actin, cytoplasmic 1, N-terminally processed;Actin, cytoplasmic 2;Actin, cytoplasmic 2, N-terminally processed	+	1.1604	2.32855	9.96096	9.97943	9.93317	9.91827	10.0396	10.0207
HNRNPH1	HNRNPH1	G8JLB6;P31943;E9PCY7;D6RIU0;D6RBM0;D6RFM3;E7EQJ0;D6RAM1;D6R9T0;D6RIT2;D6RDU3;D6RJ04;D6RIH9;H0YB39;E5RGV0;E7EN40;D6RDL0;Q68DG4;H0YBD7;D6RF17;E5RGH4;B4DP51;H0YBG7;E5RJ94;D6R9D3;H0YAQ2	G8JLB6;P31943;E9PCY7;D6RIU0;D6RBM0;D6RFM3	Heterogeneous nuclear ribonucleoprotein H;Heterogeneous nuclear ribonucleoprotein H, N-terminally processed	+	1.07627	9.55348	9.18506	9.21817	9.21617	9.29824	9.24689	9.22389
RBM39	RBM39	B4DRA0;Q14498-2;Q14498-3;Q14498;G3XAC6;Q68DD9;B4E1M7;Q6N037;B4DLM0;B3KWX7;E1P5S2;B7Z4L7;Q7Z3L0;Q6MZY7;H0Y4X3;Q5QP23;Q5QP22;F8WF24;F2Z2Z5;A8MYG5;Q6IA98;B2RDP1;Q86U06-4;Q86U06-5;Q86U06-2;Q86U06;F2Z3E6;F8WF73;G3V5Z6;H0YJJ3;G3XAP0;B7Z8M4;B3KWQ8;Q86U06-3;H0Y6I9;G3V546	B4DRA0;Q14498-2;Q14498-3;Q14498;G3XAC6;Q68DD9;B4E1M7;Q6N037;B4DLM0;B3KWX7;E1P5S2;B7Z4L7;Q7Z3L0;Q6MZY7;H0Y4X3	RNA-binding protein 39	+	1.0745	0.58341	8.67979	8.70324	8.70213	8.6889	8.64552	8.6557
DDX18	DDX18	A0A024RAH8;Q9NVP1;Q4ZG72;Q8N254;H7C452;Q59FR7;Q53TI6	A0A024RAH8;Q9NVP1;Q4ZG72;Q8N254	ATP-dependent RNA helicase DDX18	+	1.07437	8.02729	8.74035	8.72372	8.73858	8.77219	8.82213	8.86988
NCL	NCL	B3KTP9;A0A024R4A0;P19338;B3KM80;Q6ZS99;H7BY16;Q9BQ02;C9JYW2;C9JLB1;C9J1H7;C9JWL1	B3KTP9;A0A024R4A0;P19338;B3KM80;Q6ZS99;H7BY16;Q9BQ02	Nucleolin	+	1.07261	2.04293	8.135	8.04708	8.10466	8.14851	8.25086	8.27621
DDX21	DDX21	Q9NR30;Q9NR30-2;Q8NI92;Q3SWU7	Q9NR30;Q9NR30-2	Nucleolar RNA helicase 2	+	1.07106	1.0288	9.00932	8.97787	9.04607	9.02403	9.03338	9.053
NES	NES	D3DVC4;P48681;Q05BW3;A5PKT9;Q2YDX4;Q9H6U9	D3DVC4;P48681;Q05BW3;A5PKT9	Nestin	+	1.04157	1.90894	8.85172	8.8168	8.88247	8.87691	8.86672	8.87302
HNRNPA1	HNRNPA1	F8W6I7;A0A024RB53;A0A024RAZ7;P09651-3;P09651-2;P09651;Q6IPF2;A0A024RC46;F8VTQ5;Q9BSM5;B4DP35;F8VZ49;B4E0B5;Q0VAC0;A0A024QZ98;Q32P51;F8W646;H0YH80;F8VYN5;Q3MI39	F8W6I7;A0A024RB53;A0A024RAZ7;P09651-3;P09651-2;P09651;Q6IPF2;A0A024RC46;F8VTQ5;Q9BSM5;B4DP35;F8VZ49;B4E0B5;Q0VAC0;A0A024QZ98;Q32P51	Heterogeneous nuclear ribonucleoprotein A1;Heterogeneous nuclear ribonucleoprotein A1, N-terminally processed;Heterogeneous nuclear ribonucleoprotein A1-like 2	+	1.01693	1.37657	8.07493	7.97817	8.22316	8.16776	8.17647	8.27473
PRPF4B	PRPF4B	A0A024QZY5;Q13523;B4DZQ5;H0YDJ3;D3DWH5;Q15456	A0A024QZY5;Q13523;B4DZQ5;H0YDJ3	Serine/threonine-protein kinase PRP4 homolog	+	1.01141	9.65637	9.28863	9.30003	9.40664	9.38801	9.28176	9.26427
DKC1	DKC1	O60832;O60832-2;C9IYT0;U5UA77;H7C0M1;U5U7S7;H7C2Q9;H7BZF2;U5U768;H7C2Q2	O60832;O60832-2;C9IYT0;U5UA77;H7C0M1;U5U7S7	H/ACA ribonucleoprotein complex subunit 4	+	0.983947	1.05363	8.36464	8.25496	8.39322	8.27254	8.40574	8.30912
TFAM	TFAM	Q6LES8;E5KSX8;E5KSU5;Q00059;Q00059-2;H7BYN3;Q05D31;Q3SX57	Q6LES8;E5KSX8;E5KSU5;Q00059;Q00059-2;H7BYN3	Transcription factor A, mitochondrial	+	0.907443	1.20178	7.98814	7.93705	8.01966	8.0735	8.08232	8.00574
CENPF	CENPF	P49454;Q9UHT7;A0A087WTY4	P49454	Centromere protein F	+	0.897916	7.5782	8.75742	8.71692	8.70723	8.71711	8.74507	8.73406
PRPF19	PRPF19	Q9UMS4;F5GY56;H0YGF3;F5H2I0;H0YGZ5	Q9UMS4;F5GY56	Pre-mRNA-processing factor 19	+	0.879408	1.39298	8.79152	8.8161	8.72877	8.77761	8.85651	8.90412
LMNA	LMNA	P02545;P02545-3;P02545-6;P02545-5;P02545-4;Q5I6Y5;Q8N519;A0A0C4DGC5;H0YAB0;W5X314	P02545;P02545-3;P02545-6;P02545-5;P02545-4;Q5I6Y5;Q8N519	Prelamin-A/C;Lamin-A/C	+	0.876033	0.966707	9.23122	9.24418	9.26342	9.27885	9.28083	9.22704
MDC1	MDC1	Q14676-2;Q14676;B4DYH4;Q14676-3;Q14676-4;H0Y6Z8	Q14676-2;Q14676;B4DYH4;Q14676-3	Mediator of DNA damage checkpoint protein 1	+	0.848415	1.27853	8.40138	8.34674	8.44173	8.42986	8.48179	8.48591
FBL	FBL	Q96BS4;P22087;M0QXL5;M0R299;M0R0P1;M0R2Q4;B4DLD4;M0R2U2;M0R1H0;M0R2B0;A0A0D9SFM2;M0QXC9	Q96BS4;P22087;M0QXL5;M0R299;M0R0P1;M0R2Q4;B4DLD4;M0R2U2;M0R1H0;M0R2B0	rRNA 2-O-methyltransferase fibrillarin	+	0.824613	7.3196	8.81243	8.85986	8.79017	8.85946	8.93972	8.904
EDC4	EDC4	Q6P2E9;Q6P2E9-2;B7Z7V8;I3L2F4;I3L3M2;I3L0V0	Q6P2E9;Q6P2E9-2	Enhancer of mRNA-decapping protein 4	+	0.811961	6.74651	8.58983	8.58169	8.54402	8.52111	8.51677	8.53362
THRAP3	THRAP3	Q9Y2W1;B0AZU3;H0YF14	Q9Y2W1	Thyroid hormone receptor-associated protein 3	+	0.797404	0.305461	8.36186	8.32257	8.49839	8.47013	8.78618	8.79944
HIST1H1A	HIST1H1A	Q02539	Q02539	Histone H1.1	+	0.790986	0.232963	8.58074	8.61288	8.56877	8.67948	8.71679	8.6791
TUBB	TUBB	Q5JP53;Q5SU16;P07437;B7ZAF0;Q6LC01;B4DY90;Q5ST81;B7ZAK1;Q9BUU9;B4E052;B4DQN9;B4DMU8;B4DMJ5;Q96B85;B4DXZ5;Q1KSF8;A6NNZ2;Q6P602;CON__ENSEMBL:ENSBTAP00000025008;Q9H4B7;A4UCT2;A4UCU2;I0CMK4	Q5JP53;Q5SU16;P07437;B7ZAF0;Q6LC01;B4DY90;Q5ST81;B7ZAK1;Q9BUU9;B4E052;B4DQN9;B4DMU8;B4DMJ5;Q96B85;B4DXZ5;Q1KSF8	Tubulin beta chain	+	0.765046	8.36147	9.20322	9.28003	9.20672	9.17852	9.09377	9.05748
CPSF7	CPSF7	F5H669;B4DGF8;Q8N684-2;Q8N684;Q8N684-3;J3QT54;F5H6M0;F5H047;C9J286;C9J323;C9JM38;F5H5B7;F5H1W4;F5H2K8;F5H6P5;F5H6A8;F5GXA3	F5H669;B4DGF8;Q8N684-2;Q8N684;Q8N684-3;J3QT54;F5H6M0;F5H047	Cleavage and polyadenylation specificity factor subunit 7	+	0.741619	5.43842	8.04867	8.0571	8.00681	7.98254	8.03862	8.04352
RBM27	RBM27	Q9P2N5;U3KPZ7;D3DQF6;B3KY61;Q05DK9	Q9P2N5;U3KPZ7;D3DQF6;B3KY61	RNA-binding protein 27	+	0.738348	4.23546	7.38234	7.43033	7.38966	7.40415	7.49566	7.52135
MAP4K4	MAP4K4	E7EN19;E7ESS2;B7Z388;E7EX83;A0A0D9SG62;E7ENQ1;G3XAA2;V9HWH3;G5E948;B7Z3V5;A0A0D9SEY1;O95819-4;O95819-2;O95819;O95819-5;O95819-3;C9J840;Q5MD60;H7C360;Q53TX8;H7C0P6;Q9HBM9;Q9UKE5-8;Q9UKE5-5;Q9UKE5-7;Q9UKE5-3;Q9UKE5-6;Q9UKE5-2;Q9UKE5-4;Q9UKE5;Q7Z4L4;Q53TW0;E7ETN6;I3L1U1;H7C3Z6;C9J338;I3L2I2	E7EN19;E7ESS2;B7Z388;E7EX83;A0A0D9SG62;E7ENQ1;G3XAA2;V9HWH3;G5E948;B7Z3V5;A0A0D9SEY1;O95819-4;O95819-2;O95819;O95819-5;O95819-3;C9J840;Q5MD60;H7C360;Q53TX8;H7C0P6	Mitogen-activated protein kinase kinase kinase kinase 4	+	0.73448	5.33695	7.88088	7.81349	7.86716	7.88	7.73933	7.8732
SERPINH1	SERPINH1	A0A024R5K8;P50454;B4DN87;A8K259;E9PR70;E9PPV6;E9PK86;E9PMI5;E9PKH2;E9PNX1;Q9NPA9;E9PJH8;E9PIG2;E9PRS3;E9PQ34;H0YEP8;E9PLA6	A0A024R5K8;P50454;B4DN87;A8K259;E9PR70;E9PPV6;E9PK86;E9PMI5	Serpin H1	+	0.683816	5.71015	8.33343	8.39187	8.32619	8.29855	8.31549	8.3359
RPL31	RPL31	B2R4C1;P62899;H7C2W9;C9JU56;B7Z4E3;B7Z4C8;P62899-3;P62899-2;Q76N53;B8ZZK4	B2R4C1;P62899;H7C2W9;C9JU56;B7Z4E3;B7Z4C8;P62899-3;P62899-2;Q76N53;B8ZZK4	60S ribosomal protein L31	+	0.67549	6.47432	8.64053	8.67503	8.62773	8.64308	8.67559	8.6958
NCOR2	NCOR2	C9JE98;A0A024RBU9;C9J0Q5;C9JFD3;A0A024RBS3;Q9Y618-5;Q9Y618-4;Q9Y618-3;Q9Y618;C9J7T7;C9JQE8;H7C1Y3;H0YGK8;C9J330;Q9Y618-2;H7C0P3;Q9BT61	C9JE98;A0A024RBU9;C9J0Q5;C9JFD3;A0A024RBS3;Q9Y618-5;Q9Y618-4;Q9Y618-3;Q9Y618;C9J7T7	Nuclear receptor corepressor 2	+	0.651056	0.869889	7.42485	7.5545	7.46273	7.47474	7.30544	7.52639
TXLNA	TXLNA	P40222	P40222	Alpha-taxilin	+	0.649229	6.90462	8.75498	8.81822	8.80631	8.78066	8.84344	8.8015
CWC15	CWC15	Q9P013;A0A024R3B4;A0A024R3C8	Q9P013;A0A024R3B4;A0A024R3C8	Spliceosome-associated protein CWC15 homolog	+	0.634569	1.76836	7.48731	7.68476	7.64599	7.58455	7.60645	7.79208
SAFB2	SAFB2	Q14151;A0PJ47;K7EQU4;K7ERX3;B4DU53;Q14151-2	Q14151;A0PJ47	Scaffold attachment factor B2	+	0.634557	5.98635	8.32631	8.3483	8.34659	8.373	8.46574	8.48605
SART1	SART1	O43290;B4DDH9;B4DP43;B4DMR4;E9PQI8	O43290;B4DDH9	U4/U6.U5 tri-snRNP-associated protein 1	+	0.615853	5.45273	8.18153	8.18313	8.17972	8.24961	8.18073	8.15042
PPP1R12A	PPP1R12A	B2RAH5;O14974;O14974-5;O14974-4;O14974-2;O14974-3;A0A024RBF1;H0YHI8;F8VZN8;H0YIS3;H0YIS4;H0YIM2;H0YIL7	B2RAH5;O14974;O14974-5;O14974-4;O14974-2;O14974-3;A0A024RBF1;H0YHI8;F8VZN8	Protein phosphatase 1 regulatory subunit;Protein phosphatase 1 regulatory subunit 12A	+	0.608441	5.365	7.93384	8.07416	8.04364	8.2086	8.15924	8.093
EP400	EP400	Q96L91-5;Q96L91-2;Q96L91;Q96L91-3;Q96L91-4;A7E2D7;A0A0A0MR80;A0A0A0MR72;A0A0A0MR70;Q6ZTU2-6;Q6ZTU2	Q96L91-5;Q96L91-2;Q96L91;Q96L91-3;Q96L91-4;A7E2D7	E1A-binding protein p400	+	0.605898	5.04039	8.03334	8.0967	7.94876	7.90377	7.86335	7.96189
LRWD1	LRWD1	Q9UFC0;H7C5S6;Q59FT0;F8WDB4;H7C5N7	Q9UFC0;H7C5S6;Q59FT0	Leucine-rich repeat and WD repeat-containing protein 1	+	0.605241	3.89054	7.5593	7.55058	7.43626	7.43387	7.60048	7.70918
SON	SON	P18583-5;P18583-2;P18583-7;P18583;P18583-9;P18583-10;P18583-4;P18583-3;P18583-6;H7C1M2;Q6ZRV7;J3QSZ5;B3KRA1;D3DSF7;P18583-8;H7C2G8;Q3SWV4;A0JLP4;H7C1S4;H7C257	P18583-5;P18583-2;P18583-7;P18583;P18583-9;P18583-10;P18583-4;P18583-3;P18583-6;H7C1M2	Protein SON	+	0.604739	6.70614	8.78175	8.8108	8.80391	8.81892	8.7821	8.77042
POGZ	POGZ	Q7Z3K3-5;Q7Z3K3-2;Q7Z3K3-3;Q7Z3K3;Q7Z3K3-7;Q7Z3K3-6;B4DSK8;Q7Z3K3-4;H0YCT3;M0R2X2;H7C238;A6PW30;E9PJY9;E9PIR8	Q7Z3K3-5;Q7Z3K3-2;Q7Z3K3-3;Q7Z3K3;Q7Z3K3-7;Q7Z3K3-6	Pogo transposable element with ZNF domain	+	0.603857	6.02298	8.52551	8.53345	8.49488	8.4829	8.51248	8.55629
HSP90AB1	HSP90AB1	B4DMA2;A0A024RD80;P08238;B4DGL0;Q6PK50;Q9H6X9;A8K3W9;Q58FF7;O14942;B4DTA5;Q86SX1;Q58FF6;Q14568	B4DMA2;A0A024RD80;P08238;B4DGL0;Q6PK50	Heat shock protein HSP 90-beta	+	0.602125	6.84273	8.93451	8.92901	8.93685	8.93856	8.78171	8.75942
RPRD2	RPRD2	Q5VT52-3;Q5VT52;Q5VT52-2;Q5VT52-5;Q5VT52-4	Q5VT52-3;Q5VT52;Q5VT52-2;Q5VT52-5	Regulation of nuclear pre-mRNA domain-containing protein 2	+	0.586904	5.71043	8.40688	8.46018	8.36886	8.40843	8.24383	8.31069
POLDIP3	POLDIP3	F6VRR5;B4E0L0;Q9BY77;Q96DI9;Q9BY77-2;F8WCX5;B4DMM2;Q8WUT1;Q659C6;B4DSH9;Q6R954;F8WEE2	F6VRR5;B4E0L0;Q9BY77;Q96DI9;Q9BY77-2	Polymerase delta-interacting protein 3	+	0.584857	5.41683	8.23661	8.27834	8.18162	8.1634	8.17886	8.09923
ZFR	ZFR	B2RNR6;Q96KR1;A8K849;H0Y8W1;B3KP82;Q05D65;B3KVS4	B2RNR6;Q96KR1;A8K849	Zinc finger RNA-binding protein	+	0.572425	4.94029	8.25883	8.18273	8.11681	8.14817	8.26557	8.22699
ACTA1	ACTA1	B7Z6P1;A8K3K1;P68133;P68032;Q7Z7J6;A6NL76;D2JYH4;P63267;P62736;B3KUD3;B3KW67;Q13707;B4DUI8;F8WB63;B8ZZJ2;C9JFL5;F6UVQ4;F6QUT6;B7Z6I1;P63267-2;B3KPP5;F8WCH0;K4EQ44;K4EP00;K4ENJ5;Q562Y4;Q562X7;Q562X6;Q562X4;Q562X2;Q562X1;Q562X0;Q562W2;Q562U0;Q562T8;Q562T6;Q562T5;Q562T4;Q562T3;Q562T0;Q562R6;Q562R5;Q562R0;Q562Q9;Q562Q8;Q562Q6;Q562Q4;Q562Q2;Q562Q0;Q562P8;Q562L3	B7Z6P1;A8K3K1;P68133;P68032;Q7Z7J6;A6NL76;D2JYH4;P63267;P62736;B3KUD3;B3KW67;Q13707;B4DUI8;F8WB63;B8ZZJ2;C9JFL5;F6UVQ4;F6QUT6;B7Z6I1	Actin, alpha skeletal muscle;Actin, alpha cardiac muscle 1;Actin, gamma-enteric smooth muscle;Actin, aortic smooth muscle	+	0.558457	6.6017	8.95259	8.90793	8.92769	8.8677	9.00698	8.90466
S100A10	S100A10	Q6FGE5;P60903;D3DV26	Q6FGE5;P60903;D3DV26	Protein S100-A10	+	0.554766	6.51368	8.94177	8.89991	8.82119	8.90208	8.83855	8.85358
RBBP4	RBBP4	Q09028-3;Q09028;Q09028-4;Q09028-2;H0YF10;H0YEU5;B4DRT0;H0YCT5;H0YDK2;E9PNS2;Q5JNZ6;E9PIC4;E9PNS6	Q09028-3;Q09028;Q09028-4;Q09028-2	Histone-binding protein RBBP4	+	0.549832	5.35839	7.96533	7.9345	7.9978	7.97877	8.01051	8.00915
ZNF326	ZNF326	Q5BKZ1;A0A0A0MRN4;Q5BKZ1-2	Q5BKZ1;A0A0A0MRN4	DBIRD complex subunit ZNF326	+	0.54498	5.14686	8.10009	8.21147	8.20914	8.36539	8.3055	8.31122
ADNP	ADNP	Q6DHZ8;B2RBM8;Q9H2P0;E9PQK8	Q6DHZ8;B2RBM8;Q9H2P0	Activity-dependent neuroprotector homeobox protein	+	0.538846	4.56396	7.68847	7.68331	7.79711	7.697	7.84047	7.80722
BCAS2	BCAS2	B2R7W3;O75934;Q53HE3	B2R7W3;O75934;Q53HE3	Pre-mRNA-splicing factor SPF27	+	0.529738	4.56171	7.89942	7.89117	7.88921	7.81647	7.98018	7.88694
SRSF7	SRSF7	A0A0B4J1Z1;B4DEK2;C9JAB2;Q16629-3;Q16629-2;Q16629-4;Q16629;Q8NB80;F8WEA1	A0A0B4J1Z1;B4DEK2;C9JAB2;Q16629-3;Q16629-2;Q16629-4;Q16629;Q8NB80	Serine/arginine-rich splicing factor 7	+	0.488795	5.99538	8.58402	8.60569	8.7835	8.76673	8.92987	8.97689
CDK2AP1	CDK2AP1	F5GZF0;O14519-2;O14519;E9PKR4;Q6IAV4;O75956	F5GZF0;O14519-2;O14519	Cyclin-dependent kinase 2-associated protein 1	+	0.487614	3.65063	7.02473	6.81208	7.00655	6.92434	7.18957	7.32936
LUZP1	LUZP1	A0A024RAC0;Q86V48-2;Q86V48-3;Q86V48;E5RFK8;Q05DE3	A0A024RAC0;Q86V48-2;Q86V48-3;Q86V48	Leucine zipper protein 1	+	0.479373	0.8229	8.19421	8.26651	8.2389	8.23997	8.1593	8.12025
LUC7L2	LUC7L2	Q9Y383;A0A0A6YYC3;B3KSL5;Q96HJ9-2;A0A0A6YYJ8;Q9Y383-3;Q9Y383-2;B3KRR1;Q75M91;V9GZ75;F8WEU3	Q9Y383;A0A0A6YYC3;B3KSL5;Q96HJ9-2;A0A0A6YYJ8;Q9Y383-3;Q9Y383-2;B3KRR1	Putative RNA-binding protein Luc7-like 2	+	0.448871	0.570865	8.05022	7.8998	8.07273	8.01317	8.27655	8.26205
ABCF1	ABCF1	Q59F96;H0YGW7;Q2L6I2;Q8NE71-2;Q8NE71;B4DNU2;Q5STZ8	Q59F96;H0YGW7;Q2L6I2;Q8NE71-2;Q8NE71	ATP-binding cassette sub-family F member 1	+	0.403806	3.01556	6.2	6.2	7.34147	7.27432	7.18318	7.22404
RBM14	RBM14	Q96PK6;Q59GV2;B4DNG4;Q96PK6-2;A0A0A6YYI9;F8WDX3;A0A0A0MSL8;B8ZZ74;Q96PK6-3;Q96PK6-4	Q96PK6;Q59GV2	RNA-binding protein 14	+	0.394926	5.52536	8.89959	8.94169	8.84827	8.86342	8.98233	8.93162
EIF3B	EIF3B	B4DV79;A4D210;A0A024R821;P55884;P55884-2;Q96G38;B4DXN6;C9JZG1;Q86UM1;Q59FS8	B4DV79;A4D210;A0A024R821;P55884;P55884-2;Q96G38;B4DXN6	Eukaryotic translation initiation factor 3 subunit B	+	0.374019	3.31815	7.33437	7.3618	7.44993	7.33828	7.39811	7.21216
EXOC7	EXOC7	A0A0A0MSB8;Q9UPT5-2;Q9UPT5-5;Q9UPT5-1;Q9UPT5-6;Q9UPT5;Q63HP7;Q5G0E1;A0A0A0MRE1;B4DJ07;B5MCY9;K7ERQ5;Q9UPT5-4;C9JME6	A0A0A0MSB8;Q9UPT5-2;Q9UPT5-5;Q9UPT5-1;Q9UPT5-6;Q9UPT5;Q63HP7;Q5G0E1;A0A0A0MRE1;B4DJ07	Exocyst complex component 7	+	0.374019	3.99316	7.60233	7.66517	7.76562	7.72094	7.67478	7.74258
TUBGCP6	TUBGCP6	B2RWN4;Q96RT7-2;Q96RT7-3;Q96RT7;E7EQL8;A7E2V7;H7C358;H7C2H5	B2RWN4;Q96RT7-2;Q96RT7-3;Q96RT7;E7EQL8;A7E2V7	Gamma-tubulin complex component 6	+	0.374019	3.19666	7.31723	7.33282	7.33548	7.27786	NaN	NaN
CCNL1	CCNL1	C9JPL0;Q9UK58;Q9UK58-4;Q9UK58-5	C9JPL0;Q9UK58;Q9UK58-4	Cyclin-L1	+	0.374019	3.12099	7.07033	7.11066	7.22186	7.22396	7.15854	7.11797
AKAP8	AKAP8	Q8NE02;O43823;Q9UG73;M0QYL4;B7Z8L8	Q8NE02;O43823;Q9UG73	A-kinase anchor protein 8	+	0.374019	3.3633	7.49539	7.61006	7.43952	7.43732	7.50623	7.50501
EPRS	EPRS	P07814;B4DP50;H6WCP5;V9GYZ6;Q3KQZ8;B4DKX5	P07814;B4DP50	Bifunctional glutamate/proline--tRNA ligase;Glutamate--tRNA ligase;Proline--tRNA ligase	+	0.374019	3.28131	7.15146	7.22691	7.41064	7.25563	NaN	NaN
CBLL1	CBLL1	Q75N03-2;Q75N03;C9J2P9;B4DDV7;F8WEM5;C9K074	Q75N03-2;Q75N03;C9J2P9;B4DDV7	E3 ubiquitin-protein ligase Hakai	+	0.374019	3.12079	7.29544	7.20545	7.3273	7.24207	7.3737	7.24657
DTX3L	DTX3L	Q8TDB6;Q8TDB6-2	Q8TDB6	E3 ubiquitin-protein ligase DTX3L	+	0.374019	3.3863	7.76305	7.80913	7.8429	7.59773	7.65857	7.79197
PNO1	PNO1	Q9NRX1;F8WBJ6;B2R823	Q9NRX1;F8WBJ6;B2R823	RNA-binding protein PNO1	+	0.374019	3.29064	7.55613	7.80727	7.58108	7.52718	7.70217	7.80749
DNAJB11	DNAJB11	Q9UBS4;H7C2Y5;B3KW63	Q9UBS4;H7C2Y5;B3KW63	DnaJ homolog subfamily B member 11	+	0.374019	3.21629	7.28816	7.35902	7.46511	7.34889	7.50174	7.41456
