# Supplementary material for: ID3 promotes homologous recombination via non-transcriptional and transcriptional mechanisms and its loss confers sensitivity to PARP inhibition
Source: Nucleic Acids Res. 2021 Oct 28;49(20):11666–89. doi: 10.1093/nar/gkab964 (PMC8599806; doi:10.1093/nar/gkab964)
Supplement: gkab964_Supplemental_Files [file gkab964_supplemental_files.zip › Supplementary Table S4 (venn diagram).xlsx]

## Sheet: Venn_Quantified proteins
						47 elements included exclusively in "UT_enriched":		32 elements included exclusively in "15min_enriched":		75 elements included exclusively in "1h_enriched":		30 common elements in "UT_enriched" and "15min_enriched":		50 common elements in "15min_enriched" and "1h_enriched":		79 common elements in "UT_enriched" and "1h_enriched":		1038 common elements in "UT_enriched", "15min_enriched" and "1h_enriched":
						LRCH4		DERL1		PRMT1		EPPK1		NBN		AFF4		ID3
						TAF9		FUT8		VDAC3		NCLN		RAD50		EEF1D		RECQL
						TTN		RAB1A		MRPL53		YARS2		SMAD7		SFRS11		BAIAP2L1
						ANXA6		MVP		LMAN2		EPRS		CDYL		MAGED2		GNL3
						tmp_locus_9		MAN1A2		VPS51		GEMIN5		DDX55		AAAS		KDELR2
						GULP1		PYGL		LAMTOR1		PPP1R12C		EIF3M		PKN3		SLC25A13
						DNM1L		PUF60		AP1S1		HIP1		EIF3F		MTA3		ACTR1A
						EHD2		JUN		DKFZp586J151		HAUS6		CTTN		HAUS4		MED28
						MON1B		EMC2		MTX2		SMC2		GIT2		IKBIP		ZBTB20
						MLEC		USP7		NIP7		ALKBH5		SYF2		AURKB		CYFIP2
						TUBB2C		ECT2		ZNF622		TUBGCP6		PUM2		PKP2		SYNCRIP
						PFKP		RRAS2		GTF3C5		SYNJ1		IGF2R		PRRC2A		EXOC1
						PDCD7		CDK9		WDR12		CTBP1		GNB1		C7orf26		REXO4
						RAVER1		SUMO1		BRD8		CSRP1		NCAPD2		EED		CIR
						UNC84B		SCAF11		IWS1		MED20		TRMT1L		OGDH		LGALS1
						SIPA1		PSMC5		CUX1		EPN1		CLK1		CEP290		RPL29
UT= 1194, 15min= 1150, 1h= 1242						SPTB		FTSH		MYADM		CSTF2T		MBD1		TAF8		C1QA
						TRMT112		NDUFA8		ARID1A		NEDD1		PIK3C3		PARP14		PARP9
						PHLDB1		CD44		CDK2		TMED4		TMED9		NCAPH2		RPLP2
						GTF3C4		CNOT11		PARVA		CNOT3		KIAA0391		TMEM33		DDX31
						MAGEA11		SPTY2D1		HSPB8		NSUN2		YES1		TAF4		ILF2
						CEP170		PMS2		SLC25A24		KIAA1217		COX5B		THOC1		CSDE1
						WAPAL		DDX19A		OPA1		TUBB3		GNG12		CBX8		PBRM1
						PLRG1		TOR1AIP1		NEDD4		CCNL1		POLR2H		YWHAQ		CAPN1
						PTPN23		TMED7		MZT2B		RBMX2		ZC3H13		ATP5H		RBM6
						TSPYL5		CDK7		NELFA		DIAPH3		DSG1		MAGI1		ABCF2
						SCAF8		BRD7		TRIM56		CELF1		KHDRBS3		SMAD4		LZTS3
						IGF2BP2		BAZ1A		NCAPH		TP53BP2		TAF5		CSE1L		TUBG1
						MCRS1		ARL6IP4		TANC1		PRKAR2A		DAPK3		RBM7		RPL15
						DLGAP5		CALD1		GATAD2A		VEZF1		ATAD5		RALGAPB		TSG101
						INTS8		HIST1H1A		MCTS1				CCNT1		ANXA1		CAAP1
						SFN		ABCF1		CSNK2A2				STOML2		SAC3D1		VPS33A
						EIF2B4				PNPT1				AURKA		KPNA4		SF3A3
						PIGT				ACTN4				SMCHD1		CEBPZ		KMT2A
						NDUFB4				YAP1				VPS39		LIMA1		FAF2
						HAUS3				NDUFA5				PTRH1		PLEKHA5		TFB2M
						TOE1				COPB2				DNTTIP2		DNAJC2		SAP30BP
						YWHAH				CCDC47				NIPSNAP1		MED6		EPS15
						TNPO3				HSPH1				ATAD1		C1QB		RPL39P5
						CHEK1				KNOP1				RNF213		PAK4		SLC25A6
						MAU2				C9orf114				SRSF1		VPS28		CPSF4
						SORBS1				CHD1L				FLNB		UQCR10		SLC30A6
						SIPA1L3				ASCC2				ACIN1		MLF2		RPS17
						RB1				SMNDC1				HIST1H2AC		DKFZp781D1416		MBD3
						HELZ				RBMS1				NIPBL		WHSC1		USP39
						CDK5RAP3				UTP6				DBN1		SPEN		XRN2
						NFAT5				TTC14				MYH9		ANKRD17		WDR11
										SMARCB1				HNRNPA1		LONP2		CORO1C
										INTS9				CDK2AP1		VPS41		PARD3
										UTP3				LUC7L2		NMD3		COMMD9
										MSH3						API5		VPS33B
										S100A9						PPIL2		SPC25
										GPKOW						UTP11L		RNF20
										MEPCE						WDR6		TUBGCP4
										KDM2A						HELZ2		ASF1A
										GOSR2						CCDC22		KDM5A
										NOSIP						MINA		CDC42
										CAPN2						FAM83D		PCF11
										RER1						DPF2		YWHAG
										CHD2						SRPK1		NUP35
										CLASRP						WDR61		INTS7
										MPG						HIGD1A		RPL38
										RBM19						GNA12		RPL36AL
										ZNF644						FGB		FHOD1
										PAICS						VWA8		CTPS1
										NUP37						RPS12		MAP1A
										HMGA1						TBL2		PSPC1
										MRPS31						PHF6		DDX20
										HIST1H1E						EZR		VWA9
										SREK1						SMU1		COPE
										CAPZB						DHX36		FAM208B
										FUBP1						DCAF13		PYCR2
										RPL37A						OCLN		TAGLN2
										GNAI3						MORF4L1		UBTF
										AKAP8L						ESPL1		GALNT2
																CXorf67		CTBP2
																UBAP2		LYAR
																DCD		PELP1
																NCAPD3		PSMC3
																		UHRF1
																		PRC1
																		MED30
																		CTNNA1
																		SETD1A
																		GOLGB1
																		SLC25A5
																		RPL9
																		MAP1B
																		ZCCHC8
																		MAGEB2
																		CMSS1
																		FLJ00144
																		ABT1
																		EXOC6B
																		ANAPC1
																		SEC22B
																		MGST3
																		IMP3
																		VPS37B
																		RPS9
																		GNB2L1
																		DHX29
																		EEF1B2
																		PLEC
																		SEC23A
																		RPL27
																		EEF2
																		EIF5A
																		AP2M1
																		CREB5
																		TAF10
																		THOC6
																		NUPL1
																		EMC1
																		PPP1R10
																		STRAP
																		RPL23
																		ABI1
																		MED12
																		SH3BP4
																		SGPL1
																		PARP2
																		VDAC2
																		RPS5
																		ANAPC7
																		DMAP1
																		VDAC1
																		TBL3
																		RPL4
																		HK1
																		SACS
																		CRTAP
																		GLYR1
																		GLI2
																		SLC35B2
																		IQGAP3
																		PPHLN1
																		CCDC137
																		COX6C
																		NUDT16L1
																		CDCA8
																		AP3M1
																		NOP58
																		MED8
																		MYO18B
																		CC2D1A
																		CKAP5
																		AHCTF1
																		RRP7A
																		HIST2H3PS2
																		FNDC3B
																		DAZAP1
																		KNSTRN
																		RPS6
																		PABPC1
																		C14orf166
																		FTSJ3
																		MPRIP
																		PDS5A
																		UTP18
																		KIF20A
																		MYO5A
																		ZNF384
																		TRA1
																		TRIOBP
																		RPL23A
																		RBM45
																		RBMXL1
																		SPATS2L
																		DNMBP
																		BMS1
																		ITSN2
																		PHLDB2
																		SF3A2
																		BANF1
																		DDX6
																		ZMYM4
																		NUDT21
																		ABLIM1
																		UTRN
																		CBX2
																		ZNF281
																		GJA1
																		EXOC4
																		POP4
																		H2AFY2
																		RPS7
																		FMR1
																		DHX37
																		PDLIM4
																		RPS15
																		CDC27
																		EIF4A1
																		SRPR
																		KAT7
																		KIF23
																		HADHA
																		BAIAP2
																		NUP93
																		ASPH
																		MCM4
																		AP1M1
																		MED11
																		RPL14
																		EIF5B
																		PSMD2
																		RPL5
																		U2SURP
																		SEC24C
																		CIT
																		MLLT4
																		NUP214
																		DNAJA1
																		ARHGEF7
																		PDLIM7
																		S100A13
																		SDAD1
																		SIN3A
																		RANGAP1
																		MCM7
																		H2AFY
																		SF3B3
																		ATAD3B
																		IMPDH2
																		STAU1
																		RBM5
																		GOSR1
																		DYNC1H1
																		PHB2
																		COIL
																		RPS26
																		STAU2
																		INTS4
																		DHX30
																		NOL6
																		CCT3
																		YWHAZ
																		SNX9
																		SEC24B
																		RTN4
																		UTP20
																		RPL3
																		DKFZp586K0821
																		HEATR1
																		HSD17B11
																		NUP205
																		IQGAP1
																		MED14
																		CLTC
																		ASCC3
																		C15orf52
																		ATP1A1
																		MCM3
																		MED17
																		DHRS2
																		U2AF1
																		CAMK2G
																		RCC1
																		PNPLA6
																		BAZ1B
																		RBM12B
																		EIF3A
																		SEC61A1
																		SMARCA5
																		NUP85
																		GTF2H4
																		ZNF638
																		RCL1
																		POP1
																		SPATS2
																		NKAP
																		UTP15
																		UQCRC2
																		LRPPRC
																		EEF1G
																		LARP4
																		RAI14
																		DHX15
																		TMED10
																		EPB41L2
																		ZCCHC17
																		OCIAD2
																		XPO1
																		ZC3H14
																		TCP1
																		PLOD1
																		2021-09-10
																		SMC3
																		ACTN1
																		NOC2L
																		RPS8
																		NUP133
																		CCT6A
																		TMA16
																		FKBP8
																		KPNA3
																		FAM133B
																		CPSF2
																		RPS3A
																		IPO7
																		DST
																		COX2
																		TTC37
																		SRP54
																		NUP155
																		NDUFA9
																		RPL17
																		C3orf17
																		HMMR
																		AGO2
																		CDC40
																		MMTAG2
																		AP2B1
																		RANBP2
																		DDX52
																		TRMT10C
																		EIF4G2
																		EXOSC10
																		CACTIN
																		CAPZA1
																		PAWR
																		XRCC6
																		TNRC6B
																		HDAC2
																		LAS1L
																		CSTF2
																		GSK3B
																		SHKBP1
																		RPS14
																		DNAJA3
																		RPL19
																		UPF1
																		CDC23
																		RRP12
																		RBM15B
																		ZNF800
																		SMC1A
																		RFC5
																		TOMM70A
																		MED10
																		RALY
																		RPL35A
																		NUP98
																		CDC20
																		AP2A1
																		PABPN1
																		ZFC3H1
																		RPS18
																		GOLGA2
																		FARSB
																		RFC2
																		ABCE1
																		TIMM50
																		2021-09-11
																		STOM
																		CLIC1
																		ABCD3
																		CAND1
																		RPN2
																		CBLL1
																		RPS3
																		RPS16
																		NXF1
																		C11orf57
																		KIAA0020
																		HNRNPUL2
																		FLOT2
																		RPL35
																		CPSF3
																		RPL32
																		SIPA1L1
																		CCT8
																		HSD17B4
																		CCAR1
																		NCKAP1
																		ADNP
																		CYC1
																		NUFIP2
																		CYFIP1
																		HNRNPAB
																		DDX54
																		PCBP2
																		RPS13
																		URB2
																		ETV6
																		MAN2A1
																		TUFM
																		ARHGEF2
																		POLR2A
																		TRRAP
																		GOLIM4
																		TEX10
																		CNOT1
																		SAP18
																		INTS1
																		RBM17
																		RFC1
																		BAZ2A
																		SF3B4
																		CWC22
																		WASF2
																		COPA
																		PDCD6
																		NUP188
																		USP36
																		RBBP6
																		RP9
																		EPS8
																		RUVBL1
																		UPP1
																		ALDH18A1
																		CCT4
																		XRCC5
																		ERCC3
																		RAB5C
																		FAM208A
																		PNN
																		CHD1
																		CDC16
																		LAMB3
																		PLK1
																		NUP160
																		EBNA1BP2
																		FASN
																		CDK12
																		DOCK7
																		HIST1H2BA
																		SLC25A3
																		MYO1C
																		SCFD1
																		TUBGCP2
																		EXOC2
																		GOLGA3
																		BRIX1
																		AP1G1
																		MTDH
																		GTF2H1
																		EXOC7
																		SEC23B
																		PDCD11
																		TNPO1
																		ITCH
																		MCM5
																		RPL11
																		RPL10A
																		ANAPC5
																		GNL2
																		VPS16
																		DDX27
																		TRIM25
																		WTAP
																		VPS18
																		HNRNPH2
																		HSPD1
																		SOAT1
																		RPL6
																		PPP1CC
																		ZNF512
																		PCBP1
																		DNAJC1
																		HADHB
																		NOC4L
																		WAC
																		GLUD1
																		RACGAP1
																		SMTN
																		PEX14
																		SPTBN2
																		DSP
																		AQR
																		RPS11
																		SCRIB
																		CPNE3
																		MED15
																		HDLBP
																		RPL7A
																		SRRT
																		SYMPK
																		RPL34
																		SMARCA4
																		GORAB
																		NUP153
																		KIAA1429
																		CSTF3
																		TOX4
																		BOP1
																		RPS23
																		BZW2
																		TRIO
																		SSR4
																		RPS4X
																		TFCP2
																		TOP2A
																		MED16
																		OGT
																		PRKRA
																		RRP1
																		MCM6
																		MYBBP1A
																		ORC3
																		DIMT1
																		MED31
																		GNL3L
																		RPL7
																		KIF2C
																		EPS15L1
																		RPL8
																		RNPS1
																		TAOK1
																		EEF1A2
																		WDR36
																		TAF2
																		STAT3
																		PRR12
																		DDX56
																		CAPRIN1
																		MDN1
																		DDX1
																		SNAP23
																		DTX3L
																		BAG2
																		LEPRE1
																		MPHOSPH10
																		RPL24
																		MAP1S
																		NUP107
																		KPNA2
																		VAPA
																		SFXN1
																		FAM120A
																		ESF1
																		ZMYM3
																		PPP1CA
																		ZC3H11A
																		UBA52
																		GNAS
																		SKIV2L2
																		GNAI2
																		ILF3
																		RPL26
																		RBM4
																		DYNC1LI1
																		LARP1
																		CD2BP2
																		MRPL41
																		RAN
																		COX4I1
																		S100A16
																		DDX41
																		SLC25A1
																		RBM28
																		PLOD3
																		MED23
																		TMEM214
																		TXLNA
																		NCOA5
																		EIF4G1
																		BUB3
																		NEK7
																		SRP68
																		RRP8
																		DNAJC13
																		MYL12A
																		ACTL6A
																		CEP55
																		CTNND1
																		ZNF592
																		NNMT
																		SNTB2
																		SUPT16H
																		SUGP1
																		CAD
																		FLOT1
																		RUVBL2
																		SNRPD3
																		BRD4
																		SMC4
																		MYL6
																		BAG3
																		ERC1
																		EPHA2
																		XAB2
																		KPNB1
																		NOM1
																		SLU7
																		DHX38
																		INTS3
																		SND1
																		SREK1IP1
																		SAFB2
																		GLE1
																		CNOT10
																		LMNB2
																		CRYAB
																		COX7A2
																		GCS1
																		CCDC86
																		NUP54
																		CPSF6
																		AP1B1
																		CNOT2
																		RRP1B
																		GPATCH8
																		KIAA1671
																		ZNF148
																		USP10
																		NUP88
																		TAF15
																		ATAD2
																		DIEXF
																		LDHB
																		NOL10
																		DOCK6
																		NSUN5
																		MRPS9
																		ZNF22
																		NFATC1
																		SPATA5L1
																		EHD4
																		UBAP2L
																		WDR75
																		SRI
																		CSTF1
																		PRPF4
																		JUND
																		MICALL2
																		EP300
																		RFC3
																		TOP2B
																		GTF3C3
																		SRP14
																		TUBGCP3
																		USP42
																		AGPS
																		NOC3L
																		DHX8
																		NF1
																		RFC4
																		WDR43
																		EIF2AK2
																		TMPO
																		DRG1
																		RPL13A
																		TXLNG
																		PYCR1
																		SKIV2L
																		CCT7
																		BYSL
																		MTCH2
																		TPP1
																		CPSF1
																		RNF40
																		DDX10
																		NO66
																		NF2
																		EHMT1
																		FXR2
																		NOP14
																		MFAP1
																		GIT1
																		TAF6
																		AAK1
																		NAT10
																		PRPF3
																		AP3B1
																		PCNA
																		DDX39A
																		SKP1
																		URB1
																		AATF
																		ZNF207
																		RPL22
																		ACSL3
																		RPS2
																		PDS5B
																		ZNF687
																		TFIP11
																		HSPA14
																		RPP30
																		UTP23
																		RRP36
																		MED1
																		YTHDF2
																		FAM98A
																		MED9
																		RAE1
																		hCG_39985
																		DHX33
																		NUSAP1
																		TUBB6
																		THOC2
																		SNX8
																		EHD1
																		INPPL1
																		2021-09-08
																		AP2A2
																		MRGBP
																		SPAG5
																		NCBP1
																		AP3D1
																		DDX24
																		SENP3
																		PIK3C2A
																		MBOAT7
																		PEF1
																		PUM1
																		NCAPG
																		EMD
																		CLINT1
																		CAV1
																		SEC16A
																		GEMIN4
																		DDOST
																		SMAD3
																		EIF3H
																		MSH6
																		RPL18
																		EIF3B
																		MYO1D
																		RBM42
																		ERLIN2
																		PRPF38A
																		MYO1B
																		GTF3C2
																		DAP3
																		AP2S1
																		NXT1
																		PRRC2C
																		SMPD4
																		RPL13
																		EIF3I
																		POLR2C
																		IFI16
																		MED24
																		BPTF
																		EIF3D
																		PWP2
																		OCRL
																		RPL28
																		TOMM40
																		LIG3
																		EHMT2
																		UQCRC1
																		PPP1R9B
																		YTHDC1
																		UACA
																		DNAJC7
																		VARS
																		SF3B5
																		COPB1
																		CCDC59
																		NGDN
																		RNF2
																		RPL21
																		CSNK2A1
																		SEC24A
																		PIAS4
																		TBP
																		RPL10
																		WDR3
																		NAP1L1
																		PRPF31
																		NDUFA10
																		MSH2
																		SSR1
																		EXOC5
																		SMARCD2
																		NDUFA13
																		UTP14A
																		RPS25
																		ACOT9
																		MED4
																		DDX51
																		KMT2D
																		ATXN2L
																		FYTTD1
																		ZNF598
																		AKAP17A
																		C4B
																		POLR2B
																		RPS24
																		TAF1
																		TJP2
																		ERH
																		MAGEA4
																		NDUFS2
																		COX5A
																		PABPC4
																		NECAP1
																		RAPH1
																		CLK3
																		PICALM
																		INCENP
																		DCP1B
																		SNRNP200
																		MICAL2
																		DNAJB11
																		WDR18
																		C18orf8
																		HS2ST1
																		INTS2
																		KRI1
																		SNRPA1
																		MLH1
																		GLTSCR2
																		SUPT6H
																		HSD17B10
																		EXOC3
																		KIF22
																		PDCD6IP
																		CCNB1
																		PHGDH
																		TTF2
																		EDC3
																		NOL9
																		FAM91A1
																		GPATCH1
																		AKAP8
																		PNO1
																		AZI1
																		PRPF4B
																		SPATA5
																		COL4A2
																		ARVCF
																		PRKAG1
																		HLTF
																		PES1
																		DNAJC10
																		SERBP1
																		GTPBP4
																		RUNX1
																		DNAJA2
																		ZC3H18
																		DNM2
																		YTHDF1
																		TRIM4
																		PAPD5
																		GTF2H3
																		LBR
																		PTK2
																		TECR
																		SLFN5
																		RSF1
																		SBF1
																		RPS20
																		DHX57
																		ZNF532
																		HIRA
																		HSP90AA1
																		FOSL2
																		RNP24
																		SPTBN1
																		CTNNB1
																		HNRNPR
																		CHD7
																		SNRPD1
																		POLRMT
																		JUP
																		FAM98B
																		RARS
																		NKRF
																		PSMC4
																		CNOT7
																		PQBP1
																		CAPNS1
																		CWC15
																		DNAJB4
																		NDUFA12
																		MED22
																		FRMD6
																		SFPQ
																		HIST2H2AC
																		ERBB2IP
																		FMNL3
																		WIZ
																		SNRPB2
																		PPP2R1A
																		EIF3C
																		PTRH2
																		PRPF8
																		NCAPG2
																		SON
																		STT3B
																		ACAT1
																		C7orf50
																		CMAS
																		NDUFS8
																		PPIL1
																		RPN1
																		SLC30A5
																		HNRNPH1
																		BBS1
																		SRSF9
																		RPS10
																		RRBP1
																		NCL
																		MRPL44
																		CHERP
																		SF3B2
																		DARS
																		AHNAK2
																		PPP2R2A
																		DHX9
																		ARMCX2
																		PRPF19
																		HCFC1
																		ANLN
																		ATP2A2
																		SEC13
																		KRT18
																		MATR3
																		RPL31
																		EDC4
																		NPM1
																		NDUFS1
																		KHDRBS1
																		MKI67
																		H1F0
																		TUBB
																		ZFR
																		FLNC
																		RSL1D1
																		SF3B1
																		TCOF1
																		SPTAN1
																		MTHFD1
																		DDX5
																		SYNPO
																		HNRNPM
																		CSA2
																		AHNAK
																		PGAM5
																		RBMX
																		HNRNPA3
																		ZC3HAV1
																		LMNB1
																		PTBP1
																		RBM25
																		KHSRP
																		ADAR
																		CLTA
																		MAP4
																		NOP56
																		LUZP1
																		NOP2
																		PRKDC
																		HNRNPL
																		NONO
																		FUS
																		PRPF40A
																		CTCF
																		TPR
																		CPSF7
																		PRPF6
																		DDX18
																		LRRC59
																		SF1
																		2021-09-07
																		CHAMP1
																		PHF3
																		CKAP4
																		SLTM
																		YLPM1
																		U2AF2
																		ZNF326
																		PALLD
																		HNRNPU
																		EWSR1
																		HNRNPA0
																		SRRM1
																		WDR33
																		DIDO1
																		SAFB
																		SNW1
																		ACTA1
																		CDC5L
																		RBM14
																		TNKS1BP1
																		DKC1
																		DDX17
																		YBX1
																		HNRNPC
																		LRWD1
																		DDX3X
																		MAP4K4
																		KTN1
																		PARP1
																		EIF4B
																		POGZ
																		PS1TP5BP1
																		SVIL
																		DDX50
																		RBM15
																		NES
																		HDAC1
																		CLTB
																		LMNA
																		ELAVL1
																		S100A10
																		FXR1
																		EEF1A1
																		FBL
																		DDX21
																		SERPINH1
																		MDC1
																		ATAD3A
																		SF3A1
																		NFIC
																		CHD4
																		MCM2
																		POLDIP3
																		TCF20
																		2021-09-02
																		BCAS2
																		RBM39
																		RPRD2
																		HSP90AB1
																		MED19
																		ZNF185
																		SART1
																		PAXBP1
																		THRAP3
																		CENPF
																		EP400
																		CBX3
																		NCOR2
																		RPRD1B
																		SRSF10
																		TFAM
																		SRSF7
																		SRRM2
																		PPP1R12A
																		RBM27
																		HMGA2
																		CT45A3
																		RBBP4
																		COX3
																		RPF1
