# Supplementary material for: ID3 promotes homologous recombination via non-transcriptional and transcriptional mechanisms and its loss confers sensitivity to PARP inhibition
Source: Nucleic Acids Res. 2021 Oct 28;49(20):11666–89. doi: 10.1093/nar/gkab964 (PMC8599806; doi:10.1093/nar/gkab964)
Supplement: gkab964_Supplemental_Files [file gkab964_supplemental_files.zip › Supplementary Table S5 (list of enriched proteins_IR_15min vs UT).xlsx]

## Sheet: 15min_vs_UT_volcano
Significant	-LOG(P-value)	Difference	Protein IDs	Majority protein IDs	Protein names	Gene name	-LOG(P-value)	LFQ intensity UT_R1_1	LFQ intensity UT_R2_1	LFQ intensity 15min_R1	LFQ intensity 15min_R2	LFQ intensity 1h_R1_1	LFQ intensity 1h_R2_1
+	1.5691	8.8379	A0A024RAC4;Q02535	A0A024RAC4;Q02535	DNA-binding protein inhibitor ID-3	ID3	3.59181	6.72008	6.2	8.01347	8.19756	7.79166	7.82315
+	2.33112	6.29795	A0A024RAV2;P46063;F8WA66;F8WD97;F5H2L2;F5H4P4;F5H3W0	A0A024RAV2;P46063	ATP-dependent DNA helicase Q1	RECQL	4.42916	6.48521	6.5004	7.24244	7.1474	7.32218	7.25715
+	2.23557	6.02121	A0A0C4DG07;A8K1D3;A6H8Y5;O60934;V9PBC8;A0PJ71;A0A087X1V5	A0A0C4DG07;A8K1D3;A6H8Y5;O60934	Nibrin	NBN	3.91733	6.2	6.2	6.97657	7.10537	6.98907	7.03125
+	1.7568	4.96038	E7EN38;Q32P42;Q92878-3;Q92878;Q92878-2;A8K3I2;E7ESD9;H7C0P8	E7EN38;Q32P42;Q92878-3;Q92878;Q92878-2;A8K3I2;E7ESD9	DNA repair protein RAD50	RAD50	2.41148	6.2	6.2	6.82787	7.02231	6.88354	6.84927
+	1.67409	10.6636	A0A024R3H5;Q6ZUT1;Q6ZUT1-2;Q6ZUT1-3;E9PQL5;E9PSC8;E9PKA8	A0A024R3H5;Q6ZUT1;Q6ZUT1-2;Q6ZUT1-3;E9PQL5;E9PSC8;E9PKA8	Uncharacterized protein C11orf57	C11orf57	7.87718	8.50419	8.53508	8.65355	8.68531	8.58033	8.59407
+	1.3438	7.0148	O94851-5;O94851-6;O94851-4;O94851-3;O94851;O94851-2;B4DYS3;E9PJB0;E9PRE0;E9PL42;E9PNC3;E9PKI3;E9PP85;B4DJ91;Q7RTP6-2;Q7RTP6-4;Q7RTP6-3;Q7RTP6-5	O94851-5;O94851-6;O94851-4;O94851-3;O94851;O94851-2;B4DYS3	Protein-methionine sulfoxide oxidase MICAL2	MICAL2	7.46106	7.28502	7.37372	7.54888	7.52574	7.43206	7.51294
+	4.98369	8.49171	O15105-3;O15105	O15105-3;O15105	Mothers against decapentaplegic homolog 7	SMAD7	6.23878	6.2	6.2	8.01064	8.02235	7.80828	7.92138
+	2.40807	6.49784	B5BTZ6;P40763-3;P40763-2;P40763;G8JLH9;B4DNP0;B7ZA24;B4DVR6;K7EP08	B5BTZ6;P40763-3;P40763-2;P40763;G8JLH9;B4DNP0;B7ZA24;B4DVR6	Signal transducer and activator of transcription;Signal transducer and activator of transcription 3	STAT3	6.18302	7.22809	7.2236	7.35928	7.37652	7.3797	7.2668
+	2.08803	9.42575	B2RWN5;Q5T3Q7;Q9H583;A0A024R3R7;B4E263;A2VDI1;B3KWS1;B7ZAU8;Q8N7L7;Q96ES5;Q6P664	B2RWN5;Q5T3Q7;Q9H583;A0A024R3R7;B4E263;A2VDI1;B3KWS1;B7ZAU8;Q8N7L7	HEAT repeat-containing protein 1;HEAT repeat-containing protein 1, N-terminally processed	HEATR1	5.64679	8.10731	8.07159	8.28925	8.28515	8.2477	8.24017
+	4.2458	5.18847	Q9Y232-2;C9JQG7;Q9Y232-3;Q9Y232-4;Q9Y232	Q9Y232-2;C9JQG7;Q9Y232-3;Q9Y232-4;Q9Y232	Chromodomain Y-like protein	CDYL	5.56039	6.2	6.2	7.35166	7.33443	7.36784	7.36156
+	2.58173	6.42308	B4E1G1;A0A024R9G3;Q9BUN8-2;Q9BUN8;E5RGY0	B4E1G1;A0A024R9G3;Q9BUN8-2;Q9BUN8	Derlin-1	DERL1	5.5289	6.2	6.2	7.34221	7.46569	NaN	NaN
+	2.6267	5.64082	B4DVE4;A0A024RBS0;Q8NHQ9;F5H5U2;E7EX41;Q8TEC9;F5H2I2;F5H735	B4DVE4;A0A024RBS0;Q8NHQ9;F5H5U2;E7EX41;Q8TEC9	ATP-dependent RNA helicase DDX55	DDX55	5.32906	6.2	6.2	7.19162	7.29312	7.42197	7.30942
+	2.69347	6.76257	Q546E0;Q9BYC5;A5PLL2;A8K8P8;Q9BYC5-2;G3XAD2;Q9BYC5-4;Q9BYC5-3	Q546E0;Q9BYC5;A5PLL2;A8K8P8;Q9BYC5-2	Alpha-(1,6)-fucosyltransferase	FUT8	5.28261	6.2	6.2	7.36676	7.4769	NaN	NaN
+	2.22409	11.0149	Q5JR95;Q5JR94;P62241;Q9BS10	Q5JR95;Q5JR94;P62241;Q9BS10	40S ribosomal protein S8	RPS8	5.04443	8.67714	8.66482	8.82981	8.81023	8.79057	8.77151
+	3.82145	6.28307	B4DMT5;B3KSH1;O00303;H0YDT6;B4DEW9;E9PQV8	B4DMT5;B3KSH1;O00303;H0YDT6;B4DEW9	Eukaryotic translation initiation factor 3 subunit F	EIF3F	5.0107	6.2	6.2	7.32642	7.35443	7.28733	7.34577
+	1.87436	9.56029	Q2VIN3;Q96E39	Q2VIN3;Q96E39	RNA binding motif protein, X-linked-like-1	RBMXL1	4.97226	8.23167	8.20796	8.34688	8.36868	8.44141	8.39363
+	2.22058	8.75181	Q9HCG8;B7WP74	Q9HCG8;B7WP74	Pre-mRNA-splicing factor CWC22 homolog	CWC22	4.95986	8.06273	8.04104	8.2017	8.19468	8.16298	8.20284
+	2.29065	9.32095	P61011;G3V4F7;B4DDS7;P61011-2;G3V346;A0A0D9SFN7;G3V3L9;G3V480	P61011;G3V4F7;B4DDS7;P61011-2	Signal recognition particle 54 kDa protein	SRP54	4.92611	8.0916	8.08253	8.24008	8.22152	7.88625	7.89581
+	2.68929	7.12609	A0A024R5M3;Q53HG7;Q14247-3;Q14247;Q14247-2;Q76MU0;B3KRK4;B4E358;A0A0B6XJY7	A0A024R5M3;Q53HG7;Q14247-3;Q14247;Q14247-2;Q76MU0	Src substrate cortactin	CTTN	4.66166	6.2	6.2	7.34052	7.44874	8.16915	7.33512
+	1.62865	10.0831	B3GQS7;A0A024R3X4;P10809;B7Z597;B7Z4F6;B7Z5E7;Q53SE2;E7ESH4;E7EXB4;B7Z532;P10809-2;C9JL25;C9JL19;C9JCQ4;B9VPB4;B9VP19;Q53QD5;C9J0S9;B9VP24	B3GQS7;A0A024R3X4;P10809;B7Z597;B7Z4F6;B7Z5E7;Q53SE2;E7ESH4	60 kDa heat shock protein, mitochondrial	HSPD1	4.63692	8.26283	8.30274	8.44818	8.49063	8.15106	8.16307
+	4.37907	6.56564	E7END7;B7Z8M7;Q5U0I6;P62820-2;P62820;Q96RD8;E9PLD0;Q6FIG4;P62820-3;Q9H0U4;Q92928;Q53SX4;H0YLJ8;H0YL94;B3KTE3;H0YMN7;G5ELZ6;G5ELZ5;Q59EP4;A0A087WTI1;Q9H1C9;D3DV69;H0YNE9;B4DMS1;G5EMR8;Q92930;P61006-2;P59190-2;P59190	E7END7;B7Z8M7;Q5U0I6;P62820-2;P62820;Q96RD8;E9PLD0;Q6FIG4;P62820-3;Q9H0U4;Q92928	Ras-related protein Rab-1A;Ras-related protein Rab-1B;Putative Ras-related protein Rab-1C	RAB1A	4.60823	6.2	6.2	7.50817	7.52519	NaN	NaN
+	2.15182	3.99662	B4E027;R4GNG3;F8WAK2;F8VXI9;Q14161-11;Q14161-7;Q14161-6;Q14161-10;Q14161-8;Q14161-4;Q14161-5;Q14161-3;Q14161;Q68DM7;F8W822;B4E2E7;Q6FI58;B5BU58;Q14161-2;Q14161-9	B4E027;R4GNG3;F8WAK2;F8VXI9;Q14161-11;Q14161-7;Q14161-6;Q14161-10;Q14161-8;Q14161-4;Q14161-5;Q14161-3;Q14161;Q68DM7;F8W822;B4E2E7;Q6FI58;B5BU58;Q14161-2;Q14161-9	ARF GTPase-activating protein GIT2	GIT2	4.58585	6.2	6.2	6.63267	6.71245	6.89015	6.81965
+	1.65596	10.7501	Q92804-2;Q92804;B4E312;A0A075B7D9;A0A075B7F4;A0A075B7C1;A0A075B7F2	Q92804-2;Q92804;B4E312;A0A075B7D9	TATA-binding protein-associated factor 2N	TAF15	4.56611	8.79274	8.83951	9.03205	8.99501	9.07649	9.04763
+	3.64963	5.05296	B4E0Y8;B2RBX8;O95926;O95926-2	B4E0Y8;B2RBX8;O95926;O95926-2	Pre-mRNA-splicing factor SYF2	SYF2	4.54544	6.2	6.2	6.94769	6.97042	7.07044	7.20401
+	2.8069	2.21877	Q59H57;B4DR70;A8K4H1;Q8TBR3;Q6IBQ5;Q13344;P35637-2;P35637;H3BPE7;Q70T18	Q59H57;B4DR70;A8K4H1;Q8TBR3;Q6IBQ5;Q13344;P35637-2;P35637;H3BPE7;Q70T18	RNA-binding protein FUS	FUS	4.52729	7.77025	7.78203	8.02596	8.01085	8.00612	8.09096
+	1.44683	8.04238	Q08378-2;Q08378;Q08378-4;A0A087WV43	Q08378-2;Q08378;Q08378-4	Golgin subfamily A member 3	GOLGA3	4.49283	7.69316	7.63477	7.84187	7.8156	7.56818	7.60094
+	2.87313	6.79418	A0A0C4DG68;A0A0A0MR59;B7ZL34;Q8TB72-4;Q8TB72-3;Q8TB72-2;Q8TB72	A0A0C4DG68;A0A0A0MR59;B7ZL34;Q8TB72-4;Q8TB72-3;Q8TB72-2;Q8TB72	Pumilio homolog 2	PUM2	4.41473	6.2	6.2	7.56582	7.46929	7.42223	7.45317
+	2.48715	4.6688	Q9NSV4-1;Q9NSV4-7;Q9NSV4-6;Q9NSV4-5;Q9NSV4-4;Q9NSV4;B7ZB09;B4DPV3;Q9NSV4-2	Q9NSV4-1;Q9NSV4-7;Q9NSV4-6;Q9NSV4-5;Q9NSV4-4;Q9NSV4;B7ZB09;B4DPV3	Protein diaphanous homolog 3	DIAPH3	4.41215	7.28758	7.26286	7.49603	7.49206	NaN	NaN
+	3.08894	5.18414	X5D7S8;X5DNU0;B4DXN0;X5D2M8;Q14764;H3BRL2;H3BQK6;X5DP17;X5D7R7;X5DP24;B4DP93;X5D7K9;B4DDR2;H3BPZ2;H3BNF2;H3BUP3;H3BQE7;H3BP76;H3BUK7;H3BNF6	X5D7S8;X5DNU0;B4DXN0;X5D2M8;Q14764;H3BRL2;H3BQK6;X5DP17;X5D7R7;X5DP24;B4DP93;X5D7K9;B4DDR2	Major vault protein	MVP	4.35142	6.2	6.2	7.02837	6.98236	NaN	NaN
+	1.49519	10.5209	K7ELC2;P62841;K7EM56;A0A0B4J2B4;K7EJ78;S4R417;K7EQJ5;S4R456	K7ELC2;P62841;K7EM56;A0A0B4J2B4;K7EJ78;S4R417;K7EQJ5;S4R456	40S ribosomal protein S15	RPS15	4.30158	8.48444	8.46389	8.60583	8.66033	8.69462	8.79993
+	0.998376	6.10138	X6R3T8;J3QLH3;A0A024R8R0;J3QQJ0;Q9UHR5-2;Q9UHR5;J3QLM2;J3KRR6;J3KS14;F5H478;B7Z4X9;J3KRU5	X6R3T8;J3QLH3;A0A024R8R0;J3QQJ0;Q9UHR5-2;Q9UHR5;J3QLM2;J3KRR6	SAP30-binding protein	SAP30BP	4.27344	7.11009	7.00702	7.21378	7.30572	7.14653	7.2283
+	3.37434	5.23305	O60476;H0Y543;Q5T9E3;B3KMI5;H0Y7H1	O60476;H0Y543	Mannosyl-oligosaccharide 1,2-alpha-mannosidase IB;alpha-1,2-Mannosidase	MAN1A2	4.14757	6.2	6.2	7.00243	7.03611	NaN	NaN
+	3.80383	5.44681	Q59EZ3;P11717	Q59EZ3;P11717	Cation-independent mannose-6-phosphate receptor	IGF2R	4.1421	6.2	6.2	7.46274	7.43148	7.32726	7.18622
+	2.59716	3.9229	E9PK47;B2R825;P06737-2;P06737	E9PK47;B2R825;P06737-2;P06737	Alpha-1,4 glucan phosphorylase;Glycogen phosphorylase, liver form	PYGL	4.12508	6.2	6.2	6.66763	6.62277	NaN	NaN
+	2.71194	8.98659	B1AKQ8;F6X3N5;F6UT28;B2R6K4;A0A024R056;P62873-2;P62873;E7EP32;F5H8J8;F5H100;F5H0S8;Q59G26;E9PCP0;F1T0G5;F1T0G4;P16520-2;P16520	B1AKQ8;F6X3N5;F6UT28;B2R6K4;A0A024R056;P62873-2;P62873;E7EP32	Guanine nucleotide-binding protein G(I)/G(S)/G(T) subunit beta-1	GNB1	4.10323	6.2	6.2	7.11561	7.20014	7.03121	7.05323
+	1.90534	7.85292	Q14789-4;Q14789-3;Q14789;Q14789-2;E7EU81;H0Y867;B4DTZ9;B4DL98;B4DQW7;Q6PG47	Q14789-4;Q14789-3;Q14789;Q14789-2;E7EU81	Golgin subfamily B member 1	GOLGB1	4.01267	7.59926	7.61218	7.77864	7.82031	7.70061	7.80305
+	1.58401	8.01337	A0PJI7;Q86X95;H3BLY3;Q86X95-2	A0PJI7;Q86X95	Corepressor interacting with RBPJ 1	CIR	4.00428	7.57332	7.45882	7.87244	7.85949	7.47461	7.47112
+	2.61113	3.99493	B3KMS0;B4E0B7;B3KY03;Q15021;A0PJ76;E7EN77;Q6ZV00	B3KMS0;B4E0B7;B3KY03;Q15021;A0PJ76;E7EN77;Q6ZV00	Condensin complex subunit 1	NCAPD2	3.99787	6.2	6.2	6.77525	6.83525	6.74013	6.70553
+	3.47703	5.78216	B2R713;Q7Z2T5;B4DXX1;X6RK96;Q7Z2T5-2	B2R713;Q7Z2T5;B4DXX1	TRMT1-like protein	TRMT1L	3.98277	6.2	6.2	7.11133	7.07864	7.18806	6.97771
+	0.969993	7.9194	F8W785;O00461	F8W785;O00461	Golgi integral membrane protein 4	GOLIM4	3.95938	7.62686	7.44345	7.77937	7.88655	7.59246	7.44823
+	1.67693	7.38748	O75381-2;O75381;B7Z4Z4	O75381-2;O75381;B7Z4Z4	Peroxisomal membrane protein PEX14	PEX14	3.92783	7.52879	7.50989	7.6888	7.64897	7.53461	7.52758
+	3.43534	6.59264	A0A0J9YVR6;E9PQ56;A0A0J9YWM1;H0YEM1;A0A0J9YYL3;A0A0J9YXJ8;A0A0J9YVP6;A0A0J9YXX5;Q9UHX1-4;Q9UHX1-6;Q9UHX1-3;Q9UHX1-5;Q9UHX1-2;Q9UHX1;E9PMU7;E9PN18;E9PL19;H0YCP8	A0A0J9YVR6;E9PQ56;A0A0J9YWM1;H0YEM1;A0A0J9YYL3;A0A0J9YXJ8;A0A0J9YVP6;A0A0J9YXX5;Q9UHX1-4;Q9UHX1-6;Q9UHX1-3;Q9UHX1-5;Q9UHX1-2;Q9UHX1;E9PMU7;E9PN18	Poly(U)-binding-splicing factor PUF60	PUF60	3.92589	6.2	6.2	7.79172	7.73186	7.9356	7.87965
+	3.39956	5.69663	Q9NRL6;B8ZZR0;F8WBF5;A0A087WVK0;B7ZA12;P49759;P49759-3;B7ZL31;A0A087WX74;B9EG64;Q9HAZ1	Q9NRL6;B8ZZR0;F8WBF5;A0A087WVK0;B7ZA12;P49759;P49759-3	Dual specificity protein kinase CLK1	CLK1	3.91736	6.2	6.2	7.38815	7.34163	7.34643	7.44003
+	3.88862	5.97912	A8K654;B4DI41;Q9UIS9-4;Q9UIS9-11;Q9UIS9-8;Q9UIS9-7;Q9UIS9-5;Q9UIS9-10;Q9UIS9-2;Q9UIS9;Q9UIS9-9;Q9UIS9-12;K7EN65;K7EPZ6;B4DUR3;A0A0A0MS90;Q9UIS9-6;K7EMA9;Q59EP6	A8K654;B4DI41;Q9UIS9-4;Q9UIS9-11;Q9UIS9-8;Q9UIS9-7;Q9UIS9-5;Q9UIS9-10;Q9UIS9-2;Q9UIS9;Q9UIS9-9;Q9UIS9-12;K7EN65;K7EPZ6;B4DUR3;A0A0A0MS90;Q9UIS9-6	Methyl-CpG-binding domain protein 1	MBD1	3.86156	6.2	6.2	7.28176	7.25744	7.30653	7.33218
+	1.48122	7.83398	A0A024R1X8;P14923;Q7KZ86	A0A024R1X8;P14923	Junction plakoglobin	JUP	3.82024	7.56066	7.42995	7.86721	7.83992	8.01778	8.06752
+	1.50861	7.44962	A0A024R6I3;Q53GF9;P49755;B4DZH3;G3V2K7;B4DL12	A0A024R6I3;Q53GF9;P49755;B4DZH3	Transmembrane emp24 domain-containing protein 10	TMED10	3.8051	7.58353	7.55687	7.72528	7.78674	7.70531	7.6324
+	0.888186	10.5928	H0YDN1	H0YDN1	0	PLEC	3.79935	8.5225	8.3575	8.63079	8.72599	8.35603	8.3411
+	3.38804	6.55943	P05412;Q6FHK0	P05412;Q6FHK0	Transcription factor AP-1	JUN	3.70742	6.2	6.2	7.45194	7.40228	NaN	NaN
+	1.35339	7.11218	A0A024R1U4;P51148;P51148-2;K7ERI8;K7ERQ8;F8VWU4;F8VVZ0;F8VUA5;F8VVK3;K7ENY4;A0A024RB09;A0A024R2K1;P61020-2;P20339-2;P61020;P20339;F8WCY6;F8WD79;F8VPW9;F8VSF8;F8VWZ7;Q6FI54;A0A0A1HAN9	A0A024R1U4;P51148;P51148-2;K7ERI8;K7ERQ8;F8VWU4;F8VVZ0;F8VUA5;F8VVK3;K7ENY4;A0A024RB09;A0A024R2K1;P61020-2;P20339-2;P61020;P20339	Ras-related protein Rab-5C;Ras-related protein Rab-5B;Ras-related protein Rab-5A	RAB5C	3.6936	7.45788	7.39742	7.60827	7.57162	7.57103	7.56674
+	1.5301	7.43163	D3DUZ3;Q16666-2;Q16666;Q16666-3;Q16666-6;H3BM18;X6RHM1;H3BVE6;X6RHR0;H3BR88;Q6K0P9-6;Q6K0P9-5;Q6K0P9-4;Q6K0P9-3;Q6K0P9-2;Q6K0P9;H3BR65	D3DUZ3;Q16666-2;Q16666;Q16666-3;Q16666-6;H3BM18;X6RHM1	Gamma-interferon-inducible protein 16	IFI16	3.66057	7.52598	7.53448	7.71551	7.6607	7.72011	7.5929
+	3.04242	4.39134	B4DPV9;A8MYT4;Q8NEB9;M0R308	B4DPV9;A8MYT4;Q8NEB9;M0R308	Phosphatidylinositol 3-kinase;Phosphatidylinositol 3-kinase catalytic subunit type 3	PIK3C3	3.65818	6.2	6.2	6.77595	6.74225	6.70609	6.69598
+	3.25647	6.04955	Q53HG5;A8K4K9;Q15006;E5RGJ2;H0YAS9	Q53HG5;A8K4K9;Q15006	ER membrane protein complex subunit 2	EMC2	3.65634	6.2	6.2	7.24443	7.19637	NaN	NaN
+	3.44918	4.41692	B7Z855;B7ZAX6;Q6U8A4;Q93009-3;Q93009;B7Z7T5;H3BND8;F5H2X1;B7Z842	B7Z855;B7ZAX6;Q6U8A4;Q93009-3;Q93009;B7Z7T5;H3BND8	Ubiquitin carboxyl-terminal hydrolase;Ubiquitin carboxyl-terminal hydrolase 7	USP7	3.65027	6.2	6.2	6.81698	6.8407	NaN	NaN
+	3.07093	6.89708	B2R8A2;A0A024R7M0;Q9BVK6	B2R8A2;A0A024R7M0;Q9BVK6	Transmembrane emp24 domain-containing protein 9	TMED9	3.63262	6.2	6.2	7.53171	7.61171	7.4846	7.3838
+	1.47861	5.30054	B4DQA8;Q96QI9;K7EJC8;E9PCW1;A8K5R6;O95249;F6RU00;G5E9T8;A0A087WYX5;O95249-2	B4DQA8;Q96QI9;K7EJC8;E9PCW1;A8K5R6;O95249;F6RU00;G5E9T8;A0A087WYX5;O95249-2	Golgi SNAP receptor complex member 1	GOSR1	3.58607	6.86924	6.81846	7.05003	7.00406	7.18407	6.8579
+	1.50667	7.53271	A0A024R7V7;Q9P2D1;B4DIS0;H0YJG4;Q9HCK8-2;Q9HCK8;B4DLD8;H3BTW3;B4DR07;Q461N2;B7ZML1;Q9P2D1-2;Q8TD26;Q3L8U1-2;Q3L8U1-3;Q3L8U1;Q9P2D1-4;Q9P2D1-3	A0A024R7V7;Q9P2D1;B4DIS0	Chromodomain-helicase-DNA-binding protein 7	CHD7	3.56572	7.50974	7.56492	7.7538	7.71015	7.53083	7.49528
+	2.09658	3.30989	Q9H8V3-2;Q9H8V3-4;Q9H8V3;Q9H8V3-3;H7C3G1;Q96SJ9	Q9H8V3-2;Q9H8V3-4;Q9H8V3;Q9H8V3-3;H7C3G1;Q96SJ9	Protein ECT2	ECT2	3.54335	6.2	6.2	6.40297	6.44312	NaN	NaN
+	4.97932	5.35402	O15091-2;O15091;O15091-4;O15091-3;A0A0A0MTQ0	O15091-2;O15091;O15091-4;O15091-3	Mitochondrial ribonuclease P protein 3	KIAA0391	3.49901	6.2	6.2	7.02914	7.02379	7.15845	7.29265
+	2.97502	5.01437	B2RA70;J3QRU1;P07947	B2RA70;J3QRU1;P07947	Non-specific protein-tyrosine kinase;Tyrosine-protein kinase Yes	YES1	3.4952	6.2	6.2	6.97181	6.92311	6.85095	6.9652
+	1.73469	6.22205	E9PK85;A0A0C4DGH2;P62070-3;P62070;P62070-4;P62070-2	E9PK85;A0A0C4DGH2;P62070-3;P62070;P62070-4;P62070-2	Ras-related protein R-Ras2	RRAS2	3.48488	6.2	6.2	6.927	7.15906	NaN	NaN
+	2.38934	7.76876	Q6FHM4;P10606;Q6FHJ9	Q6FHM4;P10606;Q6FHJ9	Cytochrome c oxidase subunit 5B, mitochondrial	COX5B	3.47254	6.2	6.2	7.94406	7.73403	8.0177	7.83705
+	3.04917	8.33171	Q9UBI6;Q53GD1	Q9UBI6;Q53GD1	Guanine nucleotide-binding protein G(I)/G(S)/G(O) subunit gamma-12;Guanine nucleotide-binding protein subunit gamma	GNG12	3.42924	6.2	6.2	7.91454	8.02024	8.09878	8.15241
+	3.23522	6.66703	B5BU53;A0A024R880;P50750;P50750-2;B2R9L6;X6RE90	B5BU53;A0A024R880;P50750;P50750-2;B2R9L6	Cyclin-dependent kinase 9	CDK9	3.41784	6.2	6.2	7.43358	7.49459	7.34811	7.06614
+	1.953	6.13853	B8ZZJ0;B9A032;A0A024R3Z2;B8ZZN6;P63165;G2XKQ0	B8ZZJ0;B9A032;A0A024R3Z2;B8ZZN6;P63165;G2XKQ0	Small ubiquitin-related modifier 1;Small ubiquitin-related modifier	SUMO1	3.38855	6.2	6.2	7.11767	7.33632	NaN	NaN
+	1.34691	7.072	Q8IXM3	Q8IXM3	39S ribosomal protein L41, mitochondrial	MRPL41	3.36856	7.36271	7.378	7.62315	7.53317	7.39422	7.52317
+	1.39579	9.83997	B3KS71;C9JP16;B3KX16;Q8NB01;B3KME2;O75718;B4DPA3;B3KQR7;B3KUP0	B3KS71;C9JP16;B3KX16;Q8NB01;B3KME2;O75718;B4DPA3;B3KQR7	Cartilage-associated protein	CRTAP	3.3024	8.3308	8.27107	8.46388	8.44337	8.19953	8.35839
+	2.8126	5.37828	B2RA91;F8VXG7;Q99590-2;Q99590;Q05BS8;A0A0A0MTP7;B4DZM2	B2RA91;F8VXG7;Q99590-2;Q99590	Protein SCAF11	SCAF11	3.30014	6.2	6.2	7.09293	7.02543	NaN	NaN
+	3.31015	4.85086	C9JLU1;P52434;P52434-4;P52434-2;P52434-3	C9JLU1;P52434;P52434-4;P52434-2	DNA-directed RNA polymerases I, II, and III subunit RPABC3	POLR2H	3.26373	6.2	6.2	6.93008	6.89846	7.047	6.97753
+	1.19695	5.9031	P16615-5;P16615-2;P16615-3;P16615;H7C5W9;P16615-4;Q8N3X5;Q7Z675;Q7Z6E5;O14983-3;O14983-2;O14983;B3KS35	P16615-5;P16615-2;P16615-3;P16615;H7C5W9;P16615-4	Sarcoplasmic/endoplasmic reticulum calcium ATPase 2	ATP2A2	3.25281	7.08153	7.09384	7.42982	7.28695	7.19951	7.4518
+	3.01493	5.1211	J3QQM1;Q59GS3;P62195-2;P62195;J3QSE0;J3QLH6;J3KRP2;J3QSA9	J3QQM1;Q59GS3;P62195-2;P62195;J3QSE0;J3QLH6;J3KRP2;J3QSA9	26S protease regulatory subunit 8	PSMC5	3.23733	6.2	6.2	7.00212	6.95373	NaN	NaN
+	3.64304	5.47593	Q5T200-2;Q5T200;A0A087WX14;Q6PJ96;Q32Q34;A0PJJ2;B3KQG8	Q5T200-2;Q5T200	Zinc finger CCCH domain-containing protein 13	ZC3H13	3.23598	6.2	6.2	7.1117	7.13963	7.34733	7.36374
+	1.1799	7.42115	A8K9U0;Q9BWF3;E9PB51;Q9BWF3-4;Q9BQ04;E9PLB0;E9PM61;D6R9K7;U3KQD5;J3QRR5;Q9BWF3-3;Q9BWF3-2	A8K9U0;Q9BWF3;E9PB51;Q9BWF3-4;Q9BQ04;E9PLB0;E9PM61;D6R9K7;U3KQD5;J3QRR5;Q9BWF3-3;Q9BWF3-2	RNA-binding protein 4;RNA-binding protein 4B	RBM4	3.2003	7.58742	7.57842	7.71631	7.81476	7.70543	7.73649
+	3.16939	6.37246	Q02413;Q02413-2	Q02413	Desmoglein-1	DSG1	3.15216	6.2	6.2	7.45997	7.52732	7.47766	7.43339
+	3.1267	7.75345	O75525-2;O75525;E5RJZ9;E5RG12;H0YAQ1;H0YAQ3;E5RHD3	O75525-2;O75525;E5RJZ9	KH domain-containing, RNA-binding, signal transduction-associated protein 3	KHDRBS3	3.1463	6.2	6.2	7.85799	7.76972	7.81579	7.85191
+	4.1428	4.79789	Q9Y2Q2;Q9NQ51;A8K5H7;Q96I63;Q96TA2-3;Q96TA2-2;Q96TA2	Q9Y2Q2;Q9NQ51;A8K5H7;Q96I63;Q96TA2-3;Q96TA2-2;Q96TA2	ATP-dependent zinc metalloprotease YME1L1	FTSH	3.13731	6.2	6.2	6.84791	6.859	NaN	NaN
+	0.894864	10.117	Q969Q0;B2R4V2;R4GN19	Q969Q0;B2R4V2	60S ribosomal protein L36a-like	RPL36AL	3.12345	8.30359	8.14317	8.58031	8.42703	8.42284	8.52674
+	2.37735	5.56103	P51970;B7Z768	P51970	NADH dehydrogenase [ubiquinone] 1 alpha subcomplex subunit 8	NDUFA8	3.11209	6.2	6.2	7.3229	7.47894	7.26038	7.33353
+	1.25401	7.24745	A0A024QYZ6;O60645-2;O60645-3;O60645;Q69YP2;D6RB59;B2RE06;D6RBR9;Q6ZNJ2;H0Y995	A0A024QYZ6;O60645-2;O60645-3;O60645;Q69YP2;D6RB59	Exocyst complex component 3	EXOC3	3.08076	7.29763	7.44669	7.68073	7.66997	7.51343	7.34811
+	2.39619	5.17929	Q15542-2;Q15542	Q15542-2;Q15542	Transcription initiation factor TFIID subunit 5	TAF5	3.03393	6.2	6.2	6.90319	6.99865	7.02391	7.01766
+	2.95537	5.31891	B3KNJ3;O43293-2;O43293;M0QYY8;M0R0D0;B3KSK3;A0A024R603;A0A0A6YYK9;Q9UIK4;Q9UIK4-2	B3KNJ3;O43293-2;O43293;M0QYY8;M0R0D0;B3KSK3;A0A024R603;A0A0A6YYK9;Q9UIK4;Q9UIK4-2	Death-associated protein kinase 3;Death-associated protein kinase 2	DAPK3	2.963	6.2	6.2	7.16563	7.10336	6.88681	7.0154
+	2.29237	6.02401	Q96QE3;H0UIC2;A0A075B754;Q96QE3-2	Q96QE3;H0UIC2;A0A075B754;Q96QE3-2	ATPase family AAA domain-containing protein 5	ATAD5	2.92967	6.2	6.2	6.9786	6.87442	6.78661	6.90615
+	2.65944	6.6993	H0YD13;H0Y2P0;B4DN59;A8K309;P16070-18;P16070-12;P16070-14;P16070-13;P16070-11;P16070-10;P16070-16;P16070-8;P16070-17;P16070-6;P16070-4;P16070-3;P16070-7;P16070-5;P16070;H0YE40;B4E2X0;C1PHC4;H0YDX6;H0YD17;J3KN83;H0YDW7;H0YCV9;H0Y5E4;P16070-15;P16070-9	H0YD13;H0Y2P0;B4DN59;A8K309;P16070-18;P16070-12;P16070-14;P16070-13;P16070-11;P16070-10;P16070-16;P16070-8;P16070-17;P16070-6;P16070-4;P16070-3;P16070-7;P16070-5;P16070;H0YE40;B4E2X0	CD44 antigen	CD44	2.92857	6.2	6.2	7.40068	7.51879	NaN	NaN
+	1.82307	5.0469	Q9UKZ1;B3KNB0	Q9UKZ1	CCR4-NOT transcription complex subunit 11	CNOT11	2.91954	6.2	6.2	6.89769	7.0952	7.00475	7.0911
+	2.7841	6.65534	B4E223;Q68D10-2;Q68D10;Q68D10-3	B4E223;Q68D10-2;Q68D10;Q68D10-3	Protein SPT2 homolog	SPTY2D1	2.88185	6.2	6.2	7.37918	7.47897	NaN	NaN
+	2.47954	7.01014	A8K4M5;O60563;Q9NR57;C9JUL2;H7BZ27;B4DH21;O60563-2;O60583-2;O60583	A8K4M5;O60563	Cyclin-T1	CCNT1	2.87742	6.2	6.2	7.67329	7.5125	7.57416	7.69515
+	1.85949	4.36387	Q5FBW8;C9J167;P54278;B4DGM0;P54278-3;P54278-4;P54278-2	Q5FBW8;C9J167;P54278;B4DGM0;P54278-3	Mismatch repair endonuclease PMS2	PMS2	2.87352	6.2	6.2	6.9465	7.14777	6.87452	6.88602
+	2.15117	5.96785	Q9UJZ1-2;Q9UJZ1;A0A087WYB4;Q6ZNW0	Q9UJZ1-2;Q9UJZ1;A0A087WYB4	Stomatin-like protein 2, mitochondrial	STOML2	2.87165	6.2	6.2	7.17932	7.36004	7.24222	7.42527
+	2.40095	5.1848	B2R6Z3;O14965;Q5QPD4;B4DX16;A3KFJ0;Q5QPD2;A3KFJ1	B2R6Z3;O14965;Q5QPD4;B4DX16;A3KFJ0;Q5QPD2;A3KFJ1	Aurora kinase A	AURKA	2.85894	6.2	6.2	6.98077	7.08615	6.89327	7.24207
+	2.21457	5.68232	A6NHR9-2;A6NHR9;J3KTL8;A6NHR9-3	A6NHR9-2;A6NHR9;J3KTL8;A6NHR9-3	Structural maintenance of chromosomes flexible hinge domain-containing protein 1	SMCHD1	2.85258	6.2	6.2	7.15999	7.32348	7.13953	7.20093
+	2.12408	4.3194	H3BTB3;I3L0H8;B4DS24;Q9NUU7;H3BMQ5;H3BN59;Q2NL95;Q9HBZ9;Q7Z4W5;Q53G16;F6QDS0;H3BQK0;Q9UMR2-2;Q9UMR2-4;Q9UMR2	H3BTB3;I3L0H8;B4DS24;Q9NUU7;H3BMQ5;H3BN59;Q2NL95;Q9HBZ9;Q7Z4W5;Q53G16;F6QDS0;H3BQK0;Q9UMR2-2;Q9UMR2-4;Q9UMR2	ATP-dependent RNA helicase DDX19A;ATP-dependent RNA helicase DDX19B	DDX19A	2.85193	6.2	6.2	6.78026	6.6872	NaN	NaN
+	1.9135	5.55119	A0A024R9L9;Q96JC1-2;Q96JC1	A0A024R9L9;Q96JC1-2;Q96JC1	Vam6/Vps39-like protein	VPS39	2.80961	6.2	6.2	7.04607	6.87633	7.07936	7.02604
+	1.81805	5.70911	A0A0A0MSK5;J3KN66;Q5JTV8;Q5JTV8-3;H0YD16;Q5JTV8-2	A0A0A0MSK5;J3KN66;Q5JTV8;Q5JTV8-3;H0YD16	Torsin-1A-interacting protein 1	TOR1AIP1	2.79723	6.2	6.2	7.17958	6.96231	NaN	NaN
+	2.33035	6.71087	Q3B7W7;B4E2C1;A0A0A6YYA0;Q86XR7-2;Q9Y3B3-2;Q9Y3B3	Q3B7W7;B4E2C1;A0A0A6YYA0;Q86XR7-2;Q9Y3B3-2;Q9Y3B3	Transmembrane emp24 domain-containing protein 7	TMED7	2.78844	6.2	6.2	7.38189	7.556	NaN	NaN
+	1.33713	3.84815	D6RAD4;P50613;D6REC6;D6R9G1	D6RAD4;P50613;D6REC6;D6R9G1	Cyclin-dependent kinase 7	CDK7	2.74154	6.2	6.2	6.62426	6.46997	6.69395	6.76805
+	2.30159	6.73326	A0A096LP22;Q86Y79;A0A096LP34;C9J7Z1;A0A096LPA3	A0A096LP22;Q86Y79;A0A096LP34;C9J7Z1	Probable peptidyl-tRNA hydrolase	PTRH1	2.68766	6.2	6.2	7.56641	7.38541	7.59207	7.6477
+	2.3879	6.16794	Q5QJE6;J3KP30;B7Z854;E9PRB3	Q5QJE6;J3KP30;B7Z854	Deoxynucleotidyltransferase terminal-interacting protein 2	DNTTIP2	2.64826	6.2	6.2	7.4445	7.61519	7.38306	7.43873
+	2.12853	4.69607	B4DQI7;A8K4I8;Q9BPW8	B4DQI7;A8K4I8;Q9BPW8	Protein NipSnap homolog 1	NIPSNAP1	2.62169	6.2	6.2	6.79799	6.91157	6.97204	6.99758
+	0.840111	3.39502	B4E2J1;Q8NBU5-2;Q8NBU5	B4E2J1;Q8NBU5-2;Q8NBU5	ATPase family AAA domain-containing protein 1	ATAD1	2.43778	6.2	6.2	6.36218	6.60489	6.71129	6.69839
+	1.87026	5.63313	A0A024R6Q8;Q9NPI1;Q9NPI1-2	A0A024R6Q8;Q9NPI1;Q9NPI1-2	Bromodomain-containing protein 7	BRD7	2.43229	6.2	6.2	7.24022	7.02181	NaN	NaN
+	2.4806	7.56347	D3DS96;Q9NRL2-2;Q9NRL2;Q59G54;B3KND8;Q05CW0;Q32ND1;A0A087WWN7	D3DS96;Q9NRL2-2;Q9NRL2;Q59G54;B3KND8	Bromodomain adjacent to zinc finger domain protein 1A	BAZ1A	2.24722	6.2	6.2	6.90746	6.99402	NaN	NaN
+	1.17732	2.80176	F5H2U8;F5H2A4;F6LHU9;Q1M183;F5H6H0;P52926-3;P52926-6;P52926-4;P52926-5;P52926-2;P52926;D2WHG0;A5Y0M9	F5H2U8;F5H2A4;F6LHU9;Q1M183;F5H6H0;P52926-3;P52926-6;P52926-4;P52926-5;P52926-2;P52926	High mobility group protein HMGI-C	HMGA2	2.22968	7.53436	7.50554	7.80065	7.6835	7.90036	7.86619
+	2.08295	4.86875	A0A0A0MTR7;A0A0A0MTC1;Q63HN8;Q63HN8-4;A0A024R8W2;Q63HN8-5	A0A0A0MTR7;A0A0A0MTC1;Q63HN8;Q63HN8-4	E3 ubiquitin-protein ligase RNF213	RNF213	2.04384	6.2	6.2	6.88049	7.01749	7.13078	7.41032
+	3.2753	1.36441	J3KTL2;Q07955;Q07955-3;Q07955-2;Q59FA2;A8K1L8;J3KSR8;B7Z570;J3QQV5;J3KSW7	J3KTL2;Q07955;Q07955-3;Q07955-2;Q59FA2;A8K1L8;J3KSR8	Serine/arginine-rich splicing factor 1	SRSF1	2.02177	6.2	6.2	8.9207	8.79814	9.09174	9.0677
+	5.87	1.78982	O75369-2;O75369-9;O75369;O75369-8;A0A024R321;O75369-6;O75369-3;O75369-5;O75369-4;Q68CT4;E7EN95;O75369-7;A0A0A0MT44;A0A0C4DGA1;H7C5L4	O75369-2;O75369-9;O75369;O75369-8;A0A024R321;O75369-6;O75369-3;O75369-5;O75369-4;Q68CT4;E7EN95;O75369-7	Filamin-B	FLNB	1.6688	6.2	6.2	8.32666	8.33161	8.31923	8.32758
+	5.57172	1.12948	S4R3H4;E7EQT4;Q9UKV3;Q9UKV3-5;B4DQZ7;Q69YJ6;G3V3B0;Q9UKV3-3;Q9UKV3-2;G3V3T3;A0A087WYN3	S4R3H4;E7EQT4;Q9UKV3;Q9UKV3-5;B4DQZ7;Q69YJ6;G3V3B0;Q9UKV3-3;Q9UKV3-2	Apoptotic chromatin condensation inducer in the nucleus	ACIN1	1.60822	6.2	6.2	8.30462	8.29774	8.43297	8.53064
+	4.12996	0.749871	F5GYV5;H7BZV4;A0A0C4DG62;F8WCT1;Q8TEM4;Q66PJ3-7;Q66PJ3-4;Q66PJ3-3;Q66PJ3-2;Q66PJ3;B2RE15;F5H7X4;F8WEP2;A0A0C4DH18;Q66PJ3-5	F5GYV5;H7BZV4;A0A0C4DG62;F8WCT1;Q8TEM4;Q66PJ3-7;Q66PJ3-4;Q66PJ3-3;Q66PJ3-2;Q66PJ3;B2RE15;F5H7X4	ADP-ribosylation factor-like protein 6-interacting protein 4	ARL6IP4	1.51508	6.2	6.2	7.79417	7.82187	7.64148	7.67332
+	3.19971	1.97399	A0A024R017;Q93077;Q08AJ9;Q7L7L0;P04908	A0A024R017;Q93077;Q08AJ9;Q7L7L0;P04908	Histone H2A;Histone H2A type 1-C;Histone H2A type 3;Histone H2A type 1-B/E	HIST1H2AC	1.49123	6.2	6.2	8.25962	8.1586	8.35834	8.25833
+	0.883932	1.60677	B4DEP6;E7EX17;B4DRM3;P23588-2;P23588;Q7Z5Y0;B4DS01;F8VX11;F8W0K0;F8VRU1;F8VYE9;F8VSC7;F8VP89	B4DEP6;E7EX17;B4DRM3;P23588-2;P23588;Q7Z5Y0;B4DS01	Eukaryotic translation initiation factor 4B	EIF4B	1.45886	7.37608	7.58296	7.71868	7.77166	7.83718	7.84199
+	3.6241	1.66945	Q6KC79-2;Q6KC79;Q6IEH8;A8K2T2;A6QL62;Q6KC79-3	Q6KC79-2;Q6KC79;Q6IEH8;A8K2T2;A6QL62;Q6KC79-3	Nipped-B-like protein	NIPBL	1.44175	6.2	6.2	8.10456	8.1642	8.169	8.2229
+	3.18129	0.821196	Q16643;Q16643-3;Q16643-2;B3KSQ7;D6R9W4;B7Z2Z0;D6R9Q9;D6RFI1;D6RCR4	Q16643;Q16643-3;Q16643-2;B3KSQ7;D6R9W4	Drebrin	DBN1	1.29348	6.2	6.2	8.11032	8.21101	8.26877	8.39484
+	5.50553	1.04602	B7Z6G4;Q05682-5;Q05682-4;E7EX44;Q05682-3;Q05682-6;Q05682-2;Q05682;E9PGZ1;Q9NYG1;B4DPW5;C9J813;B4E3I0;Q6PJM5;Q6P707;Q7Z2Y9;Q5HY93;Q05DR4;C9JEK3	B7Z6G4;Q05682-5;Q05682-4;E7EX44;Q05682-3;Q05682-6;Q05682-2;Q05682;E9PGZ1;Q9NYG1;B4DPW5;C9J813;B4E3I0;Q6PJM5	Caldesmon	CALD1	1.25386	6.2	6.2	7.51888	7.52355	NaN	NaN
+	4.16216	1.11381	A0A024R1N1;P35579;Q86XU5;P35579-2;B4E3S1;Q6ZNL4;Q5BKV1;A0A024QZJ6;A0A024QZJ4;B1PS43;P35749-4;P35749-3;P35749;P35749-2;B1AH99;Q7Z7R0;Q68D89;Q99529;O14729;O14794	A0A024R1N1;P35579;Q86XU5;P35579-2	Myosin-9	MYH9	1.2432	6.2	6.2	7.97048	7.94134	8.00672	7.93195
+	3.71528	1.37657	F8W6I7;A0A024RB53;A0A024RAZ7;P09651-3;P09651-2;P09651;Q6IPF2;A0A024RC46;F8VTQ5;Q9BSM5;B4DP35;F8VZ49;B4E0B5;Q0VAC0;A0A024QZ98;Q32P51;F8W646;H0YH80;F8VYN5;Q3MI39	F8W6I7;A0A024RB53;A0A024RAZ7;P09651-3;P09651-2;P09651;Q6IPF2;A0A024RC46;F8VTQ5;Q9BSM5;B4DP35;F8VZ49;B4E0B5;Q0VAC0;A0A024QZ98;Q32P51	Heterogeneous nuclear ribonucleoprotein A1;Heterogeneous nuclear ribonucleoprotein A1, N-terminally processed;Heterogeneous nuclear ribonucleoprotein A1-like 2	HNRNPA1	1.01693	6.2	6.2	8.22316	8.16776	8.17647	8.27473
+	1.55568	0.305461	Q9Y2W1;B0AZU3;H0YF14	Q9Y2W1	Thyroid hormone receptor-associated protein 3	THRAP3	0.797404	8.36186	8.32257	8.49839	8.47013	8.78618	8.79944
+	3.28307	0.232963	Q02539	Q02539	Histone H1.1	HIST1H1A	0.790986	6.2	6.2	8.56876	8.67948	8.71679	8.6791
+	2.24199	5.99538	A0A0B4J1Z1;B4DEK2;C9JAB2;Q16629-3;Q16629-2;Q16629-4;Q16629;Q8NB80;F8WEA1	A0A0B4J1Z1;B4DEK2;C9JAB2;Q16629-3;Q16629-2;Q16629-4;Q16629;Q8NB80	Serine/arginine-rich splicing factor 7	SRSF7	0.488795	8.58401	8.60569	8.7835	8.76673	8.92987	8.97689
+	2.54185	3.65063	F5GZF0;O14519-2;O14519;E9PKR4;Q6IAV4;O75956	F5GZF0;O14519-2;O14519	Cyclin-dependent kinase 2-associated protein 1	CDK2AP1	0.487614	6.2	6.2	7.00655	6.92434	7.18957	7.32936
+	3.58343	0.570865	Q9Y383;A0A0A6YYC3;B3KSL5;Q96HJ9-2;A0A0A6YYJ8;Q9Y383-3;Q9Y383-2;B3KRR1;Q75M91;V9GZ75;F8WEU3	Q9Y383;A0A0A6YYC3;B3KSL5;Q96HJ9-2;A0A0A6YYJ8;Q9Y383-3;Q9Y383-2;B3KRR1	Putative RNA-binding protein Luc7-like 2	LUC7L2	0.448871	6.2	6.2	8.07273	8.01317	8.27655	8.26205
+	3.03751	3.01556	Q59F96;H0YGW7;Q2L6I2;Q8NE71-2;Q8NE71;B4DNU2;Q5STZ8	Q59F96;H0YGW7;Q2L6I2;Q8NE71-2;Q8NE71	ATP-binding cassette sub-family F member 1	ABCF1	0.403806	6.2	6.2	7.34147	7.27432	7.18318	7.22404
+	2.09336	9.12355	Q14566;Q4ZG57;B4DRF6;B4E0N7;Q53T61	Q14566;Q4ZG57;B4DRF6	DNA replication licensing factor MCM6	MCM6	7.88508	8.39778	8.42027	8.23047	8.25096	8.25809	8.27731
+	1.41825	8.3714	F2Z2U4;Q59FH1;H0Y4W2;Q9Y4A5-2;Q9Y4A5;C9K0N1	F2Z2U4;Q59FH1;H0Y4W2;Q9Y4A5-2;Q9Y4A5	Transformation/transcription domain-associated protein	TRRAP	6.68594	8.15308	8.14398	7.94779	8.01452	8.07722	8.20493
+	2.75747	6.27047	B2R8K8;A0A024R964;Q8TDX7;F5H3U7;F8WAG2;Q5TBH0;Q5TBG1;Q5TBG7;Q5TBH2;Q5TBH1;A0A024R8A6;Q8TDX7-2;Q9HC98;Q9HC98-3;Q9HC98-4;Q9HC98-2	B2R8K8;A0A024R964;Q8TDX7;F5H3U7;F8WAG2;Q5TBH0;Q5TBG1;Q5TBG7;Q5TBH2;Q5TBH1;A0A024R8A6;Q8TDX7-2;Q9HC98;Q9HC98-3;Q9HC98-4;Q9HC98-2	Serine/threonine-protein kinase Nek7;Serine/threonine-protein kinase Nek6	NEK7	6.43582	7.50453	7.51879	7.33102	7.33546	7.36335	7.30175
+	1.91423	10.6611	B2RBA6;P33993;C6EMX8;B4DDF5;B3KUD7;P33993-3;P33993-2;Q9H4N9;C9J8M6	B2RBA6;P33993;C6EMX8;B4DDF5;B3KUD7;P33993-3;P33993-2	DNA helicase;DNA replication licensing factor MCM7	MCM7	6.02787	8.85876	8.8265	8.63792	8.66562	8.75903	8.7183
+	1.67383	7.9409	B1AHC9;A0A024R1N4;P12956;B4DE32;P12956-2;B2RDN9;B4E356;Q6IC76	B1AHC9;A0A024R1N4;P12956;B4DE32;P12956-2;B2RDN9;B4E356;Q6IC76	X-ray repair cross-complementing protein 6	XRCC6	5.71457	8.02877	7.97383	7.81363	7.81693	7.98054	7.92158
+	3.16628	9.39178	P17987;F5H282;E7EQR6;E7ERF2;F5H136;F5H676;F5H726;F5GZI8;F5GYL4;F5GZ03;F5H7Y1	P17987;F5H282;E7EQR6;E7ERF2	T-complex protein 1 subunit alpha	TCP1	5.34508	8.52903	8.52244	8.31698	8.32539	8.47128	8.45815
+	2.37461	5.50372	Q05CT8;A8K1Z3;A0A024RBE5;Q8NHV4-2;Q8NHV4;Q8NHV4-3	Q05CT8;A8K1Z3;A0A024RBE5;Q8NHV4-2;Q8NHV4;Q8NHV4-3	Protein NEDD1	NEDD1	5.22587	7.22222	7.2407	7.08976	7.08746	6.94238	6.97027
+	1.17978	5.58702	Q96HW7;A8K4A1;Q96HW7-2;Q96HW7-3;F8WAA7;E9PIM3;Q96HW7-4	Q96HW7;A8K4A1;Q96HW7-2;Q96HW7-3	Integrator complex subunit 4	INTS4	5.18663	7.18941	7.1731	7.05869	6.96973	7.22595	7.20071
+	2.3202	9.39406	B4DUR8;B3KX11;Q59H77;P49368;P49368-2;Q2TU64;Q5SZX6;E9PRC8;E9PQ35;Q5SZW8;E9PM09;Q5SZX9	B4DUR8;B3KX11;Q59H77;P49368;P49368-2;Q2TU64	T-complex protein 1 subunit gamma	CCT3	4.86619	8.50757	8.48704	8.33628	8.32572	8.48671	8.50104
+	3.57923	9.70697	Q53FG5;B1AHB0;P33992;A8K521;B4DQ39;B1AHB1;B3KVF0;B4DVK5;Q59F49;B1AHA9;B1AHB2	Q53FG5;B1AHB0;P33992;A8K521;B4DQ39;B1AHB1;B3KVF0;B4DVK5	DNA helicase;DNA replication licensing factor MCM5	MCM5	4.81808	8.48293	8.486	8.38102	8.37961	8.49326	8.47582
+	1.51832	5.56892	Q9UHR4	Q9UHR4	Brain-specific angiogenesis inhibitor 1-associated protein 2-like protein 1	BAIAP2L1	4.80035	7.444	7.34567	7.10305	7.12326	7.32785	7.43905
+	1.55202	9.57255	B4DLA6;B3KMX0;A0A024R7U6;P33991;E5RG31;E5RFJ8;A4FS09;E5RFR3	B4DLA6;B3KMX0;A0A024R7U6;P33991	DNA replication licensing factor MCM4	MCM4	4.6858	8.52156	8.46409	8.32611	8.32325	8.39536	8.41127
+	1.14468	9.03715	Q6IBT3;Q53HV2;Q99832;Q99832-3;B7Z7I4;Q99832-4;B7Z1C9;Q99832-2;F8WAM2;F8WBP8	Q6IBT3;Q53HV2;Q99832;Q99832-3;B7Z7I4;Q99832-4;B7Z1C9;Q99832-2	T-complex protein 1 subunit eta	CCT7	4.58906	8.35172	8.44758	8.23545	8.22199	8.29664	8.26691
+	1.2697	3.58776	B3KRQ2;Q86XI2;Q86XI2-2;Q9NXD3;H0Y6U5;B4DHE5;B4DXB7;F8WE06	B3KRQ2;Q86XI2;Q86XI2-2;Q9NXD3;H0Y6U5;B4DHE5;B4DXB7	Condensin-2 complex subunit G2	NCAPG2	4.58187	6.74469	6.88168	6.53164	6.52764	6.80841	6.69059
+	1.41256	7.99415	O75569-3;O75569-2;O75569;F8WEG8;G5E9Q4;C9JMM3;B4DJC7	O75569-3;O75569-2;O75569;F8WEG8;G5E9Q4;C9JMM3;B4DJC7	Interferon-inducible double-stranded RNA-dependent protein kinase activator A	PRKRA	4.52515	7.97181	8.02061	7.82427	7.86241	8.04013	8.08318
+	1.93558	8.79047	A7E2E1;Q9HBD4;B9EGQ8;P51532-5;P51532-2;P51532-3;P51532-4;P51532;A0A0A0MT49;Q59FZ6;B4E0F1;B4DSI8;B3KNW7;A5D6X0;K7EP28	A7E2E1;Q9HBD4;B9EGQ8;P51532-5;P51532-2;P51532-3;P51532-4;P51532;A0A0A0MT49;Q59FZ6;B4E0F1;B4DSI8	Transcription activator BRG1	SMARCA4	4.47405	8.24976	8.27418	8.10769	8.1274	8.34627	8.38146
+	1.78729	8.50534	P62136;E9PMD7;P62136-2;B3KXM2;P62136-3;F5H1L6;F5H037;C0STL0;C4TNW6;F8W0V8;F8WE71;B4DNE3	P62136;E9PMD7;P62136-2;B3KXM2;P62136-3	Serine/threonine-protein phosphatase PP1-alpha catalytic subunit;Serine/threonine-protein phosphatase	PPP1CA	4.45363	8.15192	8.15375	8.01945	7.97987	8.10616	8.14724
+	1.69546	5.99565	Q16831;Q86Y75;C9J486;C9JIP2;B4DND0	Q16831;Q86Y75	Uridine phosphorylase 1	UPP1	4.45217	7.39735	7.39813	7.26048	7.21423	7.46419	7.46951
+	1.12248	5.28642	K7ERD7;O95707;K7ESH8;K7EK50;A0A0A0MQS4;A8MYC1;K7EQV2	K7ERD7;O95707;K7ESH8	Ribonuclease P protein subunit p29	POP4	4.43	7.47647	7.40669	7.16254	6.9487	7.30651	7.13994
+	0.933429	9.25863	Q14683;G8JLG1;Q6P2R1;A8K7A6;Q6MZR8;B7Z709;Q68EN4;Q7Z4C6;H0Y7K8;V9GY57;Q5H934;V9GYN9	Q14683;G8JLG1;Q6P2R1;A8K7A6;Q6MZR8;B7Z709	Structural maintenance of chromosomes protein 1A;Structural maintenance of chromosomes protein	SMC1A	4.42907	8.52094	8.42514	8.32319	8.19396	8.42392	8.44218
+	2.00961	3.99993	P21675-8;P21675-6;P21675-7;P21675-3;P21675-5;P21675-9;P21675;P21675-2;P21675-12;P21675-4;H7BY98;H7C2K9;P21675-10;P21675-11;Q8IZX4	P21675-8;P21675-6;P21675-7;P21675-3;P21675-5;P21675-9;P21675;P21675-2;P21675-12;P21675-4;H7BY98;H7C2K9;P21675-10;P21675-11;Q8IZX4	Transcription initiation factor TFIID subunit 1;Transcription initiation factor TFIID subunit 1-like	TAF1	4.29507	6.77748	6.80758	6.59912	6.61975	6.74182	6.69912
+	1.13819	7.29283	Q9Y305-3;Q9Y305-2;Q9Y305;Q9Y305-4;H7C5Q2;Q9H2R8;C9J7L8;Q96EA2	Q9Y305-3;Q9Y305-2;Q9Y305;Q9Y305-4;H7C5Q2;Q9H2R8	Acyl-coenzyme A thioesterase 9, mitochondrial	ACOT9	4.22406	7.78135	7.87431	7.67179	7.64203	7.92759	7.99537
+	0.897211	6.97077	B4DG62;A8K7J7;P19367;A0A024QZK7;Q59FD4;B3KXY9;P19367-4;P19367-2;P19367-3;B3KRA9;B1AR63;B1AR62;B1AR61;Q71V75;Q53QX9;A0A024R7R1;Q59H08;P52790	B4DG62;A8K7J7;P19367;A0A024QZK7;Q59FD4;B3KXY9;P19367-4;P19367-2;P19367-3;B3KRA9	Hexokinase;Hexokinase-1	HK1	4.20709	7.71219	7.65283	7.53258	7.35301	8.00372	7.92235
+	1.45243	7.40719	Q9NPK3;Q96BC0;O76046;Q15477;B4E0N1;B4DM01;B4DSY1;A0A024RCU1;Q59F56;H7C5N0;B4DF09;B4E0B4;F8WDE8;H7C4L3	Q9NPK3;Q96BC0;O76046;Q15477;B4E0N1;B4DM01;B4DSY1;A0A024RCU1	Helicase SKI2W	SKIV2L	4.16147	7.81996	7.87815	7.70111	7.68938	7.87328	7.79045
+	2.09515	5.11729	A0A024R0F1;Q9UNY4;X6RI15;Q9UNY4-2	A0A024R0F1;Q9UNY4	Transcription termination factor 2	TTF2	4.14246	7.19543	7.18727	7.06258	7.03854	7.00217	6.96265
+	1.94747	7.50109	Q6PGP7;D6RCE2;D6RDA0	Q6PGP7	Tetratricopeptide repeat protein 37	TTC37	3.69276	7.86452	7.83789	7.67836	7.70055	7.70153	7.82662
+	1.6225	5.1444	Q14781	Q14781	Chromobox protein homolog 2	CBX2	3.47794	7.23047	7.22598	7.08181	7.02739	6.9882	7.00009
+	1.13811	6.52546	B4E0B2;Q3MNE1;A8K586;O00203-3;O00203;B3KUS4;Q68CN5;Q13367-3;Q13367;Q13367-4	B4E0B2;Q3MNE1;A8K586;O00203-3;O00203	AP-3 complex subunit beta;AP-3 complex subunit beta-1	AP3B1	3.29433	7.50717	7.51398	7.20561	7.34096	7.44826	7.53053
+	1.3106	4.17396	H3BRY6;B4DWZ3;B4DVT3;B4DJL6;Q96SY0-4;Q96SY0-3;Q96SY0	H3BRY6;B4DWZ3;B4DVT3;B4DJL6;Q96SY0-4;Q96SY0-3;Q96SY0	von Willebrand factor A domain-containing protein 9	VWA9	3.21361	7.15458	7.07558	6.88399	6.93552	7.05873	7.05793
+	1.37129	5.23168	Q08J23-2;Q08J23;Q08J23-3	Q08J23-2;Q08J23;Q08J23-3	tRNA (cytosine(34)-C(5))-methyltransferase	NSUN2	2.81804	7.07155	7.10605	6.8501	6.92794	NaN	NaN
+	1.64802	2.58734	Q8WX93-3;Q8WX93;Q8WX93-8;Q8WX93-5;B2RTX2;Q8WX93-2;Q8WX93-9;Q8WX93-4;Q8WX93-7;Q7L8P5;Q4W5A6;H0YA05;H0Y952;Q8WX93-6;D6RBB1;D6R9F5;F8WA26;D6R9Z5;D6RBH5;L0R8B3	Q8WX93-3;Q8WX93;Q8WX93-8;Q8WX93-5;B2RTX2;Q8WX93-2;Q8WX93-9;Q8WX93-4	Palladin	PALLD	2.81518	8.83938	8.79423	8.66346	8.67054	8.61509	8.64679
+	1.78918	7.11541	O60568;B3KQQ3;Q9UG85;H7C2V1;H7C2S8;H7C0B8;B4DPX5;B4DMP0	O60568;B3KQQ3	Procollagen-lysine,2-oxoglutarate 5-dioxygenase 3	PLOD3	2.77802	7.582	7.5725	7.41323	7.44965	7.60776	7.58823
+	0.867084	6.20346	Q9NV56	Q9NV56	MRG/MORF4L-binding protein	MRGBP	2.51114	7.82008	7.44458	7.18064	7.17167	7.33449	7.28405
+	2.02765	4.18582	Q08211;Q58F26;Q6PJK6;B3KU66;Q08211-2	Q08211	ATP-dependent RNA helicase A	DHX9	2.23139	9.55141	9.59121	9.21291	9.2642	9.78429	9.81263
+	2.13343	2.27877	Q13151	Q13151	Heterogeneous nuclear ribonucleoprotein A0	HNRNPA0	1.84144	8.30337	8.28312	8.15722	8.14311	8.19526	8.19915
+	2.84855	3.89054	Q9UFC0;H7C5S6;Q59FT0;F8WDB4;H7C5N7	Q9UFC0;H7C5S6;Q59FT0	Leucine-rich repeat and WD repeat-containing protein 1	LRWD1	0.605241	7.5593	7.55058	7.43626	7.43387	7.60048	7.70918
	1.32048	11.6385	P42766;F2Z388;A0A024R866;A4D2M5	P42766;F2Z388;A0A024R866	60S ribosomal protein L35	RPL35	8.2323	8.89522	8.90343	9.00958	8.96948	9.07089	9.16304
	0.370099	11.8565	A0A0F7KYT8;A0A0F7L1S3;P51114;B4DXZ6;B4DM78;A0A0F7L0Q8;P51114-3;P51114-2;E9PFF5;B4DM21;E7EU85;B4DGH9;H7C4S4;C9JZE0;C9JY20;C9JAJ4;C9JYQ6;A0A0F7L2Z7;Q14341;C9IZ22	A0A0F7KYT8;A0A0F7L1S3;P51114;B4DXZ6;B4DM78;A0A0F7L0Q8;P51114-3;P51114-2;E9PFF5;B4DM21;E7EU85;B4DGH9	Fragile X mental retardation syndrome-related protein 1	FXR1	8.22186	9.06996	9.0569	9.08465	9.06532	9.07339	9.06856
	0.611246	6.67991	B4E2G8;P35221;B4DKT9;B4DU00;G3XAM7;P35221-2;P35221-3;B3KSR8;E5RIB1;E5RFM3;E5RJL0;E5RIE0;E5RHV7;E5RGY7;E5RGY6;E5RG03;E5RJ41	B4E2G8;P35221;B4DKT9;B4DU00;G3XAM7;P35221-2;P35221-3;B3KSR8	Catenin alpha-1	CTNNA1	8.18818	7.32445	7.11873	7.39322	7.38541	7.45912	7.38639
	2.16826	10.475	P54886	P54886	Delta-1-pyrroline-5-carboxylate synthase;Glutamate 5-kinase;Gamma-glutamyl phosphate reductase	ALDH18A1	8.1371	8.7241	8.73687	8.62751	8.63751	8.80376	8.79658
	2.25456	9.26069	A0A024R9L1;O60306;B0AZM4;A8K6F0;H0YH15	A0A024R9L1;O60306;B0AZM4;A8K6F0	Intron-binding protein aquarius	AQR	8.06407	8.34161	8.35023	8.2679	8.27499	8.37471	8.39777
	1.28578	6.53676	A0A024QZ70;Q7L7X3;Q7L7X3-3;A8K0J3;Q7L7X3-2;Q9H2K8;F5H5C7;J3QS76;H0YF68;Q9P0C6;G3V1Q8;B3KPH9;Q6PIN8;A0PJ48;Q86V37;Q9UL54-2;Q9UL54-4;Q9UL54	A0A024QZ70;Q7L7X3;Q7L7X3-3	Serine/threonine-protein kinase TAO1	TAOK1	7.97432	7.50489	7.50326	7.40865	7.44517	7.56843	7.52949
	0.743203	8.57044	B2RDT8;Q9Y5X2;C9J014;C9J271;C9J8E6;C9JCB9;C9IYC5	B2RDT8;Q9Y5X2	Sorting nexin-8	SNX8	7.87733	8.09674	8.20772	8.04976	8.02473	7.97784	8.03286
	0.660515	6.58229	A0A024R9B7;P09669	A0A024R9B7;P09669	Cytochrome c oxidase subunit 6C	COX6C	7.81504	7.62274	7.56437	7.63671	7.68773	7.69391	7.62997
	0.323169	7.56003	H0Y4R1;P12268;B7Z1G4;Q6QE17;E7ETK5;Q6RUP8;Q6RUP9;C9K0R9;A0A024R725;C9J381;B4DNJ7;B3KRZ3;Q6ZNB1;Q5H9Q6;P20839-2;P20839-4;P20839;P20839-3;P20839-7;P20839-5;P20839-6	H0Y4R1;P12268;B7Z1G4	Inosine-5-monophosphate dehydrogenase 2	IMPDH2	7.66187	7.73167	7.69995	7.72067	7.74676	7.7482	7.78229
	0.723753	11.9824	A0A087X253;H0UID4;H0UID3;A8K916;P63010;P63010-2;A8K0G3;B4DWG4;H0UID5;Q68DI0;P63010-3;B4E261;A0A087WYD1;A0A087WU93;A0A087WZQ6;Q96EL6;B4DIL5;K7EN71;K7ERB2;K7EJX1;A0A087WXS3;K7EKZ5;K7EJ01;H7C034	A0A087X253;H0UID4;H0UID3;A8K916;P63010;P63010-2;A8K0G3;B4DWG4;H0UID5;Q68DI0;P63010-3;B4E261;A0A087WYD1;A0A087WU93;A0A087WZQ6;Q96EL6;B4DIL5	AP complex subunit beta;AP-2 complex subunit beta	AP2B1	7.64767	9.09559	9.10612	9.08225	9.0917	9.06258	9.05576
	0.623888	8.07885	A8K8N3;Q96R06;J3KTQ0;K7ELG0;A4FUA2;J3QRL6;J3QS12;K7ELC8;E9PMD0	A8K8N3;Q96R06	Sperm-associated antigen 5	SPAG5	7.55808	7.90535	7.86021	7.84232	7.74585	7.94735	7.94021
	1.54161	8.43313	Q9BTA9-2;Q9BTA9;Q9BTA9-5;A0A0A0MRT2;Q9BTA9-3;C9JD58;J3QTA0;B4DMH1;Q9NZE0;C9JVK6	Q9BTA9-2;Q9BTA9;Q9BTA9-5;A0A0A0MRT2;Q9BTA9-3	WW domain-containing adapter protein with coiled-coil	WAC	7.52096	8.07689	8.07943	8.0089	8.02922	7.92953	7.90042
	0.144773	8.1724	A8K4P8;Q14146;Q6PCC8;Q5VYD0	A8K4P8;Q14146;Q6PCC8	Unhealthy ribosome biogenesis protein 2 homolog	URB2	7.22769	7.93184	7.96649	7.95149	7.96199	7.98039	7.96834
	1.05593	8.94385	Q56VL3;D6RD77;J3KPI9;Q56VL3-2	Q56VL3	OCIA domain-containing protein 2	OCIAD2	7.18166	8.1852	8.18401	7.99026	8.084	8.20121	8.13274
	1.81335	8.67553	O95373;B3KQG6;B3KNG9;E9PLJ0;E9PLB2	O95373	Importin-7	IPO7	7.11844	8.03953	8.02284	8.09826	8.10343	7.95291	7.9193
	0.465899	10.7802	Q9Y2A7;Q9Y2A7-2;B3KMK7;B3KM75;B2RA26;Q5XG97;Q6P1M2;Q9BV52;P55160-2;P55160	Q9Y2A7;Q9Y2A7-2	Nck-associated protein 1	NCKAP1	7.03359	8.71715	8.72904	8.71715	8.71376	8.70643	8.72056
	0.426933	7.22899	A8K0T9;A0A024R0E5;P52907	A8K0T9;A0A024R0E5;P52907	F-actin-capping protein subunit alpha-1	CAPZA1	6.95277	7.71039	7.66448	7.66874	7.64976	7.62717	7.62567
	1.34347	8.86622	P35251-2;P35251;Q14756;H0Y8U4;Q14297	P35251-2;P35251;Q14756	Replication factor C subunit 1	RFC1	6.91425	8.11744	8.11541	8.09601	8.08468	8.159	8.22401
	0.321129	10.3896	Q9Y230;B3KNL2;Q9Y230-2;M0R0Y3;B4DW30;X6R2L4;M0QXI6;M0R0Z0;M0QXZ7	Q9Y230;B3KNL2;Q9Y230-2;M0R0Y3	RuvB-like 2	RUVBL2	6.87945	8.61806	8.67385	8.62882	8.61276	8.6188	8.57116
	0.107665	9.97182	J3QK89;Q8IWX8;B4DPM4;Q59ET1;B4DL82	J3QK89;Q8IWX8;B4DPM4;Q59ET1;B4DL82	Calcium homeostasis endoplasmic reticulum protein	CHERP	6.87576	8.61954	8.62723	8.55663	8.65784	8.66626	8.69449
	0.673019	8.32819	P52701;P52701-2;P52701-3;A0A087WWJ1;Q1L838;P52701-4;Q3SWU9;F8WAX8;F8W7G9;C9JH55;C9J8Y8;C9J7Y7;A0A087WYT6;U3KQ72	P52701;P52701-2;P52701-3;A0A087WWJ1;Q1L838;P52701-4	DNA mismatch repair protein Msh6	MSH6	6.86848	8.05671	8.1304	8.03763	7.99937	8.0916	8.06251
	0.0366861	7.66873	B4DV82;G3V167;Q9UGN5-2;Q9UGN5;A8K214;H0YH02;E9PJ27	B4DV82;G3V167;Q9UGN5-2;Q9UGN5;A8K214;H0YH02	Poly [ADP-ribose] polymerase 2	PARP2	6.81734	7.85172	7.69381	7.7911	7.73517	7.82957	7.66644
	0.93264	10.1694	B7Z6F7;A0A024R0R6;Q92797;A0A087WUE9;Q4LE61;M0R3C7;Q92797-2;M0R1C2;O75402;M0R180;M0QXP5;M0R039;M0R033	B7Z6F7;A0A024R0R6;Q92797;A0A087WUE9;Q4LE61	Symplekin	SYMPK	6.80393	8.56644	8.58027	8.54769	8.55601	8.61437	8.58061
	0.500955	7.19666	Q8WUA4;Q53QN0;A0A087WZD8;Q8WUA4-2;Q53SY8;H0Y4Q6;H7C318	Q8WUA4;Q53QN0;A0A087WZD8;Q8WUA4-2	General transcription factor 3C polypeptide 2	GTF3C2	6.75499	7.46645	7.48133	7.4569	7.35769	7.53757	7.57893
	1.70023	8.98784	Q9NZB2;Q9NZB2-6;Q9NZB2-4;Q9NZB2-5;Q9NZB2-2;A0A0C4DG79;A0A0C4DH52	Q9NZB2;Q9NZB2-6;Q9NZB2-4;Q9NZB2-5	Constitutive coactivator of PPAR-gamma-like protein 1	FAM120A	6.71095	8.26597	8.29048	8.19349	8.18842	8.2891	8.33411
	1.59434	10.2331	A0A024R814;P18124;A8MUD9;O95036;C9JIJ5;C9JZ88	A0A024R814;P18124;A8MUD9;O95036	60S ribosomal protein L7	RPL7	6.67376	8.44004	8.47962	8.58828	8.57999	8.6594	8.61658
	0.423617	7.91193	B3KN05;B2RBE0;A0A024R497;O95573;B3KMA6;F5GWH2;C9JC11;F5H062;Q6PIM8;B4DH39;Q8TAF6;O60488-2;O60488	B3KN05;B2RBE0;A0A024R497;O95573	Long-chain-fatty-acid--CoA ligase 3	ACSL3	6.66978	7.79412	7.84366	7.83406	7.87919	7.83992	7.8926
	0.769012	4.83893	Q6FI35;Q6FHF5;P12004	Q6FI35;Q6FHF5;P12004	Proliferating cell nuclear antigen	PCNA	6.63734	6.89755	6.90188	6.8907	6.89536	6.8715	6.93083
	0.585813	10.4632	X6RLJ0;A0A024RAG6;Q9H2L7;P02745	X6RLJ0;A0A024RAG6;Q9H2L7;P02745	Complement C1q subcomponent subunit A	C1QA	6.6305	8.59113	8.47945	8.61727	8.62814	8.32795	8.27743
	0.941494	10.4563	Q53SS8;Q15365;J3QT27;Q5MJP6;E9PFP8;P57721-2;P57721-3;P57721-5;P57721-4;P57721;F8VTZ0;H3BSP4;C9K0A2;F8WC71;C9IZV9;C9J7A9;C9JSA6;C9J5V4;C9JTY5;C9JZY3;C9J0A4;F6TJN8;Q7Z4Y9;A0A024R320;P57723-2;P57723	Q53SS8;Q15365	Poly(rC)-binding protein 1	PCBP1	6.58498	8.49716	8.57245	8.39529	8.43925	8.49881	8.47744
	0.512686	6.61102	A0A096LP25;A0A096LNZ0;Q6ZSR9;L0R804	A0A096LP25;A0A096LNZ0;Q6ZSR9;L0R804	Uncharacterized protein FLJ45252	AAK1	6.54745	7.50558	7.44911	7.43662	7.44108	NaN	NaN
	0.449695	6.06072	B2RD09;Q96P11;Q96P11-2;Q96P11-4;Q96P11-5;Q63ZY6-4;Q63ZY6-5;Q63ZY6;B3KSU5;B4E119;Q3KNT7-2;Q3KNT7-3;Q3KNT7;Q96P11-3	B2RD09;Q96P11;Q96P11-2;Q96P11-4;Q96P11-5	Probable 28S rRNA (cytosine-C(5))-methyltransferase	NSUN5	6.52986	7.2889	7.30675	7.3063	7.38092	7.60175	7.37138
	0.559676	4.58283	K7ENM2;K7EMW4;B2RA56;Q969V3-2;Q969V3;K7EQ66;K7ELZ9;A0A0C4DGP7	K7ENM2;K7EMW4;B2RA56;Q969V3-2;Q969V3;K7EQ66;K7ELZ9;A0A0C4DGP7	Nicalin	NCLN	6.48512	6.96546	6.84362	6.80984	6.81781	6.79422	6.7907
	0.0683763	7.17283	A0A024QZR5;Q9Y2T2;Q8NDP0;B4DRN6;E5RJ52;H0YBM0;H0YBA0	A0A024QZR5;Q9Y2T2;Q8NDP0;B4DRN6	AP-3 complex subunit mu-1	AP3M1	6.45899	7.65455	7.59395	7.60714	7.62801	7.66035	7.7036
	0.48214	9.67262	A8K6I4;P42285;B4E3M6;Q3MHC9;H0Y8U3;D6REC7;H0YAC4	A8K6I4;P42285;B4E3M6	Superkiller viralicidic activity 2-like 2	SKIV2L2	6.45787	8.35824	8.42175	8.35587	8.34064	8.36474	8.41206
	1.34869	7.7128	Q6XZF7;B4E0Q3;B3KY33;Q6XZF7-2	Q6XZF7;B4E0Q3;B3KY33;Q6XZF7-2	Dynamin-binding protein	DNMBP	6.43647	6.84366	6.79527	6.71092	6.69392	6.81277	6.85419
	0.49125	9.6799	P08708;H0YN88;A0A075B716;A4D1Q6	P08708;H0YN88;A0A075B716	40S ribosomal protein S17	RPS17	6.38939	8.36131	8.22079	8.38791	8.37765	8.33076	8.40497
	0.359153	6.61712	H7C0Q6;B3KS62;Q9C037-3;Q9C037-2;Q9C037;B4DEC5	H7C0Q6;B3KS62;Q9C037-3;Q9C037-2;Q9C037;B4DEC5	E3 ubiquitin-protein ligase TRIM4	TRIM4	6.38134	7.89592	7.99135	7.97721	8.00599	7.96081	8.06202
	0.499382	11.095	O60264;B7ZAX9;B4DZC0;Q4W5G3;Q4W5H1	O60264;B7ZAX9;B4DZC0	SWI/SNF-related matrix-associated actin-dependent regulator of chromatin subfamily A member 5	SMARCA5	6.36515	8.87658	8.88338	8.87701	8.86775	8.89233	8.88435
	0.428669	10.074	A8K9K8;Q9UNQ2;A0A0C4DGB1;B4DRY2;D6RCL3	A8K9K8;Q9UNQ2;A0A0C4DGB1;B4DRY2	Probable dimethyladenosine transferase	DIMT1	6.33997	8.4901	8.54266	8.48968	8.48267	8.59913	8.57541
	0.410093	8.24557	Q99584;D3DV53	Q99584;D3DV53	Protein S100-A13	S100A13	6.32257	8.05135	7.94165	7.92955	7.94282	8.04528	8.05979
	1.34252	8.21534	B2WRY8;Q14XT3;X2D546;X2D544;X2D537;X2D4V5;X2D4V3;X2D4U5;X2D4U2;X2D4K6;X2D4F2;X2D4E2;X2D4D6;X2D3Z8;X2D3Z7;X2D3Z6;H9E7F7;A0A059QM31;H9E7P8;A0A059RTG7;A0A059QNV4;E2DTL8;H9E7W2;G3CA49;K7WVJ5;H9E7T7;X5C6M5;X5BKA4;X2CK15;W8DFH5;W8DBX9;W8D4U9;W8D1X2;V9K571;V9JPM6;V9J3S1;U5Z9R9;U5Z487;U3LSI8;U3L556;T1SWS8;T1Q632;S4STI1;R9Y412;Q9B2U8;Q9B138;Q8WCW3;Q8HNR1;Q85KS0;Q7YCE6;Q7Y6N0;Q7Y6M3;Q7Y626;Q6VJJ3;Q6VJD8;Q6…	B2WRY8;Q14XT3;X2D546;X2D544;X2D537;X2D4V5;X2D4V3;X2D4U5;X2D4U2;X2D4K6;X2D4F2;X2D4E2;X2D4D6;X2D3Z8;X2D3Z7;X2D3Z6;H9E7F7;A0A059QM31;H9E7P8;A0A059RTG7;A0A059QNV4;E2DTL8;H9E7W2;G3CA49;K7WVJ5;H9E7T7;X5C6M5;X5BKA4;X2CK15;W8DFH5;W8DBX9;W8D4U9;W8D1X2;V9K571;V9JPM6;V9J3S1;U5Z9R9;U5Z487;U3LSI8;U3L556;T1SWS8;T1Q632;S4STI1;R9Y412;Q9B2U8;Q9B138;Q8WCW3;Q8HNR1;Q85KS0;Q7YCE6;Q7Y6N0;Q7Y6M3;Q7Y626;Q6VJJ3;Q6VJD8;Q6…	Cytochrome c oxidase subunit 2	COX2	6.32127	7.99974	7.97708	7.92626	7.937	8.17161	8.05162
	2.40666	6.61786	B3KPV5;O00566;U3KQ48	B3KPV5;O00566	U3 small nucleolar ribonucleoprotein protein MPP10	MPHOSPH10	6.31133	7.29864	7.29719	7.37105	7.38074	7.53574	7.53404
	0.324363	10.1229	A8K905;Q8WTT2;B4DXL4	A8K905;Q8WTT2	Nucleolar complex protein 3 homolog	NOC3L	6.30389	8.51892	8.60621	8.51296	8.53367	8.55541	8.62834
	0.523158	5.21858	P24752;E9PRQ6;P24752-2;H0YEL7	P24752;E9PRQ6;P24752-2	Acetyl-CoA acetyltransferase, mitochondrial	ACAT1	6.29551	7.14761	7.29316	7.10917	7.12804	7.38214	7.43083
	0.945714	10.9409	O95235;O95235-2;D6RBN1;D6R9E4	O95235;O95235-2	Kinesin-like protein KIF20A	KIF20A	6.28272	8.86593	8.82079	8.76353	8.7862	8.78662	8.75163
	1.26263	9.96348	E7EUU4;B4DGF1;B2RU10;B2RU06;Q4LE58;Q04637-3;Q04637;Q04637-8;Q04637-9;E7EX73;E9PGM1;Q04637-5;Q04637-4;B4DSI9;Q04637-6;Q04637-7;A0A0A0MR52;Q96I65;C9J6B6;C9JF13;C9J2Z7;C9K073;H7C044;H7C0V6;O95065;F8WCF2;C9JIH5;C9JWH7;C9J556;C9JHW9;C9JSU8;C9JWW9;B4DZE1;B4DH17;A0A0A0MSA7;Q59GJ0;O43432-4;O43432;O43432-3	E7EUU4;B4DGF1;B2RU10;B2RU06;Q4LE58;Q04637-3;Q04637;Q04637-8;Q04637-9;E7EX73;E9PGM1;Q04637-5;Q04637-4;B4DSI9;Q04637-6;Q04637-7;A0A0A0MR52;Q96I65	Eukaryotic translation initiation factor 4 gamma 1	EIF4G1	6.23141	8.57598	8.63045	8.47596	8.4945	8.53802	8.55621
	1.94079	5.64299	B7Z3V1;P05023-2;P05023-3;P05023-4;P05023	B7Z3V1;P05023-2;P05023-3;P05023-4;P05023	Sodium/potassium-transporting ATPase subunit alpha-1	ATP1A1	6.21833	7.07609	7.06266	7.13197	7.13555	7.0335	7.15975
	0.374931	12.1648	Q14204;H0YJ21;B4DSR6;Q6P2H7;Q92862;Q9NRC3	Q14204	Cytoplasmic dynein 1 heavy chain 1	DYNC1H1	6.21324	9.18543	9.15945	9.15515	9.16262	9.01004	8.97946
	1.879	8.99661	D3DVA5;V9GYM8;Q92974-3;Q92974-2;Q92974;V9GYF0;Q5VY93;B4DJ49;B7Z977;V9GZ14;V9GYG5;V9GYF5	D3DVA5;V9GYM8;Q92974-3;Q92974-2;Q92974	Rho guanine nucleotide exchange factor 2	ARHGEF2	6.20202	8.25244	8.26276	8.20377	8.19504	8.26029	8.34329
	1.11908	10.3984	P11388;P11388-2;P11388-3;P11388-4;J3KTB7	P11388;P11388-2;P11388-3;P11388-4	DNA topoisomerase 2-alpha	TOP2A	6.2004	8.56674	8.59171	8.62421	8.62049	8.74798	8.76079
	0.215527	8.75916	I6L9E8;Q8NCA5-2;Q8NCA5;E9PH82;B4DY25;B4DT23;B3KTW4;Q05CT2;C9J3G8	I6L9E8;Q8NCA5-2;Q8NCA5;E9PH82;B4DY25;B4DT23;B3KTW4	Protein FAM98A	FAM98A	6.18625	8.01381	8.06009	8.05092	8.05081	8.14498	8.09356
	0.498651	11.18	O14578-4;O14578;H7BYJ3;O14578-3;O14578-2;H0YGG8;F5H4K4	O14578-4;O14578;H7BYJ3;O14578-3	Citron Rho-interacting kinase	CIT	6.18163	8.86103	8.86183	8.88567	8.8648	8.76699	8.7751
	0.889558	10.9309	Q14690;B4DH82;B4DES7;S4R3Q4	Q14690;B4DH82;B4DES7	Protein RRP5 homolog	PDCD11	6.17124	8.7978	8.82063	8.78173	8.76363	8.86867	8.821
	1.49278	8.67338	D0PNI1;P63104;E7EX29;B0AZS6;P63104-2;B7Z2E6;H0YB80;Q2F831;E7ESK7;Q6LD62;E5RIR4;E9PD24;E7EVZ2;E5RGE1	D0PNI1;P63104;E7EX29;B0AZS6;P63104-2;B7Z2E6;H0YB80	14-3-3 protein zeta/delta	YWHAZ	6.14912	8.20241	8.17374	8.04844	8.08307	8.02506	8.06978
	0.56985	10.0221	O15020;O15020-2;A4QPE4;E9PJZ2;C1KC08;A0A096XMD7	O15020;O15020-2	Spectrin beta chain, non-erythrocytic 2	SPTBN2	6.1458	8.52071	8.55486	8.50078	8.51733	8.28299	8.29879
	0.1746	8.38674	O60506;B2R8Z8;O60506-2;Q05CK9;O60506-3;O60506-4;Q59GL1;B7Z645;F6UXX1;O60506-5;B7Z213	O60506;B2R8Z8;O60506-2;Q05CK9;O60506-3;O60506-4;Q59GL1;B7Z645;F6UXX1	Heterogeneous nuclear ribonucleoprotein Q	SYNCRIP	6.12493	8.0393	7.94121	8.0291	8.00191	8.11424	8.02829
	0.383753	9.81545	Q2L6I0;Q96QC0;Q58F28	Q2L6I0;Q96QC0;Q58F28	Serine/threonine-protein phosphatase 1 regulatory subunit 10	PPP1R10	6.08582	8.4216	8.36404	8.40644	8.45926	8.44199	8.42915
	1.41845	12.0462	A8K6V3;Q15393;B3KQH1;B3KM77;Q15393-3;Q15393-2;I3L4G7;J3QRB2;J3QL37;H3BMB0;J3QKV4	A8K6V3;Q15393;B3KQH1;B3KM77	Splicing factor 3B subunit 3	SF3B3	6.07249	9.25474	9.21511	9.12274	9.13726	9.31618	9.30604
	1.66286	9.84251	E7EPF0;B4DYA9;A0A0D9SEW3;A0A087WXF8;Q9NP64-2;Q9NP64-3;Q9NP64;A0A087WXU5;A0A087WYV3;A0A087WYF0	E7EPF0;B4DYA9;A0A0D9SEW3;A0A087WXF8;Q9NP64-2;Q9NP64-3;Q9NP64;A0A087WXU5;A0A087WYV3	Nucleolar protein of 40 kDa	ZCCHC17	6.01989	8.33467	8.33479	8.4184	8.4479	8.42185	8.37528
	1.1152	11.7229	Q6IBH6;P61254;J3QRI7;J3QQQ9;J3QQV1;J3QRC4;J3KTJ8;E5RIT6;Q9UNX3;A0A024RBF6;J3KSS0;E5RHH1;J3KS10	Q6IBH6;P61254;J3QRI7;J3QQQ9;J3QQV1;J3QRC4;J3KTJ8;E5RIT6;Q9UNX3;A0A024RBF6	60S ribosomal protein L26;60S ribosomal protein L26-like 1	RPL26	6.0052	8.90753	8.9712	9.04949	9.04603	9.11505	9.01502
	1.30807	9.40902	P22695;H3BRG4;H3BSJ9;H3BP04;H3BUE4;H3BUI9;A0A087WVZ4	P22695;H3BRG4;H3BSJ9	Cytochrome b-c1 complex subunit 2, mitochondrial	UQCRC2	5.99719	8.19858	8.16367	8.27554	8.31484	8.12959	8.07412
	1.2799	9.35472	Q9HCD5;Q5JY17	Q9HCD5	Nuclear receptor coactivator 5	NCOA5	5.97591	8.10829	8.17216	8.27089	8.29343	8.2065	8.126
	1.58362	8.38575	Q8TED0-3;Q8TED0;H0Y8P4;Q8TED0-2;D6RF65	Q8TED0-3;Q8TED0;H0Y8P4;Q8TED0-2	U3 small nucleolar RNA-associated protein 15 homolog	UTP15	5.97499	7.92207	7.91123	7.95202	7.95876	7.98154	8.00234
	1.63282	7.85255	Q9BR63;A8K666;Q9NSD9;B7ZB32;Q9NSD9-2	Q9BR63;A8K666;Q9NSD9;B7ZB32;Q9NSD9-2	Phenylalanine--tRNA ligase beta subunit	FARSB	5.92535	7.92791	7.90673	7.80193	7.82605	8.04856	8.11657
	0.904764	7.96647	Q7KZF4;B2R5U1;B4E299;Q59FF0;B3KU67;I6TRR8;H7C597	Q7KZF4;B2R5U1;B4E299;Q59FF0;B3KU67;I6TRR8	Staphylococcal nuclease domain-containing protein 1	SND1	5.88984	7.8537	7.92265	7.73726	7.8001	7.77503	7.78784
	0.954864	7.91059	Q8IY97;B3KXW5;O43747;O43747-2;B4DS96;B4DDL1;H3BR36;H3BUN9;H3BNR4;H3BN71;B4DGE1;H3BNN2;H3BRM7;B3KNW1	Q8IY97;B3KXW5;O43747;O43747-2;B4DS96;B4DDL1	AP-1 complex subunit gamma-1	AP1G1	5.86524	7.92111	7.89756	7.9412	7.94221	7.87938	7.92928
	0.0805534	10.2738	A6H8W6;O43166-3;O43166-2;O43166;F5GYF8;B4DYX7;Q5CZ77;H0YJY2;G3V4Z3;A7E2F9;Q9P2F8	A6H8W6;O43166-3;O43166-2;O43166;F5GYF8;B4DYX7	Signal-induced proliferation-associated 1-like protein 1	SIPA1L1	5.8445	8.60296	8.61384	8.61638	8.59448	8.45885	8.4503
	0.514552	7.50561	A0A024R5A3;A0A024R580;P07384;B4DWH5;B2RDI5;B4DS85;E9PL37;E9PRM1;E9PLX0;E9PJJ3;E9PLC9;E9PMC6;E9PJA6;E9PSA6;E9PQB3	A0A024R5A3;A0A024R580;P07384;B4DWH5;B2RDI5	Calpain-1 catalytic subunit	CAPN1	5.84212	7.63754	7.66523	7.66425	7.69159	7.77665	7.93898
	0.605736	5.96837	F6U211;S4R435;P46783;Q59GE4	F6U211;S4R435;P46783;Q59GE4	40S ribosomal protein S10	RPS10	5.82593	7.31708	7.51976	7.26703	7.23975	6.91883	7.17426
	0.591067	8.50918	A0A024RDA1;A0A024RDA9;Q9NV70-2;Q9NV70;A0PJ99	A0A024RDA1;A0A024RDA9;Q9NV70-2;Q9NV70	Exocyst complex component 1	EXOC1	5.82334	8.05511	7.95948	8.06543	8.13735	7.98486	8.02193
	0.752976	9.50552	P42166	P42166	Lamina-associated polypeptide 2, isoform alpha;Thymopoietin;Thymopentin	TMPO	5.7782	8.35614	8.42418	8.32769	8.30627	8.32354	8.34349
	0.319532	9.6649	O60299;O60299-2	O60299;O60299-2	Leucine zipper putative tumor suppressor 3	LZTS3	5.77533	7.61838	7.79101	7.68546	8.15815	8.05922	7.81802
	0.231883	6.55243	B3KU87;B5MCR8;Q6NXT4-4;Q6NXT4;Q6NXT4-2;Q9NWI4;Q6NXT4-3	B3KU87;B5MCR8;Q6NXT4-4;Q6NXT4;Q6NXT4-2;Q9NWI4;Q6NXT4-3	Zinc transporter 6	SLC30A6	5.76668	7.43759	7.35401	7.41958	7.42589	7.55111	7.5565
	1.08031	6.46246	O75340-2;O75340;A0A024QZ42;Q53FC3;A0A087WZ38;D6RA21;Q86W51;E7EPW6;H0Y9X3;B4DHG2;O75340-3	O75340-2;O75340;A0A024QZ42;Q53FC3	Programmed cell death protein 6	PDCD6	5.75699	7.34879	7.32932	7.42108	7.38636	7.42991	7.41931
	0.876393	10.2722	Q7Z726;A8K7D9;P52292;Q6NVW7;J3QLL0;J3KS65;J3QL07	Q7Z726;A8K7D9;P52292;Q6NVW7	Importin subunit alpha;Importin subunit alpha-1	KPNA2	5.75623	8.49806	8.52994	8.55018	8.56917	8.58131	8.57543
	0.318023	8.30685	G1UI16;Q29RF7;Q96DB6;B3KMN2;Q29RF7-3;H0Y9L6;H0Y9L9	G1UI16;Q29RF7	Sister chromatid cohesion protein PDS5 homolog A	PDS5A	5.75559	8.04782	7.99146	7.98444	8.00368	8.00685	8.04009
	0.506496	7.8154	Q6NW34;B4DJ73;B4DVN9;B4DHL5;B4E228;Q6NW34-2;B4DUV5;B4E1X5;E9PFF8;B4DDJ6;C9J9E3	Q6NW34;B4DJ73;B4DVN9;B4DHL5;B4E228;Q6NW34-2;B4DUV5	Uncharacterized protein C3orf17	C3orf17	5.75002	7.74922	7.74069	7.77367	7.94053	7.6315	7.62605
	1.27267	9.69785	Q75MH1;A0A024RB14;P62854;Q76N57;Q5JNZ5	Q75MH1;A0A024RB14;P62854;Q76N57;Q5JNZ5	40S ribosomal protein S26;Putative 40S ribosomal protein S26-like 1	RPS26	5.74684	8.33889	8.3082	8.38773	8.38689	8.33464	8.32601
	0.417761	9.90572	Q14444-2;Q14444;A0A087X082;E9PLA9;B4DSF8;G3V153;B3KXU8	Q14444-2;Q14444;A0A087X082;E9PLA9;B4DSF8;G3V153;B3KXU8	Caprin-1	CAPRIN1	5.71474	8.45927	8.51262	8.45714	8.45544	8.42292	8.43724
	0.37421	7.12369	Q8TBT6;P08574	Q8TBT6;P08574	Cytochrome c1, heme protein, mitochondrial	CYC1	5.71388	7.64461	7.61234	7.62193	7.58858	7.58205	7.58961
	0.507455	10.863	Q15437;B4DJW8;B4DRA5;Q5QPE2;B4DS04;Q5QPE1	Q15437;B4DJW8;B4DRA5;Q5QPE2	Protein transport protein Sec23B	SEC23B	5.70933	8.69243	8.73912	8.73917	8.76272	8.76196	8.75665
	0.253959	8.51699	Q69YN4-3;Q69YN4;Q69YN4-2;Q69YN4-4;H0YBN5;H0YB68	Q69YN4-3;Q69YN4;Q69YN4-2;Q69YN4-4	Protein virilizer homolog	KIAA1429	5.68458	8.00462	8.04044	8.01549	8.00312	8.21085	8.22663
	0.102801	10.0388	A0A024QZW7;P49790;P49790-2;P49790-3	A0A024QZW7;P49790;P49790-2;P49790-3	Nuclear pore complex protein Nup153	NUP153	5.66592	8.47357	8.50374	8.48687	8.50054	8.39562	8.37798
	0.199914	10.4258	Q13206;Q86VR6;E9PIF2;Q59EC7;B4DKX3	Q13206;Q86VR6;E9PIF2;Q59EC7;B4DKX3	Probable ATP-dependent RNA helicase DDX10	DDX10	5.64308	8.6064	8.67786	8.65515	8.6701	8.71457	8.73052
	0.271698	9.44681	Q6NZ55;A8K4C8;P26373;J3QSB4;P26373-2;O60250;H3BUK8;H3BTH3;J3KS98;B4DGL7	Q6NZ55;A8K4C8;P26373;J3QSB4;P26373-2	60S ribosomal protein L13	RPL13	5.61735	8.33808	8.441	8.44816	8.41197	8.58881	8.58295
	1.67132	9.35144	B2R5M9;A0A024R4H0;Q02809;Q02809-2;B4DGN8;B4DHT1;Q5JXB7;Q5JXB8	B2R5M9;A0A024R4H0;Q02809;Q02809-2;B4DGN8;B4DHT1	Procollagen-lysine,2-oxoglutarate 5-dioxygenase 1	PLOD1	5.61619	8.25677	8.23661	8.31385	8.31698	8.28894	8.23877
	0.169001	11.2572	Q8TDD1;F8VRX4;H0YHH7	Q8TDD1	ATP-dependent RNA helicase DDX54	DDX54	5.61226	8.85354	8.86921	8.84632	8.86477	8.97188	8.94385
	1.6754	12.4474	Q8TBK5;Q8N5Z7;A0A024RBK3;Q9HBB3;Q02878;B2R4K7;B4DRX3;F8VZ45;U3KQR5;F8VR69;F8VZA3;F8VWR1;F8VU16	Q8TBK5;Q8N5Z7;A0A024RBK3;Q9HBB3;Q02878;B2R4K7;B4DRX3	60S ribosomal protein L6	RPL6	5.58391	9.09961	9.12447	9.20677	9.22464	9.18845	9.16373
	0.0825099	9.48091	P53621;P53621-2	P53621;P53621-2	Coatomer subunit alpha;Xenin;Proxenin	COPA	5.5812	8.30371	8.3007	8.29241	8.31854	8.29332	8.33582
	0.244972	8.9899	Q53G50;B2R8F3;O15479	Q53G50;B2R8F3;O15479	Melanoma-associated antigen B2	MAGEB2	5.54975	8.176	8.11344	8.15824	8.17496	8.17808	8.13862
	0.403942	8.61473	A0A068F7M9;Q9Y613;B4DVN5;B4E2D9;H3BVE7	A0A068F7M9;Q9Y613;B4DVN5	FH1/FH2 domain-containing protein 1	FHOD1	5.53873	8.16536	8.06644	8.04871	8.07339	7.96171	7.96986
	0.535742	9.65971	Q15648;B4DSK7;B2RAG9;Q15648-3	Q15648;B4DSK7;B2RAG9	Mediator of RNA polymerase II transcription subunit 1	MED1	5.53841	8.45321	8.54389	8.41966	8.44403	8.34908	8.33915
	1.01129	9.05653	Q9NVC6;B4DSE1;E9PM72;E9PJZ4;E9PKQ4;Q9NVC6-2	Q9NVC6;B4DSE1;E9PM72	Mediator of RNA polymerase II transcription subunit 17	MED17	5.52264	8.30679	8.25737	8.19293	8.21304	8.13934	8.18574
	0.160766	7.75109	A0A0B4J1W0;O75448-2;O75448;B4E1A5;F5GY88;F5H5K2;B4DV99;B4DSQ6;B4DDR8;B4E0S3;B9TX72;B9TX65;E9PFL1;B9TX69;B9TX63;B9TX62;B9TX68;B9TX64;J3KTL3;B9TX73;J3KSU0;F5H2D6;B9TX71;H0YEG1;B9TX67;B9TX66;B9TX74	A0A0B4J1W0;O75448-2;O75448;B4E1A5;F5GY88;F5H5K2;B4DV99;B4DSQ6;B4DDR8;B4E0S3	Mediator of RNA polymerase II transcription subunit 24	MED24	5.50411	7.79413	7.84202	7.8092	7.80482	7.75198	7.72853
	0.146595	10.6461	P35658-2;P35658-4;A0A024R8B6;P35658;P35658-3;P35658-5;A0A0A0MSW3;Q7Z3C4;H0Y837;H0YF36;B7ZAV2;B7ZAX0;B4DYZ6;B4DZN4;E9PKD2;H0YDS4	P35658-2;P35658-4;A0A024R8B6;P35658;P35658-3;P35658-5;A0A0A0MSW3;Q7Z3C4	Nuclear pore complex protein Nup214	NUP214	5.50335	8.70462	8.67198	8.66799	8.69158	8.61634	8.57654
	2.13498	16.0143	A0A087WVQ6;Q00610-2;Q00610;J3KS13;K7EJJ5;J3KSQ2;J3QL20;J3KRF5;Q9H3B0;A4FU99;F5H5N6;A0A087WV74;B7Z2Y4;A0A087WXH4	A0A087WVQ6;Q00610-2;Q00610	Clathrin heavy chain;Clathrin heavy chain 1	CLTC	5.48636	10.3857	10.3946	10.336	10.332	10.2234	10.2157
	0.602561	6.8963	A8K9C6;O95644-8;O95644-11;O95644-3;O95644-10;O95644-2;O95644-5;O95644-4;O95644-6;O95644;F5H4S8;B4DER8;K7ER53;O95644-17	A8K9C6;O95644-8;O95644-11;O95644-3;O95644-10;O95644-2;O95644-5;O95644-4;O95644-6;O95644;F5H4S8;B4DER8;K7ER53;O95644-17	Nuclear factor of activated T-cells, cytoplasmic 1	NFATC1	5.47801	7.59916	7.6113	7.59519	7.56912	7.57344	7.47534
	0.200068	9.11724	Q6FI30;P08651-4;P08651-3;P08651-2;P08651-5;P08651-6;P08651;B7Z4T6;S4R308;K7ESG9;K7EKH0;Q13051;U3KPY9;K7EJB0;S4R3K4;A0A087WXP2;Q5W0Y9;O00712-2	Q6FI30;P08651-4;P08651-3;P08651-2;P08651-5;P08651-6;P08651;B7Z4T6	Nuclear factor 1;Nuclear factor 1 C-type	NFIC	5.47634	8.24428	8.21508	8.22165	8.22131	8.23639	8.38222
	1.1489	5.75408	A5PKX5;Q16706	A5PKX5;Q16706	Alpha-mannosidase;Alpha-mannosidase 2	MAN2A1	5.47404	7.09212	7.08325	7.16286	7.22087	7.07857	7.07631
	1.02796	8.82857	B2RE34;A0A024R136;Q9H0H5;F8VRD2;H0YIK5;Q9H9L9;F8W1E5;F8VWX0;F8W1T4;F8W0L1;F8VZ66;F8VV37;F8VV47;F8VWY4;F8VVE5;Q9BZ74;F8VVY0;F8VXH1;F8VQF5;F8VYH6;F8VUW9;F8VV39;F8VZ41;F8VQZ5;F8VS54	B2RE34;A0A024R136;Q9H0H5;F8VRD2;H0YIK5	Rac GTPase-activating protein 1	RACGAP1	5.46969	8.19329	8.19005	8.16732	8.14367	8.21961	8.1889
	0.21	7.48435	Q1RN33;A0A024RC12;B4DTE6;P43358;B2RAE8;A0A024RC14;P43363;C9JZJ5;C9J9C2;C9JK50;Q4V9T5;C9JIR1;Q8WWH6;B2R9W4;P43355;P43362;P43361;Q3SYA6;Q8TD91-2;A0A0A0MSA3;O60732-2;A2A368;A8MXT2;Q96M61;O15480	Q1RN33;A0A024RC12;B4DTE6;P43358;B2RAE8;A0A024RC14;P43363	Melanoma-associated antigen 4;Melanoma-associated antigen 10	MAGEA4	5.46343	7.68489	7.81118	7.71061	7.71132	7.60279	7.57822
	0.398563	7.82226	Q53HJ6;M0QXB4;O14579;Q7Z4Z1;A0A087X0I4;O14579-2;O14579-3;M0R061	Q53HJ6;M0QXB4;O14579;Q7Z4Z1;A0A087X0I4;O14579-2;O14579-3;M0R061	Coatomer subunit epsilon	COPE	5.45158	7.73546	7.56317	7.7332	7.74922	7.8144	7.81337
	1.26156	7.62649	B4DYY5;F8W726;Q14157-4;Q14157-1;Q14157-3;Q14157;Q14157-5;B4DZJ6;Q5VU77;Q5VU79;Q5VU78;Q5VU81;Q5VU80;H0Y5H6;H7C2T8	B4DYY5;F8W726;Q14157-4;Q14157-1;Q14157-3;Q14157;Q14157-5;B4DZJ6;Q5VU77	Ubiquitin-associated protein 2-like	UBAP2L	5.45072	7.85862	7.88209	7.80179	7.81921	7.64227	7.60318
	0.769169	7.81238	O60293-2;O60293;G3V1X1;O60293-4	O60293-2;O60293	Zinc finger C3H1 domain-containing protein	ZFC3H1	5.43017	7.84238	7.84222	7.80671	7.74218	7.7961	7.78637
	0.349224	4.9618	Q9Y2Z4;H0YHS6	Q9Y2Z4;H0YHS6	Tyrosine--tRNA ligase, mitochondrial;Tyrosine--tRNA ligase	YARS2	5.42444	7.02914	6.92791	6.93098	6.93118	NaN	NaN
	0.892033	9.51589	P62424;Q5T8U3;Q9BY74;Q5T8U2	P62424;Q5T8U3	60S ribosomal protein L7a	RPL7A	5.40771	8.24435	8.26633	8.28863	8.32145	8.39931	8.43575
	0.126437	8.47456	M0R2P6;Q8TBC3;B2R6W9;M0R0S1;B4DLI0;B3KVX8;B4DUW2;M0R0E3;B4DUV2;Q8TBC3-2;M0QYB1;M0R0S2;M0R0K4;M0QZF4;M0R1G0;M0QZE8;M0R2U6;M0QZF2;M0QYJ9;M0R204;M0QXA4;H0Y5P8;B4DJX2;B3KP80;B7ZAF7	M0R2P6;Q8TBC3;B2R6W9;M0R0S1;B4DLI0;B3KVX8;B4DUW2	SH3KBP1-binding protein 1	SHKBP1	5.39071	8.00035	8.00376	8.01523	7.97337	8.10469	8.10988
	1.06557	9.83422	A8K517;P62266;D6RD47;D6RDJ2;D6RIX0;D6R9I7	A8K517;P62266;D6RD47	40S ribosomal protein S23	RPS23	5.3888	8.40807	8.36717	8.4651	8.44956	8.48103	8.47241
	0.0451805	7.95076	Q9NQG5;A2A2M0;A0A087X2D2;A0A087WUK3	Q9NQG5;A2A2M0	Regulation of nuclear pre-mRNA domain-containing protein 1B	RPRD1B	5.37228	7.82443	7.89909	7.84159	7.89481	7.87607	7.91278
	0.171431	7.72945	B2R6N9;P43307;C9J3L8;C9J5W0;E9PAL7;C9IZQ1;P43307-2;C9JBX5	B2R6N9;P43307;C9J3L8;C9J5W0;E9PAL7;C9IZQ1;P43307-2	Translocon-associated protein subunit alpha	SSR1	5.35972	7.76099	7.84939	7.78501	7.78222	7.77906	7.71366
	1.05276	8.33543	Q5JWT2;Q9ULK4-4;Q9ULK4-5;Q9ULK4-3;Q9ULK4;Q9ULK4-2;B4E3G4;B9TX49;Q9ULK4-6;B9TX51;B9TX50;B9TX57;B9TX53;B9TX52;Q05DL5;B9TX56;B9TX60;B9TX59;B9TX58	Q5JWT2;Q9ULK4-4;Q9ULK4-5;Q9ULK4-3;Q9ULK4;Q9ULK4-2;B4E3G4	Mediator of RNA polymerase II transcription subunit 23	MED23	5.35314	7.98053	8.02951	7.92496	7.93061	7.89309	7.90002
	0.801045	9.5947	Q6PG44;O75330-2;O75330;O75330-3;O75330-4;Q6NSC0;B4DZK6;Q05DM0;Q05D84;Q6PIR6;E5RIH2;E5RI30	Q6PG44;O75330-2;O75330;O75330-3;O75330-4;Q6NSC0;B4DZK6;Q05DM0	Hyaluronan mediated motility receptor	HMMR	5.35206	8.42716	8.42086	8.38771	8.40975	8.32073	8.35013
	2.25766	7.45534	A0A024R753;Q9NW13;Q9NW13-2;B4DJ90;C9JE21;C9JAA9;H7C5G8	A0A024R753;Q9NW13;Q9NW13-2	RNA-binding protein 28	RBM28	5.35075	7.80932	7.81544	7.73055	7.74027	7.95794	7.90437
	1.82211	8.29628	Q9BSJ2;Q9BSJ2-4;Q53EQ3;F2Z2B9;B3KRS1;Q9BSJ2-3;B4DS45;B3KTU7;R4GMM4;Q86U96	Q9BSJ2;Q9BSJ2-4;Q53EQ3;F2Z2B9;B3KRS1;Q9BSJ2-3;B4DS45	Gamma-tubulin complex component 2	TUBGCP2	5.3474	7.94209	7.93538	7.99235	8.00574	7.92129	7.92022
	1.54905	7.66137	Q9H501;A0JLU5;Q05C10;Q8IWH6;A0A087WX71;Q3SWV1;Q6P6H6	Q9H501;A0JLU5;Q05C10;Q8IWH6	ESF1 homolog	ESF1	5.33997	7.74886	7.7534	7.84462	7.81754	8.01515	8.01912
	0.960895	5.58721	Q05397-7;Q05397;Q05397-5;Q59GN8;Q59GM6;H0YBP1;Q658W2;E7ESA6;Q05397-2;B4DWJ1;A0A024R9H6;I6L996;E9PEI4;Q8N9D7;H0YB16;B4DH13;H0YBZ1;A0A059VC25;Q05397-6;E5RHD8;E5RJP0;E5RH08;E5RIK4;E5RG54;E5RH48;E5RH01;E5RG66;E5RI72;E5RFW9;E5RJQ2;E5RG80;E5RGA6;H0YB99;Q05397-4;Q05397-3	Q05397-7;Q05397;Q05397-5;Q59GN8;Q59GM6;H0YBP1;Q658W2;E7ESA6;Q05397-2;B4DWJ1;A0A024R9H6;I6L996;E9PEI4;Q8N9D7;H0YB16;B4DH13;H0YBZ1;A0A059VC25;Q05397-6	Focal adhesion kinase 1	PTK2	5.33423	7.17829	7.21045	7.11136	7.14616	7.0974	7.24363
	0.275612	9.68843	G5EA36;P30260;P30260-2;B4DL80;F6QPS0;B4DRN1;I3L394;I0EZ68;I3L328;I3L3H6;K7EMA6;E9PRZ6;I3L3G1;I3L2Z8;I3L225	G5EA36;P30260;P30260-2;B4DL80	Cell division cycle protein 27 homolog	CDC27	5.30503	8.42113	8.37381	8.38106	8.3782	8.35731	8.32377
	0.895806	9.40523	H0YLP6;H0YMF4;H0YKD8;P46779-4;P46779-5;P46779;P46779-2;P46779-3;Q59F34	H0YLP6;H0YMF4;H0YKD8;P46779-4;P46779-5;P46779;P46779-2;P46779-3;Q59F34	60S ribosomal protein L28	RPL28	5.29512	8.11681	8.21914	8.30036	8.29486	8.43323	8.42719
	0.650215	8.82938	Q9BTT5;Q16795;A8K4V2;F5H0J3;H3BRM9;F5GY40	Q9BTT5;Q16795;A8K4V2	NADH dehydrogenase [ubiquinone] 1 alpha subcomplex subunit 9, mitochondrial	NDUFA9	5.28879	8.12636	8.15836	8.11631	8.11224	8.19293	8.1273
	0.207314	8.32384	E7EPN9;Q9Y520-3;Q9Y520-4;Q9Y520-5;Q9Y520;Q9Y520-7;Q9Y520-2;Q9Y520-6;B4DQN8;B4DM27;H7C5N8;A0A0A0MS30;B4E3S2	E7EPN9;Q9Y520-3;Q9Y520-4;Q9Y520-5;Q9Y520;Q9Y520-7;Q9Y520-2;Q9Y520-6	Protein PRRC2C	PRRC2C	5.26217	7.95495	8.07842	7.95191	8.00376	7.93758	7.9607
	0.32543	8.37096	P14635-2;P14635;E9PC90;H1UBN2;D6RHI0;Q9BWU8;Q9BWV0;Q9BWU9;Q9BWU7;Q9BPX9;H0YA62	P14635-2;P14635;E9PC90;H1UBN2;D6RHI0	G2/mitotic-specific cyclin-B1	CCNB1	5.25402	7.94074	8.06446	8.05565	8.05816	7.98083	8.05354
	0.429643	7.32811	Q12834;B4E1H5	Q12834;B4E1H5	Cell division cycle protein 20 homolog	CDC20	5.25167	7.64405	7.7736	7.61206	7.65111	7.75172	7.81769
	2.13147	9.10492	O60885;A0A024R7H8;O60885-2;O60885-3;Q6PIS5;Q6NXE4;Q05BM2;Q5BJ26;M0QZD9;Q96HN0;M0R0H4;M0QYW0;Q15059-2;W8JJB1	O60885;A0A024R7H8;O60885-2;O60885-3;Q6PIS5;Q6NXE4;Q05BM2;Q5BJ26;M0QZD9	Bromodomain-containing protein 4	BRD4	5.2394	8.29826	8.29708	8.21492	8.22804	8.31048	8.25443
	0.521202	8.31935	K7EQ02;K7EQ55;K7EK33;Q96EP5-2;Q96EP5;Q5IRN2;Q5IRN4;Q5IRM7	K7EQ02;K7EQ55;K7EK33;Q96EP5-2;Q96EP5;Q5IRN2	DAZ-associated protein 1	DAZAP1	5.23125	7.96738	7.8901	7.97378	7.99412	8.01393	8.03679
	1.03528	8.99586	A0A0G2JNZ2;A0A0G2JPP5;Q14160;Q14160-3;A0A0G2JMS7;Q14160-2;H0YCG0;A0PJK8;Q5T0G3;A8K883;Q9BTT6-2;Q9BTT6	A0A0G2JNZ2;A0A0G2JPP5;Q14160;Q14160-3;A0A0G2JMS7;Q14160-2;H0YCG0	Protein scribble homolog	SCRIB	5.22587	8.14832	8.14675	8.1596	8.17114	8.11764	8.13386
	1.64886	10.747	A0A0C4DGS5;Q08379;Q08379-2;B7ZC06;Q6ZPB4;Q5HYE0;A0A087WYC0;Q5PXD5;H0Y7B8	A0A0C4DGS5;Q08379;Q08379-2	Golgin subfamily A member 2	GOLGA2	5.19507	8.79885	8.78967	8.73062	8.71004	8.79137	8.72986
	0.648241	11.7726	Q9NQC3-2;Q6IPN0;F8W914;Q9NQC3-5;Q9NQC3;Q53R94;Q9NQC3-4;Q53SY1;A6XGP7;H7C106;D6W5C2;Q3LIF4;Q9NQC3-3;Q9NQC3-6	Q9NQC3-2;Q6IPN0;F8W914;Q9NQC3-5;Q9NQC3;Q53R94	Reticulon-4;Reticulon	RTN4	5.19389	9.00026	8.98545	9.01233	9.05998	8.87608	8.86669
	0.178706	8.05273	A7E2Y5;O75165;B3KN02;H0Y8Q2;Q8N7A5	A7E2Y5;O75165	DnaJ homolog subfamily C member 13	DNAJC13	5.17594	7.93887	7.99659	7.95195	7.95423	7.9322	7.9222
	0.925549	8.82628	E7EVX8;F1T0A5;Q8WWY3;Q8WWY3-4;B4DWW8;Q8WWY3-2;E7EU94;E7ESX0;E7EN72;Q8WWY3-3	E7EVX8;F1T0A5;Q8WWY3;Q8WWY3-4;B4DWW8;Q8WWY3-2;E7EU94;E7ESX0;E7EN72;Q8WWY3-3	U4/U6 small nuclear ribonucleoprotein Prp31	PRPF31	5.17484	8.11929	8.1878	8.06748	8.05668	8.01949	7.98039
	10.0339	6.34243	Q7L2H7;H0YCQ8;Q7L2H7-2;J3KNJ2;E9PRI2;E7ESM3;B4DT09	Q7L2H7;H0YCQ8;Q7L2H7-2	Eukaryotic translation initiation factor 3 subunit M	EIF3M	5.15652	6.2	6.2	7.31559	7.31561	7.40548	7.31662
	0.886174	6.56994	D3DP78;P14868-2;P14868;Q53T60;C9J7S3;C9JLC1;H7BZ35;Q53R85;C9JQM9;H7C278	D3DP78;P14868-2;P14868;Q53T60	Aspartate--tRNA ligase, cytoplasmic	DARS	5.15609	7.685	7.69635	7.7323	7.71046	7.70267	7.45858
	0.807502	9.1976	Q71SV8;Q9HCS7;Q68CN2	Q71SV8;Q9HCS7;Q68CN2	Pre-mRNA-splicing factor SYF1	XAB2	5.15605	8.17076	8.19975	8.23101	8.21418	8.32871	8.28995
	0.384213	10.7616	A4QPB0;A0A024RC65;P46940;H0YLE8;A0A0J9YXZ5;B4E2M0;Q6P1N4;B4DNP4;Q96PA3;Q5FWG8;Q05DN7;A0A087WWP1;H0YKA5;E9PDT6;B7Z881;Q59HA3;E7EWC2;B7Z7U6;F5H7S7;A0A024RAJ8;Q13576-3;Q13576-2;Q13576	A4QPB0;A0A024RC65;P46940;H0YLE8;A0A0J9YXZ5;B4E2M0;Q6P1N4	Ras GTPase-activating-like protein IQGAP1	IQGAP1	5.14173	8.74475	8.73128	8.71346	8.73581	8.64734	8.63816
	0.410897	7.65008	O94913;A0A0C4DGU6;E9PKN0;B7Z7X4;E9PQ01;E9PNY7	O94913;A0A0C4DGU6;E9PKN0;B7Z7X4;E9PQ01	Pre-mRNA cleavage complex 2 protein Pcf11	PCF11	5.13342	7.86202	7.77958	7.79121	7.74921	7.80775	7.83048
	1.39716	10.3918	Q9UHB9-2;Q9UHB9;Q9UHB9-4;B4DVI7;Q96K98;B3KMI9;Q96K97;Q9UHB9-3;K7EN53;K7EQC2	Q9UHB9-2;Q9UHB9;Q9UHB9-4;B4DVI7;Q96K98;B3KMI9	Signal recognition particle subunit SRP68	SRP68	5.1251	8.54697	8.57637	8.6537	8.63596	8.49147	8.49153
	0.0590273	7.7602	B4DDF7;A8K7B7;P30153;B4DE69;B4DQY1;A8K3H8;B3KQV6;Q8NB89;C9J9C1;B4E1Q0;M0QXG4;M0R0K6;E9PH38;H0YDG7;B7Z1G3;A8K8B0;P30154-5;P30154-4;P30154;P30154-3;P30154-2	B4DDF7;A8K7B7;P30153;B4DE69;B4DQY1;A8K3H8;B3KQV6;Q8NB89;C9J9C1	Serine/threonine-protein phosphatase 2A 65 kDa regulatory subunit A alpha isoform	PPP2R1A	5.12243	7.73593	7.99171	7.87189	7.90243	7.6342	7.75009
	1.7396	9.43017	M0QZC5;P62280;M0R1H6	M0QZC5;P62280;M0R1H6	40S ribosomal protein S11	RPS11	5.12088	8.23877	8.25885	8.33308	8.32441	8.38313	8.34551
	1.77408	9.01634	Q8IX12-2;Q8IX12;A0A0C4DGG8;F5H2E6;F5H1H2;F5H3E1;H0YFJ7;F5H1L3;F5H3I8;F5H7M9	Q8IX12-2;Q8IX12;A0A0C4DGG8;F5H2E6;F5H1H2	Cell division cycle and apoptosis regulator protein 1	CCAR1	5.11782	8.24716	8.23454	8.16809	8.18024	8.24485	8.26487
	0.202904	7.51114	Q01780-2;Q01780;B4DFE4;B4DKG8;Q59G73;K7EJ37	Q01780-2;Q01780;B4DFE4;B4DKG8;Q59G73	Exosome component 10	EXOSC10	5.11758	7.58826	7.56159	7.56988	7.60512	7.58435	7.60096
	0.0751991	9.99605	Q86SQ0;Q86SQ0-2;Q86SQ0-3;E9PFQ4;B4DL46;Q69YN5;E9PGF6;Q6ZUM0;G5E9V3;Q69YR3;E9PDY7;Q8IXY4;Q658P8;Q659D2;Q8NEI7	Q86SQ0;Q86SQ0-2;Q86SQ0-3;E9PFQ4;B4DL46;Q69YN5;E9PGF6;Q6ZUM0	Pleckstrin homology-like domain family B member 2	PHLDB2	5.09831	8.53409	8.50433	8.51958	8.51184	8.40185	8.35769
	0.942585	8.11291	A0A024R6D4;P84090;G3V279	A0A024R6D4;P84090;G3V279	Enhancer of rudimentary homolog	ERH	5.08981	7.71037	7.81128	7.88939	7.91083	8.30302	8.23361
	2.38033	11.6952	A0A087WXM6;J3QQT2;J3KRX5;A0A024R261;A0A0A6YYL6;P18621;P18621-3;J3QLC8;A0A0A0MRF8;P18621-2;J3KRB3;A0A087WWH0;J3QS96;A0A087WY81;J3KSJ0;A4D1R6;A4D1R5	A0A087WXM6;J3QQT2;J3KRX5;A0A024R261;A0A0A6YYL6;P18621;P18621-3;J3QLC8;A0A0A0MRF8;P18621-2;J3KRB3;A0A087WWH0;J3QS96;A0A087WY81	60S ribosomal protein L17	RPL17	5.07435	8.90503	8.90182	9.01182	8.99901	8.99489	8.98009
	1.03914	6.76661	J3QSX6;B3KSG3;F8W8M4;A0A0A0MRL6;O14639-4;O14639-3;O14639-5;O14639-2;O14639-6;O14639;B4DQA3;B7Z4H1;H0Y7N6;F6XFR5	J3QSX6;B3KSG3;F8W8M4;A0A0A0MRL6;O14639-4;O14639-3;O14639-5;O14639-2;O14639-6;O14639;B4DQA3;B7Z4H1	Actin-binding LIM protein 1	ABLIM1	5.07194	7.5202	7.478	7.43742	7.42724	7.47382	7.51768
	0.945017	8.68073	Q6FG43;J3QLD9;A0A024QZ62;E7EMK3;Q14254;Q9BTI6;K7EKW9	Q6FG43;J3QLD9;A0A024QZ62;E7EMK3;Q14254;Q9BTI6	Flotillin-2	FLOT2	5.05994	8.04423	8.01038	8.0731	8.0732	7.97161	7.93877
	0.252384	9.113	A0A0C4DGS1;A0A024RAD5;P39656-3;P39656;P39656-2;U3KQ84	A0A0C4DGS1;A0A024RAD5;P39656-3;P39656;P39656-2	Dolichyl-diphosphooligosaccharide--protein glycosyltransferase 48 kDa subunit	DDOST	5.05726	8.1623	8.25921	8.24085	8.24815	8.01009	8.01233
	1.30953	8.67809	A0A024R7G6;M0R165;A8K5P4;Q9UBC2-3;Q9UBC2;Q9UBC2-2;B4DQX5;B4DME4;A5PKY0;Q9UBC2-4;M0R2S2;M0R3I1;Q69YZ4;K7EJR2;M0R330;M0R1V5;M0QX30	A0A024R7G6;M0R165;A8K5P4;Q9UBC2-3;Q9UBC2;Q9UBC2-2;B4DQX5;B4DME4;A5PKY0;Q9UBC2-4;M0R2S2	Epidermal growth factor receptor substrate 15-like 1	EPS15L1	5.05507	8.1211	8.11701	8.14248	8.13453	7.90716	7.91657
	0.368443	5.55319	B3KMA8;K7EIE8;O95983-2;O95983;A0A087WT34;A0A087X1H1;A0A0A0MTS6	B3KMA8;K7EIE8;O95983-2;O95983;A0A087WT34;A0A087X1H1;A0A0A0MTS6	Methyl-CpG-binding domain protein 3	MBD3	5.04889	7.20047	7.11163	7.11418	7.11025	7.10003	7.09262
	0.760703	10.1345	Q12788;J3KNP2;A0JLS5;A0A087WYP7	Q12788;J3KNP2;A0JLS5	Transducin beta-like protein 3	TBL3	5.04545	8.46422	8.39561	8.49294	8.54189	8.52363	8.58446
	1.07499	12.4376	O75367-3;O75367;O75367-2;Q59FH0;B4DJC3;D6RCF2	O75367-3;O75367;O75367-2;Q59FH0;B4DJC3	Core histone macro-H2A.1;Histone H2A	H2AFY	5.04295	9.21935	9.19615	9.25493	9.24371	9.22986	9.24662
	0.397406	8.82736	A0A024RC67;O43663-4;O43663;O43663-3;O43663-2;G3V3N7;H0YL53;H0YLA0;H0YNE4;H0YM42	A0A024RC67;O43663-4;O43663;O43663-3;O43663-2;G3V3N7	Protein regulator of cytokinesis 1	PRC1	5.04294	8.16313	8.07229	8.05748	8.07904	8.06543	8.08461
	1.5259	11.4328	B7Z9L0;A8K3C3;P50991;B7Z2Z8;P50991-2;B7Z2F4	B7Z9L0;A8K3C3;P50991;B7Z2Z8;P50991-2;B7Z2F4	T-complex protein 1 subunit delta	CCT4	5.03169	9.01444	9.04579	8.90568	8.92996	8.97709	8.9149
	2.49457	8.19797	Q5SRE5;Q5SRE5-2;Q9BS12;H7C4K7	Q5SRE5;Q5SRE5-2	Nucleoporin NUP188 homolog	NUP188	5.02429	8.07762	8.07849	8.00698	8.01456	7.96793	7.91635
	0.199315	8.8899	B7ZKM6;Q9BZF9;F5H2B9;B7ZKM7;H0YNH8;Q9BZF9-2;Q05DB3;Q8NDD7;H0YN48	B7ZKM6;Q9BZF9;F5H2B9;B7ZKM7;H0YNH8;Q9BZF9-2	Uveal autoantigen with coiled-coil domains and ankyrin repeats	UACA	5.01787	8.07828	8.18622	8.09188	8.11123	8.08451	8.15806
	0.0676321	9.86685	P46939;P46939-2;P46939-4;A8K8Z1;Q5T097;P46939-3;Q6LBS5;H0Y337;A0A0D9SG57;A0A0A0MSM3;Q5JT45;Q5JT44;Q5JT49	P46939;P46939-2	Utrophin	UTRN	5.01628	8.46501	8.41491	8.46003	8.43175	8.38705	8.37096
	0.0558361	7.60424	A0A024R9R3;Q9P253	A0A024R9R3;Q9P253	Vacuolar protein sorting-associated protein 18 homolog	VPS18	5.01494	7.57673	7.74737	7.60563	7.68606	7.85832	7.72571
	0.998749	7.55345	B4DQU6;D3DUR9;Q8TF68-3;Q8TF68-2;Q8TF68;F5H8L7;E9PHB3;A9X425;A9X424;F5H105;F5H0D6;F5H3Z9;A5Z1Y2;F5GYZ1;F5H6N8;B1NY96	B4DQU6;D3DUR9;Q8TF68-3;Q8TF68-2;Q8TF68;F5H8L7;E9PHB3	Zinc finger protein 384	ZNF384	5.01337	7.83507	7.78217	7.72862	7.68085	7.93586	7.73235
	0.775863	9.80428	O43159;E9PPY3;E9PPP6;E9PS87	O43159;E9PPY3	Ribosomal RNA-processing protein 8	RRP8	5.01336	8.54574	8.61649	8.46503	8.51418	8.64884	8.60078
	1.42333	9.51929	A8KAK5;O60244;H7C3E5;H7C017	A8KAK5;O60244	Mediator of RNA polymerase II transcription subunit 14	MED14	5.01105	8.43659	8.43159	8.33084	8.36494	8.31124	8.28946
	0.776366	7.19957	Q6PKG0;A0A0B4J210;Q6PKG0-3;E5RH50;H0YC73;H0YBW1;H0YAN4;H0YC33;Q659C4-7;Q659C4-6;Q659C4-5;Q659C4-9;Q659C4-2;Q659C4	Q6PKG0;A0A0B4J210;Q6PKG0-3;E5RH50;H0YC73	La-related protein 1	LARP1	5.00963	7.69725	7.69388	7.70987	7.73486	7.84474	7.78719
	1.09165	9.23795	Q71UH4;Q02880-2;Q02880;B4DKD0;E9PCY5;Q59H80;B7ZB27;B4DLV2;Q8WTY5;Q6W6M6	Q71UH4;Q02880-2;Q02880;B4DKD0;E9PCY5;Q59H80	DNA topoisomerase 2;DNA topoisomerase 2-beta	TOP2B	5.00773	8.30574	8.35711	8.2502	8.23987	8.36592	8.40782
	1.30916	7.7673	Q6FI27;B5BUC0;P49841;P49841-2	Q6FI27;B5BUC0;P49841;P49841-2	Glycogen synthase kinase-3 beta	GSK3B	5.00771	7.64901	7.65639	7.76728	7.83525	7.56929	7.70652
	0.214429	6.10405	H3BQM0;G4U4J3;Q8NDF8;Q8NDF8-5;Q53F79;A0A024R6Q7;Q8NDF8-3;Q5EBM7;B4DRJ7;Q8NDF8-2;E9PC61;Q8NDF8-4;B7ZLC1	H3BQM0;G4U4J3;Q8NDF8;Q8NDF8-5;Q53F79;A0A024R6Q7;Q8NDF8-3;Q5EBM7;B4DRJ7;Q8NDF8-2	Non-canonical poly(A) RNA polymerase PAPD5	PAPD5	5.00493	7.05725	7.18076	7.17073	7.14301	7.26382	7.28389
	1.01876	8.36986	M0R210;P62249;A0A087WZ27;M0R3H0;M0QX76;M0R1M5;Q6IPX4	M0R210;P62249;A0A087WZ27;M0R3H0	40S ribosomal protein S16	RPS16	5.0046	7.96991	7.94461	8.00928	7.99391	8.05565	8.00208
	0.908255	9.65433	A4D2N6;Q9H9J4-2;Q9H9J4;A4D2N7;C9JPC9;B4DWG7;E5RJP3;E7EWZ4;B4DP25	A4D2N6;Q9H9J4-2;Q9H9J4;A4D2N7;C9JPC9;B4DWG7	Ubiquitin carboxyl-terminal hydrolase;Ubiquitin carboxyl-terminal hydrolase 42	USP42	5.00296	8.28981	8.3282	8.36071	8.40149	8.23371	8.23009
	1.76693	11.4109	Q7Z6E9;Q7Z6E9-2;Q7Z6E9-4;H3BSK8;B4DZQ0;H3BUN0;I3L3Y2;A0A087WY32;Q7Z6E9-3	Q7Z6E9;Q7Z6E9-2;Q7Z6E9-4	E3 ubiquitin-protein ligase RBBP6	RBBP6	5.00167	8.82036	8.83389	8.93323	8.91187	8.791	8.78445
	1.09382	11.0436	A0A090N8Z0;Q8TA86;A0A090N8G7;C9J6V2	A0A090N8Z0;Q8TA86;A0A090N8G7	Retinitis pigmentosa 9 protein	RP9	4.98208	8.73683	8.75926	8.79025	8.81411	8.68929	8.5456
	0.253571	9.68991	Q6PJT7;Q6PJT7-5;Q6PJT7-9;Q6PJT7-2;H0YJA2;G3V411;G3V4R5	Q6PJT7;Q6PJT7-5;Q6PJT7-9;Q6PJT7-2;H0YJA2	Zinc finger CCCH domain-containing protein 14	ZC3H14	4.98075	8.38879	8.37335	8.37074	8.44282	8.39646	8.37055
	0.793119	7.83577	Q9H6F5;Q9H6F5-2;H0YG79	Q9H6F5	Coiled-coil domain-containing protein 86	CCDC86	4.97827	7.7068	7.70464	7.74771	7.81881	7.77096	7.73235
	0.203422	10.6801	P55795;B4DFK9;B4DP00	P55795;B4DFK9;B4DP00	Heterogeneous nuclear ribonucleoprotein H2	HNRNPH2	4.96511	8.6537	8.70455	8.67147	8.73177	8.67502	8.75975
	0.463859	9.20273	P09382;F8WEI7	P09382	Galectin-1	LGALS1	4.96241	8.24207	8.12914	8.2477	8.26385	8.14854	8.11321
	0.527693	6.79179	A0A024R2U6;P52756;Q59HE6;C9JFQ5;E1CJT4;P52756-4;P52756-2;P52756-5;C9J9P7	A0A024R2U6;P52756;Q59HE6	RNA-binding protein 5	RBM5	4.95906	7.68504	7.63428	7.56799	7.63439	7.73522	7.87189
	0.764202	7.42551	Q8IW24;A0A0A0MSI8;O00471;B4DHG4;F8W9B8;B4E0U7;Q658M3;G3V377	Q8IW24;A0A0A0MSI8;O00471;B4DHG4;F8W9B8;B4E0U7	Exocyst complex component 5	EXOC5	4.95844	7.54773	7.62546	7.65964	7.72339	7.5871	7.5232
	1.12536	5.74707	Q12962	Q12962	Transcription initiation factor TFIID subunit 10	TAF10	4.958	7.11903	7.04438	7.20493	7.22308	7.18033	7.13088
	0.974422	7.04196	Q96FS1;Q68DU0;C9JZR2;O60716-24;O60716-23;O60716-21;O60716-19;O60716-22;O60716-20;O60716-16;O60716-18;O60716-15;O60716-17;O60716-13;O60716-11;O60716-14;O60716-12;O60716-10;O60716-8;O60716-9;O60716-7;O60716-5;O60716-3;O60716-6;O60716-4;O60716-2;O60716;Q7KZJ3;A0A024R4Z0;A0A024R4Y7;O60716-32;O60716-31;O60716-29;O60716-27;O60716-30;O60716-28;O60716-26;O60716-25;E9PRE2;H0YC95;E9PKY0	Q96FS1;Q68DU0;C9JZR2;O60716-24;O60716-23;O60716-21;O60716-19;O60716-22;O60716-20;O60716-16;O60716-18;O60716-15;O60716-17;O60716-13;O60716-11;O60716-14;O60716-12;O60716-10;O60716-8;O60716-9;O60716-7;O60716-5;O60716-3;O60716-6;O60716-4;O60716-2;O60716;Q7KZJ3;A0A024R4Z0;A0A024R4Y7;O60716-32;O60716-31;O60716-29;O60716-27;O60716-30;O60716-28;O60716-26;O60716-25	Catenin delta-1	CTNND1	4.94738	7.59765	7.59973	7.46907	7.5369	7.80389	7.7079
	0.213233	7.4933	A4UCS7;A8MWR8;Q53GB2;P55735;E7ERC8;A0A0C4DFR6;P55735-3	A4UCS7;A8MWR8;Q53GB2;P55735;E7ERC8;A0A0C4DFR6;P55735-3	Protein SEC13 homolog	SEC13	4.94728	7.66279	8.04462	7.73991	7.74018	7.69857	7.68264
	1.97666	8.29994	E7ENJ6;A0A024R7K8;Q9BXS5;Q9BXS5-2;K7EJL1;B4DDG7;B4DN99;B3KNH5;Q59EK3;K7EQX3;A0A087WZX7;K7ENA7;Q53GI5;B3KN68;Q9Y6Q5;Q9Y6Q5-2;K7EK69;K7ERH5;K7EL08;K7EPR4;K7EJJ1;K7EMG5	E7ENJ6;A0A024R7K8;Q9BXS5;Q9BXS5-2;K7EJL1;B4DDG7;B4DN99;B3KNH5;Q59EK3	AP-1 complex subunit mu-1	AP1M1	4.94066	7.97905	7.96942	7.92417	7.91909	7.95304	7.92551
	0.79579	6.93161	Q9NTI5-2;Q9NTI5;B7Z5S1;A9IYQ1;Q9NTI5-5;Q9NTI5-3;Q9NTI5-4	Q9NTI5-2;Q9NTI5;B7Z5S1	Sister chromatid cohesion protein PDS5 homolog B	PDS5B	4.94012	7.73404	7.71047	7.74764	7.77358	7.74291	7.82314
	0.213929	9.38631	A0A024R8P8;P63173;J3KT73;J3QL01;J3KSP2	A0A024R8P8;P63173;J3KT73;J3QL01	60S ribosomal protein L38	RPL38	4.93461	8.36008	8.24868	8.33646	8.33883	8.32871	8.31399
	0.480569	9.17212	D3DR37;Q53EZ4;Q53EZ4-2;H0Y432	D3DR37;Q53EZ4;Q53EZ4-2	Centrosomal protein of 55 kDa	CEP55	4.92725	8.28747	8.35786	8.23641	8.29347	8.32578	8.37284
	0.82978	9.70651	E7ETK0;A0A087WUS0;P62847-2;P62847-3;P62847;P62847-4	E7ETK0;A0A087WUS0;P62847-2;P62847-3;P62847;P62847-4	40S ribosomal protein S24	RPS24	4.92289	8.14774	8.29305	8.39009	8.38534	8.31262	8.27193
	1.3105	10.9921	J3KNN5;Q9UJV9;Q53HI2;B3KRK2;D6RGI7;H0YA06;H0Y8L8	J3KNN5;Q9UJV9;Q53HI2;B3KRK2	Probable ATP-dependent RNA helicase DDX41	DDX41	4.9114	8.66113	8.70422	8.77685	8.79858	8.72331	8.66851
	0.69181	7.91207	Q14677-3;Q14677-2;Q14677;H0YD52	Q14677-3;Q14677-2;Q14677	Clathrin interactor 1	CLINT1	4.90015	7.69515	7.78323	7.82031	7.82231	7.71718	7.66757
	0.460837	8.18216	A8K3Z5;Q8NFH5-2;Q8NFH5;C9IYQ7;F8WCF5;F8WEL4;A8K0N6;Q8NFH5-3;C9JWU7;C9JIY9	A8K3Z5;Q8NFH5-2;Q8NFH5	Nucleoporin NUP53	NUP35	4.89966	7.93132	7.81744	7.77052	7.8243	7.75357	7.82487
	0.211707	7.80812	F8WBS5;F8WB72;C9K025;P18077	F8WBS5;F8WB72;C9K025;P18077	60S ribosomal protein L35a	RPL35A	4.89944	7.8099	7.79007	7.79996	7.78549	7.88294	7.91098
	0.401997	6.5567	Q59H56;Q5SRN1;Q53H60;O60508;H0UI46;B4DHE3;Q2TA76	Q59H56;Q5SRN1;Q53H60;O60508	Pre-mRNA-processing factor 17	CDC40	4.89774	7.39813	7.47635	7.38966	7.40028	7.4969	7.65877
	0.426103	9.07486	A8KA74;P78316;E9PFK5;P78316-2;Q96GC8	A8KA74;P78316;E9PFK5;P78316-2;Q96GC8	Nucleolar protein 14	NOP14	4.89416	8.17304	8.23116	8.18358	8.13434	8.28384	8.20804
	0.351699	9.42731	Q5VZL5-4;Q5VZL5;Q5VZL5-2;H7C1I7;Q5VZL5-3	Q5VZL5-4;Q5VZL5;Q5VZL5-2;H7C1I7;Q5VZL5-3	Zinc finger MYM-type protein 4	ZMYM4	4.89293	8.3385	8.28923	8.2968	8.28253	8.25643	8.33054
	0.72502	4.35066	P51991;B4E036	P51991	Heterogeneous nuclear ribonucleoprotein A3	HNRNPA3	4.89057	9.47903	9.47747	9.4929	9.52319	9.64865	9.65889
	0.711623	7.45897	A0A087WTV6;Q96C36;B3KMB7;A0A024R3Q9;Q4W8W1;A0A087WZR9;J3KR12;B4DQK8;Q8NCZ0	A0A087WTV6;Q96C36;B3KMB7;A0A024R3Q9;Q4W8W1;A0A087WZR9;J3KR12;B4DQK8	Pyrroline-5-carboxylate reductase 2;Pyrroline-5-carboxylate reductase	PYCR2	4.889	7.91684	7.79304	7.72451	7.7442	8.1294	8.05671
	1.39931	8.3897	Q53HH3;Q92759;B4DNU0;Q92759-2;A0A0G2JHJ2	Q53HH3;Q92759;B4DNU0;Q92759-2	General transcription factor IIH subunit 4	GTF2H4	4.88762	8.05808	8.03133	7.98055	7.97855	7.98313	8.01866
	0.413345	7.65347	F5H658;B7Z8F4;Q86YB2;Q86X36;A8K6J9;Q14562;B4DFD7;K7EQH7;Q05CV4	F5H658;B7Z8F4;Q86YB2;Q86X36;A8K6J9;Q14562;B4DFD7	ATP-dependent RNA helicase DHX8	DHX8	4.88503	7.79262	7.8271	7.77273	7.79919	7.8247	7.80823
	0.437015	9.98872	Q9Y5B9;Q0VGA3;G3V5A4;G3V401;G3V2X0	Q9Y5B9	FACT complex subunit SPT16	SUPT16H	4.88428	8.4393	8.46982	8.46404	8.49856	8.52285	8.57778
	1.05735	4.10357	Q16777;Q6FI13	Q16777;Q6FI13	Histone H2A type 2-C;Histone H2A type 2-A	HIST2H2AC	4.87866	10.772	10.7524	10.8199	10.7977	10.7688	10.7755
	0.132603	5.76641	Q9H5Q4;A0A024R5R8	Q9H5Q4;A0A024R5R8	Dimethyladenosine transferase 2, mitochondrial	TFB2M	4.87431	7.20025	7.11072	7.14956	7.12568	7.32205	7.25363
	0.198105	13.3836	Q6IPT9;Q6IPS9;Q6IPN6;Q53HR5;Q53HQ7;Q53HM9;Q53GE9;Q53G85;Q5VTE0;P68104;Q53GA1;A8K9C4;Q96RE1;A0A087WVQ9;P68104-2;B4DV42;Q8IUB0;B4DNE0;Q9NZS6;A0A087WV01;Q9H2I7;Q53G89;Q504Z0;Q53HR1;Q16577;Q96CD8;Q6P4C9;B4E2C5;A9X7H1;Q96C29;Q8TBL1;Q6P082;A6PW80;Q5JR01;Q14222;Q6NSH7;Q6NS35;Q2F837;Q96EB3	Q6IPT9;Q6IPS9;Q6IPN6;Q53HR5;Q53HQ7;Q53HM9;Q53GE9;Q53G85;Q5VTE0;P68104;Q53GA1;A8K9C4;Q96RE1;A0A087WVQ9;P68104-2;B4DV42;Q8IUB0;B4DNE0;Q9NZS6;A0A087WV01;Q9H2I7;Q53G89;Q504Z0;Q53HR1;Q16577;Q96CD8;Q6P4C9;B4E2C5	Elongation factor 1-alpha;Putative elongation factor 1-alpha-like 3;Elongation factor 1-alpha 1	EEF1A1	4.8707	9.50549	9.56738	9.55221	9.55515	9.63242	9.5808
	0.233134	9.43092	B3KN45;A0A024R6H0;Q9P2I0;B3KMI0;H0YJF4	B3KN45;A0A024R6H0;Q9P2I0;B3KMI0	Cleavage and polyadenylation specificity factor subunit 2	CPSF2	4.8706	8.35023	8.29938	8.31435	8.30136	8.38016	8.4686
	0.573302	6.54928	Q0VDF9;Q6P155;H7C2A1;B0YIZ1;B4DYI5	Q0VDF9	Heat shock 70 kDa protein 14	HSPA14	4.86393	7.46455	7.44022	7.46914	7.51585	7.42203	7.43497
	1.67617	9.97829	Q12769;G3V198;E9PR16;Q12769-3;Q12769-2;E9PSI3	Q12769;G3V198;E9PR16	Nuclear pore complex protein Nup160	NUP160	4.85601	8.5881	8.56025	8.44511	8.46624	8.58512	8.57879
	1.10219	10.9547	Q7L576;X5D2F4;B3KWV6;A0A0G2JR96;A0A0G2JQT1;Q7L576-2;B3KWT5;Q7L576-3;A0A0G2JQH3;A0A087WVZ5;A0A0G2JRX2;A0A087WU52;A0A0G2JRV9;A0A087WWL1;H0YL50;A0A087WV63;A0A0G2JRF5;A0A087WWY5;A0A087X0D6;Q14650	Q7L576;X5D2F4;B3KWV6;A0A0G2JR96;A0A0G2JQT1;Q7L576-2	Cytoplasmic FMR1-interacting protein 1	CYFIP1	4.84505	8.81763	8.8348	8.7937	8.77579	8.86392	8.86801
	0.33365	10.2532	A3RJH1;Q92499;F1T0B3;A0A087X2G1;Q92499-3;Q92499-2;B4DP70	A3RJH1;Q92499;F1T0B3;A0A087X2G1;Q92499-3;Q92499-2;B4DP70	ATP-dependent RNA helicase DDX1	DDX1	4.83273	8.53755	8.57574	8.56848	8.58088	8.71724	8.72702
	0.848315	6.09166	B4DQG8;Q9NPF5;Q5TG40;Q5TG38;Q5TG37;B4DTH3;B4DEF2;B4DTU6;Q5TG39;Q5TG36;B4DU03	B4DQG8;Q9NPF5;Q5TG40;Q5TG38	DNA methyltransferase 1-associated protein 1	DMAP1	4.82701	7.45542	7.38963	7.34848	7.33959	7.45768	7.30374
	0.50951	9.95449	O00148;B4DX78;O00148-2;K7EQN7;A0A024R7H0;O00148-3;K7ENP6;K7EL56;K7EIL8;K7EN69;B4DF34;Q69YT6;A0A0D9SEM9	O00148;B4DX78;O00148-2;K7EQN7;A0A024R7H0;O00148-3	ATP-dependent RNA helicase DDX39A	DDX39A	4.82446	8.47117	8.54651	8.45125	8.46339	8.40776	8.40555
	1.33975	9.50033	Q8IY81;B4DKU3;J3KS36	Q8IY81;B4DKU3	pre-rRNA processing protein FTSJ3	FTSJ3	4.82392	8.17707	8.12352	8.27035	8.29338	8.15888	8.20547
	0.874091	8.4666	O75691;B4DN27	O75691	Small subunit processome component 20 homolog	UTP20	4.8226	7.98852	7.97718	8.00316	8.02674	8.00449	8.08575
	0.0314983	8.89999	Q8WYP5;Q8WYP5-3;Q8WYP5-2;B3KVE5;B3KTD2;B3KRD0;Q96M44;H7C4S1	Q8WYP5;Q8WYP5-3;Q8WYP5-2;B3KVE5;B3KTD2	Protein ELYS	AHCTF1	4.82176	8.17423	8.13634	8.15158	8.15521	8.07925	8.12711
	0.619147	10.3797	Q59GY2;P36578;B4DMJ6;Q53G74;H3BM89;B4DFI6;B4DMJ2;H3BU31;B4DP82;H3BTP7	Q59GY2;P36578;B4DMJ6;Q53G74;H3BM89;B4DFI6;B4DMJ2	60S ribosomal protein L4	RPL4	4.81584	8.59573	8.56298	8.6086	8.6046	8.7446	8.78046
	2.33936	9.06423	G3XAI9;B3KWP5;B2RXJ1;Q5BKY9;Q5BKY9-2;Q8N9E0;C9JUX2	G3XAI9;B3KWP5;B2RXJ1;Q5BKY9;Q5BKY9-2;Q8N9E0	Protein FAM133B;Protein FAM133A	FAM133B	4.81301	8.10254	8.11294	8.18424	8.18534	8.08718	8.00428
	1.09886	9.43128	Q53HK8;A0A024RDQ8;P40938;B4DKE6;Q5U0C2;P40938-2;A0A087X270	Q53HK8;A0A024RDQ8;P40938;B4DKE6;Q5U0C2;P40938-2	Replication factor C subunit 3	RFC3	4.81056	8.18199	8.23165	8.30211	8.28565	8.25669	8.17097
	0.36098	7.00856	B3KM97;Q9NZ01;B3KSQ1;M0R3C3;M0QXM3;Q9NZ01-2	B3KM97;Q9NZ01;B3KSQ1	Very-long-chain enoyl-CoA reductase	TECR	4.80161	7.35993	7.51099	7.63903	7.45909	7.65576	7.41207
	0.104493	9.07849	A8K6Q4;P78332;E9PGM9;B3KSK6;P78332-2;B4DNY1;F8WCA5;P78332-3;F8WF63;C9J250;C9JSL1;C9JII0	A8K6Q4;P78332;E9PGM9;B3KSK6;P78332-2;B4DNY1;F8WCA5	RNA-binding protein 6	RBM6	4.80072	8.27149	8.21099	8.239	8.2242	8.2723	8.27508
	0.450018	8.07266	Q9NQS7-2;Q9NQS7;B3KPD3;E9PM67	Q9NQS7-2;Q9NQS7;B3KPD3	Inner centromere protein	INCENP	4.80032	7.90186	8.03659	7.89876	7.87661	7.86591	8.00406
	0.477355	6.92324	Q15061	Q15061	WD repeat-containing protein 43	WDR43	4.7973	7.62466	7.52009	7.61698	7.68715	7.65459	7.71331
	0.930726	9.77082	Q8IXT5;B9ZVT1	Q8IXT5;B9ZVT1	RNA-binding protein 12B	RBM12B	4.79151	8.51212	8.48768	8.5383	8.57191	8.51574	8.49471
	0.594986	10.1409	Q3KQT6;P15880;Q8J014;Q8N5L9;Q6IPX5;E9PMM9;E9PQD7;H0YEN5;E9PPT0;Q8NI61;I3L404;D3DU83;Q9BSW5;A4D0Y7;E9PM36;H3BNG3;O60249;Q8NI62;H0YE27	Q3KQT6;P15880;Q8J014;Q8N5L9;Q6IPX5;E9PMM9;E9PQD7;H0YEN5;E9PPT0;Q8NI61;I3L404	40S ribosomal protein S2	RPS2	4.78784	8.36057	8.45941	8.47531	8.5112	8.52673	8.46776
	0.48135	8.98753	Q9UBU9;E9PIN3;Q59E96;Q9UBU9-2;Q68CW9;B4E3J0;B4E227;H0YDU0;A0A024R5A9;E9PLA7;E9PMV7;E9PQA4	Q9UBU9;E9PIN3;Q59E96;Q9UBU9-2	Nuclear RNA export factor 1	NXF1	4.78475	8.1697	8.1867	8.16791	8.16676	8.32942	8.32008
	0.662495	12.2532	Q03001;F8W9J4;Q03001-9	Q03001;F8W9J4	Dystonin	DST	4.77941	9.19072	9.19728	9.18483	9.16349	9.06904	9.07518
	0.106593	7.48924	Q8WWM7-6;Q8WWM7-8;Q8WWM7-5;Q8WWM7-4;Q8WWM7-9;Q8WWM7-2;Q8WWM7;Q8WWM7-3;H3BUF6;A0A024QZC0;A0A024QZB7;A0A024QZ91;Q8WWM7-7;H3BSK9;H3BSQ5;H3BUE3	Q8WWM7-6;Q8WWM7-8;Q8WWM7-5;Q8WWM7-4;Q8WWM7-9;Q8WWM7-2;Q8WWM7;Q8WWM7-3;H3BUF6;A0A024QZC0;A0A024QZB7;A0A024QZ91;Q8WWM7-7;H3BSK9	Ataxin-2-like protein	ATXN2L	4.77914	7.80697	7.9221	7.86702	7.8998	7.78666	7.91329
	0.178395	6.29503	B4DND9;Q7L4X7;Q96CS0;Q53YP0;B4E1N4;Q9NZM5;B4DVK1;B4E013;M0QZU5;M0QYZ9;Q9P0B0;M0QZ34;M0QX73	B4DND9;Q7L4X7;Q96CS0;Q53YP0;B4E1N4;Q9NZM5;B4DVK1;B4E013	Glioma tumor suppressor candidate region gene 2 protein	GLTSCR2	4.7779	7.78603	7.46799	7.55457	7.53832	7.57672	7.77787
	0.0586023	7.57837	U3KQC1;A0A0A0MQU0;Q9BV38;K7EIR0;A0A087X237;K7EKX5;K7EML4	U3KQC1;A0A0A0MQU0;Q9BV38;K7EIR0	WD repeat-containing protein 18	WDR18	4.77724	7.69625	7.93561	7.8613	7.7206	8.00574	7.95142
	0.406088	9.87696	A0A024QZD1;J3QQ67;Q07020;F8VYV2;G3V203;Q0QEW2;H0YHA7;Q07020-2;F8VUA6;B4DDY5;A0A075B7A0;F8VXR6	A0A024QZD1;J3QQ67;Q07020;F8VYV2;G3V203;Q0QEW2;H0YHA7;Q07020-2;F8VUA6;B4DDY5;A0A075B7A0	60S ribosomal protein L18	RPL18	4.77607	8.36093	8.43443	8.42478	8.45762	8.49525	8.51824
	0.683223	8.57899	Q96G25;Q96G25-2;Q96G25-3	Q96G25;Q96G25-2;Q96G25-3	Mediator of RNA polymerase II transcription subunit 8	MED8	4.77382	8.13739	8.07998	8.04458	8.06232	8.11045	7.90158
	0.195867	6.30349	D6R9P3;D6RD18;B4DMY3;D6RBZ0;A0A087WZV1;Q53F64;Q99729-3;Q99729-2;Q99729-4;Q99729	D6R9P3;D6RD18;B4DMY3;D6RBZ0;A0A087WZV1;Q53F64;Q99729-3;Q99729-2;Q99729-4;Q99729	Heterogeneous nuclear ribonucleoprotein A/B	HNRNPAB	4.77299	7.38566	7.32502	7.37192	7.37218	7.48677	7.47438
	0.7028	9.03038	B4E0K0;Q5JRG1;H7BYF2;Q9BVL2-2;Q9BVL2-3;Q9BVL2;B3KW23	B4E0K0;Q5JRG1;H7BYF2;Q9BVL2-2;Q9BVL2-3;Q9BVL2;B3KW23	Nucleoporin p58/p45	NUPL1	4.76696	8.28115	8.21013	8.1769	8.17955	8.20583	8.17598
	0.356181	7.45574	E7ERS3;B4DTK7;Q86VM9;Q86VM9-2;H3BRH3;B3KRL4;B4DZ24;H3BRN6;Q86YU5;H3BPD0;H3BP01	E7ERS3;B4DTK7;Q86VM9;Q86VM9-2	Zinc finger CCCH domain-containing protein 18	ZC3H18	4.7612	7.71349	7.88815	7.71696	7.71788	8.08019	8.03583
	1.27999	8.05355	Q6LES9;Q59GW7;P40937-2;P40937;A8K3S0;A8K4Z2;C9JH72;F5H304;E9PEP3;F5H5S0;F5H0U6	Q6LES9;Q59GW7;P40937-2;P40937;A8K3S0;A8K4Z2	Replication factor C subunit 5	RFC5	4.76	7.95149	7.98448	7.88337	7.89921	7.97389	8.02102
	0.452071	5.98938	E9PD53;B3KXX5;Q9NTJ3;Q9NTJ3-2;B3KVJ5;Q6NSG3;Q58F29;Q6P169;C9JR83;C9JVD8;C9J578;C9J9E4	E9PD53;B3KXX5;Q9NTJ3;Q9NTJ3-2;B3KVJ5;Q6NSG3;Q58F29	Structural maintenance of chromosomes protein;Structural maintenance of chromosomes protein 4	SMC4	4.75511	7.29835	7.36849	7.29743	7.28366	7.1959	7.16014
	0.862511	7.99041	G3XAG1;Q96ME7-3;Q96ME7;B4DES6;B7Z9P6;Q96ME7-2;Q658M0;B4E0X7	G3XAG1;Q96ME7-3;Q96ME7;B4DES6;B7Z9P6;Q96ME7-2;Q658M0;B4E0X7	Zinc finger protein 512	ZNF512	4.75176	8.12801	8.01233	7.89754	7.94293	7.99127	8.03818
	0.236906	9.81889	Q5RLJ0;Q549M8;Q9Y224;G3V4C6;H0YJB9;G3V4E7	Q5RLJ0;Q549M8;Q9Y224;G3V4C6;H0YJB9	UPF0568 protein C14orf166	C14orf166	4.75064	8.48169	8.43226	8.41891	8.45495	8.59322	8.6336
	1.29541	9.10354	A0A0A0MR02;A0A024QZT0;A0A024QZN9;P45880-2;P45880;P45880-1;B4DKM5;Q5JSD2;Q5JSD1;A2A3S1	A0A0A0MR02;A0A024QZT0;A0A024QZN9;P45880-2;P45880;P45880-1;B4DKM5	Voltage-dependent anion-selective channel protein 2	VDAC2	4.74115	8.06592	7.9968	8.17952	8.17854	8.30374	8.25312
	1.82316	10.315	A8K7F6;P60842;A8K088;J3KT12;P60842-2;Q59F68;J3QS69;B4DNH2;J3KTB5;J3QL43;J3KSZ0;E7EQG2;Q14240;Q14240-2;J3QR64;J3KTN0;J3QLN6;B4DKP9;J3QKZ9;B4E047;J3KS25;Q9NZE6;Q96B07;B4DJX6;J3KSN7;B4E102;J3QL52;J3KT04;J3KS93;E7EMV8;Q86WD0;D3DSD6	A8K7F6;P60842;A8K088;J3KT12;P60842-2;Q59F68;J3QS69;B4DNH2;J3KTB5;J3QL43;J3KSZ0;E7EQG2;Q14240;Q14240-2	Eukaryotic initiation factor 4A-I;Eukaryotic initiation factor 4A-II;Eukaryotic initiation factor 4A-II, N-terminally processed	EIF4A1	4.74039	8.70197	8.68143	8.5593	8.5813	8.68628	8.65356
	0.420287	10.4353	B4E304;A0A087WY71;E9PFW3;Q96CW1-2;Q96CW1;B4DNB9;B4DJB1;B4DFM1;C9JJ47;B4DTI4;B7Z4N2;C9JTK4;C9JGT8;C9JJD3;C9JPV8;H7C4C3	B4E304;A0A087WY71;E9PFW3;Q96CW1-2;Q96CW1;B4DNB9;B4DJB1;B4DFM1;C9JJ47;B4DTI4;B7Z4N2	AP-2 complex subunit mu	AP2M1	4.73765	8.65642	8.58416	8.58391	8.57534	8.53753	8.63192
	0.646053	10.6885	Q9NVI7-2;Q9NVI7;H0Y2W2;Q9NVI7-3;Q5SV16	Q9NVI7-2;Q9NVI7;H0Y2W2;Q9NVI7-3	ATPase family AAA domain-containing protein 3A	ATAD3A	4.73662	8.6437	8.58974	8.67729	8.65628	8.73433	8.7128
	0.516498	8.7634	Q96CW5;Q96CW5-2;B4DYP7;A0A087WWB5;A0A087WU06;Q96CW5-3;A0A0J9YX63;A0A0J9YX56;A0A087WZV5	Q96CW5;Q96CW5-2;B4DYP7;A0A087WWB5;A0A087WU06;Q96CW5-3	Gamma-tubulin complex component 3	TUBGCP3	4.73594	8.14706	8.18814	8.13245	8.14423	8.0477	8.10748
	0.0991404	9.41189	Q8N523;A0A024R1I7;Q9UBB9;B4DSX8;B4DPE5;Q9UBB9-2;F6SQZ1;F6XM96;F6UKU9;H0Y4U8;B1AHQ3;F6UQ07	Q8N523;A0A024R1I7;Q9UBB9;B4DSX8;B4DPE5	Tuftelin-interacting protein 11	TFIP11	4.72777	8.25457	8.33027	8.30287	8.3043	8.32601	8.3979
	0.199227	7.10976	Q14202-2;A6NHN7;A6NHB5;Q14202;A6NL54;Q14202-3;A6NC58;A8K3Z7	Q14202-2;A6NHN7;A6NHB5;Q14202	Zinc finger MYM-type protein 3	ZMYM3	4.72665	7.5375	7.51616	7.58129	7.51262	7.63376	7.58549
	0.509063	9.63525	Q9NUQ6-2;A0A024R3V0;Q9NUQ6;Q9NUQ6-4;Q9NUQ6-3;A0A0A0MSG5;B8ZZZ7;F8W6C2;C9JW67;C9JGM8;F8VZ02;F2Z2S1;C9JKE4;F8VT91;C9IZC3;C9J8M7;Q4ZFW0;F8WAV0;H7C2G5	Q9NUQ6-2;A0A024R3V0;Q9NUQ6;Q9NUQ6-4;Q9NUQ6-3;A0A0A0MSG5;B8ZZZ7;F8W6C2	SPATS2-like protein	SPATS2L	4.72631	8.43255	8.37632	8.37363	8.35555	8.44607	8.45945
	0.57308	7.95721	F5H365;B4DSQ5;Q15436;B4DF60;Q15436-2;B4E0Q9;G3V5K1;G3V5X8;G3V4Q2;G3V4V1;G3V1W4;G3V3G5;G3V2R6	F5H365;B4DSQ5;Q15436;B4DF60;Q15436-2;B4E0Q9	Protein transport protein Sec23A	SEC23A	4.72419	7.82213	7.66058	7.87506	7.85547	7.92863	7.86767
	0.456189	8.79372	G3V1P5;Q6PKB8;Q96RN5-3;Q96RN5-2;Q96RN5;Q69YR4;B3KWF1;B4DGD6;B7Z2H7;Q69YK5;B3KW62;Q9NXY2;B4DM43;H7C308;B4DN68	G3V1P5;Q6PKB8;Q96RN5-3;Q96RN5-2;Q96RN5;Q69YR4;B3KWF1;B4DGD6;B7Z2H7;Q69YK5;B3KW62	Mediator of RNA polymerase II transcription subunit 15	MED15	4.71822	8.06963	8.07452	8.07566	8.10755	7.94872	8.01574
	0.495109	8.31827	A0A024R2Z6;Q9BVP2-2;Q9BVP2;C9JYH9;C9JZT7;B4DMU5	A0A024R2Z6;Q9BVP2-2;Q9BVP2	Guanine nucleotide-binding protein-like 3	GNL3	4.71198	7.92661	7.79699	7.9515	7.94258	7.91372	7.9259
	1.3247	9.09665	B3LEU8;Q6NUQ4;Q6NUQ4-2;B2RD07;B4DLT7;H7C085;B4DKI3;H7C0H8;H7C008;Q8N3H6;H7BZI0	B3LEU8;Q6NUQ4;Q6NUQ4-2	Transmembrane protein 214	TMEM214	4.71037	8.07427	8.10616	8.20442	8.17333	8.01246	8.05899
	0.16757	8.63388	P35249;C9JZI1;P35249-2;C9JTT7;C9J8M3;C9JXZ7;C9JGY5;F8WE44;H7C1P0;C9JW34	P35249;C9JZI1;P35249-2;C9JTT7;C9J8M3	Replication factor C subunit 4	RFC4	4.69811	7.97932	8.00971	7.94518	8.00975	8.06371	8.0648
	0.913245	8.05159	A0A0B4J2E5;Q15269;A0A096LPI6;A0A0J9YX21;Q59FM2	A0A0B4J2E5;Q15269	Periodic tryptophan protein 2 homolog	PWP2	4.69476	7.6925	7.78482	7.88772	7.84907	7.85469	7.76194
	0.0748015	9.67659	A0A024R994;O75131;A0A087WYQ3;Q05DL8;E5RHZ0;H0YB26;A0A087WXR6;Q4G168;A0A087WUS8;B3KWK1;B7Z370;Q86YQ8-2;Q9HCH3-2;Q96A23;O95741;Q9UBL6-2;Q96A23-2;O95741-2;Q9UBL6	A0A024R994;O75131;A0A087WYQ3;Q05DL8	Copine-3	CPNE3	4.68227	8.34301	8.40569	8.37183	8.39178	8.5398	8.44432
	0.919864	11.7738	P49792;D3DX73;Q5JC46;Q5JC45;B4DTM4;Q13073;C9J6W1;Q7Z3J3-2;F8WBP7;H0YBN8;C9J1W9;C9JF75;H7BZ48	P49792	E3 SUMO-protein ligase RanBP2	RANBP2	4.67751	9.04739	9.06438	9.03527	9.02666	9.00479	9.01085
	0.259608	5.43242	A8KAH7;A0A024R2W3;P13861-2;P13861;H7C330;H7C1L0	A8KAH7;A0A024R2W3;P13861-2;P13861	cAMP-dependent protein kinase type II-alpha regulatory subunit	PRKAR2A	4.67619	7.06996	7.25856	7.03878	7.13792	7.22246	7.11394
	0.118641	8.96296	J9JID7;Q03252;A0A0A7M1X5	J9JID7;Q03252;A0A0A7M1X5	Lamin-B2	LMNB2	4.6741	8.21173	8.27256	8.24689	8.259	8.30339	8.25804
	0.387983	7.82174	K7EMM8;D3DUE6;D3DUE7;Q49A26-5;Q49A26-2;Q49A26-3;Q49A26;Q49A26-4;K7EQB2	K7EMM8;D3DUE6;D3DUE7;Q49A26-5;Q49A26-2;Q49A26-3;Q49A26;Q49A26-4	Putative oxidoreductase GLYR1	GLYR1	4.66213	7.79821	7.683	7.79053	7.81202	7.83022	7.76701
	0.568529	6.15834	Q8IY17-5;Q8IY17-2;Q8IY17-3;Q8IY17;Q8IY17-4;M0R2C2;B4DEV3	Q8IY17-5;Q8IY17-2;Q8IY17-3;Q8IY17;Q8IY17-4	Neuropathy target esterase	PNPLA6	4.66116	7.18887	7.05595	7.24082	7.21005	7.3553	7.31139
	0.870661	10.815	Q14966;Q14966-3;A8K583;D6W5H1;Q14966-4;A0A096LPH6;Q14966-2;B4DF54;Q14966-5;B4E187;Q57Z90;Q6ZQV0;A0A096LNS4;A0A096LPK8;C9JWN0;A0A096LPI0;A0A096LPB4;A0A096LNR2;A0A096LNX0;A0A096LNQ0	Q14966;Q14966-3;A8K583;D6W5H1;Q14966-4	Zinc finger protein 638	ZNF638	4.65906	8.76594	8.75138	8.73284	8.70266	8.71289	8.73561
	1.77052	10.729	Q8WUM0;B4E206;A0A024R3R6;B4E3T7	Q8WUM0;B4E206;A0A024R3R6;B4E3T7	Nuclear pore complex protein Nup133	NUP133	4.6544	8.79215	8.80251	8.67332	8.70054	8.74511	8.77991
	0.428599	10.8414	Q9BQG0;Q9BQG0-2;I3L1L3;B4DZZ1;B4DE42;I3L2H8;B4DWP5;I3L311	Q9BQG0;Q9BQG0-2;I3L1L3;B4DZZ1	Myb-binding protein 1A	MYBBP1A	4.65319	8.78988	8.83547	8.78979	8.78306	8.87174	8.87284
	0.693961	7.74527	Q9P031;F8VNY5	Q9P031;F8VNY5	Thyroid transcription factor 1-associated protein 26	CCDC59	4.653	7.67029	7.74789	7.77232	7.79993	7.82507	7.7645
	0.627268	7.26461	O75396;I1VE16;A0A087X1A9	O75396	Vesicle-trafficking protein SEC22b	SEC22B	4.64925	7.61341	7.53245	7.64579	7.63656	7.60228	7.64677
	1.03837	11.7973	J3KPX7;Q99623;F5GY37;Q99623-2;B4DW05;F5GWA7;F5H3X6;F5H0C5;F5H2D2;Q9BXV3;U3KPZ5	J3KPX7;Q99623;F5GY37;Q99623-2;B4DW05;F5GWA7;F5H3X6	Prohibitin-2	PHB2	4.64828	9.12581	9.11093	9.01355	9.06337	9.14965	9.13615
	0.815522	6.75976	Q5C9Z4	Q5C9Z4	Nucleolar MIF4G domain-containing protein 1	NOM1	4.64706	7.5142	7.55095	7.49499	7.47001	7.63188	7.53608
	1.62118	7.75422	B2R5U3;A0A024R571;Q9H4M9;B4DTR4;B4DZH9;B4DMV9;B4DR44;C9JC03;C9J2Z4;C9JIJ3;C9IZH1	B2R5U3;A0A024R571;Q9H4M9;B4DTR4;B4DZH9;B4DMV9;B4DR44;C9JC03;C9J2Z4	EH domain-containing protein 1	EHD1	4.64227	7.65576	7.67189	7.74933	7.77597	7.57759	7.68901
	0.26837	8.29512	C9J2Y9;B4DHJ3;P30876;C9J4M6;B4DH29;B4DR40;B2WTN6	C9J2Y9;B4DHJ3;P30876;C9J4M6;B4DH29;B4DR40	DNA-directed RNA polymerase;DNA-directed RNA polymerase II subunit RPB2	POLR2B	4.63692	7.97036	8.02407	7.96715	7.98557	7.96031	8.01799
	0.938109	9.20269	P62851	P62851	40S ribosomal protein S25	RPS25	4.62068	8.02759	8.14136	8.22665	8.26202	8.198	8.07693
	0.397207	5.81585	B4E3S0;Q53G58;B3KN06;A0A024RBI5;Q59EA2;Q9ULV4;Q9ULV4-2;Q9ULV4-3;B7Z9V0;B4DMH3;H0YHL7;F8VV53;F8W1H8;F8VUX3;F8VSA4;F8VRE9;F8VTT6;F8VVB7	B4E3S0;Q53G58;B3KN06;A0A024RBI5;Q59EA2;Q9ULV4;Q9ULV4-2;Q9ULV4-3;B7Z9V0;B4DMH3	Coronin;Coronin-1C	CORO1C	4.61866	7.3788	7.28652	7.22248	7.30895	7.33965	7.42457
	1.45429	10.4741	A0A024R694;P12814-2;P12814;P12814-3;P12814-4;H9KV75;B7Z565;Q86TX4;B4DFY0;B3KUX9;B7Z2W3;H7C5W8;G3V2W4;G3V2N5;H0YJ11;H0YJW3;B4DRP5;A1L0V1;Q5ZEZ4;P35609-2;P35609;B7Z2N5;G3V5M4;G3V2X9;B7Z4P6;Q59FD9;B7Z4K1;F6THM6;G3V2E8;B7Z4V1;B2R8Y4;B4DZQ2;A0A087WSZ2;Q08043;B3W6H4;B7Z4P8	A0A024R694;P12814-2;P12814;P12814-3;P12814-4;H9KV75;B7Z565;Q86TX4;B4DFY0	Alpha-actinin-1	ACTN1	4.61716	8.63968	8.62895	8.57447	8.59115	8.62092	8.6049
	0.0949422	14.4914	P67809;Q6PKI6;Q05D43;A0A087X1S2;H0Y449;Q7KZ24;A0JLU4;C9J5V9;Q2VIK8;B2RCC2;Q9Y2T7;Q15905;Q59HE1	P67809;Q6PKI6;Q05D43;A0A087X1S2;H0Y449;Q7KZ24	Nuclease-sensitive element-binding protein 1	YBX1	4.61693	9.82568	9.85874	9.86626	9.8317	9.83717	9.8308
	0.0261827	7.75865	Q8N3C0;Q8N3C0-4;E5RFZ0;Q8N3C0-3;J3KNJ4	Q8N3C0	Activating signal cointegrator 1 complex subunit 3	ASCC3	4.60487	7.82366	7.78721	7.79614	7.81146	7.87922	7.89978
	0.947284	6.32991	Q8NDT2;Q8NDT2-2;Q0VA89;Q13722	Q8NDT2;Q8NDT2-2	Putative RNA-binding protein 15B	RBM15B	4.59712	7.46228	7.54226	7.37464	7.401	7.41519	7.41101
	0.196786	9.08588	Q9NUQ3;Q9NUQ3-2;Q9BZA5	Q9NUQ3;Q9NUQ3-2	Gamma-taxilin	TXLNG	4.59099	8.24726	8.28226	8.28972	8.26387	8.35668	8.2409
	0.849702	8.97329	J3KNL6;O15027;F1T0I1;O15027-2;O15027-4;O15027-3;O15027-5;A4QN18;A0A0C4DH09;Q9BV84;A0PJ75;Q8N9G1;G1UI25	J3KNL6;O15027;F1T0I1;O15027-2;O15027-4;O15027-3;O15027-5;A4QN18	Protein transport protein Sec16A	SEC16A	4.59045	8.06269	8.10421	8.19967	8.13982	8.17362	8.09625
	1.50781	9.36825	Q53HJ4;B2R7C5;P25205;P25205-2;B4DUQ9;J3KQ69;Q8NHX6;B4DS46;Q7Z6P5	Q53HJ4;B2R7C5;P25205;P25205-2;B4DUQ9;J3KQ69;Q8NHX6;B4DS46	DNA helicase;DNA replication licensing factor MCM3	MCM3	4.5898	8.44147	8.40465	8.31896	8.30164	8.3041	8.28954
	1.62974	7.42644	P63208;E7ERH2;F8W8N3;E5RJR5;P63208-2;E5RGM3;E5RI56	P63208;E7ERH2;F8W8N3;E5RJR5;P63208-2;E5RGM3	S-phase kinase-associated protein 1	SKP1	4.58188	7.75547	7.77022	7.67632	7.64873	7.66878	7.7006
	0.826354	9.1587	Q13268;C9JZP6;Q13268-2;Q59F08;H0YJG9;H0YJP4	Q13268;C9JZP6;Q13268-2;Q59F08	Dehydrogenase/reductase SDR family member 2, mitochondrial	DHRS2	4.57748	8.24452	8.2408	8.19173	8.22253	8.31269	8.26418
	0.414951	8.10047	O15371-2;O15371-3;O15371;B4E1K8;B0QYA5;B0QYA4;B0QYA8;B0QYA6	O15371-2;O15371-3;O15371;B4E1K8	Eukaryotic translation initiation factor 3 subunit D	EIF3D	4.5759	7.81172	7.89334	7.90558	7.89102	7.83484	7.87416
	0.428719	8.32071	P51116;I3L1Z2	P51116	Fragile X mental retardation syndrome-related protein 2	FXR2	4.56815	7.82493	7.88396	7.87249	7.93146	7.85117	7.93246
	1.71382	9.87434	P62263;H0YB22;E5RH77	P62263;H0YB22;E5RH77	40S ribosomal protein S14	RPS14	4.56559	8.56508	8.55853	8.43691	8.46718	8.46132	8.57455
	0.27425	6.11055	Q9NV31	Q9NV31	U3 small nucleolar ribonucleoprotein protein IMP3	IMP3	4.56313	7.26673	7.19128	7.2334	7.30003	7.4131	7.33161
	0.420235	6.01888	P49411	P49411	Elongation factor Tu, mitochondrial	TUFM	4.56104	7.24618	7.21974	7.2403	7.27035	7.35955	7.42669
	0.406073	8.39213	P51571	P51571	Translocon-associated protein subunit delta	SSR4	4.55677	7.95501	7.97578	7.97108	7.99034	7.97528	7.95426
	0.271597	6.98688	Q6DKJ9;Q4G0D9;B4DEN9;A8K3R2;Q14137-2;Q14137;B2RDN4	Q6DKJ9;Q4G0D9;B4DEN9;A8K3R2;Q14137-2;Q14137;B2RDN4	Ribosome biogenesis protein BOP1	BOP1	4.55549	7.56035	7.55885	7.53466	7.56327	7.79291	7.76929
	1.51377	10.6281	Q8TDN6;A0JLQ5;B4E0B8;Q9NUW4	Q8TDN6;A0JLQ5	Ribosome biogenesis protein BRX1 homolog	BRIX1	4.55275	8.54265	8.52974	8.57192	8.57592	8.72248	8.63186
	0.138044	2.67224	A8MXP9;P43243;D6REM6;Q68D11;D6R991;Q5CZA7;B3KM87;B4DRS1;P43243-2;B4DF66;H0Y8T4;Q9H4N1;Q68E03;D6R8Z5;D6RCM3;D6REK4;D6RB45;A0A0K0K1G4;D6R9F3;D6RBS2;D6RBK5;D6RBI2;D6RE02;D6RIA2;D6RAM9;D6RAY2	A8MXP9;P43243;D6REM6;Q68D11;D6R991	Matrin-3	MATR3	4.55149	9.64857	9.63577	9.62363	9.64925	9.65929	9.65795
	1.55404	8.91413	Q9Y3A4;A0A024R4U1;Q9NSQ0	Q9Y3A4	Ribosomal RNA-processing protein 7 homolog A	RRP7A	4.54987	8.25164	8.22668	8.15818	8.14032	8.25404	8.30447
	1.35798	6.89485	Q9BY89	Q9BY89	Uncharacterized protein KIAA1671	KIAA1671	4.54561	7.51745	7.54935	7.63388	7.61186	7.50409	7.44643
	0.771423	6.6379	P50402;Q5HY57;F8WEQ1	P50402;Q5HY57	Emerin	EMD	4.54391	7.47783	7.50337	7.4216	7.46082	7.6614	7.62584
	0.988116	8.49096	F8VVM2;Q8NCF7;Q53HC3;B2RE88;A0A024RBE8;A0A024RBH9;Q00325-2;Q00325;F8VZL5;F8VWR4;F8VWQ0	F8VVM2;Q8NCF7;Q53HC3;B2RE88;A0A024RBE8;A0A024RBH9;Q00325-2;Q00325	Phosphate carrier protein, mitochondrial	SLC25A3	4.53264	8.08511	8.06748	7.99281	8.03318	7.8471	7.88558
	0.376458	9.27479	A0A024R2T6;Q7L2E3;H7BXY3;Q7L2E3-3;Q7L2E3-2;Q6W6M7;F6R0H4	A0A024R2T6;Q7L2E3;H7BXY3;Q7L2E3-3;Q7L2E3-2	Putative ATP-dependent RNA helicase DHX30	DHX30	4.53016	8.34827	8.30888	8.31439	8.30086	8.42581	8.41123
	0.281438	6.61901	Q9Y4W2-2;Q9Y4W2;Q9Y4W2-3;B7Z381;Q9Y4W2-4;B3KNR6;B3KUJ7;Q6ZNR3	Q9Y4W2-2;Q9Y4W2;Q9Y4W2-3	Ribosomal biogenesis protein LAS1L	LAS1L	4.52847	7.39449	7.50497	7.40839	7.40627	7.57353	7.62995
	0.393378	10.4029	B2RBR9;Q14974;Q14974-2;B7Z5M1;J3KTM9;B7Z752;J3QR48;J3QKQ5;J3QRG4	B2RBR9;Q14974;Q14974-2;B7Z5M1;J3KTM9;B7Z752	Importin subunit beta-1	KPNB1	4.52768	8.6102	8.67999	8.58151	8.62333	8.55235	8.51491
	0.0358551	7.12098	A0A024R3W7;P24534;F2Z2G2;C9JZW3;F8WF65;A4D1M6	A0A024R3W7;P24534;F2Z2G2;C9JZW3	Elongation factor 1-beta	EEF1B2	4.51933	7.76502	7.63486	7.73125	7.68419	7.72248	7.75171
	1.16851	7.30985	F5H1F7;P29375-2;P29375;B4DVM9;E7EV89;B4DVX3;F5H322;F5GZR8;C9JGA3;B4E1Y0;E9PFH2;Q9BY66-2;Q9BY66;Q9BY66-3	F5H1F7;P29375-2;P29375;B4DVM9	Lysine-specific demethylase 5A	KDM5A	4.51154	7.80571	7.73353	7.64311	7.62637	7.77316	7.73585
	0.143731	5.36543	P09496-2;P09496-4;P09496-3;P09496;F8WF69;P09496-5;C9J8P9	P09496-2;P09496-4;P09496-3;P09496;F8WF69;P09496-5	Clathrin light chain A	CLTA	4.51025	9.22572	9.24861	9.23581	9.22855	9.11945	9.08293
	0.145944	10.8717	O00159-3;F5H6E2;B7Z3E5;O00159-2;O00159;B7Z9C0;I3L204;I3L4D4;I3L501;I3L3Y6;I3L168;I3L3F5	O00159-3;F5H6E2;B7Z3E5;O00159-2;O00159;B7Z9C0	Unconventional myosin-Ic	MYO1C	4.50907	8.68953	8.69237	8.67865	8.72121	8.663	8.60855
	0.966992	12.3441	O95782-2;O95782;Q8N9K4;B4DXJ6;M0R2D9;E9PPZ3;E9PS94;E9PQP4;E9PPY8;A0A0G2JS17;A0A0G2JQT9;H0YDE9;H0YEG0	O95782-2;O95782;Q8N9K4	AP-2 complex subunit alpha-1	AP2A1	4.50555	9.25686	9.27413	9.22326	9.18147	9.15284	9.15719
	0.620805	8.77395	M0R0N4;M0QYZ2;P53680;X6R390;P53680-2;M0QZ21;M0R1S0	M0R0N4;M0QYZ2;P53680;X6R390;P53680-2;M0QZ21	AP-2 complex subunit sigma	AP2S1	4.50255	8.11932	8.23739	8.09871	7.97656	8.10113	8.08357
	0.281977	6.2453	P41212;H2BNB9;H0YG25;Q1XE77	P41212;H2BNB9	Transcription factor ETV6	ETV6	4.50101	7.45788	7.33248	7.36421	7.32519	7.42635	7.42113
	0.289907	4.48256	Q6NUR1;Q9BPX3	Q6NUR1;Q9BPX3	Condensin complex subunit 3	NCAPG	4.49876	6.81143	6.7998	6.74762	6.81201	6.91078	6.85367
	0.581773	10.5184	E7EW69;A8K7M3;B5ME97;Q9P0V9-3;Q9P0V9;Q9P0V9-2;E7EX04;B7Z371;Q59H84;Q9H9P7;B7Z277;Q9Y3S8;Q9NSH2;F5H1F2;C9JEQ7;F5GYV2;F5H1W3;F8WC85;C9JEW2;C9JNR7	E7EW69;A8K7M3;B5ME97;Q9P0V9-3;Q9P0V9;Q9P0V9-2;E7EX04;B7Z371;Q59H84;Q9H9P7;B7Z277	Septin-10	44449	4.49827	8.61566	8.61871	8.60916	8.58026	8.51846	8.48532
	0.395045	10.2525	Q10570;D3DWL9;B4DEF4;A0A087X101;Q9C0J6;E9PIM1	Q10570;D3DWL9	Cleavage and polyadenylation specificity factor subunit 1	CPSF1	4.49774	8.56354	8.65751	8.53005	8.57927	8.66945	8.72217
	0.74011	10.7235	O43143;B4E0S6	O43143;B4E0S6	Pre-mRNA-splicing factor ATP-dependent RNA helicase DHX15	DHX15	4.49724	8.73695	8.72993	8.72042	8.69672	8.86725	8.813
	0.869191	10.365	Q15366-3;Q15366-2;Q15366-6;Q15366;F8VZX2;Q15366-4;Q15366-5;H3BRU6;B4DRD7;B4DLC0;Q15366-7;Q15366-8;F8W0G4;F8VXH9;F8W1G6;H3BND9;H3BSS4;F8VRH0	Q15366-3;Q15366-2;Q15366-6;Q15366;F8VZX2;Q15366-4;Q15366-5;H3BRU6;B4DRD7;B4DLC0;Q15366-7;Q15366-8;F8W0G4;F8VXH9	Poly(rC)-binding protein 2	PCBP2	4.49145	8.78702	8.81403	8.75709	8.70849	8.76816	8.75654
	0.474021	8.91544	Q9BWJ5	Q9BWJ5	Splicing factor 3B subunit 5	SF3B5	4.49079	8.17479	8.3126	8.14482	8.16711	8.36685	8.3282
	0.442568	10.3212	Q8N1F7;A8K897;H3BVG0;Q8N1F7-2;H3BM93;H3BRI8;H3BMX0;H3BNN5;H3BV11;H3BP95;H3BPA9;H3BV15;H3BVE2;H3BRD9;H3BNG7	Q8N1F7;A8K897;H3BVG0;Q8N1F7-2	Nuclear pore complex protein Nup93	NUP93	4.48818	8.59895	8.57057	8.57537	8.54692	8.54596	8.48468
	0.244842	6.39487	A0A024RDW8;P08572;B4DH43	A0A024RDW8;P08572;B4DH43	Collagen alpha-2(IV) chain;Canstatin	COL4A2	4.48737	7.31704	7.43856	7.48918	7.37776	7.23679	7.29497
	0.666073	9.65302	Q9BW27;Q9BW27-3;J3KT10;B4DYG7;B7Z3C2;J3QL54;Q9BW27-2;J3KRC0;J3QLD4;J3KSH3;J3QLH0;J3QLV0;F5H0W7;B3KW81;J3QS63;J3KTC7;J3QL91	Q9BW27;Q9BW27-3;J3KT10;B4DYG7;B7Z3C2;J3QL54;Q9BW27-2	Nuclear pore complex protein Nup85	NUP85	4.47372	8.4804	8.42513	8.37035	8.41174	8.36672	8.43481
	0.487406	8.73595	Q14694;Q14694-3;Q14694-2;Q6P2I0;J3KT19;H3BQP1;H3BNA1;B4DDR4;H3BNL0;Q68D90;H3BNS8;H3BQC6;H3BVF1	Q14694;Q14694-3;Q14694-2	Ubiquitin carboxyl-terminal hydrolase 10	USP10	4.4707	8.11089	8.15158	8.11284	8.08814	8.00393	8.01523
	0.758771	10.961	A0A024R071;O75694;E9PF10;B4DLT2;O75694-2;B3KMK3;D6RA13	A0A024R071;O75694;E9PF10;B4DLT2;O75694-2	Nuclear pore complex protein Nup155	NUP155	4.47028	8.83492	8.83682	8.80483	8.74688	8.72396	8.73647
	0.015984	8.19326	E9KL44;P40939;B4DRH6;B4DDZ5;H0YFD6;P40939-2	E9KL44;P40939;B4DRH6;B4DDZ5	Trifunctional enzyme subunit alpha, mitochondrial;Long-chain enoyl-CoA hydratase;Long chain 3-hydroxyacyl-CoA dehydrogenase	HADHA	4.4616	8.00359	8.0293	7.99177	8.04411	8.10541	8.13386
	0.256867	9.38518	Q53YD7;P26641;P26641-2;B4DUP0;B4DUK7;B4DSR4;Q2F838	Q53YD7;P26641;P26641-2;B4DUP0	Elongation factor 1-gamma	EEF1G	4.46047	8.30036	8.27623	8.28298	8.33242	8.32734	8.39988
	0.362592	9.41903	K7EJT5;K7EP65;K7EKS7;K7ELC4;K7EMH1;K7ERI7;Q7Z4W8;P35268	K7EJT5;K7EP65;K7EKS7;K7ELC4;K7EMH1;K7ERI7;Q7Z4W8;P35268	60S ribosomal protein L22	RPL22	4.45712	8.22013	8.30073	8.31515	8.28823	8.3069	8.27697
	0.779068	10.1414	P62269;A0A0G2JQH2;Q5GGW2;J3JS69	P62269	40S ribosomal protein S18	RPS18	4.45222	8.47385	8.47239	8.49346	8.52924	8.49705	8.44132
	0.928165	10.7391	B5BUB1;Q9Y265;Q9Y265-2;E7ETR0;B3KRS7;H7C4G5;H7C4I3;J3QLR1	B5BUB1;Q9Y265;Q9Y265-2;E7ETR0;B3KRS7;H7C4G5	RuvB-like 1	RUVBL1	4.44992	8.75935	8.78439	8.73869	8.7165	8.66916	8.68518
	0.247315	9.04477	J3QRS9;Q59G94;X6R4W8;O43670-2;O43670;O43670-4;J3KS31;B4DQT7;O43670-3;J3QS27;J3KTL1;J3KRB6;J3KRW6;H0Y3M2	J3QRS9;Q59G94;X6R4W8;O43670-2;O43670;O43670-4;J3KS31;B4DQT7;O43670-3	BUB3-interacting and GLEBS motif-containing protein ZNF207	ZNF207	4.44991	8.12169	8.19465	8.16634	8.20691	8.21107	8.21505
	0.0466255	7.97112	E9KL35;P63244;D6RAU2;E9PD14;B4E0C3;D6RFX4;D6RFZ9;H0YAF8;B4DVD2;D6RHH4;D6R9Z1;D6RAC2;J3KPE3;H0Y8W2;D6R9L0;D6REE5;D6RGK8;H0Y9P0;D6RF23;D6R909;D6RBD0;B4DWC6;H0YAM7	E9KL35;P63244;D6RAU2;E9PD14;B4E0C3;D6RFX4;D6RFZ9;H0YAF8;B4DVD2;D6RHH4;D6R9Z1;D6RAC2;J3KPE3;H0Y8W2;D6R9L0;D6REE5	Guanine nucleotide-binding protein subunit beta-2-like 1;Guanine nucleotide-binding protein subunit beta-2-like 1, N-terminally processed	GNB2L1	4.44797	7.95043	7.80487	7.86415	7.91339	7.89817	8.03615
	0.0523747	6.50304	Q5CAQ5;V9HWP2;P14625;Q59FC6;Q96GW1;F8W026;B4DQX3;B4DHT9;B4DU71;H0YIV0;Q58FF3	Q5CAQ5;V9HWP2;P14625;Q59FC6;Q96GW1	Endoplasmin	TRA1	4.44793	7.48473	7.64445	7.59801	7.50094	7.40736	7.49661
	1.56399	8.7647	A0A024R4E5;Q00341;B2R5V9;Q00341-2;H0Y394;Q6ZS03;Q96CF6;B4DKR8;Q2HJC8;Q6ZN49;H7C2D1;C9JZI8;C9J5E5;C9JIZ1;H7C0A4;C9JT62;C9JHS7;C9JK79;C9JHZ8;C9JES8;Q5HYC5;H7BZC3;C9JMQ6;C9JQ82;C9JBS3;C9JEJ8;C9JHN6;C9JHS9;C9J739;H7C3D0	A0A024R4E5;Q00341;B2R5V9;Q00341-2;H0Y394;Q6ZS03;Q96CF6;B4DKR8	Vigilin	HDLBP	4.44309	8.17179	8.17785	8.06733	8.09785	8.15204	8.12248
	1.53766	12.0083	B3KTM6;A2RUM7;P46777;Q5T7N0	B3KTM6;A2RUM7;P46777	60S ribosomal protein L5	RPL5	4.44165	8.97786	8.99115	9.08012	9.11767	9.17421	9.01284
	0.155197	7.52595	O14617-4;O14617-2;O14617;O14617-5;Q6PK82;O14617-3	O14617-4;O14617-2;O14617;O14617-5;Q6PK82;O14617-3	AP-3 complex subunit delta-1	AP3D1	4.44123	7.65404	7.70123	7.67069	7.71274	7.76913	7.73522
	0.349299	10.132	F8W7C6;A0A087WV22;X1WI28;X5D2T3;P27635;H7C123;H7C2C5;X5D7P1;Q96L21;H7C2U2;B8A6G2;X5D2W5;A6QRI9	F8W7C6;A0A087WV22;X1WI28;X5D2T3;P27635;H7C123;H7C2C5;X5D7P1;Q96L21	60S ribosomal protein L10;60S ribosomal protein L10-like	RPL10	4.43821	8.49305	8.60437	8.58023	8.6325	8.64455	8.67963
	1.54388	8.12691	Q9GZR2;B4DJ95;A0A0C4DG22;B4E331;A0A0C4DG31;Q9GZR2-2	Q9GZR2;B4DJ95	RNA exonuclease 4	REXO4	4.43416	7.73731	7.70395	7.8194	7.835	7.71453	7.77986
	0.259786	8.07468	E7EU96;Q5U5J2;P68400;Q2I0Y7;B5BUH5;B2R6D7;Q8NEV1;P68400-2;V9GYA2;V9GY80;A0A087WY74	E7EU96;Q5U5J2;P68400;Q2I0Y7;B5BUH5;B2R6D7;Q8NEV1	Casein kinase II subunit alpha;Casein kinase II subunit alpha 3	CSNK2A1	4.42918	7.74233	7.8694	7.87439	7.83269	8.10271	8.16923
	1.70312	5.38842	Q68E01-2;Q68E01;Q68E01-3;A0A096LNW8;Q68E01-4	Q68E01-2;Q68E01;Q68E01-3;A0A096LNW8	Integrator complex subunit 3	INTS3	4.42879	7.19479	7.1702	7.07229	7.0881	7.2409	7.27342
	1.02522	7.81002	O96019;Q53FS0;Q6FI97;O96019-2;H7C5S0;D3DNS0;C9JQT2;O94805	O96019;Q53FS0;Q6FI97;O96019-2;H7C5S0	Actin-like protein 6A	ACTL6A	4.42599	7.91318	7.93529	7.77141	7.84499	7.90655	8.0083
	1.19665	9.7212	D6RAT0;Q6NXR8;P61247;D6RG13;A8K4W0;D6RB09;D6RED7;D6RAS7;D6R9B6;B7Z3M5;H0Y8L7;E9PFI5;H0Y9Y4;D6RGE0;D6RI02	D6RAT0;Q6NXR8;P61247;D6RG13;A8K4W0;D6RB09;D6RED7;D6RAS7;D6R9B6;B7Z3M5;H0Y8L7;E9PFI5;H0Y9Y4	40S ribosomal protein S3a	RPS3A	4.423	8.36408	8.3534	8.42099	8.39669	8.43241	8.3726
	0.523005	10.883	P28288;B4DL07;B4DZ22;P28288-2;P28288-3	P28288;B4DL07;B4DZ22;P28288-2	ATP-binding cassette sub-family D member 3	ABCD3	4.42101	8.71345	8.72486	8.75739	8.72653	8.70949	8.70948
	0.106174	8.01533	P31689-2;P31689;B7Z5C0;Q9NXZ8	P31689-2;P31689	DnaJ homolog subfamily A member 1	DNAJA1	4.41643	7.94096	7.7678	7.86334	7.9011	7.78543	7.62544
	0.97293	8.80273	A0A0A0MTB8;Q8NI36	A0A0A0MTB8;Q8NI36	WD repeat-containing protein 36	WDR36	4.41407	8.02015	8.02816	8.12015	8.0703	8.14507	8.17742
	1.86737	6.18124	Q02930-3;Q02930-2;Q02930;H9KVC5;Q59G47;Q02930-4	Q02930-3;Q02930-2;Q02930	Cyclic AMP-responsive element-binding protein 5	CREB5	4.41244	7.43141	7.41903	7.33218	7.31118	7.32064	7.29008
	0.0883696	7.6772	B2R791;O43395;B4DLS8;Q53GV6;B4DM28;O43395-3	B2R791;O43395;B4DLS8;Q53GV6;B4DM28	U4/U6 small nuclear ribonucleoprotein Prp3	PRPF3	4.40527	7.83377	7.6673	7.73632	7.72045	7.78071	7.781
	1.58729	10.1785	Q9UKJ3;Q9UKJ3-2;K7EKU0	Q9UKJ3;Q9UKJ3-2	G patch domain-containing protein 8	GPATCH8	4.39438	8.39712	8.43022	8.51751	8.53324	8.52989	8.56779
	0.824718	10.3494	Q1KMD3;H3BQZ7	Q1KMD3;H3BQZ7	Heterogeneous nuclear ribonucleoprotein U-like protein 2	HNRNPUL2	4.3899	8.61847	8.65565	8.59749	8.5675	8.6875	8.65246
	1.05571	7.62161	Q5SWX3;A8K6N9;A0A0A0MS52;A0A0A0MT11;Q13555-10;Q13555-3;Q13555-5;Q13555-4;Q13555-7;Q13555-9;Q13555-2;Q13555-8;Q13555;Q13555-6;Q8WU40;B3KY86;H0Y6G2;Q13280;Q59FI6;B4DVQ3	Q5SWX3;A8K6N9;A0A0A0MS52;A0A0A0MT11;Q13555-10;Q13555-3;Q13555-5;Q13555-4;Q13555-7;Q13555-9;Q13555-2;Q13555-8;Q13555;Q13555-6;Q8WU40;B3KY86;H0Y6G2	Calcium/calmodulin-dependent protein kinase type II subunit gamma	CAMK2G	4.3896	7.67885	7.63206	7.75178	7.72645	7.61975	7.57864
	1.38759	10.3587	P52948-5;P52948;P52948-6;P52948-2;H7C3P6;A0A024RCC4;B4DWF8;A8KA17;P52948-4;P52948-3;H0YDF4;Q86TI1;H0YCT1;H0YEN4	P52948-5;P52948;P52948-6;P52948-2;H7C3P6	Nuclear pore complex protein Nup98-Nup96;Nuclear pore complex protein Nup98;Nuclear pore complex protein Nup96	NUP98	4.38661	8.67862	8.69029	8.62676	8.5993	8.63284	8.57465
	0.982156	11.3456	B3KS36;P39023;Q8TBW1;Q96QL0;Q49AJ9;H7C3M2;Q9BT63;H7C422;Q9NY85;G5E9G0;B5MCW2;B4DN06;F8WCR1	B3KS36;P39023;Q8TBW1;Q96QL0;Q49AJ9;H7C3M2;Q9BT63;H7C422;Q9NY85;G5E9G0;B5MCW2	60S ribosomal protein L3	RPL3	4.38582	8.82527	8.78914	8.91741	8.86906	8.87543	8.86218
	0.0470328	9.25139	Q9BSC4-4;Q9BSC4;B4DS83;Q9BSC4-2;H7C1Z3;Q9BSC4-3	Q9BSC4-4;Q9BSC4;B4DS83;Q9BSC4-2	Nucleolar protein 10	NOL10	4.38376	8.249	8.32154	8.25645	8.30162	8.47137	8.44823
	1.36088	9.06708	Q6IB58;Q5ST80;Q53HQ0;O75955;O75955-2;A2VCL5;A2AB09;A2AB13;A2AB11;A0A0G2JJQ6;A2AB12;A2AB10	Q6IB58;Q5ST80;Q53HQ0;O75955;O75955-2;A2VCL5	Flotillin-1	FLOT1	4.38052	8.08739	8.12411	8.22285	8.19692	8.0515	8.06378
	0.444861	6.31286	P42566;Q7Z5V0;B1AUU8;B7Z240;P42566-2;B3KR37	P42566;Q7Z5V0;B1AUU8;B7Z240;P42566-2	Epidermal growth factor receptor substrate 15	EPS15	4.3794	7.40288	7.34686	7.3549	7.31025	7.18056	7.21756
	0.76778	6.64103	Q5SRT3;Q53FB0;O00299	Q5SRT3;Q53FB0;O00299	Chloride intracellular channel protein;Chloride intracellular channel protein 1	CLIC1	4.37898	7.38184	7.38924	7.40111	7.4275	7.1702	7.18058
	0.996089	8.66339	Q6NX51;Q96A65;B7Z321;B7Z502;B7Z689;B3KTF7;Q8TAR2;Q96A65-2;B7Z4J9;Q6PJ82	Q6NX51;Q96A65;B7Z321;B7Z502;B7Z689;B3KTF7	Exocyst complex component 4	EXOC4	4.37801	8.0122	7.96053	8.08232	8.05725	7.95418	7.99803
	0.238057	9.1186	B7Z6D5;Q96GQ7;B3GQE6;A0A087X059;Q53G15;Q3MI07;A0A087WYH5	B7Z6D5;Q96GQ7;B3GQE6	Probable ATP-dependent RNA helicase DDX27	DDX27	4.37791	8.22724	8.23661	8.19948	8.23817	8.32756	8.30651
	0.518435	9.03925	P20674;H3BNX8;H3BRM5;H3BV69;H3BRI0;Q71UP1	P20674;H3BNX8;H3BRM5;H3BV69	Cytochrome c oxidase subunit 5A, mitochondrial	COX5A	4.377	8.02477	8.15217	8.16415	8.19201	8.22894	8.22417
	1.02838	10.8145	Q9H6R4-4;Q9H6R4;A0A0A0MRW6;Q9H6R4-2;B4DF80;Q9H6R4-3;B3KPN5;A0A0C4DFX0	Q9H6R4-4;Q9H6R4;A0A0A0MRW6;Q9H6R4-2;B4DF80;Q9H6R4-3	Nucleolar protein 6	NOL6	4.37191	8.81477	8.79913	8.70355	8.75301	8.89697	8.88461
	0.907932	10.6983	A0A024R4M0;P46781;A5D904;B5MCT8;C9JM19;B7Z732;F2Z3C0;A8MXK4	A0A024R4M0;P46781;A5D904;B5MCT8;C9JM19;B7Z732	40S ribosomal protein S9	RPS9	4.36149	8.64602	8.58333	8.69339	8.74513	8.68127	8.63939
	1.25645	6.19579	Q05DU1;A0A024R9Y6;Q9NVN8	Q05DU1;A0A024R9Y6;Q9NVN8	Guanine nucleotide-binding protein-like 3-like protein	GNL3L	4.36026	7.62117	7.59887	7.54701	7.56251	7.67864	7.70574
	0.180435	6.78374	Q9P0J0;Q9P0J0-2;B4DEZ3;K7EJE1;E7ENQ6;B4DQP1;U3KQP3;K7EP87	Q9P0J0;Q9P0J0-2;B4DEZ3;K7EJE1;E7ENQ6;B4DQP1	NADH dehydrogenase [ubiquinone] 1 alpha subcomplex subunit 13	NDUFA13	4.35805	7.54611	7.61083	7.60483	7.48041	7.58788	7.55968
	0.549467	8.06936	F1T0L5;Q8N8A6	F1T0L5;Q8N8A6	ATP-dependent RNA helicase DDX51	DDX51	4.35766	7.78347	7.86143	7.868	7.89949	7.75417	7.68589
	0.850684	9.31618	B3KY12;Q12874;Q53HM6;A8K7V1;B4DW90;A8K566	B3KY12;Q12874;Q53HM6;A8K7V1;B4DW90;A8K566	Splicing factor 3A subunit 3	SF3A3	4.35722	8.3311	8.30419	8.28008	8.2393	8.38185	8.39491
	0.203975	5.10064	B2R8G6;A0A024R7P2;B7Z6M0;Q14318;Q14318-2;M0R2K9;U3KQI1;M0R1Q0;M0R1S6;U3KQ64;M0R2Q6;A0A0A0MTJ1;Q14318-3	B2R8G6;A0A024R7P2;B7Z6M0;Q14318;Q14318-2;M0R2K9	Peptidyl-prolyl cis-trans isomerase FKBP8;Peptidyl-prolyl cis-trans isomerase	FKBP8	4.35343	7.1564	7.01649	6.95289	7.10278	7.12662	7.12824
	0.634025	8.38863	Q53F02;Q9UKF6;G5E9W3;Q05BZ5;B4DQR2;A4UCU1	Q53F02;Q9UKF6;G5E9W3;Q05BZ5;B4DQR2	Cleavage and polyadenylation specificity factor subunit 3	CPSF3	4.34906	8.04696	8.09391	7.9795	8.03639	8.06284	8.09492
	1.10559	5.83324	Q9NVU3;B2RCJ6;Q9BZH6;Q659C9;S4R3Z0;Q9NWV7;B4DX09	Q9NVU3;B2RCJ6;Q9BZH6;Q659C9	WD repeat-containing protein 11	WDR11	4.3393	7.33885	7.25496	7.13133	7.16227	7.30142	7.30555
	0.15438	9.04999	Q15397;B2RDG4	Q15397;B2RDG4	Pumilio domain-containing protein KIAA0020	KIAA0020	4.33091	8.16423	8.13316	8.18207	8.1389	8.12084	8.2415
	0.482078	7.61769	B4DSG6;P32780-2;P32780;B2R7G4;E9PI26;E9PM51;F5H0Y9	B4DSG6;P32780-2;P32780;B2R7G4	General transcription factor IIH subunit 1	GTF2H1	4.33068	7.83052	7.84034	7.81986	7.70981	7.79064	7.78848
	0.92984	8.3805	B3KT93;A0A024R9C1;P11940;E7ERJ7;B4DQX0;P11940-2;A0A087WTT1;E7EQV3;B4DZW4;A0A024R9E2;H0YAR2;Q2VIP3;Q5VX58;Q3ZCS4;Q9H361;E5RH24;E5RJB9;E5RHG7;H0YB86;H0YAS6;H0YBN4;H0YB75;E5RGC4;E5RFD8;E5RGH3;H0YAP2;H0YAS7;Q4VXU2-2;Q4VXU2;E5RJM8;H0YER0;B1ANR1;H0YAW6;H0Y6X6;A8K8J2;B4DM75;Q5JQF8;Q96DU9-2;Q96DU9	B3KT93;A0A024R9C1;P11940;E7ERJ7;B4DQX0;P11940-2;A0A087WTT1;E7EQV3;B4DZW4;A0A024R9E2	Polyadenylate-binding protein;Polyadenylate-binding protein 1	PABPC1	4.32825	8.11237	8.05515	7.94763	8.00497	8.1038	8.13306
	0.237906	5.95805	B4E3T6;Q12929;H0YFG1;F5H0R8;Q12929-2	B4E3T6;Q12929	Epidermal growth factor receptor kinase substrate 8	EPS8	4.32823	7.16542	7.26055	7.23009	7.26186	7.26489	7.33828
	0.504909	9.81606	Q14684;Q14684-2;Q6PJM8	Q14684;Q14684-2	Ribosomal RNA processing protein 1 homolog B	RRP1B	4.32456	8.40965	8.45559	8.40494	8.39815	8.54673	8.48134
	0.10448	7.01555	Q6P1N0;Q6P1N0-2;Q9NX28;K7EMP1;Q24K25;K7EJY5;Q9H8P7	Q6P1N0;Q6P1N0-2;Q9NX28	Coiled-coil and C2 domain-containing protein 1A	CC2D1A	4.32401	7.60014	7.52791	7.57725	7.52281	7.50599	7.60671
	0.159036	8.96805	E9PR44;V9HW27;P02511;E9PJL7;E9PRA8;B4DIA6;C3VMY8;E9PS12;A0A024R3B9;E9PRS4;E9PNH7;H0YCW8	E9PR44;V9HW27;P02511;E9PJL7;E9PRA8;B4DIA6;C3VMY8;E9PS12;A0A024R3B9	Alpha-crystallin B chain	CRYAB	4.32377	8.14186	8.22134	8.18358	8.13783	8.05649	8.03523
	0.610778	8.25971	Q8IY33;Q8IY33-5;Q8IY33-4;Q8IY33-2;Q8IY33-3	Q8IY33;Q8IY33-5;Q8IY33-4;Q8IY33-2	MICAL-like protein 2	MICALL2	4.32294	7.97657	8.01364	7.97065	7.952	7.98649	7.96405
	0.128612	7.89499	Q9Y5B6;Q9Y5B6-2;Q9Y5B6-4;Q8N6E6;B3KSC0;Q9Y5B6-3;B3KY25;Q8N2J1;Q5XGA1;Q9NZD7	Q9Y5B6;Q9Y5B6-2;Q9Y5B6-4	PAX3- and PAX7-binding protein 1	PAXBP1	4.31781	7.93015	7.86754	7.87102	7.90069	7.91638	7.85933
	0.315571	7.07122	Q0VAB1;A0A024R0M6;Q3ZCQ8;Q3ZCQ8-2;M0R0C3;M0R2F8;M0R003;Q3ZCQ8-3;M0QXC3;M0R2Z3;M0R303;M0R2D2;M0R047;M0R1Y4	Q0VAB1;A0A024R0M6;Q3ZCQ8;Q3ZCQ8-2;M0R0C3;M0R2F8;M0R003;Q3ZCQ8-3	Mitochondrial import inner membrane translocase subunit TIM50	TIMM50	4.312	7.83266	7.63901	7.63618	7.66809	7.61125	7.64749
	0.743628	11.2468	B3KMR5;Q5JTH9-3;Q5JTH9;Q5JTH9-2;B3KY97;A0A087X1U8;B3KPQ2;H7C1M8;A0A087X0G0;A0A087WYW2	B3KMR5;Q5JTH9-3;Q5JTH9;Q5JTH9-2;B3KY97	RRP12-like protein	RRP12	4.31177	8.77784	8.78089	8.88007	8.81348	8.80739	8.8151
	0.0525664	8.25362	Q9UQB8-2;Q9UQB8;Q9UQB8-3;Q9UQB8-5;Q9UQB8-4;Q9UQB8-6;I3L4C2;B4DMV0;B4DQ43;B3KPV9;I3L526;I3L125;I3L327;I3L1C8;I3L2M4;I3L2J6;I3L113;I3L0M4;I3L3J7;I3L3C6;B4DWA1;I3L3C5;I3L4A3;I3L0Y9	Q9UQB8-2;Q9UQB8;Q9UQB8-3;Q9UQB8-5;Q9UQB8-4;Q9UQB8-6;I3L4C2;B4DMV0;B4DQ43;B3KPV9	Brain-specific angiogenesis inhibitor 1-associated protein 2	BAIAP2	4.30862	8.00286	7.89524	7.96084	7.91849	7.9315	7.92227
	0.159745	10.1562	Q9NY61;A0A087WWS8;A0A087WTH8;A0A087WW41	Q9NY61	Protein AATF	AATF	4.30668	8.41447	8.51372	8.46959	8.50715	8.61645	8.66714
	1.38273	6.95352	Q6I9V5;P12236;Q59EI9	Q6I9V5;P12236;Q59EI9	ADP/ATP translocase 3;ADP/ATP translocase 3, N-terminally processed	SLC25A6	4.30454	7.69426	7.64412	7.54882	7.55077	7.48558	7.49777
	0.113033	8.24781	A8K8U1;Q86VP6;Q86VP6-2;A0A0C4DGH5;H0YH27;B3KMG3;Q86VP6-3	A8K8U1;Q86VP6;Q86VP6-2;A0A0C4DGH5	Cullin-associated NEDD8-dissociated protein 1	CAND1	4.30351	7.57469	7.5761	7.52941	7.59841	7.4715	7.34649
	1.00658	10.5852	Q92621;B4DE72;Q6P486;Q4VBX7;Q6DKH1;B4DM61;U3KPX2;U3KQ97	Q92621	Nuclear pore complex protein Nup205	NUP205	4.299	8.74012	8.71261	8.6773	8.64081	8.66052	8.68988
	0.234399	6.67036	Q59GW5;D3DTY9;Q14258	Q59GW5;D3DTY9;Q14258	E3 ubiquitin/ISG15 ligase TRIM25	TRIM25	4.29713	7.63371	7.51731	7.52221	7.551	7.65262	7.4942
	0.324557	8.9782	Q86W42-3;Q86W42;Q86W42-2	Q86W42-3;Q86W42;Q86W42-2	THO complex subunit 6 homolog	THOC6	4.2963	8.12895	8.03599	8.05239	8.02853	8.06703	8.00992
	1.16329	9.82873	Q96DV6;A2A3R6;P62753;A2A3R7;A2A3R5;Q9BZU1	Q96DV6;A2A3R6;P62753;A2A3R7;A2A3R5	40S ribosomal protein S6	RPS6	4.29572	8.33856	8.2852	8.44534	8.40997	8.3848	8.40741
	2.10865	10.8443	P21796;B3KTS5;C9JI87;B4DEI3	P21796;B3KTS5;C9JI87	Voltage-dependent anion-selective channel protein 1	VDAC1	4.29347	8.62147	8.60208	8.72778	8.7224	8.82631	8.85678
	0.906976	6.38706	B5BTZ8;P08579;Q86YK2	B5BTZ8;P08579;Q86YK2	U2 small nuclear ribonucleoprotein B	SNRPB2	4.29311	7.18478	7.32954	7.43094	7.46642	7.21085	7.46471
	0.86227	7.75517	P17535;U3KPR5	P17535	Transcription factor jun-D	JUND	4.28654	7.81054	7.84938	7.78195	7.73991	7.74688	7.73121
	0.236146	9.63602	A4D177;Q13185;C9JMM0;B8ZZ43;S4R2Y4	A4D177;Q13185	Chromobox protein homolog 3	CBX3	4.28633	8.45882	8.35317	8.33652	8.39618	8.33484	8.44458
	0.158712	9.56035	Q96ST3;H3BP90;B3KQE3;H3BNZ3;H3BMA2;H3BT34;H3BQ76;H3BQ88;H3BNA0;H3BQL7	Q96ST3	Paired amphipathic helix protein Sin3a	SIN3A	4.28321	8.33043	8.33157	8.28738	8.34735	8.21932	8.29936
	1.34698	9.30136	Q16630-2;F8WJN3;Q16630-3;Q16630;B4DSU9;F8W084	Q16630-2;F8WJN3;Q16630-3;Q16630;B4DSU9	Cleavage and polyadenylation specificity factor subunit 6	CPSF6	4.27997	8.00527	8.03687	8.19201	8.13742	8.33712	8.42344
	0.785828	11.0545	O15042-2;O15042;E7ET15;O15042-3;E7EW00;H0Y8D9;H7C4V2;B4DK81;C9JDJ7;C9J5L1;U3KPT1	O15042-2;O15042;E7ET15;O15042-3	U2 snRNP-associated SURP motif-containing protein	U2SURP	4.27898	8.89122	8.86492	8.77924	8.83802	8.95663	8.947
	0.422688	8.49272	Q5T0F3;Q13823;B4DPI9;H0YG10	Q5T0F3;Q13823	Nucleolar GTP-binding protein 2	GNL2	4.27712	7.99228	8.00039	8.0304	7.99887	8.05526	7.97301
	0.228565	9.71388	Q8N5F7;Q5M9Q1;Q05D22;A0PJ73	Q8N5F7	NF-kappa-B-activating protein	NKAP	4.27499	8.40069	8.35054	8.37497	8.4183	8.35294	8.37184
	0.860657	12.2077	P62750;H7BY10;K7ERT8;A8MUS3;K7EJV9;K7EMA7;Q53RC5;B9EJE3;O95014	P62750;H7BY10;K7ERT8;A8MUS3;K7EJV9;K7EMA7	60S ribosomal protein L23a	RPL23A	4.26625	9.04485	9.04068	9.07867	9.12943	9.06592	9.14129
	0.819181	8.74004	Q53GB3;Q08ET0;A8K4W2;P24539;Q5QNZ2	Q53GB3;Q08ET0;A8K4W2;P24539;Q5QNZ2	ATP synthase F(0) complex subunit B1, mitochondrial	hCG_39985	4.26609	7.94764	8.05165	7.85907	7.89258	7.86435	7.67932
	0.378067	7.04966	B4DE78;B4DHC4;B3KNB4;P61981	B4DE78;B4DHC4;B3KNB4;P61981	14-3-3 protein gamma;14-3-3 protein gamma, N-terminally processed	YWHAG	4.26574	7.71849	7.60047	7.61392	7.58137	7.51087	7.62125
	0.75161	8.20365	E7EVJ5;Q96F07-2;B7Z8N7;Q96F07;B7Z4I3;E7EW33;B7Z217;H7C229;B7Z3H2;Q9NSN1;A0A087WWZ1;A0A087WTQ3;A0A087WVE1;A0A087WZL7	E7EVJ5;Q96F07-2;B7Z8N7;Q96F07;B7Z4I3;E7EW33;B7Z217;H7C229;B7Z3H2;Q9NSN1	Cytoplasmic FMR1-interacting protein 2	CYFIP2	4.26481	8.03834	7.96996	7.90077	7.94298	7.94533	7.87799
	0.0556123	4.28598	Q13813;A0A0D9SGF6;Q13813-2;B4DGT1;Q14917;A0A0D9SFF6;A0A0D9SFH4	Q13813;A0A0D9SGF6;Q13813-2;B4DGT1	Spectrin alpha chain, non-erythrocytic 1	SPTAN1	4.26307	9.88996	9.86469	9.87255	9.87768	9.58408	9.60157
	0.753316	4.71355	B2RCW4;A8K251;Q9HC78-2;Q9HC78	B2RCW4;A8K251;Q9HC78-2;Q9HC78	Zinc finger and BTB domain-containing protein 20	ZBTB20	4.26061	7.04226	6.92363	6.86789	6.85237	7.13564	7.3425
	0.0403166	6.99383	Q8TDR3;Q8NEH0;Q8IYV2;Q9UHI6;E9PJ60;Q9UHI6-2;Q9H4N4	Q8TDR3;Q8NEH0;Q8IYV2;Q9UHI6	Probable ATP-dependent RNA helicase DDX20	DDX20	4.25776	7.62405	7.47898	7.5783	7.54352	7.64939	7.71263
	1.02423	9.85574	Q9Y2R4;Q59H21;B3KM65;A0A087X1P7;A0A087WTD6;A0A087X069;A0A087X121	Q9Y2R4;Q59H21;B3KM65	Probable ATP-dependent RNA helicase DDX52	DDX52	4.25515	8.50408	8.52069	8.46156	8.41549	8.52928	8.51941
	0.101495	9.75997	B9A018;Q53GS9;Q53GS9-3;B7Z7L9;A0A087X1B2;Q53GS9-2;B3KPG7;B3KMG1;F8WC91;A0A087WW31	B9A018;Q53GS9;Q53GS9-3;B7Z7L9;A0A087X1B2;Q53GS9-2	U4/U6.U5 tri-snRNP-associated protein 2	USP39	4.25378	8.48147	8.3827	8.42778	8.40591	8.36402	8.44863
	0.951673	4.57595	B4E205;O95486;O95486-2	B4E205;O95486	Protein transport protein Sec24A	SEC24A	4.24495	6.75532	6.79173	6.70208	6.72594	7.01339	6.995
	0.606774	8.37278	D6RAN4;Q53Z07;P32969;H0Y9V9;H0Y9R4;B4E1M5;E7ESE0;B4DLV8;Q2NKY6	D6RAN4;Q53Z07;P32969;H0Y9V9;H0Y9R4;B4E1M5;E7ESE0;B4DLV8	60S ribosomal protein L9	RPL9	4.24365	8.13088	8.05339	7.9714	8.04265	8.09205	8.15969
	0.28459	8.04467	B4DMF7;J3QRU8;A0A0C4DGN6;Q59FC3;Q9Y2X7;Q9Y2X7-3;Q7Z2E5;B4DS81;J3QLH1;J3QQI0;J3QL89	B4DMF7;J3QRU8;A0A0C4DGN6;Q59FC3;Q9Y2X7;Q9Y2X7-3;Q7Z2E5;B4DS81	ARF GTPase-activating protein GIT1	GIT1	4.23042	7.86841	7.91124	7.91806	7.8982	7.79157	7.85832
	0.0950284	7.10116	J3QRS3;P19105;O14950;Q2F834;Q53HL1;Q71U02;Q6IBG1;P24844;J3KTJ1;P24844-2	J3QRS3;P19105;O14950;Q2F834;Q53HL1;Q71U02;Q6IBG1;P24844;J3KTJ1;P24844-2	Myosin regulatory light chain 12A;Myosin regulatory light chain 12B;Myosin regulatory light polypeptide 9	MYL12A	4.22973	7.59971	7.5795	7.54537	7.61365	7.56564	7.61975
	0.798141	4.3777	E9PFE3;B7Z6N5;C9JF98;F8WDX8;E7EMS9;Q75MG1;E7ETZ4;B3KM68;A0A024RA42;Q9Y6E2-2;Q9Y6E2;B7Z4K8	E9PFE3;B7Z6N5;C9JF98;F8WDX8;E7EMS9;Q75MG1;E7ETZ4;B3KM68;A0A024RA42;Q9Y6E2-2;Q9Y6E2;B7Z4K8	Basic leucine zipper and W2 domain-containing protein 2	BZW2	4.21866	6.71659	6.70297	6.73594	6.77548	6.80223	6.62975
	0.353307	8.53793	O95487-2;O95487;O95487-3;B4DTM6;B4E2E1	O95487-2;O95487;O95487-3;B4DTM6;B4E2E1	Protein transport protein Sec24B	SEC24B	4.21449	8.01616	7.98999	8.03798	8.00677	8.03997	8.11468
	0.657181	7.80722	P43246-2;P43246;V9H019;Q53FK0;E9PHA6;B4DL39;Q53GS1;Q53RU4;B4DSB9;B4DN49;A0A087X1E7;A0A087X078;V9H068;V9H0D5;V9H023;V9H0B2;V9H015;Q0ZAJ1;V9H062;Q0ZAI9;C9J809;Q0ZAJ2	P43246-2;P43246;V9H019;Q53FK0;E9PHA6;B4DL39;Q53GS1;Q53RU4;B4DSB9;B4DN49;A0A087X1E7;A0A087X078;V9H068	DNA mismatch repair protein Msh2	MSH2	4.21154	7.87598	7.94817	7.7838	7.85799	7.86427	7.89754
	1.3611	8.19912	Q05DF2;Q15428;K7EMT0	Q05DF2;Q15428	Splicing factor 3A subunit 2	SF3A2	4.21135	8.18401	8.13427	8.04254	8.01733	8.25407	8.2489
	0.706997	9.44146	B4DY09;F4ZW62;Q12905;Q53FG3;F4ZW63;X6R6Z1;A0A0A0MRL0	B4DY09;F4ZW62;Q12905;Q53FG3;F4ZW63	Interleukin enhancer-binding factor 2	ILF2	4.20942	8.38996	8.32558	8.3049	8.27529	8.30201	8.35071
	0.433982	8.80652	E7D7X9;A0A024R8U9;P32322;P32322-3;E2QRB3;E7D7Y0;Q2TU78;Q8TBX0;P32322-2;B7Z8T1;J3KQ22;J3QKT4;J3QL24;J3QR88;J3QLK9;J3QL23;J3QL32;J3KTA8;J3QKT3;J3QRZ0	E7D7X9;A0A024R8U9;P32322;P32322-3;E2QRB3;E7D7Y0;Q2TU78;Q8TBX0;P32322-2;B7Z8T1;J3KQ22	Pyrroline-5-carboxylate reductase;Pyrroline-5-carboxylate reductase 1, mitochondrial	PYCR1	4.20659	8.13871	8.17438	8.07569	8.14625	8.47274	8.43538
	0.531237	7.99692	Q5TDG3;Q9UNX4;B3KMW5;Q59GA8;Q6PDA5	Q5TDG3;Q9UNX4;B3KMW5	WD repeat-containing protein 3	WDR3	4.20523	7.80109	7.86064	7.88922	7.86375	7.97571	7.86496
	0.69945	9.54162	Q9Y3T9;B3KNC3;Q9H9J5;Q8NAK7;B4DY21;B4DM71	Q9Y3T9;B3KNC3;Q9H9J5	Nucleolar complex protein 2 homolog	NOC2L	4.20447	8.33746	8.34019	8.35616	8.39505	8.41145	8.3925
	0.0913843	8.90128	A0A087WXZ3;B5BU99;Q9Y5A9;Q9Y5A9-2;S4R3J8;S4R3V3	A0A087WXZ3;B5BU99;Q9Y5A9;Q9Y5A9-2	YTH domain-containing family protein 2	YTHDF2	4.20225	8.11153	8.18828	8.15609	8.12061	8.12655	8.10455
	0.344097	8.10724	A0A024R1G4;A0A075B6F5;Q8IUG5;F5GXR6;A0A024R1E2;Q8IUG5-2;F5H6I8;Q68D67;Q8N903;H0YGQ4	A0A024R1G4;A0A075B6F5;Q8IUG5;F5GXR6;A0A024R1E2;Q8IUG5-2	Unconventional myosin-XVIIIb	MYO18B	4.19097	7.99168	7.93363	7.95732	7.87441	7.96715	7.9344
	1.91474	9.52518	E9PKZ0;P62917;E9PP36;G3V1A1;B4DVG7;E9PKU4	E9PKZ0;P62917;E9PP36;G3V1A1;B4DVG7;E9PKU4	60S ribosomal protein L8	RPL8	4.18812	8.26757	8.28744	8.37809	8.36992	8.38972	8.43638
	0.190125	11.043	P78344;D3DQV9;Q59G42;B4DZF2;P78344-2;H0Y3P2;Q2TU89;H0YCH5;E9PKF8;H0YD77;H0YEC5;H0YE22;Q3LIE0;H0YCF8;H0YD99;H0YE44;H0YEN8;H0YDC0	P78344;D3DQV9;Q59G42;B4DZF2;P78344-2;H0Y3P2;Q2TU89	Eukaryotic translation initiation factor 4 gamma 2	EIF4G2	4.18766	8.83202	8.82575	8.78402	8.84232	8.76188	8.76305
	1.08238	9.32389	Q9NY93-2;Q9NY93;Q53HB9;G3V0G3;H7C3E9;F8WDT8;F8WEI3;H7BZN7	Q9NY93-2;Q9NY93;Q53HB9;G3V0G3;H7C3E9;F8WDT8	Probable ATP-dependent RNA helicase DDX56	DDX56	4.18324	8.20949	8.21506	8.24998	8.28271	8.27891	8.29719
	0.39336	6.7701	A0A024R9K4;Q96QD9;Q96QD9-2;Q96QD9-3;H9KVC6;Q96QD9-4;H9KVC1;H9KVD1;H9KVD5	A0A024R9K4;Q96QD9;Q96QD9-2;Q96QD9-3;H9KVC6;Q96QD9-4	UAP56-interacting factor	FYTTD1	4.18206	7.50307	7.55761	7.50975	7.49011	7.53289	7.55317
	1.24994	8.29907	J3QR07;Q96MU7-2;Q96MU7	J3QR07;Q96MU7-2;Q96MU7	YTH domain-containing protein 1	YTHDC1	4.18044	7.83287	7.90637	8.02731	8.01368	8.06315	8.04782
	0.127344	8.76166	B5MDF5;P62826;J3KQE5;F5H018;H0YFC6;Q96QB7;Q0EFC9;B4DV51;A0A087X0W0	B5MDF5;P62826;J3KQE5;F5H018;H0YFC6	GTP-binding nuclear protein Ran	RAN	4.17238	8.07925	8.04084	8.06096	8.04344	8.008	8.08902
	1.91764	8.66076	B4DLG2;O75152;E9PQ61;E9PBY7;Q0D2N5;B4DYM8;A0A024R8H9	B4DLG2;O75152;E9PQ61;E9PBY7	Zinc finger CCCH domain-containing protein 11A	ZC3H11A	4.17108	8.16397	8.17673	8.0886	8.07343	8.22063	8.14832
	0.089056	11.892	P05141;Q6NVC0	P05141;Q6NVC0	ADP/ATP translocase 2;ADP/ATP translocase 2, N-terminally processed	SLC25A5	4.17043	9.11942	9.04238	9.0967	9.03949	8.86169	8.89211
	0.0471473	5.78723	B4DGU4;B5BU28;A0A024R2Q3;P35222;B4DSW9;B4DL06;E7EMJ5;C9IZ65;G9GAG7;E9PDF9;E7EV28;P35222-2	B4DGU4;B5BU28;A0A024R2Q3;P35222;B4DSW9;B4DL06	Catenin beta-1	CTNNB1	4.16842	7.10667	7.2392	7.21437	7.15287	7.40362	7.38696
	0.336921	7.85771	Q58F09;Q13724;Q13724-2;C9J8D4;A8K9K4;B4E3B8;B8ZZE2	Q58F09;Q13724;Q13724-2;C9J8D4;A8K9K4	Mannosyl-oligosaccharide glucosidase	GCS1	4.16793	7.7963	7.82877	7.85564	7.81593	7.87081	7.87894
	0.822236	6.15481	U4PP31;Q9P086;I3L3E8;I3L2Q0	U4PP31;Q9P086;I3L3E8;I3L2Q0	Mediator of RNA polymerase II transcription subunit 11	MED11	4.16751	7.37965	7.33017	7.30432	7.27985	7.38416	7.14916
	0.631653	5.2776	P54136;P54136-2;B4DXW6;E5RJM9;E5RH09	P54136;P54136-2;B4DXW6	Arginine--tRNA ligase, cytoplasmic	RARS	4.1657	7.06636	7.14715	7.2032	7.16277	7.05469	6.99005
	0.39685	9.84428	Q93074-3;Q93074;Q93074-2;B4DYQ3;Q7Z3Z5;Q7Z2E0;H7C191;H7C274;F8WAE6;B7ZMI1;Q86YW9-4;Q86YW9;Q8WWP6;B3KXY0;REV__K4RH61	Q93074-3;Q93074;Q93074-2;B4DYQ3;Q7Z3Z5	Mediator of RNA polymerase II transcription subunit 12	MED12	4.16368	8.51954	8.45918	8.43917	8.46854	8.34702	8.32354
	1.55644	10.8078	Q8IWR8;J3QR09;J3KTE4;Q53G49;P84098;J3QL15	Q8IWR8;J3QR09;J3KTE4;Q53G49;P84098	Ribosomal protein L19;60S ribosomal protein L19	RPL19	4.1635	8.63842	8.62763	8.75381	8.72011	8.73046	8.66135
	0.180946	6.89272	F5H442;Q99816;D3DQY6;Q99816-2;L0L6B6;J3QRU6;J3QKS4	F5H442;Q99816;D3DQY6;Q99816-2	Tumor susceptibility gene 101 protein	TSG101	4.16196	7.59723	7.49839	7.54023	7.50087	7.48549	7.47731
	0.323925	9.88589	P04844-2;P04844;B2RE46;Q5JYR7;B4DJL0;Q5JYR4;F2Z3K5;Q5JYR3;H0Y5M1	P04844-2;P04844;B2RE46;Q5JYR7	Dolichyl-diphosphooligosaccharide--protein glycosyltransferase subunit 2	RPN2	4.16176	8.49457	8.47075	8.48136	8.44849	8.40497	8.41977
	0.805179	7.91573	Q9HBM1;C9JW94	Q9HBM1	Kinetochore protein Spc25	SPC25	4.16043	7.93022	7.86936	7.81071	7.83945	7.67272	7.62271
	0.601929	6.19416	Q9UPN1;F8VYE8;A0A024RBP2;P36873;P36873-2;A0A087WYY5;F8VR82;F8W0W8	Q9UPN1;F8VYE8;A0A024RBP2;P36873;P36873-2;A0A087WYY5;F8VR82;F8W0W8	Serine/threonine-protein phosphatase;Serine/threonine-protein phosphatase PP1-gamma catalytic subunit	PPP1CC	4.15511	7.33108	7.31744	7.29285	7.19114	7.37317	7.5462
	1.05667	9.06796	Q9UKV8;Q9UKV8-2;A4FVC0;Q5TA58;B3KME0;B2RAD8;Q9UL18;E5RJY2	Q9UKV8;Q9UKV8-2;A4FVC0	Protein argonaute-2;Protein argonaute	AGO2	4.1529	8.30925	8.29099	8.2566	8.22287	8.22487	8.20246
	0.459633	6.38394	Q8N4P8;D2CFK9;Q9BZE4-2;Q9BZE4;B4DHR2;Q53GS0;Q9BZE4-3;O60747;Q5T3R7	Q8N4P8;D2CFK9;Q9BZE4-2;Q9BZE4;B4DHR2;Q53GS0;Q9BZE4-3;O60747	Nucleolar GTP-binding protein 1	GTPBP4	4.15289	7.31317	7.47189	7.31383	7.2707	7.44348	7.31114
	0.435006	6.98949	A0A087WYN9;Q7Z478	A0A087WYN9;Q7Z478	ATP-dependent RNA helicase DHX29	DHX29	4.1524	7.61704	7.51896	7.52816	7.48315	7.51318	7.48547
	0.427484	5.97868	Q9Y295	Q9Y295	Developmentally-regulated GTP-binding protein 1	DRG1	4.14707	7.26057	7.29048	7.22565	7.26722	7.15603	7.29486
	0.912647	11.113	Q9Y2X3;B3KN82;B4DUY3;H7BZ72;F8WED0	Q9Y2X3;B3KN82	Nucleolar protein 58	NOP58	4.14548	8.7606	8.71677	8.80505	8.86528	8.80687	8.72998
	0.727496	10.6122	Q96IR1;B2R491;P62701;Q53HV1;C9JEH7;A4FU11;Q496E4;P22090;Q8TD47;Q53HI6;A6NH36;B7Z1M6	Q96IR1;B2R491;P62701;Q53HV1;C9JEH7;A4FU11;Q496E4;P22090;Q8TD47	40S ribosomal protein S4;40S ribosomal protein S4, X isoform;40S ribosomal protein S4, Y isoform 1;40S ribosomal protein S4, Y isoform 2	RPS4X	4.13857	8.71728	8.74754	8.70318	8.66402	8.76148	8.748
	0.243282	8.33866	A0A024RDY7;U4PSC4;Q9NPJ6;Q5T911;Q9NPJ6-2;A0A087X0U0	A0A024RDY7;U4PSC4;Q9NPJ6;Q5T911;Q9NPJ6-2	Mediator of RNA polymerase II transcription subunit 4	MED4	4.13488	7.86556	7.98523	7.91161	7.84827	7.85565	7.74189
	0.0536407	10.2008	P57740;P57740-2;P57740-3;B3KMK0;H0YG15;G3V1T4;F5GY77	P57740;P57740-2;P57740-3;B3KMK0	Nuclear pore complex protein Nup107	NUP107	4.13413	8.54226	8.60374	8.58192	8.55284	8.62366	8.63083
	0.200041	8.83186	F8WAJ0;B4DYZ1;Q9H8H2;Q9H8H2-4;Q9H8H2-2;Q9H8H2-3;B4E3G7	F8WAJ0;B4DYZ1;Q9H8H2;Q9H8H2-4;Q9H8H2-2	Probable ATP-dependent RNA helicase DDX31	DDX31	4.13268	8.17458	7.98229	8.11461	8.15232	8.1118	8.17467
	1.37438	6.55796	Q6LAP8;D9HTE9;P53007;B4DP62	Q6LAP8;D9HTE9;P53007;B4DP62	Tricarboxylate transport protein, mitochondrial	SLC25A1	4.13214	7.53737	7.55472	7.41582	7.45864	7.52516	7.32791
	0.302164	9.59595	A0A024RAM4;P46821;A2BDK6;Q5H9P1;Q05BW8;D6RA32;Q86X89;Q32NB7;Q6PJD3;A5D6X1;Q4VBY4;D6RA40;A5D8X6;D6RCL2;D6RGJ3	A0A024RAM4;P46821;A2BDK6;Q5H9P1	Microtubule-associated protein 1B;MAP1B heavy chain;MAP1 light chain LC1	MAP1B	4.1312	8.40954	8.33568	8.29121	8.36719	8.30889	8.34412
	0.280444	8.61841	Q96F88;Q99575;E5RK39	Q96F88;Q99575	Ribonucleases P/MRP protein subunit POP1	POP1	4.13066	8.1013	8.05446	8.06603	8.05242	8.17571	8.25273
	1.1602	8.28283	Q8IYQ9;A0A024RDV7;O00505;Q53F09;H0Y4S9	Q8IYQ9;A0A024RDV7;O00505;Q53F09	Importin subunit alpha;Importin subunit alpha-4	KPNA3	4.1287	7.77785	7.8463	7.989	7.93949	7.85341	7.91066
	0.100434	8.30109	Q9NZJ4;Q9NZJ4-2;H0Y6M8;B2REB0	Q9NZJ4;Q9NZJ4-2	Sacsin	SACS	4.12788	7.95252	7.89134	7.95628	7.9104	7.90378	7.90407
	0.210326	8.09861	Q15007;A8K489;Q6AHX7;A0A087X1R4;Q15007-2;Q9BZS4	Q15007;A8K489;Q6AHX7	Pre-mRNA-splicing regulator WTAP	WTAP	4.12371	7.89835	7.92532	7.93743	7.90919	8.13786	8.11234
	0.918899	5.58433	F8VYY9;A0A024R125;P54619-2;P54619;P54619-3;H0YIC9;H0YHF8;F8VPF5;F8VVA3;F8VZX1;F8VSL2;B4E094;B7Z6X8;E9PGP6;A0A090N8Q6;Q9UGJ0-2;Q9UGJ0-3;Q9UGJ0	F8VYY9;A0A024R125;P54619-2;P54619;P54619-3;H0YIC9	5-AMP-activated protein kinase subunit gamma-1	PRKAG1	4.12082	7.21466	7.31796	7.11368	7.14022	7.19299	7.24908
	0.66592	10.6982	Q6IB29;H7C2Q8;Q99848;B4DHA6;B4DRX8	Q6IB29;H7C2Q8;Q99848	Probable rRNA-processing protein EBP2	EBNA1BP2	4.1202	8.63887	8.64374	8.70772	8.66022	8.78996	8.78928
	0.597129	6.16302	Q9NX58;A8K3Y5;D6RDJ1	Q9NX58;A8K3Y5	Cell growth-regulating nucleolar protein	LYAR	4.11851	7.27914	7.20512	7.19379	7.16307	7.39161	7.39457
	0.0459707	6.81903	H3BQQ2;Q86UK7-2;Q86UK7-3;Q86UK7;Q86UK7-4;H3BR87	H3BQQ2;Q86UK7-2;Q86UK7-3;Q86UK7;Q86UK7-4	Zinc finger protein 598	ZNF598	4.11725	7.50455	7.57475	7.52543	7.5654	7.56127	7.39003
	0.114652	9.80717	A8KA83;Q9P0L0;Q9P0L0-2;J3QKM9	A8KA83;Q9P0L0;Q9P0L0-2	Vesicle-associated membrane protein-associated protein A	VAPA	4.11716	8.38989	8.45222	8.46886	8.40367	8.46383	8.4201
	0.522868	9.82417	C9JXB8;C9JNW5;V9HW01;P83731	C9JXB8;C9JNW5;V9HW01;P83731	60S ribosomal protein L24	RPL24	4.11114	8.36687	8.4041	8.449	8.40348	8.42279	8.41015
	1.68077	8.76376	Q9UK61-3;Q9UK61-4;Q9UK61;A0A024R363;Q9UK61-2;A0A087X0F1	Q9UK61-3;Q9UK61-4;Q9UK61;A0A024R363;Q9UK61-2;A0A087X0F1	Protein FAM208A	FAM208A	4.11114	8.14048	8.14554	8.05702	8.02796	8.14426	8.14258
	0.617823	10.4091	D6RGI3;D6RER5;Q9NVA2;Q9NVA2-2;H0Y961;Q96KC0;D6RDU5;H0Y9G8;D6RDP1;D6R9Y6	D6RGI3;D6RER5;Q9NVA2;Q9NVA2-2;H0Y961;Q96KC0;D6RDU5	Septin-11	44450	4.10961	8.57046	8.60193	8.50564	8.56133	8.43832	8.52115
	0.502019	8.52623	Q14008-2;Q14008;Q14008-3;Q8IYN5;Q8NAH3;H0YDX5;E9PQH5;H0YCF6;H0YEK7	Q14008-2;Q14008;Q14008-3	Cytoskeleton-associated protein 5	CKAP5	4.10798	8.06172	8.01991	8.06948	8.06781	8.10274	8.10384
	0.029047	7.44184	P62314;J3QLI9;Q7Z5A3;J3QLR7	P62314;J3QLI9;Q7Z5A3	Small nuclear ribonucleoprotein Sm D1	SNRPD1	4.10171	7.59695	7.78055	7.71413	7.68049	7.87524	7.97384
	0.220525	7.15794	E9PLT0;Q9GZV0;A0A024R0K2;A0A024R0E2;O75534-2;O75534;O75534-3;O75534-4;Q96L66;Q9UG93;E9PNG3;Q8WU01	E9PLT0;Q9GZV0;A0A024R0K2;A0A024R0E2;O75534-2;O75534;O75534-3;O75534-4;Q96L66	Cold shock domain-containing protein E1	CSDE1	4.09683	7.86142	7.70586	7.70089	7.76346	7.78626	7.76918
	1.11223	7.8151	Q9BRU9;E5RH13;E5RIC4;G3XAM4;E5RGP0;Q9BRU9-2	Q9BRU9	rRNA-processing protein UTP23 homolog	UTP23	4.08644	7.68232	7.74458	7.81434	7.82997	7.91895	7.65179
	0.303563	6.60829	E9PGC8;P78559;P78559-2;A8K4T7;Q504X9;Q9UL09;Q7Z5F9	E9PGC8;P78559;P78559-2;A8K4T7;Q504X9	Microtubule-associated protein 1A;MAP1A heavy chain;MAP1 light chain LC2	MAP1A	4.07464	7.5425	7.38555	7.35203	7.43133	7.39625	7.4844
	0.415618	9.9464	B4DPJ8;Q59ET3;B2R9K8;A0A024RDL1;P40227;A1JUI8;P40227-2;B4DN39	B4DPJ8;Q59ET3;B2R9K8;A0A024RDL1;P40227;A1JUI8;P40227-2;B4DN39	T-complex protein 1 subunit zeta	CCT6A	4.07211	8.47464	8.45699	8.46165	8.42413	8.41877	8.55675
	0.857524	9.5113	M0R0F0;Q53G25;A0A024R4Q8;P46782;M0R0R2;M0QZN2;Q59EK8	M0R0F0;Q53G25;A0A024R4Q8;P46782;M0R0R2;M0QZN2	40S ribosomal protein S5;40S ribosomal protein S5, N-terminally processed	RPS5	4.07155	7.80232	7.73946	7.90028	7.84387	8.00847	8.04477
	1.69059	7.67357	Q96N67-4;Q96N67-3;Q96N67-5;Q96N67-2;Q96N67-6;Q96N67;H0Y7L2;B3KRG0;B4DSH0;A4FU72;A0A0C4DGY6;Q96N67-7	Q96N67-4;Q96N67-3;Q96N67-5;Q96N67-2;Q96N67-6;Q96N67;H0Y7L2	Dedicator of cytokinesis protein 7	DOCK7	4.06538	7.81715	7.834	7.72726	7.6994	7.84621	7.8937
	0.547492	6.20327	Q6P158;Q59G60;H7C109;B4DKW2;Q8N4U2;Q6P158-2;A0A087WZ11	Q6P158;Q59G60;H7C109;B4DKW2	Putative ATP-dependent RNA helicase DHX57	DHX57	4.05838	7.07019	7.215	7.24866	7.24692	7.33734	7.31294
	0.786363	9.60487	Q5W009;Q96I25;Q5W011;Q5W010;Q5W012;H0Y6J6	Q5W009;Q96I25;Q5W011;Q5W010;Q5W012	Splicing factor 45	RBM17	4.05777	8.4601	8.45428	8.41716	8.3485	8.57009	8.52661
	0.0637201	7.12292	P21359-2;P21359-6;P21359;H0Y465;H0UIC3;J3KSB5;P21359-4;Q59FX3;A8K1M1;P21359-3;P21359-5;Q9UMU3;K7EP94;Q7Z3J5;J3QLS2;J3KRT8;J3QQN8	P21359-2;P21359-6;P21359;H0Y465;H0UIC3;J3KSB5;P21359-4	Neurofibromin;Neurofibromin truncated	NF1	4.0572	7.56926	7.66033	7.62938	7.58002	7.64074	7.66849
	1.09855	7.95449	B2R841;P53350;B4E083;Q59GD0;D3DWF3;Q58A51;I3L2H5;I3L387;I3L309	B2R841;P53350;B4E083;Q59GD0;D3DWF3	Serine/threonine-protein kinase PLK;Serine/threonine-protein kinase PLK1	PLK1	4.04886	7.93762	7.93413	7.86437	7.80305	7.85376	7.79904
	0.506432	6.31749	B3KPN7;A0A024QZT2;Q96KP1;B4DZI7	B3KPN7;A0A024QZT2;Q96KP1	Exocyst complex component 2	EXOC2	4.04772	7.63371	7.65585	7.55149	7.62938	7.59899	7.59243
	0.118665	11.0462	A0A024R7S3;P09497-2;P09497;D6RJD1;H0Y9Q6	A0A024R7S3;P09497-2;P09497	Clathrin light chain B	CLTB	4.03843	8.84258	8.86809	8.86633	8.82841	8.69577	8.5882
	0.190669	5.38356	Q59GQ7;A0A0C4DGA6;A8K5B6;Q14527-2;Q14527;H7C5K0;Q05DQ5;Q05DF7;Q05BZ6	Q59GQ7;A0A0C4DGA6;A8K5B6;Q14527-2;Q14527;H7C5K0	Helicase-like transcription factor	HLTF	4.03721	7.1474	7.26736	7.21487	7.11648	7.25358	7.31152
	0.138466	7.27149	Q32MN6;B4DPC1;Q32MN7;P20226-2;P20226;Q5U0C8;Q6SJ96;H0Y6D8	Q32MN6;B4DPC1;Q32MN7;P20226-2;P20226;Q5U0C8;Q6SJ96	TATA-box-binding protein;TATA box-binding protein-like protein 2	TBP	4.03088	7.60235	7.67627	7.63214	7.68234	7.56384	7.54957
	0.210021	6.52753	A8CDT9;A0A087WY00;G3V394;F8WE88;F8W6H6;Q9Y4I1-2;Q9Y4I1;Q9Y4I1-3;Q59FF5;E7ERV5;B5LY56;Q9UES3;O95318;Q9UES4;Q9UES5;O95317;B4E147	A8CDT9;A0A087WY00;G3V394;F8WE88;F8W6H6;Q9Y4I1-2;Q9Y4I1;Q9Y4I1-3;Q59FF5;E7ERV5;B5LY56	Unconventional myosin-Va	MYO5A	4.03071	7.47321	7.41669	7.42261	7.4335	7.62774	7.45644
	0.324122	8.49284	F2Z2E2;A2RRC9;Q86VI3	F2Z2E2;A2RRC9;Q86VI3	Ras GTPase-activating-like protein IQGAP3	IQGAP3	4.03027	8.1396	8.04309	8.06517	8.02666	8.02073	8.07276
	0.508065	12.9972	Q5TEC6	Q5TEC6	Histone H3	HIST2H3PS2	4.02972	9.35782	9.14551	9.43637	9.36752	9.29964	9.39233
	1.07563	9.06754	P13073;H3BN72;H3BNV9;H3BPG0;Q86WV2;H3BNI5	P13073;H3BN72;H3BNV9;H3BPG0	Cytochrome c oxidase subunit 4 isoform 1, mitochondrial	COX4I1	4.02293	8.12733	8.14089	8.20485	8.17354	8.28233	8.23875
	0.401488	8.57837	Q53G34;Q9Y6C9;E9PIE4;B4DHQ0	Q53G34;Q9Y6C9;E9PIE4	Mitochondrial carrier homolog 2	MTCH2	4.01268	7.93942	8.01047	8.05694	7.99428	8.14647	8.10271
	0.144194	7.20253	O00411;Q59E91;Q4G0F4;B4DZE5;K7EMH3	O00411;Q59E91;Q4G0F4;B4DZE5	DNA-directed RNA polymerase, mitochondrial;DNA-directed RNA polymerase	POLRMT	4.01235	7.5822	7.73992	7.63562	7.6205	7.6695	7.72529
	0.278176	8.30406	O95817;Q53GY1;C9JFK9	O95817;Q53GY1;C9JFK9	BAG family molecular chaperone regulator 3	BAG3	4.01207	7.83715	7.87729	7.86139	7.79256	7.81	7.74308
	0.763244	6.07306	Q9NVH2-4;Q9NVH2-3;Q9NVH2-2;Q9NVH2;A0A087WXK3;D3DT96;A0A087WYC2	Q9NVH2-4;Q9NVH2-3;Q9NVH2-2;Q9NVH2	Integrator complex subunit 7	INTS7	4.01083	7.41529	7.33007	7.25125	7.29471	7.31334	7.42266
	1.0197	9.66477	P50479;P50479-2;C9J542	P50479;P50479-2	PDZ and LIM domain protein 4	PDLIM4	4.00828	8.44354	8.40749	8.37315	8.36912	8.34319	8.27706
	0.464471	6.62075	Q9BV28;B2RBD5;A0A0B4J269;Q13509;Q53G92;Q13509-2;Q3ZCR3;G3V2A3;G3V5W4;G3V2R8;M0R042;G3V3R4;G3V2N6	Q9BV28;B2RBD5;A0A0B4J269;Q13509;Q53G92;Q13509-2;Q3ZCR3	Tubulin beta-3 chain	TUBB3	4.00564	7.50995	7.635	7.43297	7.52252	NaN	NaN
	0.50914	9.7663	A0A024R1U0;P46060;B4DY16;B4E0U0;Q9BSK3;H0Y4Q3;B0QYT5;B0QYT4;Q8WUS7;B0QYT6	A0A024R1U0;P46060;B4DY16;B4E0U0	Ran GTPase-activating protein 1	RANGAP1	4.00479	8.48661	8.45368	8.37341	8.45195	8.26809	8.2845
	1.66145	7.57478	O15294;O15294-3;Q548W1;O15294-4;O15294-2;B4DTL6;C9JZL3;Q9H5T3	O15294;O15294-3;Q548W1;O15294-4;O15294-2	UDP-N-acetylglucosamine--peptide N-acetylglucosaminyltransferase 110 kDa subunit	OGT	4.0037	7.93176	7.91907	7.82171	7.84608	7.68847	7.7504
	0.272499	8.30808	Q5FWY2;P63092-3;P63092-2;P63092;P63092-4;Q5JWF2-2;Q5JWF2;B0AZR9;Q14455;S4R3E3;A0A0A0MR13;O60726;Q5JWE9;H0Y7F4;S4R3V9;Q8N2B4;A8K1Y9;P38405;P38405-2;A0A087WTB6;A2A2R6;O75633;Q5JWD1;O75632;H0Y7E8;A0A087WZE5;K7EQ80;K7EPE2;B4DHG7;A0A024R2Z1;Q5T697;B3KP89;P11488;P19087;P09471-2;P09471;A8MTJ3	Q5FWY2;P63092-3;P63092-2;P63092;P63092-4;Q5JWF2-2;Q5JWF2;B0AZR9;Q14455	Guanine nucleotide-binding protein G(s) subunit alpha isoforms short;Guanine nucleotide-binding protein G(s) subunit alpha isoforms XLas	GNAS	3.99851	7.99403	7.98897	8.00026	7.93104	8.00286	8.06138
	2.07976	6.15319	P55084-2;P55084;B5MD38;F5GZQ3;B4DDC9;B4DY96;D6W539;C9JEY0;C9JE81;C9K0M0	P55084-2;P55084;B5MD38;F5GZQ3;B4DDC9;B4DY96;D6W539	Trifunctional enzyme subunit beta, mitochondrial;3-ketoacyl-CoA thiolase	HADHB	3.99673	7.35763	7.34803	7.40598	7.40887	7.47493	7.46552
	0.115159	9.16248	Q9BVI4;F5H303	Q9BVI4	Nucleolar complex protein 4 homolog	NOC4L	3.99403	8.19404	8.24358	8.23246	8.18096	8.33596	8.38209
	0.235786	9.27541	Q6ZUT6;Q6ZUT6-4;Q6ZUT6-2;H0YM82;Q6ZUT6-3;H0YK65	Q6ZUT6;Q6ZUT6-4;Q6ZUT6-2	Uncharacterized protein C15orf52	C15orf52	3.9933	8.23203	8.18167	8.20156	8.26498	8.20796	8.18486
	0.0594879	4.39687	Q96HP0;K7ESB7;B4DIL4;B7Z9U8;K7EKT0;K7EP20	Q96HP0;K7ESB7;B4DIL4;B7Z9U8	Dedicator of cytokinesis protein 6	DOCK6	3.99097	6.70513	6.68599	6.69252	6.70254	6.71135	6.76896
	0.0647813	6.66842	Q9H8G2;B4DUP7;Q9H8G2-2	Q9H8G2;B4DUP7;Q9H8G2-2	Caspase activity and apoptosis inhibitor 1	CAAP1	3.98771	7.4941	7.34084	7.42861	7.4367	7.49553	7.27121
	0.93073	8.59019	P15924;Q4LE79;P15924-2;P15924-3;B4E2A0;B4DKX6;B4DWT7;G1UI31;Q6ZP16	P15924;Q4LE79;P15924-2;P15924-3;B4E2A0;B4DKX6	Desmoplakin	DSP	3.98209	8.13871	8.16741	8.22675	8.19435	8.22899	8.31532
	1.41135	7.33494	Q9Y2X0-2;Q9Y2X0-3;Q9Y2X0;U3KQB4;U3KQ43;Q9Y2X0-5;Q9Y2X0-4;B9TWZ6;K7EKS6;B9TWZ8;A0A0J9YYC6;A0A0J9YXE6;A0A0J9YXA0;A0A0J9YXK9;A0A0J9YXL6;B9TX00;B9TWZ9;A0A0J9YW49;A0A0J9YY02;B9TX06;B9TX05;A0A0J9YXE7;B9TX09;B9TX07;B9TX04;B9TX02;B9TX03;B9TX01	Q9Y2X0-2;Q9Y2X0-3;Q9Y2X0;U3KQB4;U3KQ43;Q9Y2X0-5;Q9Y2X0-4;B9TWZ6;K7EKS6;B9TWZ8	Mediator of RNA polymerase II transcription subunit 16	MED16	3.97906	7.77788	7.8086	7.62453	7.67418	7.6521	7.63676
	0.232013	8.14466	P17812;B4DMB5;B4E1E0;P17812-2;B7Z9C4;A0A024RC00;Q9NRF8	P17812;B4DMB5;B4E1E0;P17812-2;B7Z9C4	CTP synthase 1;CTP synthase	CTPS1	3.9775	8.00958	7.84018	7.85751	7.88217	7.76749	7.83204
	0.753519	7.31466	Q24JU4;J9R021;Q14152-2;Q14152;Q7Z5T5;Q05BS0;Q6P1R0;Q3B770	Q24JU4;J9R021;Q14152-2;Q14152;Q7Z5T5;Q05BS0;Q6P1R0;Q3B770	Eukaryotic translation initiation factor 3 subunit A	EIF3A	3.95976	7.7761	7.7485	7.73107	7.68737	7.88518	7.79557
	0.225872	5.5724	B7ZAT6;P35610-3;P35610-2;P35610;B4DFD8;B1APM4	B7ZAT6;P35610-3;P35610-2;P35610;B4DFD8	O-acyltransferase;Sterol O-acyltransferase 1	SOAT1	3.95338	7.11126	7.09114	7.13392	7.09562	7.08803	7.03157
	0.047965	4.71048	Q8NFJ9-3;Q8NFJ9;Q8NFJ9-2;Q4G0L2;Q5HYI2;E7EQH1;B4DJZ7;E9PPR3;E9PR55;B4DYY3;E9PMB7;B4DH75	Q8NFJ9-3;Q8NFJ9;Q8NFJ9-2;Q4G0L2;Q5HYI2;E7EQH1;B4DJZ7	Bardet-Biedl syndrome 1 protein	BBS1	3.94811	6.58189	6.66239	6.65579	6.60282	6.75228	6.63764
	0.282645	9.52967	F8VPF3;F8W1R7;J3KND3;G8JLA2;G3V1V0;B7Z6Z4;P60660-2;P60660;Q6IBG5;F8VZU9;G3V1Y7;F8W180;F8W1I5;A0A024RB31;B4E368;P14649;H0YI43;F8VXL3	F8VPF3;F8W1R7;J3KND3;G8JLA2;G3V1V0;B7Z6Z4;P60660-2;P60660;Q6IBG5;F8VZU9;G3V1Y7;F8W180	Myosin light polypeptide 6	MYL6	3.94154	8.36078	8.41425	8.31203	8.3901	8.32371	8.38383
	0.212497	9.90634	H7BYN4;Q02241-2;Q02241;Q02241-3;H0YKQ5;H0YME6;H0YMJ4	H7BYN4;Q02241-2;Q02241;Q02241-3	Kinesin-like protein;Kinesin-like protein KIF23	KIF23	3.94035	8.52822	8.48982	8.51816	8.45705	8.44482	8.48464
	0.376009	7.42805	G3V529;Q9GZR7;B4DM03;Q9GZR7-2;F5GYL3;Q59FS7;B4DKV2;B4E300;A0A087WXU8;Q7Z4X3;Q7Z4W0;B4DGI6	G3V529;Q9GZR7;B4DM03;Q9GZR7-2;F5GYL3;Q59FS7;B4DKV2;B4E300;A0A087WXU8;Q7Z4X3	ATP-dependent RNA helicase DDX24	DDX24	3.94013	7.69091	7.76359	7.70456	7.66832	7.76421	7.83164
	0.373627	9.6405	Q53H29;Q7Z3B4-3;Q7Z3B4;Q53FD7;B4DRV5;Q7Z3B4-2;Q9NSY5	Q53H29;Q7Z3B4-3;Q7Z3B4;Q53FD7;B4DRV5;Q7Z3B4-2	Nucleoporin p54	NUP54	3.93788	8.3561	8.39016	8.36652	8.32948	8.33834	8.32176
	0.749085	8.0133	G8JLD3;X6RLX0;Q8IUD2-3;Q8IUD2;Q8IUD2-2;X6RM00;Q8IUD2-4;B4DG07;Q8IUD2-5;K7EPP6;K7EPD6;K7EP25	G8JLD3;X6RLX0;Q8IUD2-3;Q8IUD2;Q8IUD2-2;X6RM00;Q8IUD2-4;B4DG07;Q8IUD2-5	ELKS/Rab6-interacting/CAST family member 1	ERC1	3.92681	7.74115	7.7651	7.87543	7.79737	7.93523	7.95705
	0.761748	6.16403	Q5VWN6;Q5VWN6-2;Q6IPC8	Q5VWN6;Q5VWN6-2;Q6IPC8	Protein FAM208B	FAM208B	3.92575	7.46547	7.36376	7.26378	7.32187	7.28258	7.35603
	0.45779	7.53251	B1ANR0;Q6IQ30;Q13310-2;Q13310;Q13310-3;H0Y5F5;Q15164;Q53GL4;H0YEU6;Q147Y3;Q3B867;Q59GZ7;H0YCC8;P0CB38	B1ANR0;Q6IQ30;Q13310-2;Q13310;Q13310-3;H0Y5F5;Q15164;Q53GL4;H0YEU6;Q147Y3;Q3B867	Polyadenylate-binding protein;Polyadenylate-binding protein 4	PABPC4	3.92571	7.71857	7.77357	7.72686	7.66204	7.67197	7.6778
	1.16798	8.82854	Q71RC2-5;Q71RC2-3;Q71RC2;Q71RC2-4;Q71RC2-6;Q71RC2-2;Q96J85;X6RLN4;Q71RC2-7;Q8TBL5;A0A087WTL9;Q6P4E2;F8W1I4;F8VY40;F8W1Z5	Q71RC2-5;Q71RC2-3;Q71RC2;Q71RC2-4;Q71RC2-6;Q71RC2-2;Q96J85;X6RLN4;Q71RC2-7	La-related protein 4	LARP4	3.91224	8.22508	8.19739	8.1377	8.09279	8.22032	8.26288
	0.740852	6.90882	A0A024R169;Q9NXF1-2;Q9NXF1;B4DQR0;B7Z9D5;B4E149;A0A0A0MSR3	A0A024R169;Q9NXF1-2;Q9NXF1;B4DQR0	Testis-expressed sequence 10 protein	TEX10	3.9079	7.55528	7.58572	7.41373	7.51476	7.55139	7.54819
	2.16324	8.47012	Q53HU0;P50990;P50990-2;Q7Z759;P50990-3;H7C4C8;H7C2U0	Q53HU0;P50990;P50990-2;Q7Z759;P50990-3;H7C4C8	T-complex protein 1 subunit theta	CCT8	3.8986	8.14582	8.13868	8.0596	8.04657	7.91277	7.98492
	0.18544	8.20686	E5KNY5;P42704;B4DSR0;B8ZZ38;A0A0C4DG06;C9JCA9	E5KNY5;P42704;B4DSR0	Leucine-rich PPR motif-containing protein, mitochondrial	LRPPRC	3.89406	7.94652	7.90899	7.87713	7.94	7.84834	7.87535
	0.178086	7.44443	P50570-2;P50570-5;P50570;P50570-3;P50570-4;Q59G96;B4DJ53;K7EMQ3;Q9UPH5;Q6ZSZ9;A0A024R7C9;Q8N1K8;B3KUU8;E5RIK2;B3KPF2;E5RHK8;Q9UQ16-5;Q9UQ16-2;Q9UQ16-3;Q9UQ16;Q9UQ16-4	P50570-2;P50570-5;P50570;P50570-3;P50570-4;Q59G96	Dynamin-2	DNM2	3.89379	7.6605	7.75468	7.66879	7.69677	7.68731	7.68209
	0.0682179	5.63226	Q86WV4;P82933;H7BZC4	Q86WV4;P82933	28S ribosomal protein S9, mitochondrial	MRPS9	3.89336	7.08196	7.15388	7.14811	7.06487	7.14327	7.20944
	1.75326	5.18383	A0A0D9SGJ6;J3KQV8;O43426;B4E1Z3;J3KPK1;B9EGN3;C9JFZ1;O43426-4;O43426-2;Q1ZYQ4;B4DIP0;C9JW66;Q05CZ1	A0A0D9SGJ6;J3KQV8;O43426;B4E1Z3;J3KPK1;B9EGN3;C9JFZ1;O43426-4;O43426-2	Synaptojanin-1	SYNJ1	3.89285	7.08768	7.08689	7.01511	6.99266	NaN	NaN
	0.435394	7.44837	B4DIS6;Q9H6R0;I3L1L6;Q9H6R0-2;Q9NPV4;Q05BE5;I3L0M5	B4DIS6;Q9H6R0;I3L1L6;Q9H6R0-2	Putative ATP-dependent RNA helicase DHX33	DHX33	3.89054	7.77108	7.84251	7.73117	7.78142	7.8131	7.87797
	0.284343	7.71593	Q53H55;Q8N2W9;B3KMR4;Q05DS6	Q53H55;Q8N2W9;B3KMR4	E3 SUMO-protein ligase PIAS4	PIAS4	3.88903	7.78361	7.87609	7.75478	7.8181	7.72412	7.84116
	0.0252356	7.06692	Q9ULL5-3;Q9ULL5-2;Q9ULL5	Q9ULL5-3;Q9ULL5-2;Q9ULL5	Proline-rich protein 12	PRR12	3.88802	7.34132	7.36297	7.35631	7.34606	7.3212	7.19595
	0.726857	9.83436	P23396;E9PPU1;E9PL09;Q53G83;P23396-2;H0YEU2;F2Z2S8;H0YF32;H0YCJ7;Q9NQS8;E9PQ96;E9PSF4;E9PJH4;E9PK82;A7E2S3;H0YES8;E9PQX2	P23396;E9PPU1;E9PL09;Q53G83;P23396-2;H0YEU2;F2Z2S8;H0YF32;H0YCJ7;Q9NQS8	40S ribosomal protein S3	RPS3	3.88361	8.38389	8.38789	8.50041	8.42338	8.4288	8.40511
	0.721762	8.13052	A0A0C4DGZ0;P24928;A0A087WWE2;B4DET1;P24928-2	A0A0C4DGZ0;P24928;A0A087WWE2	DNA-directed RNA polymerase;DNA-directed RNA polymerase II subunit RPB1	POLR2A	3.88101	7.92285	7.93159	7.90439	7.85824	7.99054	8.03906
	1.2024	7.73686	B2R858;P26196;Q8IV96	B2R858;P26196	Probable ATP-dependent RNA helicase DDX6	DDX6	3.87334	7.76852	7.76806	7.81015	7.79272	7.77283	7.73129
	0.450625	4.63881	A0A075B730;A0A087X1U6;P58107	A0A075B730;A0A087X1U6;P58107	Epiplakin	EPPK1	3.87248	6.85143	6.73244	6.88546	6.8477	6.90706	6.90194
	0.0818396	7.51769	Q9UF24;Q53FM7;O75489;E9PS48;O75489-2	Q9UF24;Q53FM7;O75489	NADH dehydrogenase [ubiquinone] iron-sulfur protein 3, mitochondrial	DKFZp586K0821	3.87099	7.76191	7.60312	7.72566	7.6801	7.84558	7.82748
	0.628394	8.89612	Q9NU22;Q6AI22;Q5T795;Q6ZVV6;M0QXR3;Q6PJJ1;REV__P21359-3;REV__P21359-5;REV__A8K1M1;REV__H0UIC3;REV__P21359-4;REV__J3KSB5;REV__P21359-2;REV__P21359-6;REV__P21359	Q9NU22	Midasin	MDN1	3.86905	8.17356	8.20675	8.16545	8.11886	8.14863	8.16832
	0.502436	8.43775	Q8IZP0-3;Q8IZP0-5;Q8IZP0-9;B6VEX5;B6VEX4;B6VEX3;A0A0A0MRT6;Q8IZP0-10;Q8IZP0-8;Q8IZP0-7;Q8IZP0-2;Q8IZP0-4;Q8IZP0-6;Q8IZP0-12;Q8IZP0;Q59G41;B4DKX2;Q8IZP0-11	Q8IZP0-3;Q8IZP0-5;Q8IZP0-9;B6VEX5;B6VEX4;B6VEX3;A0A0A0MRT6;Q8IZP0-10;Q8IZP0-8;Q8IZP0-7;Q8IZP0-2;Q8IZP0-4;Q8IZP0-6;Q8IZP0-12;Q8IZP0;Q59G41	Abl interactor 1	ABI1	3.8684	7.95742	7.93712	7.95707	7.99634	7.9002	7.82789
	1.05796	7.3124	Q8N5A0;A0A087WUT6;O60841;B3KM86;D3DVI5;A0JLR8;Q05CQ1	Q8N5A0;A0A087WUT6;O60841;B3KM86;D3DVI5	Eukaryotic translation initiation factor 5B	EIF5B	3.86718	7.63826	7.58468	7.69335	7.69983	7.69476	7.68056
	0.999328	8.2413	A0A087X142;B7ZVZ1;A6NMH6;A6NFQ9;F8W8I8;Q92599-2;Q92599-4;Q92599;Q92599-3;C9JV02;C9J4G8;A0A0A0MRP8	A0A087X142;B7ZVZ1;A6NMH6;A6NFQ9;F8W8I8;Q92599-2;Q92599-4;Q92599;Q92599-3	Septin-8	44447	3.86531	7.891	7.90499	7.97689	7.93845	7.77447	7.87478
	1.00239	9.48795	B3KN59;B3KM36;O95816;O95816-2	B3KN59;B3KM36;O95816;O95816-2	BAG family molecular chaperone regulator 2	BAG2	3.86278	8.17829	8.22523	8.30462	8.39359	8.2953	8.30694
	0.34244	6.42357	Q59E88;Q53G26;Q96EY1;B3KM81;Q96EY1-2;Q96EY1-3	Q59E88;Q53G26;Q96EY1;B3KM81;Q96EY1-2;Q96EY1-3	DnaJ homolog subfamily A member 3, mitochondrial	DNAJA3	3.8615	7.38748	7.37171	7.37845	7.35384	7.46841	7.50333
	0.580488	6.37796	Q9H9B1-3;Q9H9B1;Q9H9B1-4;A0A0C4DGF8;A0A0D9SFX4;A0PJE0;A0A0D9SEQ1;A0A0D9SEP2;A0A0D9SFS4;A0A0D9SER3;A0A0D9SFG7;A0A0D9SF38	Q9H9B1-3;Q9H9B1;Q9H9B1-4;A0A0C4DGF8	Histone-lysine N-methyltransferase EHMT1	EHMT1	3.86017	7.33078	7.343	7.21053	7.30944	7.2828	7.22868
	0.511974	6.02672	P51398-2;P51398-3;P51398;V9GZ61;V9GYW1;V9GYA7;V9GZ03;V9GYJ9;V9GYL9;V9GYF7;V9GYC9;V9GYJ3;V9GY11	P51398-2;P51398-3;P51398;V9GZ61;V9GYW1;V9GYA7;V9GZ03;V9GYJ9;V9GYL9	28S ribosomal protein S29, mitochondrial	DAP3	3.85895	7.1758	7.21825	7.24812	7.21719	7.16794	7.13354
	0.21523	5.04943	B4DNN2;Q59E89;Q9UDY4	B4DNN2;Q59E89;Q9UDY4	DnaJ homolog subfamily B member 4	DNAJB4	3.8464	6.93569	7.01653	7.01111	6.99112	6.93243	6.94794
	0.21281	6.71699	B3KUR4;A4D299;J3KR72;P49848;P49848-3;P49848-2;C9JIS2;E5RHA1;C9J088;C9JFL8;C9JTY6;E5RKA5;F8WEJ7;C9J7C4	B3KUR4;A4D299;J3KR72;P49848;P49848-3;P49848-2	Transcription initiation factor TFIID subunit 6	TAF6	3.84586	7.39019	7.4177	7.41159	7.36327	7.27522	7.19791
	0.191131	8.31092	E7EW05;Q9NVU7;B4DT66;Q9NVU7-2;F8W8T7;D6RC74	E7EW05;Q9NVU7;B4DT66;Q9NVU7-2	Protein SDA1 homolog	SDAD1	3.84313	7.97865	7.94171	8.00954	7.94902	8.07828	8.06562
	0.266119	7.00575	A0A024R7T4;P17026	A0A024R7T4;P17026	Zinc finger protein 22	ZNF22	3.84154	7.43635	7.39101	7.36549	7.41365	7.55859	7.57594
	0.12136	7.04091	B4DVU3;B4DDN4;B4DVQ5;A1KYQ7;A0A024QYU9;Q99613;B5ME19;B4DRU0;Q99613-2;A0A024QYX7;B3KNZ4;B4E2Z6;H3BPE4;Q3B7B9;H3BTY8;H3BPE3	B4DVU3;B4DDN4;B4DVQ5;A1KYQ7;A0A024QYU9;Q99613;B5ME19;B4DRU0;Q99613-2;A0A024QYX7;B3KNZ4;B4E2Z6	Eukaryotic translation initiation factor 3 subunit C;Eukaryotic translation initiation factor 3 subunit C-like protein	EIF3C	3.8374	7.57334	7.71126	7.66854	7.55182	7.81585	7.69712
	0.544174	10.5363	Q6P1X5;A0A024R9E6;B3KMD8;H0YC37;H0YB55	Q6P1X5;A0A024R9E6	Transcription initiation factor TFIID subunit 2	TAF2	3.8283	8.60275	8.62147	8.67988	8.62629	8.57735	8.5589
	0.562791	7.90666	F5H3Y4;Q8IY37	F5H3Y4;Q8IY37	Probable ATP-dependent RNA helicase DHX37	DHX37	3.82369	7.92865	7.88113	7.87695	7.85388	8.01515	7.93136
	0.68009	7.77523	Q9UNU2;A0A0G2JPR0;P0C0L4-2;P0C0L4;F5GXS0;A0A0G2JL54;P0C0L5;Q6U2M2;Q6U2L6;Q6U2K2;Q6U2H4;B4E344;CON__P01030;CON__ENSEMBL:ENSBTAP00000007350	Q9UNU2;A0A0G2JPR0;P0C0L4-2;P0C0L4;F5GXS0;A0A0G2JL54;P0C0L5	Complement C4-A;Complement C4 beta chain;Complement C4-A alpha chain;C4a anaphylatoxin;C4b-A;C4d-A;Complement C4 gamma chain;Complement C4-B;Complement C4 beta chain;Complement C4-B alpha chain;C4a anaphylatoxin;C4b-B;C4d-B;Complement C4 gamma chain	C4B	3.8187	7.63181	7.73766	7.82215	7.76626	7.59412	7.52389
	1.34023	8.81459	B3KNF6;B4DR61;P61619;P61619-3;B3KME8;B3KNG2;B3KQ68;F8W776;Q8TC24;Q9H9S3-2;Q9H9S3-3;Q9H9S3;H7C1Q9;C9JXC6;H7C069;A6NK38;F2Z2C7;A6NIF9;C9JJV4;B4DM08;Q9NVQ7	B3KNF6;B4DR61;P61619;P61619-3;B3KME8	Protein transport protein Sec61 subunit alpha isoform 1	SEC61A1	3.81563	8.20496	8.18044	8.13033	8.10938	8.20265	8.24615
	0.252731	7.21749	H0Y818;Q5GJ64;Q53GX1;P40692;Q59EG3;B2R6K0;P40692-3;A0A024R2S9;P40692-2;B7Z821;A8W2L5;A0A087WX20;Q64FK0;F2Z298;E9PF25;A8W2J3;H0Y793;E7EUC9;A8W2K5;A8W2L8;Q0ZAJ5	H0Y818;Q5GJ64;Q53GX1;P40692;Q59EG3;B2R6K0;P40692-3;A0A024R2S9;P40692-2;B7Z821	DNA mismatch repair protein Mlh1	MLH1	3.81481	7.62163	7.74242	7.65118	7.62726	7.66175	7.66674
	0.0445236	9.27509	P55081	P55081	Microfibrillar-associated protein 1	MFAP1	3.81359	8.38176	8.09117	8.21814	8.29647	8.39643	8.28547
	0.980152	6.62796	C9J0K6;P30626-3;P30626-2;P30626;B4DHQ6	C9J0K6;P30626-3;P30626-2;P30626	Sorcin	SRI	3.81163	7.42596	7.47719	7.5869	7.53126	8.13376	8.14678
	1.74494	7.03516	Q9H9B4;S4R2X2;D6RFI0;D6RDG7;D6RAE9	Q9H9B4;S4R2X2;D6RFI0;D6RDG7	Sideroflexin-1	SFXN1	3.80934	7.72726	7.70668	7.64108	7.64142	7.48212	7.48541
	0.801134	8.65122	Q5VVD0;P62913;Q5VVC8;Q08ES8;P62913-2;Q5VVC9	Q5VVD0;P62913;Q5VVC8;Q08ES8;P62913-2;Q5VVC9	60S ribosomal protein L11	RPL11	3.80688	7.96537	8.00741	8.0406	8.10863	8.18061	8.07085
	0.894874	7.24353	Q09472;Q7Z6C1	Q09472;Q7Z6C1	Histone acetyltransferase p300	EP300	3.80429	7.68187	7.74964	7.6183	7.63615	7.72501	7.6295
	1.31628	8.96884	A0A024RDH8;P49207;Q5MK14	A0A024RDH8;P49207;Q5MK14	60S ribosomal protein L34	RPL34	3.80356	8.01803	8.03145	8.19413	8.13239	8.29885	8.21407
	1.51939	5.74178	Q8IVF2-3;Q8IVF2;Q8IVF2-2	Q8IVF2-3;Q8IVF2	Protein AHNAK2	AHNAK2	3.79398	9.04902	9.08899	8.94184	8.91038	8.91242	8.91647
	0.437239	6.77211	Q8TCJ2	Q8TCJ2	Dolichyl-diphosphooligosaccharide--protein glycosyltransferase subunit STT3B	STT3B	3.78931	7.08138	7.4947	7.57973	7.488	7.33973	7.37425
	0.660918	5.49694	Q99714;Q99714-2;Q5H928	Q99714;Q99714-2	3-hydroxyacyl-CoA dehydrogenase type-2	HSD17B10	3.78839	7.13191	7.20691	7.11378	7.0769	7.24942	7.38837
	0.0503404	9.06079	B9EGI2;U6FSN9;Q6WCQ1;Q6WCQ1-2;Q6WCQ1-3;J3KSW8;H0Y2S9;Q8N236;H0Y7E2;Q9Y6X7;H7C3G6;A8CGI1;A8CGI0;Q5ZEZ6;J3KSK7;Q96EE5;J3QRL2	B9EGI2;U6FSN9;Q6WCQ1;Q6WCQ1-2;Q6WCQ1-3;J3KSW8;H0Y2S9;Q8N236	Tyrosine-protein kinase receptor;Myosin phosphatase Rho-interacting protein	MPRIP	3.78748	8.2522	8.19237	8.21168	8.24343	8.21532	8.23006
	0.319296	6.65075	Q9Y2D4;J3QT38;Q9Y2D4-2;Q9H8D6	Q9Y2D4;J3QT38;Q9Y2D4-2;Q9H8D6	Exocyst complex component 6B	EXOC6B	3.78716	7.5478	7.45362	7.44253	7.47343	7.59943	7.54185
	0.00955577	6.41147	Q9H9X0;Q8TAD4;Q9BTR6;Q9BY48;H0Y957;F6MF26;Q8TAD4-2	Q9H9X0;Q8TAD4;Q9BTR6;Q9BY48	Zinc transporter 5	SLC30A5	3.78487	7.14594	7.53891	7.35025	7.3467	7.17167	7.63846
	1.18937	7.06294	Q53GS7;B3KMG0;A8K3B8;Q53GS7-2	Q53GS7;B3KMG0;A8K3B8;Q53GS7-2	Nucleoporin GLE1	GLE1	3.78296	7.69682	7.61763	7.50907	7.50927	7.49882	7.49279
	0.835179	8.61041	A5YKK6-2;A5YKK6;A5YKK6-3;B4DYL7;A5YKK6-4;H3BMZ2;B3KPW6;H3BNB1;H3BVC9;B5MDN3;B7Z6X2;B3KS60	A5YKK6-2;A5YKK6;A5YKK6-3;B4DYL7;A5YKK6-4	CCR4-NOT transcription complex subunit 1	CNOT1	3.78157	8.21701	8.20997	8.07831	8.15954	8.13072	8.14814
	0.0448925	10.0799	J3QT28;O43684-2;O43684;B4DDM6;J3QSX4	J3QT28;O43684-2;O43684;B4DDM6	Mitotic checkpoint protein BUB3	BUB3	3.78145	8.51408	8.54601	8.4765	8.56983	8.56588	8.50753
	0.377464	6.76142	B4DUL5;P31930;B4DZB9	B4DUL5;P31930	Cytochrome b-c1 complex subunit 1, mitochondrial	UQCRC1	3.78098	7.51463	7.77924	7.49066	7.53291	7.58679	7.72467
	0.110675	4.62292	H0YBT3;H0YAV9;Q96IQ6;B3KM57;Q9UIV1-2;Q9UIV1	H0YBT3;H0YAV9;Q96IQ6;B3KM57;Q9UIV1-2;Q9UIV1	CCR4-NOT transcription complex subunit 7	CNOT7	3.77405	7.02449	6.72726	6.84234	6.81184	6.84423	6.76888
	0.488558	6.44064	P04899;P04899-4;Q93020;B3KX51;Q96C71;P04899-6;P04899-3;P04899-5;P04899-2;B3KP24;Q6LCB5	P04899;P04899-4;Q93020;B3KX51;Q96C71;P04899-6;P04899-3;P04899-5;P04899-2;B3KP24	Guanine nucleotide-binding protein G(i) subunit alpha-2	GNAI2	3.77283	7.33208	7.33327	7.39541	7.34074	7.22427	7.31844
	0.954193	7.51273	P49327;Q6PJJ3	P49327	Fatty acid synthase;[Acyl-carrier-protein] S-acetyltransferase;[Acyl-carrier-protein] S-malonyltransferase;3-oxoacyl-[acyl-carrier-protein] synthase;3-oxoacyl-[acyl-carrier-protein] reductase;3-hydroxyacyl-[acyl-carrier-protein] dehydratase;Enoyl-[acyl-carrier-protein] reductase;Oleoyl-[acyl-carrier-protein] hydrolase	FASN	3.76671	7.78387	7.78921	7.75433	7.718	7.74364	7.681
	1.39186	7.82829	J3KN01;P55196;P55196-5;G1UI22;A8MQ02;P55196-3;P55196-1;Q5TIG5;P55196-2;P55196-6;H0Y8L4;H0Y8U8;H0Y948;F8W9I4;E9PFY5	J3KN01;P55196;P55196-5;G1UI22;A8MQ02;P55196-3;P55196-1;Q5TIG5;P55196-2;P55196-6	Afadin	MLLT4	3.76654	7.83746	7.81073	7.75161	7.72944	7.87044	7.97989
	0.286037	6.2555	D6RA57;H0Y9X1;Q96EY4;B7Z504	D6RA57;H0Y9X1;Q96EY4	Translation machinery-associated protein 16	TMA16	3.76401	7.60428	7.35675	7.40666	7.35786	7.25256	7.27882
	0.0837265	6.6704	Q5SY16	Q5SY16	Polynucleotide 5-hydroxyl-kinase NOL9	NOL9	3.76357	7.49825	7.59341	7.50206	7.56136	7.70128	7.73156
	0.29625	7.04335	A0A0G2JIS2;A0A024RCN9;Q96KQ7-2;Q96KQ7;A0A0G2JRR0;A0A0G2JRN8;Q59FM7;B7Z852;A2ABF8;A0A0G2JIR1;A2ABF9;A0A0G2JK64;H0Y4K5;Q96KQ7-3	A0A0G2JIS2;A0A024RCN9;Q96KQ7-2;Q96KQ7;A0A0G2JRR0;A0A0G2JRN8;Q59FM7;B7Z852;A2ABF8;A0A0G2JIR1;A2ABF9;A0A0G2JK64	Histone-lysine N-methyltransferase EHMT2	EHMT2	3.76235	7.56328	7.63755	7.59412	7.5252	7.51828	7.59715
	0.235234	8.85579	Q9Y3F4;Q9Y3F4-2;B0AZV0;H0YH33	Q9Y3F4;Q9Y3F4-2;B0AZV0	Serine-threonine kinase receptor-associated protein	STRAP	3.75494	8.18424	8.11177	8.13931	8.10428	8.14925	8.06521
	1.26656	7.93209	B2RBA0;O95391;A0A0C4DGD2;E5RGM7;E5RK41	B2RBA0;O95391	Pre-mRNA-splicing factor SLU7	SLU7	3.75336	7.9057	7.93217	7.80645	7.84356	7.88166	7.89809
	0.569435	8.74959	Q9H1A4;H0Y564;B3KM59;F8WAS1	Q9H1A4;H0Y564	Anaphase-promoting complex subunit 1	ANAPC1	3.75183	8.18182	8.11197	8.10721	8.04139	8.02674	8.05362
	0.201539	9.20056	A8K964;Q9H307;Q9H307-2;B4DTD4;B4E392;G3V5F0;G3V579	A8K964;Q9H307;Q9H307-2;B4DTD4	Pinin	PNN	3.74672	8.20607	8.16773	8.17117	8.2545	8.4557	8.45134
	0.0887258	8.01128	B4DDH8;Q96N66;Q96N66-2;Q96N66-3;A9C4B8;H7C2M4;C9J4E9;A0A0G2JNX6;M0R1Z5	B4DDH8;Q96N66;Q96N66-2;Q96N66-3	Lysophospholipid acyltransferase 7	MBOAT7	3.74671	7.84574	7.91647	7.89827	7.83949	7.87035	7.85779
	0.358927	7.76343	Q99496;Q99496-2;X6RFN3;A0A024RCR9;Q06587-2	Q99496;Q99496-2;X6RFN3	E3 ubiquitin-protein ligase RING2	RNF2	3.74462	7.80602	7.85677	7.82769	7.72443	7.89751	7.74561
	0.195997	8.58331	Q10567-4;Q10567-3;Q10567-2;Q10567;C9J1E7;Q7Z3M8	Q10567-4;Q10567-3;Q10567-2;Q10567;C9J1E7	AP-1 complex subunit beta-1	AP1B1	3.74443	8.02768	8.06055	8.02702	8.11083	8.08329	8.04013
	0.148256	8.12494	A0A0A0MTC4;A0A0A0MTC6;E9PH62;A0A0A0MTC5;A0A024R7X7;Q9NUL3-6;Q9NUL3-7;Q9NUL3-2;Q9NUL3;E5RJN7;A0A0A0MTD1;Q2TBD5;F8VPI7;Q4LE57;E7EPX0;E7EVJ4;Q9NUL3-8;Q9NUL3-3;G5EA18;Q9NUL3-4;E7EVI1;B7Z1P6;A8K276;E5RJ67;H0YBY0;E5RFK1	A0A0A0MTC4;A0A0A0MTC6;E9PH62;A0A0A0MTC5;A0A024R7X7;Q9NUL3-6;Q9NUL3-7;Q9NUL3-2;Q9NUL3;E5RJN7;A0A0A0MTD1;Q2TBD5;F8VPI7;Q4LE57;E7EPX0;E7EVJ4;Q9NUL3-8;Q9NUL3-3;G5EA18;Q9NUL3-4;E7EVI1;B7Z1P6;A8K276;E5RJ67	Double-stranded RNA-binding protein Staufen homolog 2	STAU2	3.74398	7.93797	7.90127	7.9959	7.89087	7.94945	8.00043
	0.840997	7.03119	Q53HG2;O75306-2;O75306;B7Z792;B7Z9L2	Q53HG2;O75306-2;O75306;B7Z792	NADH dehydrogenase [ubiquinone] iron-sulfur protein 2, mitochondrial	NDUFS2	3.74332	7.18568	7.17684	7.09688	7.14687	7.20539	7.28142
	0.530123	7.82868	Q9BYJ9;B4DT65;B3KTL8;Q9BYJ9-2	Q9BYJ9;B4DT65;B3KTL8	YTH domain-containing family protein 1	YTHDF1	3.74318	7.39387	7.64489	7.6474	7.81793	7.47518	7.78193
	0.181358	10.7805	P10070;Q6RSW2;Q0VGA0;A0A024RAG5;Q59FV5;P10070-4;P10070-3;P10070-2;P10070-1;Q1PSX1;H7C1U2;F2Z2B4;Q1PSW9;B4DT63;Q6RSW0;Q6RSW1;H0YG23	P10070;Q6RSW2;Q0VGA0;A0A024RAG5;Q59FV5;P10070-4;P10070-3;P10070-2;P10070-1	Zinc finger protein GLI2	GLI2	3.73693	7.4648	7.10305	7.1821	7.19973	6.95737	7.01246
	0.633781	7.7462	Q53GW1;Q8WVM8;B7Z738;Q8WVM8-2;Q8WVM8-3;B7Z5N7;J3KNG4;G3V3K9;G3V4I1;G3V5F3;G3V2M8;G3V363;H0YJS6	Q53GW1;Q8WVM8;B7Z738;Q8WVM8-2;Q8WVM8-3;B7Z5N7	Sec1 family domain-containing protein 1	SCFD1	3.73602	7.80638	7.8246	7.85721	7.82968	7.80069	7.79115
	0.338431	7.34852	D3DTX6;Q96SB3;B3KNT0;Q96B17	D3DTX6;Q96SB3	Neurabin-2	PPP1R9B	3.73403	7.60479	7.58327	7.66277	7.59233	7.62369	7.71575
	1.16045	6.89945	M0R1V7;J3QS39;Q49A90;J3QTR3;F5H6Q2;Q3MIH3;F5GYU3;F5H2Z3;F5H265;Q5UGI3;B4DV12;F5H388;Q5RKT7;B2RDW1;F5H747;F5GXK7;J3QKN0;Q5U5U6;Q5PY61;Q9UFQ0;Q96C32;Q96MH4;L8B4I8;L8B196;Q96H31;L8B4R0;A8K674;L8B4Z6;L8B4M0;L8B4J3;Q66K58;Q59EM9;P62987;P62979;P0CG47;P0CG48;J3QSA3;F5GZ39;J3QLP7;J3QRK5;M0R1M6;Q8WYN9;M0R2S1	M0R1V7;J3QS39;Q49A90;J3QTR3;F5H6Q2;Q3MIH3;F5GYU3;F5H2Z3;F5H265;Q5UGI3;B4DV12;F5H388;Q5RKT7;B2RDW1;F5H747;F5GXK7;J3QKN0;Q5U5U6;Q5PY61;Q9UFQ0;Q96C32;Q96MH4;L8B4I8;L8B196;Q96H31;L8B4R0;A8K674;L8B4Z6;L8B4M0;L8B4J3;Q66K58;Q59EM9;P62987;P62979;P0CG47;P0CG48;J3QSA3;F5GZ39;J3QLP7;J3QRK5	Ubiquitin-60S ribosomal protein L40;Ubiquitin;60S ribosomal protein L40;Ubiquitin-40S ribosomal protein S27a;Ubiquitin;40S ribosomal protein S27a;Polyubiquitin-B;Ubiquitin;Polyubiquitin-C;Ubiquitin	UBA52	3.72984	7.43233	7.44014	7.56983	7.5122	7.50155	7.37742
	0.216655	8.24334	O94826;B4DZ87;B3KQK5;B3KQK0	O94826;B4DZ87	Mitochondrial import receptor subunit TOM70	TOMM70A	3.72301	8.01157	7.96255	7.91205	8.00082	7.79917	7.7081
	0.698719	8.20264	A0A024R233;Q9UDY2-6;Q9UDY2-3;Q9UDY2;Q9UDY2-7;B7Z954;B7Z2R3;A0A024R225;Q9UDY2-4;Q9UDY2-2;Q9UDY2-5;U3KQJ2;B1AN86;B1AN85	A0A024R233;Q9UDY2-6;Q9UDY2-3;Q9UDY2;Q9UDY2-7;B7Z954;B7Z2R3;A0A024R225;Q9UDY2-4;Q9UDY2-2;Q9UDY2-5	Tight junction protein ZO-2	TJP2	3.72278	8.00299	8.11153	7.97014	7.91427	8.01824	7.98932
	0.087211	8.90139	B4DUD5;E7EWR4;B3V096;P33240-2;P33240;E9PID8;A0A0A0MT56	B4DUD5;E7EWR4;B3V096;P33240-2;P33240;E9PID8	Cleavage stimulation factor subunit 2	CSTF2	3.71722	8.16557	8.18213	8.21248	8.10738	8.26623	8.18424
	0.210092	6.34285	Q96IZ0;H0YI16;A0A0B4J260;F8W1M8	Q96IZ0;H0YI16	PRKC apoptosis WT1 regulator protein	PAWR	3.7165	7.40611	7.34132	7.3104	7.38083	7.1525	7.01737
	0.34444	8.41759	E9PDF6;B0I1S9;O43795-2;O43795;H7C2Y7;B3KQI2;E7EQD9;Q05CR5;C9JYW1;Q14777;C9JUP5;B2R643;Q9UBC5	E9PDF6;B0I1S9;O43795-2;O43795	Unconventional myosin-Ib	MYO1B	3.71295	7.948	7.9764	8.02457	7.96277	7.7648	7.77463
	0.0500078	9.93914	A0A024R2Q4;P61313;E7EQV9;E7ENU7;E7EX53;B4DLP4;P61313-2;B4DEN1;E7ERA2;A4D1Q5	A0A024R2Q4;P61313;E7EQV9;E7ENU7;E7EX53;B4DLP4	Ribosomal protein L15;60S ribosomal protein L15	RPL15	3.70897	8.60185	8.53522	8.59628	8.52578	8.70451	8.64042
	0.136875	7.2607	F8WCX2;Q8N1G0-2;Q8N1G0;H0Y5I5	F8WCX2;Q8N1G0-2;Q8N1G0;H0Y5I5	Zinc finger protein 687	ZNF687	3.70726	7.66469	7.70146	7.70752	7.62147	7.62403	7.60324
	0.481244	5.65822	G3V4T7;B3KX30;B2RE19;Q96NE9-2;Q96NE9;Q96NE9-3;G3V2L4;H0YJC1;Q5HYC4	G3V4T7;B3KX30;B2RE19;Q96NE9-2;Q96NE9	FERM domain-containing protein 6	FRMD6	3.70438	7.14326	7.16536	7.14479	7.0992	7.10524	6.9417
	1.0236	12.269	P62277;J3KMX5;E9PS50	P62277;J3KMX5	40S ribosomal protein S13	RPS13	3.70359	9.07507	9.06333	9.18121	9.29152	9.13628	9.2096
	0.617039	8.87912	A8K6K1;A0A024QZG0;O75150;H3BP71;O75150-3;O75150-4;B4DMM1;Q6ZN99;B4DFU2;B3KQV1;B4DEN2;H3BQ99;H3BUL6;I3L332;H3BS50;A0A087WTK2;B4E313	A8K6K1;A0A024QZG0;O75150;H3BP71;O75150-3;O75150-4;B4DMM1	E3 ubiquitin-protein ligase BRE1B	RNF40	3.70054	7.89374	8.01204	8.03153	8.09594	7.91166	7.92759
	0.365486	7.39431	A8K940;Q66K74-2;Q66K74;M0QXQ9;M0R1J2;M0QY41	A8K940;Q66K74-2;Q66K74	Microtubule-associated protein 1S;MAP1S heavy chain;MAP1S light chain	MAP1S	3.69691	7.65844	7.79464	7.67204	7.64522	7.69923	7.60123
	0.489865	9.29948	A0A087WUA5;A8K9B9;A0A024R9N6;Q9H223	A0A087WUA5;A8K9B9;A0A024R9N6;Q9H223	EH domain-containing protein 4	EHD4	3.69274	8.20322	8.22768	8.23047	8.31629	8.15546	8.11859
	1.35538	3.21896	Q13242;A8K3M9;H0YIB4;S4R3G0;B4DFT9	Q13242;A8K3M9;H0YIB4;S4R3G0;B4DFT9	Serine/arginine-rich splicing factor 9	SRSF9	3.68608	8.39999	8.46196	8.57027	8.58169	8.74006	8.69135
	0.0209425	8.30517	E9PGW7;Q5T8T7;E7EN96;Q5T8T8;A0A024R8C5;Q15528-2;Q15528;Q5T8T6	E9PGW7;Q5T8T7;E7EN96;Q5T8T8;A0A024R8C5;Q15528-2;Q15528	Mediator of RNA polymerase II transcription subunit 22	MED22	3.68405	7.87108	8.11793	8.0122	7.95999	7.7697	7.84209
	0.0156687	8.55064	O95470;H0Y3V8;H7BXL7	O95470	Sphingosine-1-phosphate lyase 1	SGPL1	3.6762	8.12054	8.04195	8.1229	8.04513	8.12969	8.04458
	0.0781013	8.49082	H0YEH2;Q14671;E9PR38;Q5T1Z4;Q5T1Z8;Q14671-4;Q14671-2;Q14671-3;B4DU15;H0YDK8;B3KU37;H0YDC5;H0YC97;D5HR47;D5HR46;E9PMX1	H0YEH2;Q14671;E9PR38;Q5T1Z4;Q5T1Z8;Q14671-4;Q14671-2;Q14671-3;B4DU15;H0YDK8;B3KU37	Pumilio homolog 1	PUM1	3.67587	7.96149	8.04887	8.0267	7.95734	7.91172	7.85285
	0.0213044	9.57856	B4DW97;Q9BQ39;B4DED6;A0A087WVC1;K0J110;Q9NTA9;Q53FI9;S4R3V4;S4R3G6	B4DW97;Q9BQ39;B4DED6;A0A087WVC1;K0J110;Q9NTA9	ATP-dependent RNA helicase DDX50	DDX50	3.67101	8.41091	8.43764	8.45258	8.39145	8.45404	8.42846
	1.14042	7.56612	F5H0F9;Q9UJX4;Q9UJX4-3;H0YFB5;F5H0N1;B7Z6Z3;F5GY68;B4DFK4;Q49A41;Q9UJX4-2;F5H3S5;F5GZ05;Q9Y2B7	F5H0F9;Q9UJX4;Q9UJX4-3;H0YFB5	Anaphase-promoting complex subunit 5	ANAPC5	3.66919	7.86602	7.84537	7.7065	7.77008	7.76086	7.84811
	0.135273	9.03245	Q99661;B7Z6Q6;A8K3S3;Q99661-2;B7Z7M6;Q8N5N1;Q5JR89;Q5JR91;H0Y5Z9;B4DY48;Q8N4N8	Q99661;B7Z6Q6;A8K3S3;Q99661-2;B7Z7M6;Q8N5N1	Kinesin-like protein KIF2C;Kinesin-like protein	KIF2C	3.66897	8.20933	8.25159	8.17609	8.25103	8.1825	8.1321
	0.971898	6.36084	B4DKK3;B7Z9W6;A8K4T2;Q99615-2;Q99615;Q59EH7;K7EPP7;K7ESP1;K7EIH8;K7EJL5;K7EN19;K7EJV7;K7ER44	B4DKK3;B7Z9W6;A8K4T2;Q99615-2;Q99615;Q59EH7	DnaJ homolog subfamily C member 7	DNAJC7	3.66494	7.1469	7.22459	7.3583	7.29495	7.29281	7.19825
	0.361853	6.80002	Q96CS3;B4E2M8	Q96CS3;B4E2M8	FAS-associated factor 2	FAF2	3.66465	7.66913	7.51218	7.70845	7.63916	7.70013	7.66605
	0.677153	9.24732	Q2TNI1;Q03135;A9XTE5;Q59E85;E9PCT5;C9JKI3;Q7Z4F3;A0A024R757;Q03135-2;A0A024R2D8;P56539	Q2TNI1;Q03135;A9XTE5;Q59E85;E9PCT5	Caveolin;Caveolin-1	CAV1	3.66291	8.00702	8.0111	8.08707	8.27715	8.26229	8.25035
	0.015297	9.11156	F8W6A0;B7Z8M9;B7Z695;Q8NEY8-3;B7Z8L1;Q8NEY8;F8WF16;B7Z615;Q8NEY8-5;Q8NEY8-7;F8VPY7;F8VWU8	F8W6A0;B7Z8M9;B7Z695;Q8NEY8-3;B7Z8L1;Q8NEY8;F8WF16;B7Z615;Q8NEY8-5	Periphilin-1	PPHLN1	3.65191	7.77184	7.4866	7.66583	7.60687	7.55126	7.56698
	0.233901	11.0495	E4W6B6;B2R4D8;A0A024R1V4;P61353;K7ELC7;K7EQQ9;Q6LCU2;K7ERY7	E4W6B6;B2R4D8;A0A024R1V4;P61353;K7ELC7;K7EQQ9	60S ribosomal protein L27	RPL27	3.65174	8.77461	8.74125	8.84544	8.74127	8.73334	8.72564
	0.726312	8.41478	O14646-2;O14646;B3KT33;H0Y8V4;Q7Z4M7;A0A087WVF4	O14646-2;O14646	Chromodomain-helicase-DNA-binding protein 1	CHD1	3.64888	7.86807	7.86567	7.91415	8.0117	8.19975	8.2178
	0.149583	7.71448	O00116;B7Z3Q4;Q53SG6;Q53SN7;B7ZAC5;B8ZZ81	O00116;B7Z3Q4;Q53SG6	Alkyldihydroxyacetonephosphate synthase, peroxisomal	AGPS	3.64883	7.74512	7.7895	7.71771	7.78293	7.67139	7.63864
	0.0693578	8.75938	A0A024R8V6;Q9P275;Q9P275-2;B3KMW2;A0A075B784;Q9H9C5;E9PEW0;K7EIH0;K7EMM6;K7EKN3;K7EKL7;K7ELR5;Q8IXW9	A0A024R8V6;Q9P275;Q9P275-2;B3KMW2;A0A075B784	Ubiquitin carboxyl-terminal hydrolase;Ubiquitin carboxyl-terminal hydrolase 36	USP36	3.64742	8.18293	8.00535	8.03161	8.11524	8.1521	8.15333
	0.0804002	7.48997	Q8NB90;Q8NB90-2;Q8NB90-3	Q8NB90;Q8NB90-2;Q8NB90-3	Spermatogenesis-associated protein 5	SPATA5	3.64611	7.61455	7.75374	7.73498	7.67052	7.66231	7.72591
	0.372603	8.30636	Q9P0K7-4;Q9P0K7-3;Q9P0K7;Q9P0K7-2;B4DNL3;B3KMZ9;D6RB25;D6RBW6;D6RB27;D6R9G4;D6RBY4;D6REL2;D6R9G6;D6RF74;D6RE17	Q9P0K7-4;Q9P0K7-3;Q9P0K7;Q9P0K7-2;B4DNL3	Ankycorbin	RAI14	3.63775	7.93045	7.85545	7.91586	7.95377	7.90907	7.91665
	0.328775	6.37055	Q2VPJ6;K9JA46;P07900;P07900-2;Q86U12;Q8TBA7;O75322;G3V2J8;Q96HX7;Q58FG0	Q2VPJ6;K9JA46;P07900;P07900-2;Q86U12;Q8TBA7;O75322	Heat shock protein HSP 90-alpha	HSP90AA1	3.63753	7.3153	7.41741	7.39625	7.43244	7.05595	7.2217
	0.425314	8.41192	Q6IAP9;Q5T1M7;Q59EL4;O43172-2;O43172;B2R7V4	Q6IAP9;Q5T1M7;Q59EL4;O43172-2;O43172;B2R7V4	U4/U6 small nuclear ribonucleoprotein Prp4	PRPF4	3.63557	8.03326	8.08952	7.9925	8.04403	8.09882	8.03711
	0.58753	10.5095	P62906;Q1JQ76;A0A024RCW3	P62906;Q1JQ76;A0A024RCW3	60S ribosomal protein L10a;Ribosomal protein	RPL10A	3.63139	8.56989	8.56826	8.59383	8.68174	8.64579	8.66441
	0.214034	8.44251	B5MCF9;B2RDF2;O00541-2;O00541;B3KXD6;B3KTZ6;H7C267;H7BYY8;Q6ZUE0	B5MCF9;B2RDF2;O00541-2;O00541;B3KXD6;B3KTZ6	Pescadillo homolog	PES1	3.62934	7.99327	8.12401	7.90461	8.08135	8.15152	8.14535
	0.470236	8.40368	O75962-2;O75962;D3DTD2;O75962-5;O75962-4;E7EWP2;E7EPJ7;F5H228;B4E3M5;Q7Z2K2;A0A087X139;C9IZQ6;H7BXZ5;J3QSW6;O60229-2;O60229;H7C0I9;O75962-3;O60229-3	O75962-2;O75962;D3DTD2;O75962-5;O75962-4;E7EWP2;E7EPJ7;F5H228;B4E3M5	Triple functional domain protein	TRIO	3.62743	8.03395	8.00273	8.0683	8.02999	8.08916	8.04497
	1.03861	7.84737	Q9UJX2;Q9UJX2-3;D6RBY8;D6RCF8;Q9UJX2-2	Q9UJX2;Q9UJX2-3	Cell division cycle protein 23 homolog	CDC23	3.62332	7.93419	7.92256	7.86064	7.79689	7.79305	7.79194
	0.533672	8.83099	A0A024R7L5;A0A024R7L8;Q92900-2;Q92900;B3KY55;A0A059XBJ1;A0A059XAL2;A0A059XAJ5;A0A059XG67;A0A059X4U2;A0A059XG73;A0A059XBJ6;A0A059XAM1;Q6ZUC8	A0A024R7L5;A0A024R7L8;Q92900-2;Q92900	Regulator of nonsense transcripts 1	UPF1	3.62016	8.18628	8.20303	8.0799	8.17406	8.21235	8.22515
	1.00947	8.94776	Q14692	Q14692	Ribosome biogenesis protein BMS1 homolog	BMS1	3.61559	8.08849	8.01791	8.21224	8.15779	8.28865	8.26548
	0.497264	4.08185	A8K2M0;P43686-2;P43686	A8K2M0;P43686-2;P43686	26S protease regulatory subunit 6B	PSMC4	3.61048	6.57969	6.65172	6.67484	6.65503	6.68324	6.63361
	0.576808	7.2198	A0A024R3R5;Q14739;C9JXK0;B4E0Z3	A0A024R3R5;Q14739;C9JXK0	Lamin-B receptor	LBR	3.60814	7.29541	7.46697	7.53038	7.4993	7.50438	7.31389
	0.228876	9.08747	B5BUD2;P35250;Q75MT5;P35250-2;A0A087WVY3;H7C5P4;H7C596;H7C5S7;H7C5P1;H7C5Q7;F8WC37;H7C5A0;H7C5G4	B5BUD2;P35250;Q75MT5;P35250-2;A0A087WVY3	Replication factor C subunit 2	RFC2	3.60632	8.22559	8.2381	8.24652	8.16444	8.17615	8.1803
	0.0785105	6.48891	Q8N766-4;Q8N766-3;Q8N766-2;Q8N766;H7C4E3	Q8N766-4;Q8N766-3;Q8N766-2;Q8N766	ER membrane protein complex subunit 1	EMC1	3.604	7.43629	7.32271	7.34349	7.45292	7.2835	7.27133
	1.46644	8.67159	H3BMM9;H3BTC0;D3DU92;Q15287-2;Q15287;H3BV80;H3BMS0;Q15287-3;H3BPG5;A0A024R9P1;H3BTR6;H3BUG0;H3BTY0;H3BNU7;H3BUL0	H3BMM9;H3BTC0;D3DU92;Q15287-2;Q15287;H3BV80;H3BMS0;Q15287-3;H3BPG5;A0A024R9P1	RNA-binding protein with serine-rich domain 1	RNPS1	3.60178	7.95291	7.9725	8.06577	8.03814	8.18224	8.20224
	0.342247	7.88089	Q92610;H0YM74	Q92610;H0YM74	Zinc finger protein 592	ZNF592	3.60007	7.74977	7.81663	7.8699	7.79138	7.86256	7.83013
	0.299023	4.9876	F8W1F5;Q8IVF7;Q8N4Y7;Q9NSL0;Q8IVF7-2;Q8IVF7-3;B3KT32;C9IZY8;Q6ZN96;B3KXD8;Q96PY5;Q96PY5-3	F8W1F5;Q8IVF7;Q8N4Y7;Q9NSL0;Q8IVF7-2;Q8IVF7-3	Formin-like protein 3	FMNL3	3.59791	7.0267	7.09188	7.01423	7.04564	7.04427	6.99597
	0.54019	6.91476	Q8WUQ7;Q8WUQ7-2;B4DSX7;K7EMQ0;K7ENY9;K7EIU6	Q8WUQ7;Q8WUQ7-2;B4DSX7	Cactin	CACTIN	3.59596	7.54162	7.41234	7.60049	7.55154	7.71047	7.63956
	1.24893	6.50736	Q9Y5Q9;Q9Y5Q9-2;H7C0C0;F8WC64;H7BZV8	Q9Y5Q9;Q9Y5Q9-2	General transcription factor 3C polypeptide 3	GTF3C3	3.59342	7.53315	7.57372	7.44225	7.38643	7.43643	7.47628
	0.298042	5.79357	C9K0J5;Q70E73;C9J164;Q70E73-5;Q70E73-2;Q70E73-8;Q70E73-7;Q70E73-4;Q70E73-3;Q70E73-9;Q70E73-6	C9K0J5;Q70E73;C9J164;Q70E73-5;Q70E73-2;Q70E73-8;Q70E73-7;Q70E73-4;Q70E73-3;Q70E73-9;Q70E73-6	Ras-associated and pleckstrin homology domains-containing protein 1	RAPH1	3.59122	7.11153	7.29398	7.1664	7.07346	7.14107	7.19123
	0.958997	7.27468	Q8TDH4;B2RAI2;Q9UQR1;A0A0A0MTF7;Q4FD37;Q8IWK7;Q15552;C9JRX0;C9K0U4;C9J6Y6;G5E9X2;Q9UQR1-2	Q8TDH4;B2RAI2;Q9UQR1;A0A0A0MTF7;Q4FD37	Zinc finger protein 148	ZNF148	3.58955	7.80981	7.86236	7.73943	7.65273	7.71699	7.66666
	0.390396	10.0564	Q9BU76-4;Q9BU76;Q9BU76-3;Q9BU76-2	Q9BU76-4;Q9BU76;Q9BU76-3;Q9BU76-2	Multiple myeloma tumor-associated protein 2	MMTAG2	3.5886	8.47515	8.49205	8.55502	8.48609	8.47534	8.46997
	0.621819	8.02154	A0A024R029;Q9ULW3	A0A024R029;Q9ULW3	Activator of basal transcription 1	ABT1	3.58575	7.9678	7.89972	7.88387	7.78651	7.9314	7.83198
	0.502838	6.54901	B7Z9T5;A0A024R632;H3BRB3;Q14807-2;Q14807;H3BTH5;Q14985;O60846;Q7LE35;I3L306;Q14984	B7Z9T5;A0A024R632;H3BRB3;Q14807-2;Q14807	Kinesin-like protein;Kinesin-like protein KIF22	KIF22	3.58208	7.36397	7.53558	7.29305	7.36067	7.30222	7.50999
	0.501463	9.05374	B2RAX6;Q9Y5J1;J3KSR7;J3QRG0;J3QR85;J3QLD6	B2RAX6;Q9Y5J1	U3 small nucleolar RNA-associated protein 18 homolog	UTP18	3.58102	8.03318	8.05934	8.19706	8.06908	8.11194	8.01481
	0.207156	6.10398	H7C3F5;Q6ZMJ6;B7Z6J7;A0A024R4R3;O75175-3;O75175-2;O75175;H0Y5X7;H7C148	H7C3F5;Q6ZMJ6;B7Z6J7;A0A024R4R3;O75175-3;O75175-2;O75175;H0Y5X7	CCR4-NOT transcription complex subunit 3	CNOT3	3.5774	7.2683	7.36401	7.24891	7.31572	NaN	NaN
	0.0824411	8.28291	P13010;Q53T09;Q53TC2;C9JZ81	P13010;Q53T09	X-ray repair cross-complementing protein 5	XRCC5	3.57616	7.9657	7.94717	8.00531	7.87485	8.02535	7.97433
	0.307046	7.52051	Q9BTT4	Q9BTT4	Mediator of RNA polymerase II transcription subunit 10	MED10	3.5734	7.91037	7.88174	7.89807	7.84076	7.67896	7.77046
	0.263474	6.21562	Q6P6C2;Q6P6C2-1;Q6P6C2-3	Q6P6C2;Q6P6C2-1;Q6P6C2-3	RNA demethylase ALKBH5	ALKBH5	3.56631	7.33596	7.3448	7.25142	7.35457	NaN	NaN
	0.0431716	6.4876	F8VV52;A0A024RBD8;Q9NZN8-4;Q9NZN8;B3KTL6;Q9NZN8-5;F8VRS8;F8W145;F8VP97;B2RDX7;Q9NZN8-2;A0A087X050;F8VVY1;H0YI11;H0YH84;F8VUB4;F8VX63;F8VWH8;F8VQD8;F8VQF4;Q9NZN8-3	F8VV52;A0A024RBD8;Q9NZN8-4;Q9NZN8;B3KTL6;Q9NZN8-5;F8VRS8;F8W145;F8VP97;B2RDX7;Q9NZN8-2	CCR4-NOT transcription complex subunit 2	CNOT2	3.56276	7.3373	7.39524	7.32944	7.41724	7.45216	7.46015
	0.0448411	10.4365	P23258;Q9NRH3;K7EIS0;K7EKE5	P23258;Q9NRH3	Tubulin gamma-1 chain;Tubulin gamma-2 chain	TUBG1	3.55741	8.65263	8.54484	8.65247	8.56441	8.67935	8.60984
	0.707166	7.70715	Q8NHU0;Q5HYN5;Q5DJT8;P0DMV2;P0DMV1;P0DMV0;P0DMU9;P0DMU8;P0DMU7;P0DMU6	Q8NHU0;Q5HYN5;Q5DJT8;P0DMV2;P0DMV1;P0DMV0;P0DMU9;P0DMU8;P0DMU7;P0DMU6	Cancer/testis antigen family 45 member A3;Cancer/testis antigen family 45 member A1;Cancer/testis antigen family 45 member A2;Cancer/testis antigen family 45 member A9;Cancer/testis antigen family 45 member A8;Cancer/testis antigen family 45 member A7;Cancer/testis antigen family 45 member A10;Cancer/testis antigen family 45 member A5;Cancer/testis antigen family 45 member A6;Cancer/testis antige…	CT45A3	3.5565	8.16779	8.10016	8.00428	8.07573	8.16676	8.09698
	0.644791	7.88893	B2RCW0;A0A024RDZ2;Q13042-3;Q13042-2;Q13042;Q5T8C6;Q13042-4;B4DK74;Q59EG1	B2RCW0;A0A024RDZ2;Q13042-3;Q13042-2;Q13042;Q5T8C6;Q13042-4	Cell division cycle protein 16 homolog	CDC16	3.55609	7.89177	7.86089	7.837	7.74	7.69589	7.68432
	0.614185	9.52977	Q5QTS3;Q53H34;P40429;Q8J015;Q9BSQ6;M0QYS1;Q0VGL3;Q6NVV1;M0QZU1;A0A096LPE0;B4DNC8	Q5QTS3;Q53H34;P40429;Q8J015;Q9BSQ6;M0QYS1;Q0VGL3;Q6NVV1	60S ribosomal protein L13a;Putative 60S ribosomal protein L13a protein RPL13AP3	RPL13A	3.55445	8.21851	8.27772	8.37289	8.29008	8.33624	8.35987
	0.175709	9.68583	A8K622;Q59F99;O95793-2;O95793-3;O95793;Q5JW30;B3KRE0;A0A087X1A5;B4DPJ9;Q6PJX3;Q5JW28;F6UDC6	A8K622;Q59F99;O95793-2;O95793-3;O95793;Q5JW30;B3KRE0;A0A087X1A5	Double-stranded RNA-binding protein Staufen homolog 1	STAU1	3.55358	8.37681	8.34581	8.38776	8.27788	8.36599	8.29449
	1.16647	5.76401	B3KN15;Q7LGA3;K7EP71;Q7LGA3-3;Q7LGA3-2	B3KN15;Q7LGA3	Heparan sulfate 2-O-sulfotransferase 1	HS2ST1	3.55354	7.22108	7.22071	7.31078	7.37909	7.38344	7.47382
	0.462765	9.22906	Q10471;G3V1S6;B7Z6K2;B7Z462;Q10471-2	Q10471;G3V1S6;B7Z6K2;B7Z462	Polypeptide N-acetylgalactosaminyltransferase 2;Polypeptide N-acetylgalactosaminyltransferase 2 soluble form;Polypeptide N-acetylgalactosaminyltransferase	GALNT2	3.54912	8.25144	8.17146	8.24008	8.33842	8.1514	8.16397
	0.942736	7.15272	K7EP90;Q9BTD8-4;Q9BTD8-2;Q9BTD8-3;Q9BTD8;K7ER08;K7EQ03;B4DWT0	K7EP90;Q9BTD8-4;Q9BTD8-2;Q9BTD8-3;Q9BTD8;K7ER08;K7EQ03	RNA-binding protein 42	RBM42	3.54733	7.61362	7.68281	7.53495	7.43653	7.57513	7.62749
	0.997374	7.99636	Q6IAX9;P08240-2;P08240;A0A024R3M0	Q6IAX9;P08240-2;P08240;A0A024R3M0	Signal recognition particle receptor subunit alpha	SRPR	3.54613	7.77183	7.72501	7.93566	7.84866	7.67997	7.75519
	0.0675831	8.12699	J3KR33;A0JLT2;I0J7B9;A0JLT2-2	J3KR33;A0JLT2;I0J7B9;A0JLT2-2	Mediator of RNA polymerase II transcription subunit 19	MED19	3.54386	7.83851	7.95585	7.86478	7.9608	7.88371	7.73974
	0.309446	6.4658	Q6FH49;P40261	Q6FH49;P40261	Nicotinamide N-methyltransferase	NNMT	3.54278	7.38753	7.40601	7.39978	7.34667	7.07598	7.09743
	1.0563	8.25575	R9WQY1;A8MQB8;G3V0J0;X5D907;Q06787-6;Q06787-2;Q06787-4;Q06787-7;X5DQX7;Q06787-8;Q06787-5;Q06787-9;Q06787-3;Q06787;R9WPL0;A0A087WXI3;G8JLE9;Q59GC1;R9WNI0;W5ZQ92;B4DZ17;A0A0K0MJ24;Q8IXW7;A0A087WY29;B4DFH8;A0A087WWR6;A0A087X1M7;Q8IUI9;A0A087WWU4	R9WQY1;A8MQB8;G3V0J0;X5D907;Q06787-6;Q06787-2;Q06787-4;Q06787-7;X5DQX7;Q06787-8;Q06787-5;Q06787-9;Q06787-3;Q06787;R9WPL0;A0A087WXI3;G8JLE9;Q59GC1;R9WNI0;W5ZQ92	Fragile X mental retardation protein 1	FMR1	3.53551	8.18267	8.14641	8.01081	8.07799	8.17788	8.17114
	0.0543988	5.51672	Q96ME4;J3KQ48;Q9Y3E5	Q96ME4;J3KQ48;Q9Y3E5	Peptidyl-tRNA hydrolase 2, mitochondrial	PTRH2	3.53531	7.01258	7.16435	7.12756	7.07624	7.13941	7.10928
	1.27381	6.01136	Q9BVQ7;Q9BVQ7-2;Q9BVQ7-3;H0YCA5	Q9BVQ7;Q9BVQ7-2	Spermatogenesis-associated protein 5-like protein 1	SPATA5L1	3.53047	7.41471	7.43505	7.33798	7.28823	7.37431	7.33405
	0.154108	10.2384	B4DSN3;G5EA31;A0A024QZM6;P53992;B7ZAY6;P53992-2;B4DQ22	B4DSN3;G5EA31;A0A024QZM6;P53992	Protein transport protein Sec24C	SEC24C	3.5293	8.54527	8.51278	8.59944	8.50346	8.55542	8.58901
	0.119988	7.77326	V9GY01;Q9Y448-2;Q9Y448;B4DP18;H0YM11;Q9Y448-3;H0YKF8;H0YLA7	V9GY01;Q9Y448-2;Q9Y448;B4DP18;H0YM11;Q9Y448-3	Small kinetochore-associated protein	KNSTRN	3.52873	7.94874	7.85435	7.81745	7.93312	7.90031	7.86986
	0.11309	9.26151	Q9UIG0-2;Q9UIG0	Q9UIG0-2;Q9UIG0	Tyrosine-protein kinase BAZ1B	BAZ1B	3.51752	8.26968	8.23482	8.32067	8.21948	8.26947	8.31911
	0.337963	6.78957	F5GXF5;Q12830-4;Q12830-2;Q12830;E7ETD6;A0A0A0MR81;B4DDK2;B4DM40;F5H176;J3QQK4	F5GXF5;Q12830-4;Q12830-2;Q12830;E7ETD6	Nucleosome-remodeling factor subunit BPTF	BPTF	3.51722	7.54188	7.56806	7.55446	7.50289	7.56787	7.55598
	0.450997	5.92425	Q9H267;F5H008;B7Z1N4;B7Z6M7;Q9H267-2;G3V3F9	Q9H267;F5H008;B7Z1N4;B7Z6M7;Q9H267-2	Vacuolar protein sorting-associated protein 33B	VPS33B	3.51006	7.24222	7.26458	7.28845	7.26086	7.32566	7.27337
	0.0159352	5.80417	A8K7S0;Q8IWZ8;V9GZ08;B4DVK3;B4DGJ0;Q0VDC7;A5PLN4;Q8IWZ8-2;K7EM86;A0A024R7N3	A8K7S0;Q8IWZ8;V9GZ08;B4DVK3;B4DGJ0;Q0VDC7;A5PLN4;Q8IWZ8-2	SURP and G-patch domain-containing protein 1	SUGP1	3.50933	7.74451	7.65596	7.6693	7.72582	7.86512	7.80897
	0.884778	7.62696	A8K330;Q8IWA0;Q05D27	A8K330;Q8IWA0	WD repeat-containing protein 75	WDR75	3.5065	7.68332	7.72194	7.74759	7.75629	7.72758	7.74564
	0.280646	7.29846	C9JQA1;O60828-6;O60828-3;O60828-2;O60828;Q4VY28;O60828-10;O60828-9;O60828-8;O60828-7;O60828-5;O60828-4	C9JQA1;O60828-6;O60828-3;O60828-2;O60828;Q4VY28;O60828-10;O60828-9;O60828-8;O60828-7;O60828-5;O60828-4	Polyglutamine-binding protein 1	PQBP1	3.50076	7.64101	7.84616	7.6177	7.70022	7.89096	7.69177
	0.123574	8.21996	A8K548;Q8IZL8;O15451;C9JFV4;B4DR36;I3L445;E7EV54;B4DEX7;I3L1P4;I3L4M7	A8K548;Q8IZL8;O15451;C9JFV4;B4DR36	Proline-, glutamic acid- and leucine-rich protein 1	PELP1	3.49968	7.92549	7.87875	7.97105	7.87259	7.98747	8.05641
	0.637875	6.50711	P62318-2;P62318	P62318-2;P62318	Small nuclear ribonucleoprotein Sm D3	SNRPD3	3.49857	7.33696	7.34543	7.36914	7.44725	7.53122	7.43476
	0.317517	6.50838	L7RRS0;O00443;B4DG55;B4DRX6;A0A0C4DGF9;O00443-2;E9PPP3	L7RRS0;O00443;B4DG55	Phosphatidylinositol 4-phosphate 3-kinase C2 domain-containing subunit alpha	PIK3C2A	3.4952	7.4411	7.49414	7.41184	7.46123	7.38489	7.38052
	0.070714	9.42183	Q96FQ6	Q96FQ6	Protein S100-A16	S100A16	3.49379	8.26026	8.29017	8.35493	8.2243	8.49665	8.46169
	0.132831	7.63141	C9JW69;Q5T081;P18754;P18754-2;C9JRH2;C9JMJ4;C9J3R0;C9JQZ4	C9JW69;Q5T081;P18754;P18754-2;C9JRH2;C9JMJ4;C9J3R0;C9JQZ4	Regulator of chromosome condensation	RCC1	3.49362	7.77926	7.68296	7.68177	7.73747	7.79692	7.92805
	0.20886	6.19519	A8K594;Q9P0V3;B4E2S1;Q9P0V3-2	A8K594;Q9P0V3;B4E2S1	SH3 domain-binding protein 4	SH3BP4	3.49211	7.30752	7.24085	7.24467	7.40528	7.38171	7.21187
	0.389938	8.14631	Q5U077;P07195;F5H793;C9J7H8;A8MW50	Q5U077;P07195;F5H793;C9J7H8;A8MW50	L-lactate dehydrogenase;L-lactate dehydrogenase B chain	LDHB	3.47926	7.96962	8.0223	7.98477	7.92155	7.91043	8.0154
	0.115475	8.98873	Q53GL6;Q5QPL9;A8K4T9;Q9UKM9-2;Q9UKM9;Q5QPM0;Q5QPM1;B4DSJ1;Q5QPM2	Q53GL6;Q5QPL9;A8K4T9;Q9UKM9-2;Q9UKM9;Q5QPM0;Q5QPM1;B4DSJ1	RNA-binding protein Raly	RALY	3.47755	8.15779	8.1482	8.07496	8.19137	8.08831	8.02366
	0.215006	7.99533	A0A024RCN6;P26640;B4DT32;A2ABF4;A0A0G2JJT9;P26640-2;H0Y426	A0A024RCN6;P26640	Valine--tRNA ligase	VARS	3.46941	8.00312	8.1003	7.94396	8.06592	7.98757	8.00505
	0.489639	8.16108	B4DDM5;B2R659;P51659;E7EWE5;B4DSD0;P51659-3;P51659-2;E7ER27;G5E9S2;B3KSP2;E7ET17;Q59H27;E7EPL9	B4DDM5;B2R659;P51659;E7EWE5;B4DSD0;P51659-3;P51659-2;E7ER27;G5E9S2;B3KSP2;E7ET17;Q59H27;E7EPL9	Peroxisomal multifunctional enzyme type 2;(3R)-hydroxyacyl-CoA dehydrogenase;Enoyl-CoA hydratase 2	HSD17B4	3.46723	7.97004	8.01081	7.8746	7.97073	8.01402	8.05011
	0.154613	5.41263	A0A024R5K3;E9PPW7;O00217;E9PN51;F8W9K7;E9PKH6;B4DYI3;Q53G17	A0A024R5K3;E9PPW7;O00217;E9PN51;F8W9K7;E9PKH6;B4DYI3;Q53G17	NADH dehydrogenase [ubiquinone] iron-sulfur protein 8, mitochondrial	NDUFS8	3.45663	7.0404	7.17275	7.02886	7.11434	7.28369	7.11813
	1.8788	8.31412	A0A087WYU1;B2RAU5;Q9Y5X1;Q59ES5;B3KXH8;O95061	A0A087WYU1;B2RAU5;Q9Y5X1;Q59ES5;B3KXH8	Sorting nexin;Sorting nexin-9	SNX9	3.44985	7.89466	7.88048	8.0249	7.99964	7.94599	7.92731
	0.491995	6.15074	Q7Z7H5-3;Q7Z7H5;F8W7F7;Q7Z7H5-2	Q7Z7H5-3;Q7Z7H5;F8W7F7;Q7Z7H5-2	Transmembrane emp24 domain-containing protein 4	TMED4	3.4479	7.17655	7.26238	7.32189	7.2572	NaN	NaN
	0.0203322	7.2238	B3KTV2;B3KVF3;B3KUU7;A8K7G8;Q59FC5;B3KRI8;P49761-3;P49761-1;P49761;H3BRE4;H3BNC8;H3BNQ5;H3BQG1	B3KTV2;B3KVF3;B3KUU7;A8K7G8;Q59FC5;B3KRI8;P49761-3;P49761-1;P49761;H3BRE4	Dual specificity protein kinase CLK3	CLK3	3.44125	7.59846	7.68741	7.63149	7.64852	7.80843	7.65908
	0.404265	8.37626	J3QK86;J3KPG5;F8VU39;Q9UIF9-2;Q9UIF9-3;Q9UIF9;A0A0C4DGI9;H0YHL2;H0YII3;B7Z8F7;H0YHQ7	J3QK86;J3KPG5;F8VU39;Q9UIF9-2;Q9UIF9-3;Q9UIF9;A0A0C4DGI9	Bromodomain adjacent to zinc finger domain protein 2A	BAZ2A	3.43257	7.97225	7.94842	7.96614	8.08411	8.03475	8.00868
	0.745615	7.79878	Q496I0;D6RIE3;D6RGV5;H0UI06;P14406;D6R9C3	Q496I0;D6RIE3;D6RGV5;H0UI06;P14406;D6R9C3	Cytochrome c oxidase subunit 7A2, mitochondrial	COX7A2	3.42794	7.8799	7.91378	7.84628	7.76075	7.94684	7.94588
	0.374114	6.22729	B4E0N9;B4DMG8;B4DMF5;B3KT18;Q53GW3;E9KL48;P00367-3;P00367;Q59FQ4;P00367-2;Q14400;P49448	B4E0N9;B4DMG8;B4DMF5;B3KT18;Q53GW3;E9KL48;P00367-3;P00367;Q59FQ4;P00367-2	Glutamate dehydrogenase;Glutamate dehydrogenase 1, mitochondrial	GLUD1	3.4277	7.35211	7.33282	7.34643	7.36592	7.40608	7.41347
	0.180682	8.12973	A0A024R1J9;A0A024R1J8;P35240-8;P35240-3;P35240;P35240-2;A0A024R1D9;A0A024R1I0;A0A024R1F6;B7Z4B6;P35240-4;P35240-6;P35240-5;P35240-7;P35240-10;P35240-9	A0A024R1J9;A0A024R1J8;P35240-8;P35240-3;P35240;P35240-2;A0A024R1D9;A0A024R1I0;A0A024R1F6;B7Z4B6;P35240-4;P35240-6;P35240-5	Merlin	NF2	3.42515	7.64073	7.87234	7.79376	7.84024	7.82139	7.66807
	0.448304	6.3977	A0A024RDP4;B4DWI8;Q8WXF1-2;Q8WXF1;X6RDA4	A0A024RDP4;B4DWI8;Q8WXF1-2;Q8WXF1;X6RDA4	Paraspeckle component 1	PSPC1	3.42216	7.4539	7.37585	7.31888	7.38734	7.37827	7.50241
	0.532565	6.78409	O43491;Q59FD8;E9PII3;E9PK52;E9PHY5;O43491-2;O43491-3;O43491-4;I6L9B1;Q6ZSX4;H0Y5B0;Q6R5J7;E9PPC9;O60642;Q9UG62;E9PQD2;E9PMG5;E9PN54;E9PMV8;B4DJ76	O43491;Q59FD8;E9PII3;E9PK52;E9PHY5;O43491-2;O43491-3;O43491-4;I6L9B1	Band 4.1-like protein 2	EPB41L2	3.41724	7.56893	7.53657	7.53398	7.52349	7.50039	7.57453
	0.467497	7.80914	Q9UBD5;Q9UBD5-2;B4E014;Q9UBD5-3;B7Z8A5;B7ZAI3;B4DZ51;Q6IBJ0	Q9UBD5;Q9UBD5-2;B4E014;Q9UBD5-3;B7Z8A5;B7ZAI3;B4DZ51	Origin recognition complex subunit 3	ORC3	3.41446	7.87106	7.86526	7.85839	7.77801	7.90312	7.934
	0.352121	6.70218	Q96J73;Q53FR7;Q6PJJ2;P56182;B4DZM3	Q96J73;Q53FR7;Q6PJJ2;P56182;B4DZM3	Ribosomal RNA processing protein 1 homolog A	RRP1	3.41287	7.42488	7.35778	7.53002	7.39505	7.43433	7.52099
	0.00325068	7.55665	P38432	P38432	Coilin	COIL	3.41236	7.77083	7.74819	7.77979	7.73873	7.92603	7.98157
	1.32813	5.47303	Q8NBQ5;D6RCD0	Q8NBQ5;D6RCD0	Estradiol 17-beta-dehydrogenase 11	HSD17B11	3.40896	7.02366	7.0306	7.09729	7.1372	7.11564	7.18421
	0.375464	6.81515	Q504W7;Q01968-2;Q01968;Q6PJ10	Q504W7;Q01968-2;Q01968	Inositol polyphosphate 5-phosphatase OCRL-1	OCRL	3.39307	7.54154	7.57893	7.55642	7.46376	7.57819	7.50165
	0.224892	6.14445	C9JJX6;E9PDC3;B9EH95;O00192-2;O00192;Q05BN6;Q8NAH4	C9JJX6;E9PDC3;B9EH95;O00192-2;O00192	Armadillo repeat protein deleted in velo-cardio-facial syndrome	ARVCF	3.39234	7.18438	7.2955	7.32079	7.24363	7.21187	7.28015
	1.00724	6.9424	Q5T9A4;Q5T9A4-3;Q9H834;Q8N3E6;Q5T9A4-2	Q5T9A4;Q5T9A4-3;Q9H834	ATPase family AAA domain-containing protein 3B	ATAD3B	3.39033	7.67966	7.65872	7.589	7.51087	7.71903	7.67602
	0.656921	9.95072	Q9BTQ7;A0A024R1Q8;P62829;C9JD32;B9ZVP7;J3KT29;J3KTJ3;A4D142	Q9BTQ7;A0A024R1Q8;P62829;C9JD32;B9ZVP7;J3KT29	60S ribosomal protein L23	RPL23	3.39018	8.31587	8.30893	8.26717	8.14876	8.34561	8.34729
	1.35644	6.05637	A0A024QZC1;O95400;Q5QTR6	A0A024QZC1;O95400	CD2 antigen cytoplasmic tail-binding protein 2	CD2BP2	3.38929	7.25356	7.2711	7.22196	7.22186	7.41315	7.33792
	0.12109	6.08284	Q9UBV8	Q9UBV8	Peflin	PEF1	3.38235	7.27423	7.27242	7.29301	7.23198	7.51938	7.44248
	0.204176	7.65754	Q8NI27;A0A0C4DG98;B4DKZ6;Q8NI27-2;F2Z2V2;H7C477;H0Y7U4;H0Y594;H0Y815	Q8NI27;A0A0C4DG98;B4DKZ6	THO complex subunit 2	THOC2	3.3804	7.74836	7.8171	7.85012	7.77402	7.82593	7.8121
	0.590145	10.1012	B2R6U8;A0A024R6W2;O43809;H3BND3;Q5HYH5;H3BV41	B2R6U8;A0A024R6W2;O43809;H3BND3	Cleavage and polyadenylation specificity factor subunit 5	NUDT21	3.37501	8.46409	8.41219	8.47828	8.58661	8.65794	8.56739
	0.0623297	6.92395	B9EGQ5;M0QXA7;O95785-4;O95785-3;O95785;O95785-2;B3KR89	B9EGQ5;M0QXA7;O95785-4;O95785-3;O95785;O95785-2;B3KR89	Protein Wiz	WIZ	3.37234	7.44809	7.66405	7.57146	7.4971	7.51199	7.57491
	0.0681241	5.82225	X6RJP6;P37802;P37802-2	X6RJP6;P37802;P37802-2	Transgelin-2	TAGLN2	3.36727	7.25895	7.15884	7.22722	7.16625	7.03599	7.04945
	0.114625	8.90068	Q12996;B4DFQ5;B4DMA4;E9PJ06;H0YE74;E9PLP8;Q12996-3;Q12996-2	Q12996;B4DFQ5;B4DMA4	Cleavage stimulation factor subunit 3	CSTF3	3.36581	8.16744	8.17505	8.08411	8.21437	8.15594	8.16376
	0.718751	7.3704	A0A087X1F4;Q9H944;B3KUJ9;B7ZBQ1;A6PVP4;B7ZBQ3;Q9H944-2	A0A087X1F4;Q9H944;B3KUJ9	Mediator of RNA polymerase II transcription subunit 20	MED20	3.36216	7.78031	7.77977	7.63164	7.73239	NaN	NaN
	1.01163	7.05625	B4DUT2;Q8N9T8;A0A024R7C4;B4DUY9;B7ZLF4;H0YFD2;F8WFC1;H0YH26	B4DUT2;Q8N9T8;A0A024R7C4;B4DUY9;B7ZLF4	Protein KRI1 homolog	KRI1	3.36132	7.73312	7.7795	7.55557	7.64863	7.79795	7.77553
	0.805471	6.92495	Q52LJ0-2;Q52LJ0;H0YNA1	Q52LJ0-2;Q52LJ0	Protein FAM98B	FAM98B	3.35997	7.38616	7.52636	7.60318	7.73161	7.66505	7.7555
	0.320696	8.28065	A0A024R7C7;F4ZW66;Q12906;Q12906-7;F4ZW64;A8K590;F4ZW65;Q12906-5;Q12906-4;Q12906-2;Q12906-6;Q12906-3;B4DFG4;Q59GP7;K7EKJ9;B4DDF3;K7ER69;K7ERM6;K7ENK6;K7EM82;K7ELV3;K7EJ09;K7EKY0;K7EQR9;V9HWK4;Q96SI9-2;Q96SI9	A0A024R7C7;F4ZW66;Q12906;Q12906-7;F4ZW64;A8K590;F4ZW65;Q12906-5;Q12906-4;Q12906-2;Q12906-6;Q12906-3;B4DFG4;Q59GP7	Interleukin enhancer-binding factor 3	ILF3	3.35123	8.02127	8.03937	8.03603	7.94006	7.95982	7.96533
	0.726736	6.44247	B7Z6I3;P49916-4;P49916-3;P49916-2;P49916;K7ERZ5;K7EQB6;C4B7Q3	B7Z6I3;P49916-4;P49916-3;P49916-2;P49916;K7ERZ5;K7EQB6	DNA ligase;DNA ligase 3	LIG3	3.35089	7.22652	7.30317	7.33943	7.44105	7.45761	7.43444
	0.666731	4.66121	B7Z201;K7ENL9;B7Z3Q1;Q96DM3;B7Z2Y1;A0A087WZD4;K7EIS6	B7Z201;K7ENL9;B7Z3Q1;Q96DM3;B7Z2Y1;A0A087WZD4	Uncharacterized protein C18orf8	C18orf8	3.34853	6.89762	6.9059	6.78073	6.86725	6.80804	6.88108
	0.00273713	7.28676	Q8IXB1;Q8IXB1-2;B3KNK5;Q86XS7;E7EP04;B4DP04;Q8IXB1-3;Q6YPB0;Q71S60;A0A087WXH7;Q8N4C5;H7C1G0	Q8IXB1;Q8IXB1-2;B3KNK5;Q86XS7;E7EP04;B4DP04;Q8IXB1-3	DnaJ homolog subfamily C member 10	DNAJC10	3.34246	7.59188	7.71449	7.58653	7.71824	7.71159	7.66051
	0.789675	7.29698	Q8N201;A4D212;A4D213;Q9BT91	Q8N201;A4D212;A4D213	Integrator complex subunit 1	INTS1	3.34159	7.63786	7.63848	7.61918	7.5867	7.63314	7.58246
	0.216021	5.45254	B7Z4V7;Q2TB10;Q49A13;Q4G0T8;C9JHX9;A0A087WXB4;C9K0M9	B7Z4V7;Q2TB10;Q49A13;Q4G0T8;C9JHX9;A0A087WXB4	Zinc finger protein 800	ZNF800	3.34136	7.16882	7.12182	7.06793	7.16029	7.27019	7.197
	0.236625	6.76501	Q9Y2X9-2;Q9Y2X9;B4DM04;B3KMX4;B3KND7	Q9Y2X9-2;Q9Y2X9;B4DM04;B3KMX4	Zinc finger protein 281	ZNF281	3.34132	7.52272	7.4833	7.45174	7.50885	7.43274	7.5323
	1.27031	5.62457	P26599;P26599-2;P26599-3;A6NLN1;Q59H49;K7EKJ7;A0A0D9SF20;K7ES59;K7EK45;A0A087WU68;A0A087WUW5;K7ELW5;K7EKX4;X6R242	P26599;P26599-2;P26599-3;A6NLN1;Q59H49	Polypyrimidine tract-binding protein 1	PTBP1	3.33852	9.2751	9.27275	9.21418	9.17624	9.29662	9.29576
	0.56175	7.4113	Q53SY7;F8VPD4;P27708;H7BZB3;H7C2E4	Q53SY7;F8VPD4;P27708	CAD protein;Glutamine-dependent carbamoyl-phosphate synthase;Aspartate carbamoyltransferase;Dihydroorotase	CAD	3.33683	7.73952	7.75182	7.60299	7.71712	7.57982	7.58476
	0.210484	8.68095	Q8NAV1;B2RDP2	Q8NAV1	Pre-mRNA-splicing factor 38A	PRPF38A	3.33451	8.02284	8.05019	8.00949	8.14467	8.18076	8.22108
	0.94835	7.36907	Q8IW76;B7ZKK7;P19525-2;P19525;Q05CP4;Q6PK38;C9JZT2	Q8IW76;B7ZKK7;P19525-2;P19525;Q05CP4;Q6PK38	Interferon-induced, double-stranded RNA-activated protein kinase	EIF2AK2	3.32866	7.75283	7.7926	7.68581	7.59852	7.77849	7.68327
	0.0556851	7.16545	Q9BXP5-5;Q9BXP5-4;Q9BXP5-2;Q9BXP5-3;Q9BXP5;H7C3A1;Q7Z4Y3;H7C0U8;Q9HBI2;A0A0A0MSP6	Q9BXP5-5;Q9BXP5-4;Q9BXP5-2;Q9BXP5-3;Q9BXP5;H7C3A1	Serrate RNA effector molecule homolog	SRRT	3.31792	7.62216	7.61778	7.64579	7.58344	7.74335	7.73674
	0.184948	3.77349	O94906;O94906-2	O94906;O94906-2	Pre-mRNA-processing factor 6	PRPF6	3.31454	9.06618	9.10027	9.0816	9.10711	9.07744	9.06982
	0.613534	8.9661	D3YTB1;A0A024R2G7;F8W727;P62910;A0A090N8E7	D3YTB1;A0A024R2G7;F8W727;P62910	60S ribosomal protein L32	RPL32	3.31121	8.05979	8.05189	8.09729	8.22704	8.28441	8.26107
	0.27287	9.13139	O14980;B7ZB16;B3KWD0;B4DR01;C9JKM9;H7BZC5;C9IZS4;C9JQ02;C9JV99;C9J673;C9JF49;C9IYM2;F8WF71	O14980;B7ZB16;B3KWD0;B4DR01	Exportin-1	XPO1	3.30676	8.26562	8.2501	8.1474	8.27353	8.23093	8.2491
	0.516172	7.27069	A0A024RAE4;A0A024R9T1;B7ZAY4;B4DMH5;B4E1U9;P60953	A0A024RAE4;A0A024R9T1;B7ZAY4;B4DMH5;B4E1U9;P60953	Cell division control protein 42 homolog	CDC42	3.3001	7.5908	7.46063	7.58746	7.69485	7.62223	7.69217
	0.767175	7.3554	C9JEV9;O95639-3;O95639-2;O95639;B7Z7B0;H7C419	C9JEV9;O95639-3;O95639-2;O95639;B7Z7B0;H7C419	Cleavage and polyadenylation specificity factor subunit 4	CPSF4	3.29378	7.82907	7.76922	7.66234	7.73636	7.84673	7.845
	0.741515	7.60961	Q9BXS6-2;Q9BXS6;A8K4B4;Q9BXS6-3;Q9BXS6-5;Q9BXS6-7;Q9BXS6-4;Q9BXS6-6;H0YMD2;H0YKA7	Q9BXS6-2;Q9BXS6;A8K4B4;Q9BXS6-3;Q9BXS6-5;Q9BXS6-7;Q9BXS6-4;Q9BXS6-6	Nucleolar and spindle-associated protein 1	NUSAP1	3.29291	7.84402	7.88866	7.82283	7.76925	7.88194	7.88359
	0.0464249	6.29978	H0YFF7;Q13889-2;Q13889;F5GXG6;F5GX35;F5H4K7;Q8NEI1;F5GWD3;F5H6X0;A0A087WYD5	H0YFF7;Q13889-2;Q13889;F5GXG6;F5GX35;F5H4K7;Q8NEI1;F5GWD3;F5H6X0;A0A087WYD5	General transcription factor IIH subunit 3	GTF2H3	3.28487	7.2951	7.4189	7.38236	7.31105	7.51443	7.56315
	1.02781	7.54037	Q6NZY4;A8K559;Q6NZY4-2;F5H6J5;F5GX80;F5GXQ6;F5H803	Q6NZY4;A8K559;Q6NZY4-2	Zinc finger CCHC domain-containing protein 8	ZCCHC8	3.28382	7.80169	7.75453	7.70975	7.68489	7.83984	7.88125
	0.100453	7.00357	Q32P28-4;Q32P28;Q32P28-3;B4DNM8;Q68CW0;H7C2W6;Q32P28-2;E2QRI1;B4DTG8	Q32P28-4;Q32P28;Q32P28-3;B4DNM8	Prolyl 3-hydroxylase 1	LEPRE1	3.28222	7.58298	7.58857	7.50586	7.62893	7.60613	7.53995
	0.365583	8.42109	A0A024R9D2;Q86UE4;E5RJU9;H0YBJ8;H0YB56	A0A024R9D2;Q86UE4;E5RJU9	Protein LYRIC	MTDH	3.28175	8.09093	8.14761	8.08565	8.09642	7.9738	7.95342
	1.08499	5.54147	Q09666;B4DTV0;Q8N274;Q13727;E9PJZ0;E9PKR9;E9PJC6;E9PLK4;Q96EC4;Q09666-2;E9PQE3;Q9BVU3	Q09666	Neuroblast differentiation-associated protein AHNAK	AHNAK	3.27514	10.8818	10.8966	10.8294	10.8543	10.6844	10.6816
	0.584987	6.63031	Q5U0F4;Q53HU7;Q13347;Q9P1D9;Q5TFK1	Q5U0F4;Q53HU7;Q13347;Q9P1D9	Eukaryotic translation initiation factor 3 subunit I	EIF3I	3.27317	7.35568	7.41989	7.42862	7.51735	7.39291	7.40868
	0.246862	8.16445	A0A024R9G7;Q6PL18;A0A0B4J211;Q6PL18-2;Q9ULI0-2;Q9ULI0	A0A024R9G7;Q6PL18;A0A0B4J211	ATPase family AAA domain-containing protein 2	ATAD2	3.26858	7.79975	7.82384	7.78435	7.95965	7.83836	7.95777
	0.37539	5.90005	A0A024QZT7;P33947;P33947-2;H7BYF7;A0A024R1R0;O43731;O43731-2	A0A024QZT7;P33947;P33947-2	ER lumen protein-retaining receptor;ER lumen protein-retaining receptor 2	KDELR2	3.2659	7.19128	7.11103	7.27862	7.16405	7.44748	7.3638
	0.150898	5.35708	B7ZLC9;Q8TEQ6;Q58EZ8	B7ZLC9;Q8TEQ6	Gem-associated protein 5	GEMIN5	3.26298	7.0714	6.93188	7.071	7.00022	NaN	NaN
	0.45964	4.83037	Q9H9A5-4;Q9H9A5-3;Q9H9A5-2;Q9H9A5;E9PCN5;Q9H9A5-6;H7C1X9;H7C0K1;B7Z5B3;Q9H9A5-5	Q9H9A5-4;Q9H9A5-3;Q9H9A5-2;Q9H9A5;E9PCN5;Q9H9A5-6	CCR4-NOT transcription complex subunit 10	CNOT10	3.26123	6.83329	6.77261	6.78146	6.67452	6.71996	6.63218
	0.335283	6.34914	H0YHC3;F8W020;F8W118;F8VXI6;F8VUX1;F8VY35;F8VV59;B7Z9C2;A0A024RBE6;F8W0J6;F5H4R6;B7Z2V4;H0YIV4;A0A024RBB7;P55209-3;P55209-2;P55209;H0YH88;F8W543;F8VRJ2;B7Z5H0	H0YHC3;F8W020;F8W118;F8VXI6;F8VUX1;F8VY35;F8VV59;B7Z9C2;A0A024RBE6;F8W0J6;F5H4R6;B7Z2V4;H0YIV4;A0A024RBB7;P55209-3;P55209-2;P55209;H0YH88;F8W543	Nucleosome assembly protein 1-like 1	NAP1L1	3.25525	7.34459	7.40688	7.28418	7.37092	7.4816	7.44728
	0.110671	5.20071	Q8IXQ6-3;Q8IXQ6-2;B7Z5L6;Q8IXQ6;Q59ER9;Q658Y0;Q63HJ7;G5E9U8	Q8IXQ6-3;Q8IXQ6-2;B7Z5L6;Q8IXQ6	Poly [ADP-ribose] polymerase 9	PARP9	3.24893	6.88647	6.70845	6.74085	6.79346	7.00009	7.01661
	0.356001	5.42694	Q1RMC9;Q96RT1-7;Q96RT1-5;Q96RT1-3;Q96RT1-9;Q96RT1-2;Q96RT1;Q96RT1-8;B4DIP2;Q96RT1-6;Q96RT1-4;V9HW13	Q1RMC9;Q96RT1-7;Q96RT1-5;Q96RT1-3;Q96RT1-9;Q96RT1-2;Q96RT1;Q96RT1-8;B4DIP2;Q96RT1-6;Q96RT1-4;V9HW13	Protein LAP2	ERBB2IP	3.24806	6.88954	7.06446	7.06584	7.05542	7.17508	6.99511
	1.42946	6.0838	O75643;A4FU77;Q9H8B9;B4E150;O75643-2;Q9UNV9;A2RRQ7;B4E0P5;Q7L5W4;Q9P172;Q5ZF01	O75643;A4FU77	U5 small nuclear ribonucleoprotein 200 kDa helicase	SNRNP200	3.23881	9.6737	9.66412	9.60982	9.5826	9.68899	9.70619
	0.219758	7.29385	Q9H6W3;A0A0A8K8C0;Q9H6W3-2	Q9H6W3;A0A0A8K8C0;Q9H6W3-2	Bifunctional lysine-specific demethylase and histidyl-hydroxylase NO66	NO66	3.23475	7.5068	7.49875	7.4941	7.53993	7.45914	7.55057
	0.242585	8.27244	Q92769-3;Q92769;B3KUJ5;H3BM24;E5RFI6;E5RJ04;E5RGV4;E5RHE7;E5RH52;E5RG37;E5RFP9;E5RK19;Q59GB9	Q92769-3;Q92769;B3KUJ5;H3BM24	Histone deacetylase 2;Histone deacetylase	HDAC2	3.23361	8.05503	8.01937	7.92637	8.05721	8.05603	8.18244
	0.049348	7.13981	P49711;P49711-2;B3KSE4;V9GY73;A6XGM9;B2RA05;Q8NI51-11;Q8NI51-6;Q8NI51-5;Q8NI51-10;Q8NI51-2;Q8NI51-8;Q8NI51;Q8NI51-3;Q8NI51-7	P49711;P49711-2	Transcriptional repressor CTCF	CTCF	3.22948	8.14631	7.11754	7.47812	7.62691	7.53021	7.49357
	0.373873	6.36177	A0A090N7X1;A0A090N7Y2;Q9UG63;Q9UG63-2	A0A090N7X1;A0A090N7Y2;Q9UG63;Q9UG63-2	ATP-binding cassette sub-family F member 2	ABCF2	3.2218	7.46226	7.32656	7.37146	7.19426	7.42385	7.40596
	0.322353	8.93156	Q99567;B7Z5I6;J3KMX1;B4DP20;I3L245;I3L2W3;I3L4K7	Q99567;B7Z5I6;J3KMX1;B4DP20	Nuclear pore complex protein Nup88	NUP88	3.21879	8.12804	8.18044	8.15619	8.04673	8.15957	8.12659
	0.41312	7.04261	A8K359;P19447;G3V1S1;B3KRG2;Q53HW5;B3KTH1;B4DTK4;H7C309	A8K359;P19447;G3V1S1;B3KRG2;Q53HW5;B3KTH1	TFIIH basal transcription factor complex helicase XPB subunit	ERCC3	3.2117	7.82413	7.78847	7.66358	7.79709	7.76539	7.7904
	0.767096	6.37207	J3QRN6;O94832;Q7Z3N6;K7EIG7;J3KRL0	J3QRN6;O94832;Q7Z3N6;K7EIG7;J3KRL0	Unconventional myosin-Id	MYO1D	3.20374	7.45624	7.42351	7.2814	7.38018	7.26609	7.24319
	1.13999	7.84275	A0A024QZP6;Q9P0M6;Q9HA11;Q5SQT3	A0A024QZP6;Q9P0M6;Q9HA11;Q5SQT3	Core histone macro-H2A;Core histone macro-H2A.2;Histone H2A	H2AFY2	3.20343	7.79897	7.73032	7.88086	7.90941	7.82755	7.91555
	0.0247495	7.51779	Q7L0Y3;C9JVB6	Q7L0Y3;C9JVB6	Mitochondrial ribonuclease P protein 1	TRMT10C	3.19625	7.72612	7.71063	7.65027	7.79815	8.02011	7.93259
	0.695687	5.56268	B4DU91;A0A024R4S1;Q9Y6I3-3;Q9Y6I3;Q9Y6I3-1	B4DU91;A0A024R4S1;Q9Y6I3-3;Q9Y6I3;Q9Y6I3-1	Epsin-1	EPN1	3.19575	7.19496	7.25983	7.16994	7.08629	NaN	NaN
	0.139665	7.48724	Q5SQP8;P56545;P56545-2;Q8IY44;A0A087WYL1;Q1WIS0	Q5SQP8;P56545;P56545-2;Q8IY44	C-terminal-binding protein 2	CTBP2	3.19164	7.92794	7.63066	7.61228	7.80337	7.81821	7.85694
	0.0256955	8.03861	P53618;E9PP73	P53618	Coatomer subunit beta	COPB1	3.18659	7.89138	7.82939	7.79018	7.9441	7.92555	7.80799
	1.16273	2.82472	Q13435;A0A087WZZ5;E9PPJ0;Q7Z3K9;E9PJ04;H0YCG1;E9PJT3;H0YEX5;E9PIL8	Q13435;A0A087WZZ5;E9PPJ0;Q7Z3K9	Splicing factor 3B subunit 2	SF3B2	3.18414	8.84374	8.84725	8.83912	8.83921	8.99545	8.96589
	0.187891	6.73407	A0A024R5Z3;P84022;Q59F45;H3BVD1;P84022-3;P84022-2;H0YMP2;H0YNV1;H0YL71;H0YKE2;H3BP09;B7Z725;P84022-4	A0A024R5Z3;P84022;Q59F45;H3BVD1;P84022-3;P84022-2	Mothers against decapentaplegic homolog;Mothers against decapentaplegic homolog 3	SMAD3	3.17996	7.44747	7.50749	7.48933	7.41492	7.47506	7.38986
	0.155892	8.97315	Q53FG6;Q15427;B3KUJ0;Q5SZ64	Q53FG6;Q15427;B3KUJ0;Q5SZ64	Splicing factor 3B subunit 4	SF3B4	3.16694	8.12966	8.1259	8.20677	8.09764	8.23213	8.37256
	1.96181	2.43148	Q96HS1;Q96HS1-2;F5GXG4	Q96HS1;Q96HS1-2	Serine/threonine-protein phosphatase PGAM5, mitochondrial	PGAM5	3.16641	8.59935	8.58903	8.643	8.64485	8.69368	8.75482
	0.743339	8.25663	H7BZW6;X6RAL5;O00422;U3KPY7	H7BZW6;X6RAL5;O00422	Histone deacetylase complex subunit SAP18	SAP18	3.16532	7.87441	7.86307	8.20788	7.9836	8.26207	8.46914
	0.443267	5.31264	A0A024RDY9;B1ALK7;B7Z6G2;Q14155-1;Q14155-5;C9JAD7;C9JDI6;B1ANY6;E7ENL8;E7EU80;E7EUY6;Q5W9H1;Q14155-6;Q14155-2;Q14155-3;Q14155	A0A024RDY9;B1ALK7;B7Z6G2;Q14155-1;Q14155-5	Rho guanine nucleotide exchange factor 7	ARHGEF7	3.16337	7.1069	7.05308	7.10034	7.13497	6.98488	7.06104
	0.239645	5.38005	E9PQK4;E9PSH0;E9PKU1;G5EA30;Q92879-2;Q92879-3;Q92879-6;Q92879;Q92879-4;Q92879-5;E9PKA1;F5H4Y5;F5H0D8	E9PQK4;E9PSH0;E9PKU1;G5EA30;Q92879-2;Q92879-3;Q92879-6;Q92879;Q92879-4;Q92879-5;E9PKA1;F5H4Y5;F5H0D8	CUGBP Elav-like family member 1	CELF1	3.16025	7.08622	7.24682	7.05637	7.15266	NaN	NaN
	0.157956	8.45986	Q05CW7;E9PMU0;E9PJN6	Q05CW7	0	NAT10	3.15727	8.01115	8.07291	7.93428	8.07867	8.08088	8.12691
	0.899601	8.28314	P53814-5;P53814;P53814-6;B3KY41;B4E229;B4DI56;A0A087WVP4;A0A087X1R1;Q59F18;B3KUD6;P53814-2;B4E0L3;B4DEL1;H7C372;C9JQZ8;C9JGQ0;C9JP19;B4DUZ2	P53814-5;P53814;P53814-6;B3KY41;B4E229;B4DI56;A0A087WVP4;A0A087X1R1;Q59F18;B3KUD6	Smoothelin	SMTN	3.15341	8.15833	8.15125	8.02239	8.09688	7.93087	7.8714
	0.62126	7.62882	O95251-2;O95251-4;O95251;B4DG18;E7EUP3;B7Z4D9;B3KVJ2;O95251-3;O95251-5;B4DGH8;B4DJ40	O95251-2;O95251-4;O95251;B4DG18;E7EUP3;B7Z4D9;B3KVJ2;O95251-3;O95251-5	Histone acetyltransferase KAT7;Histone acetyltransferase	KAT7	3.14961	7.68088	7.64199	7.86201	7.71422	7.74089	7.99609
	0.419134	5.96996	B2RDH6;Q96AX1;H3BMM5;F5H6Y0;Q9H6C4;F5H2X5	B2RDH6;Q96AX1;H3BMM5;F5H6Y0	Vacuolar protein sorting-associated protein 33A	VPS33A	3.1434	7.17958	7.07467	7.09468	7.00753	7.11747	7.13245
	0.383171	10.1895	A0A075X871;A0A059QTG6;H9E795;A0A075X6R4;H9E7H3;H9E7J9;Q5Y0G2;Q5Y0J7;Q5Y0H4;Q5Y0F3;Q5Y0E5;Q5Y078;Q5Y070;Q5Y065;Q5Y011;Q5XZY3;Q5XZX9;Q5XZT6;Q5XZR9;Q5XZP7;Q5XZL8;Q5XZK9;Q5XZI9;Q5XZI8;Q5XZI3;Q5XZI2;Q5XZH6;B4YCG0;T1Q6R9;T1Q5Q2;T1Q5P3;T1Q5B9;S4T6M3;Q9B2X0;Q9B2W9;Q9B2U6;Q9B1S6;Q9B1S4;Q8WCY1;Q8HNQ7;Q85L10;Q85L04;Q85KZ1;Q85KW2;Q85KW0;Q7YEF1;Q7YCF3;Q7YCE5;Q7YCE0;Q7YCC7;Q7Y664;Q6WQG6;Q6WQA1;Q6RRW7;Q6RPE6;Q6…	A0A075X871;A0A059QTG6;H9E795;A0A075X6R4;H9E7H3;H9E7J9;Q5Y0G2;Q5Y0J7;Q5Y0H4;Q5Y0F3;Q5Y0E5;Q5Y078;Q5Y070;Q5Y065;Q5Y011;Q5XZY3;Q5XZX9;Q5XZT6;Q5XZR9;Q5XZP7;Q5XZL8;Q5XZK9;Q5XZI9;Q5XZI8;Q5XZI3;Q5XZI2;Q5XZH6;B4YCG0;T1Q6R9;T1Q5Q2;T1Q5P3;T1Q5B9;S4T6M3;Q9B2X0;Q9B2W9;Q9B2U6;Q9B1S6;Q9B1S4;Q8WCY1;Q8HNQ7;Q85L10;Q85L04;Q85KZ1;Q85KW2;Q85KW0;Q7YEF1;Q7YCF3;Q7YCE5;Q7YCE0;Q7YCC7;Q7Y664;Q6WQG6;Q6WQA1;Q6RRW7;Q6RPE6;Q6…	Cytochrome c oxidase subunit 3	COX3	3.14296	7.84814	8.50315	8.60086	8.44042	8.57338	8.42542
	0.153055	8.71838	Q6IAX2;Q59GK9;P46778;G3V1B3;M0R181	Q6IAX2;Q59GK9;P46778;G3V1B3;M0R181	60S ribosomal protein L21	RPL21	3.14149	8.23664	8.32832	8.28529	8.32333	8.4769	8.35589
	0.0851282	7.58941	A0A024RCX8;Q9Y3C6	A0A024RCX8;Q9Y3C6	Peptidyl-prolyl cis-trans isomerase;Peptidyl-prolyl cis-trans isomerase-like 1	PPIL1	3.14048	7.49765	7.71549	7.58387	7.69143	7.7976	7.70978
	0.356634	5.16074	Q5T7V8;B3KQ87;A0A024R923;Q5T7V8-3;Q5T7V8-4;Q5T7V8-2	Q5T7V8;B3KQ87;A0A024R923;Q5T7V8-3;Q5T7V8-4;Q5T7V8-2	RAB6-interacting golgin	GORAB	3.13629	6.88844	6.85714	6.96161	6.87343	6.89963	6.39421
	0.484196	9.07929	Q9NR12;Q9NR12-2;D6RH06;Q9NR12-5;Q9NR12-6;Q9NR12-4;D6RF83;Q9NR12-3;D6RAN1;H7BYK4	Q9NR12;Q9NR12-2;D6RH06;Q9NR12-5;Q9NR12-6;Q9NR12-4	PDZ and LIM domain protein 7	PDLIM7	3.13218	8.31103	8.29833	8.22194	8.29378	8.37063	8.3353
	0.274505	6.67136	O94973;O94973-2;A0A0G2JS82;B7Z5S9;O94973-3;A0A0G2JQM1;B7Z1Q4;B3KMI7;E9PR62;A0A0G2JRF9;A0A0G2JQA4;Q8N2F8;E9PNC4;A0A0G2JRS3;Q59FN8	O94973;O94973-2;A0A0G2JS82;B7Z5S9;O94973-3;A0A0G2JQM1;B7Z1Q4	AP-2 complex subunit alpha-2	AP2A2	3.13034	7.47757	7.53154	7.51517	7.39545	7.4749	7.38421
	0.349946	8.39207	B2RN10;Q9UPN4-2;Q9UPN4;I3L2J8;Q9UPN4-3;I3L2X7;I3L4M5;I3L316	B2RN10;Q9UPN4-2;Q9UPN4;I3L2J8;Q9UPN4-3;I3L2X7	Centrosomal protein of 131 kDa	AZI1	3.12551	7.86173	7.98144	8.04261	7.9454	7.95884	7.98904
	0.139704	7.1644	Q9H204;A0A087X0M1;H0YAA8	Q9H204;A0A087X0M1	Mediator of RNA polymerase II transcription subunit 28	MED28	3.11904	7.70985	7.60055	7.50655	7.7103	7.49863	7.51058
	0.243129	6.938	Q86U42-2;Q86U42;B4DEH8;G3V4T2;Q92843-2;H0YJH9	Q86U42-2;Q86U42	Polyadenylate-binding protein 2	PABPN1	3.11736	7.74433	7.51913	7.59458	7.50665	7.69913	7.61856
	0.910829	6.11762	A8K287;O00161;H3BNE1;H3BR18;H3BM38;H3BPJ0;A0A024R9R8;O00161-2;H3BNG6;H3BU94;H3BV99;H3BP15;H3BQY9	A8K287;O00161;H3BNE1;H3BR18;H3BM38;H3BPJ0;A0A024R9R8;O00161-2;H3BNG6;H3BU94	Synaptosomal-associated protein;Synaptosomal-associated protein 23	SNAP23	3.1124	7.18514	7.14885	7.24224	7.32482	7.15455	7.2112
	0.914571	6.89389	B5BU72;A0A024R5L7;A8K5U9;A0A024R5P1;Q13492-3;Q13492-2;Q13492-5;Q13492;Q13492-4;E9PK13;E9PI56;E9PKP6;E9PLJ8;H0YCY1;E9PJT1;E5RFU0;E5RHK9;H0YE97;E5RFC6;E5RK51;E5RIJ5;H0YEY8;B4DLM1;H0YD48;H0YEF7;H0YEH1;E5RGY9;E9PDG8;H0UI15;O60641-3;O60641-4;O60641	B5BU72;A0A024R5L7;A8K5U9;A0A024R5P1;Q13492-3;Q13492-2;Q13492-5;Q13492;Q13492-4	Phosphatidylinositol-binding clathrin assembly protein	PICALM	3.11045	7.76376	7.84733	7.69018	7.70178	7.73092	7.74952
	0.606076	7.76888	Q7Z518;A0A087WXC5;A0A024R4B3;E7ESZ7;O95299;Q53SW4;A8K413;O95299-2;H7C2W5;H7C1Y7;H7C2X4;Q8N1B9;Q59FM0;C9J6X0;Q53QE8	Q7Z518;A0A087WXC5;A0A024R4B3;E7ESZ7;O95299;Q53SW4;A8K413;O95299-2	NADH dehydrogenase [ubiquinone] 1 alpha subcomplex subunit 10, mitochondrial	NDUFA10	3.10444	7.87291	8.01565	7.70987	7.85265	7.91108	7.88499
	1.25404	5.51677	X5D8Y5;Q13363-2;Q13363;D6RAX2;X5D7T7;Q4KMQ8;E7ESU7;E7EPF8;E9PGB1;H0Y8U5;H0Y8W7	X5D8Y5;Q13363-2;Q13363;D6RAX2;X5D7T7;Q4KMQ8;E7ESU7;E7EPF8	C-terminal-binding protein 1	CTBP1	3.10075	7.06539	7.09044	6.93072	6.98448	NaN	NaN
	0.340338	8.25486	O60287	O60287	Nucleolar pre-ribosomal-associated protein 1	URB1	3.09914	7.92197	7.95906	7.94189	7.8393	8.04767	8.04395
	0.685515	7.02753	Q8TEP9	Q8TEP9	0	FLJ00144	3.09514	7.46217	7.40927	7.50066	7.63192	7.46932	7.47387
	0.543304	8.89366	Q59GN2;P62891	Q59GN2;P62891	Putative 60S ribosomal protein L39-like 5;60S ribosomal protein L39	RPL39P5	3.09342	8.05331	7.95208	8.05945	8.22227	8.1567	8.28558
	0.424368	5.56247	Q53HG1;Q9UI09;F8VXI1;F8VRD8;Q9UI09-2	Q53HG1;Q9UI09	NADH dehydrogenase [ubiquinone] 1 alpha subcomplex subunit 12	NDUFA12	3.09337	6.87974	7.07857	7.05377	7.15758	7.25101	7.09534
	0.202931	6.48173	Q96HR3-2;Q96HR3	Q96HR3-2;Q96HR3	Mediator of RNA polymerase II transcription subunit 30	MED30	3.0933	7.48038	7.39778	7.45385	7.34784	7.28099	7.33037
	0.619566	9.29117	A8K7N0;E7EPB3;A0PJ62;B7Z6S8;Q6IPH7;P50914;A8K3Q9	A8K7N0;E7EPB3;A0PJ62;B7Z6S8;Q6IPH7;P50914	60S ribosomal protein L14	RPL14	3.09261	8.41953	8.41812	8.18176	8.36046	8.49326	8.49149
	0.0435729	10.7568	A0A024R326;Q6IPI1;P47914	A0A024R326;Q6IPI1;P47914	60S ribosomal protein L29	RPL29	3.08861	8.83125	8.71676	8.88446	8.69373	8.8386	8.7615
	0.503108	7.25209	K7EJ57;A0A024R0P9;O96008-2;O96008;K7EKG4	K7EJ57;A0A024R0P9;O96008-2;O96008	Mitochondrial import receptor subunit TOM40 homolog	TOMM40	3.08845	7.68752	7.7277	7.80429	7.72704	7.85776	7.81558
	0.349619	8.75561	Q8NEJ9-2;Q8NEJ9;H0YJ17;G3V4G1;H0YJQ1	Q8NEJ9-2;Q8NEJ9;H0YJ17	Neuroguidin	NGDN	3.08645	7.93534	8.03048	7.99085	8.14485	8.09405	8.13293
	0.218179	6.86355	Q96T23-2;Q96T23;Q96T23-3;H0YER1;H0YCN2;Q05DG0;H7C306;H0YDG9	Q96T23-2;Q96T23;Q96T23-3;H0YER1;H0YCN2	Remodeling and spacing factor 1	RSF1	3.08594	7.36276	7.5068	7.56165	7.42755	7.64855	7.79994
	0.146987	8.7746	B4DDG3;Q05048;A0A0A0MSZ9;A3KFI9	B4DDG3;Q05048;A0A0A0MSZ9	Cleavage stimulation factor subunit 1	CSTF1	3.08374	8.03306	8.08611	8.01691	8.17158	8.11015	8.08185
	0.138583	7.26298	A8K0P8;Q68CQ4;H7C2R4;B3KVX2	A8K0P8;Q68CQ4	Digestive organ expansion factor homolog	DIEXF	3.08326	7.56803	7.60254	7.54341	7.68613	7.64993	7.69351
	0.18673	7.7967	P09661;Q53G61;Q53G21;H0YLR3;H0YMA0;H0YKK0;Q6NVW9;Q9UEN1;O95485	P09661;Q53G61;Q53G21;H0YLR3;H0YMA0	U2 small nuclear ribonucleoprotein A	SNRPA1	3.08293	7.78601	7.91709	7.74639	7.86387	7.93839	7.77288
	0.0844723	6.75098	Q9NXE4-2;Q9NXE4;Q9NXE4-4;H7BXF4;B1PBA3;B4E0T5;H7C1Q6;Q9NXE4-3;Q9NXE4-6;H7C235;H7C2J2;H7C0W5;Q9NXE4-9;Q9NXE4-10;Q9NXE4-7;Q9NXE4-8;C9J647;Q9NXE4-5;F8WF03;F2Z2I0;F2Z2W5;B4DEV6;H7C2E2	Q9NXE4-2;Q9NXE4;Q9NXE4-4;H7BXF4;B1PBA3;B4E0T5;H7C1Q6;Q9NXE4-3;Q9NXE4-6;H7C235;H7C2J2;H7C0W5;Q9NXE4-9;Q9NXE4-10;Q9NXE4-7;Q9NXE4-8	Sphingomyelin phosphodiesterase 4	SMPD4	3.08124	7.46133	7.47186	7.59153	7.39233	7.26245	7.27989
	0.447213	8.06797	B3KMC9;Q9H0D6;B4DZC3;Q9H0D6-2;B4E0B9;A2RRQ1	B3KMC9;Q9H0D6;B4DZC3;Q9H0D6-2;B4E0B9	5-3 exoribonuclease 2	XRN2	3.0782	7.97935	7.88432	7.90139	7.7629	8.01435	8.11116
	0.87255	3.97682	A0A024RBH2;Q07065;Q8TB01;Q6NWZ1;B3KVX6	A0A024RBH2;Q07065;Q8TB01;Q6NWZ1;B3KVX6	Cytoskeleton-associated protein 4	CKAP4	3.07331	8.8349	8.8154	8.84919	8.84883	8.71707	8.6871
	0.160505	6.84944	Q658Y4;E7ER68;B4DUD8;G3V120;H0YBR6;P0C866	Q658Y4;E7ER68;B4DUD8	Protein FAM91A1	FAM91A1	3.07283	7.41373	7.52645	7.49333	7.37014	7.41694	7.4825
	0.0645074	5.45888	A8K5M7;A0A024RCG7;Q7L311	A8K5M7;A0A024RCG7;Q7L311	Armadillo repeat-containing X-linked protein 2	ARMCX2	3.0567	7.09114	7.31323	7.28053	7.17251	7.25794	7.2984
	0.0873781	8.54583	P13639;B4DPU3;Q6PK56;B4DMC6;B4DRE8;Q8TA90;Q6W6M8	P13639;B4DPU3;Q6PK56;B4DMC6;B4DRE8;Q8TA90	Elongation factor 2	EEF2	3.05511	8.14922	8.08842	8.12558	8.12801	8.04836	8.0677
	0.534914	6.78833	B4DIH0;B4DQW0;E9PJ95;Q53FR9;Q9P000-2;Q9P000	B4DIH0;B4DQW0;E9PJ95;Q53FR9;Q9P000-2;Q9P000	COMM domain-containing protein 9	COMMD9	3.0461	7.43196	7.34296	7.55251	7.43337	7.32263	7.3512
	0.148819	6.8529	B4DNQ1;E9PKP7;P17480-2;P17480;A8K962;O00164;Q05BZ1;B4DLB0;Q9BQR2;E9PLT2;E9PMM2	B4DNQ1;E9PKP7;P17480-2;P17480;A8K962;O00164;Q05BZ1;B4DLB0	Nucleolar transcription factor 1	UBTF	3.04584	7.30031	7.43691	7.40317	7.39279	7.73381	7.69458
	0.884058	5.33943	Q9UKK6	Q9UKK6	NTF2-related export protein 1	NXT1	3.04116	7.12245	7.21479	6.98966	7.05949	7.13574	7.04712
	0.282575	5.56178	B7ZLZ7;B3KMB1;A8K984;A0A024R158;O95347-2;O95347;B3KM27;Q05BV1;Q2KQ72;Q5T821;Q7Z2X1;Q05D74;A0JLM9;Q32Q15;Q6IPS5;Q6P712;A0A0C4DGE5	B7ZLZ7;B3KMB1;A8K984;A0A024R158;O95347-2;O95347;B3KM27;Q05BV1;Q2KQ72	Structural maintenance of chromosomes protein;Structural maintenance of chromosomes protein 2	SMC2	3.0359	7.16527	7.18597	7.19025	7.05755	7.17196	7.21341
	0.694041	6.493	K7EM73;K7EIV0;A0A075B7C0;A0A0C4DGQ5;P04632;U3KQE2;K7ELJ7;U3KPR7;K7EKD8	K7EM73;K7EIV0;A0A075B7C0;A0A0C4DGQ5;P04632;U3KQE2;K7ELJ7	Calpain small subunit 1	CAPNS1	3.03585	7.12212	7.2672	7.54812	7.33049	7.40666	7.46992
	0.251473	6.73283	Q53EP0;Q53EP0-2;C9JKH7	Q53EP0	Fibronectin type III domain-containing protein 3B	FNDC3B	3.03501	7.52239	7.46072	7.3285	7.51721	7.37012	7.47766
	0.240947	2.86155	P49756;P49756-2;P49756-3;E9PQU5;H0YE46	P49756	RNA-binding protein 25	RBM25	3.03359	8.76447	8.81242	8.80498	8.80383	8.90171	8.9245
	0.228906	5.94494	J3KMX2;B9EGA3;Q92925-3;Q92925-2;Q92925;J3QWB6	J3KMX2;B9EGA3;Q92925-3;Q92925-2;Q92925	SWI/SNF-related matrix-associated actin-dependent regulator of chromatin subfamily D member 2	SMARCD2	3.02972	7.17199	7.22134	7.28608	7.18098	7.30436	7.41397
	0.573699	7.96892	A0A024R732;Q13425;H0YCS0;Q13425-2;A0A0G2JM75;J3KT21;H7BY41	A0A024R732;Q13425;H0YCS0;Q13425-2	Beta-2-syntrophin	SNTB2	3.0271	8.0125	8.00484	7.97855	7.86443	7.89696	7.86593
	0.0590184	7.68676	B4DJ39;O94842-3;O94842-2;O94842;O15405-2;O15405;B4DYA1;H6UKR8;B4DQV8;G8YXX4;Q96NM4-3;Q96NM4;Q96NM4-4;Q96NM4-2;O94900	B4DJ39;O94842-3;O94842-2;O94842	TOX high mobility group box family member 4	TOX4	3.02398	7.7801	7.78573	7.7335	7.85422	7.8816	7.78827
	0.637556	7.4611	A1L3A7;Q7Z417;Q7Z417-2	A1L3A7;Q7Z417	Nuclear fragile X mental retardation-interacting protein 2	NUFIP2	3.01988	7.65072	7.61987	7.75625	7.67019	7.58255	7.63178
	0.0508077	7.45395	B2R9K5;Q96EU6-2;Q96EU6	B2R9K5;Q96EU6-2;Q96EU6	Ribosomal RNA processing protein 36 homolog	RRP36	3.01947	7.71434	7.70419	7.63889	7.80593	8.00061	7.89001
	0.604909	6.35978	O14686;O14686-3;Q59FG6;F8VWW4;Q6PIA1	O14686;O14686-3;Q59FG6	Histone-lysine N-methyltransferase 2D	KMT2D	3.01932	7.47743	7.56536	7.44462	7.2416	7.25108	7.20847
	0.942539	5.74278	Q53GR7;Q9UJS0;Q9UJS0-2;B7Z2E2;Q75KX8;R4GN64	Q53GR7;Q9UJS0;Q9UJS0-2;B7Z2E2	Calcium-binding mitochondrial carrier protein Aralar2	SLC25A13	3.01547	7.2754	7.25066	7.18814	7.10582	7.04092	6.96717
	0.603944	6.62201	Q53GB9;A0A024R8Z1;Q5VV89;O14880;Q5VV87	Q53GB9;A0A024R8Z1;Q5VV89;O14880;Q5VV87	Microsomal glutathione S-transferase 3	MGST3	3.01021	7.62924	7.5728	7.55426	7.43388	7.68765	7.78165
	1.049	4.01391	O75533;Q7Z497;A0JLT9;Q32Q20;A0PJH5;H7C341;B4DGZ4;O75533-2;Q9NTB4;A8K355;F8WC19	O75533;Q7Z497;A0JLT9;Q32Q20;A0PJH5	Splicing factor 3B subunit 1	SF3B1	2.99436	9.56866	9.6124	9.52526	9.51705	9.66792	9.69262
	0.360677	7.0598	A0A024R179;Q09161;X6R941	A0A024R179;Q09161	Nuclear cap-binding protein subunit 1	NCBP1	2.99065	7.63049	7.7068	7.50633	7.66277	7.73457	7.73754
	0.118108	5.12515	Q9H4L4;A0A087X0R7;J3KSF5;J3QRE4;A0A087WV50;J3QL36	Q9H4L4;A0A087X0R7	Sentrin-specific protease 3	SENP3	2.99056	7.31861	6.9636	7.12156	7.03387	7.02812	7.04887
	1.03149	5.29112	E9PM69;R4GNH3;A8K781;P17980;E9PN50;E9PMD8;E9PKD5	E9PM69;R4GNH3;A8K781;P17980;E9PN50;E9PMD8;E9PKD5	26S protease regulatory subunit 6A	PSMC3	2.98832	6.92383	6.87291	7.00501	7.08782	6.92604	6.89045
	0.867527	6.45247	O00291-3;O00291-4;O00291;B4DYD7;B4DK46;A0A075EKM8;C9JMG5	O00291-3;O00291-4;O00291;B4DYD7	Huntingtin-interacting protein 1	HIP1	2.98122	7.24763	7.1474	7.43478	7.32377	NaN	NaN
	0.381866	7.34366	Q9Y3C7;I3L0P8;I3L2J1	Q9Y3C7;I3L0P8;I3L2J1	Mediator of RNA polymerase II transcription subunit 31	MED31	2.98013	7.73723	7.74667	7.58705	7.74028	7.56346	7.22559
	0.419037	7.52829	Q9H2D6-5;Q9H2D6-7;Q9H2D6-3;Q9H2D6-2;Q9H2D6;Q9H2D6-6;H0Y5J9;Q8TCM3;F6WYE2;F6TR96	Q9H2D6-5;Q9H2D6-7;Q9H2D6-3;Q9H2D6-2;Q9H2D6;Q9H2D6-6;H0Y5J9;Q8TCM3	TRIO and F-actin-binding protein	TRIOBP	2.97791	7.79423	7.78684	7.78238	7.64186	7.62397	7.75295
	1.21333	6.18509	Q9Y6G9;B3KM42;E9PHI6;C9JGM7;Q6MZE7;B4DDM4;C9JLW1	Q9Y6G9;B3KM42;E9PHI6;C9JGM7;Q6MZE7	Cytoplasmic dynein 1 light intermediate chain 1	DYNC1LI1	2.97133	7.80858	7.82193	7.66208	7.72405	7.7883	7.70701
	0.219557	6.93884	A0A024RAM0;Q92973-3;Q92973-2;Q92973;B4DSC0;E7EW37	A0A024RAM0;Q92973-3;Q92973-2;Q92973	Transportin-1	TNPO1	2.97129	7.39009	7.35851	7.34007	7.52055	7.38956	7.49571
	0.120355	6.2392	B4E2V5;B4DZK8;A0A024R882;P27105;F8VSL7;B4E310;P27105-2	B4E2V5;B4DZK8;A0A024R882;P27105	Erythrocyte band 7 integral membrane protein	STOM	2.96857	7.33457	7.3057	7.40202	7.28185	7.36451	7.41196
	0.0511405	5.54793	Q9H0L4	Q9H0L4	Cleavage stimulation factor subunit 2 tau variant	CSTF2T	2.96313	7.069	7.1285	7.04778	7.1714	NaN	NaN
	0.68258	4.27023	G5E933;A0A024R4Z9;O95248;O95248-4;Q68CX1;Q59EX9;Q86TK5;Q6PGN5;H0Y5W8	G5E933;A0A024R4Z9;O95248;O95248-4	Myotubularin-related protein 5	SBF1	2.96018	6.67144	6.74218	6.88835	6.7733	6.93668	6.93388
	0.166685	6.65386	Q03164-2;Q03164;Q03164-3;E9PR05;Q9HB80;B4E012;Q86YP0;Q86YN8;H7C5W4;B4DIJ7;Q9UPD0;Q9Y6P1	Q03164-2;Q03164;Q03164-3;E9PR05	Histone-lysine N-methyltransferase 2A;MLL cleavage product N320;MLL cleavage product C180	KMT2A	2.95795	7.60865	7.46244	7.57728	7.56365	7.54168	7.44587
	0.12883	5.55972	B2ZZ89;Q01082;D6W5C0;A0A087WUZ3;K9MS24;Q01082-2;F8W6C1;B4DIF8;Q8WYB3;Q71VG2	B2ZZ89;Q01082;D6W5C0;A0A087WUZ3;K9MS24;Q01082-2	Spectrin beta chain, non-erythrocytic 1	SPTBN1	2.95553	9.82814	9.82248	9.81952	9.83857	9.60119	9.57571
	0.242232	6.74127	P61221;D6R9I9;H0Y990;D6RGF4	P61221;D6R9I9	ATP-binding cassette sub-family E member 1	ABCE1	2.95029	7.59863	7.4847	7.41219	7.55102	7.69884	7.63347
	0.693126	6.8839	Q7KZ85;Q7KZ85-3;Q7KZ85-2	Q7KZ85	Transcription elongation factor SPT6	SUPT6H	2.94598	7.46446	7.47943	7.54588	7.71479	7.74767	7.67815
	0.55486	7.34743	P61163;B4DXP9;R4GMT0;B4DM97;B4DMT4;P42025;Q13841	P61163;B4DXP9;R4GMT0;B4DM97;B4DMT4;P42025	Alpha-centractin;Beta-centractin	ACTR1A	2.94362	7.58257	7.49461	7.68331	7.58651	7.40899	7.47053
	0.615339	6.57864	P37108;H0YLA2	P37108;H0YLA2	Signal recognition particle 14 kDa protein	SRP14	2.93474	7.57957	7.52164	7.32899	7.49055	7.45031	7.46432
	0.00972221	7.20944	E9PP21;Q9BTA4;B4DY28;Q6ZMS3;P21291;B4E2T4;E9PS42;E9PND2;Q6AI18;Q59EQ5;Q6AWD1;B3KVC9	E9PP21;Q9BTA4;B4DY28;Q6ZMS3;P21291;B4E2T4;E9PS42;E9PND2;Q6AI18;Q59EQ5	Cysteine and glycine-rich protein 1	CSRP1	2.93045	7.49646	7.56967	7.43033	7.64283	NaN	NaN
	0.0733038	8.1283	A6H8W8;A0A087WVF7;Q9NZM3-2;Q9NZM3;Q53TK4;Q9NZM3-4;Q9NZM3-3;E7EPJ2;Q8IWI5;Q6PJ79;Q53TM3;H7C3E2;F8W719	A6H8W8;A0A087WVF7;Q9NZM3-2;Q9NZM3;Q53TK4;Q9NZM3-4;Q9NZM3-3	Intersectin-2	ITSN2	2.92811	8.00898	7.97762	8.04458	7.91166	7.83802	7.88427
	0.0705531	5.75002	B4DM22;Q59EG8;Q13200;Q9NSM5;C9JPC0;Q13200-2;Q13200-3;F8WBS8;H7C2Q3;H7C1H2;Q13041	B4DM22;Q59EG8;Q13200;Q9NSM5;C9JPC0;Q13200-2;Q13200-3	26S proteasome non-ATPase regulatory subunit 2	PSMD2	2.92349	7.1478	6.93612	7.06209	6.97253	6.99204	6.99902
	0.0135952	8.21423	Q96A08	Q96A08	Histone H2B type 1-A	HIST1H2BA	2.91859	8.03647	7.81381	8.0154	7.84705	7.96047	8.09325
	0.302731	5.35438	B4E0B1;Q08AF3;B4E128;Q08AF3-2	B4E0B1;Q08AF3;B4E128;Q08AF3-2	Schlafen family member 5	SLFN5	2.91584	7.07951	7.16994	7.10961	7.05169	7.1116	7.15451
	0.145476	6.3032	A0A024R101;Q86XZ4;F8VS10	A0A024R101;Q86XZ4;F8VS10	Spermatogenesis-associated serine-rich protein 2	SPATS2	2.90971	7.41744	7.37066	7.29181	7.43359	7.42385	7.42716
	0.655123	5.74311	A0A087WVR3;A0A087WTW0;Q96T88;Q96T88-2;A0A087WWG9;B4E0F9	A0A087WVR3;A0A087WTW0;Q96T88;Q96T88-2;A0A087WWG9	E3 ubiquitin-protein ligase UHRF1	UHRF1	2.90241	7.28078	7.19435	7.02612	7.16373	7.21365	7.24792
	0.286823	6.63666	Q13751;X1WI29;B4DL55	Q13751	Laminin subunit beta-3	LAMB3	2.89983	7.5564	7.5388	7.42326	7.56241	7.59943	7.65866
	0.347142	6.33259	P54198-2;P54198;A8K194;B4DSW6;B7Z830	P54198-2;P54198;A8K194	Protein HIRA	HIRA	2.89098	7.42185	7.52546	7.32627	7.46192	7.35087	7.29922
	0.553502	5.25011	K7EIN2;B2RD96;Q9BRJ7;B4DLR9;B4DIZ6;K7ENA3;Q96DE0-3;Q96DE0	K7EIN2;B2RD96;Q9BRJ7	Protein syndesmos	NUDT16L1	2.88068	7.29515	7.15755	7.15195	7.0419	7.18356	7.04517
	0.350178	7.16956	C9J384;D3DN44;Q9BQ75-2;Q9BQ75;B3KW72;H7C515	C9J384;D3DN44;Q9BQ75-2;Q9BQ75;B3KW72	Protein CMSS1	CMSS1	2.86781	7.52939	7.48414	7.51048	7.58499	7.49852	7.51183
	0.676731	5.70222	Q9Y2P8;Q5VZU2;Q5VYW8;Q5VZU3;Q9Y2P8-2	Q9Y2P8	RNA 3-terminal phosphate cyclase-like protein	RCL1	2.86509	7.04852	6.95074	7.08707	7.23545	7.16131	7.15966
	0.399705	7.35744	Q5VTR2;Q05DC0;A0PJJ6;C9J0A5;C9JXC9;C9JWJ4	Q5VTR2;Q05DC0;A0PJJ6	E3 ubiquitin-protein ligase BRE1A	RNF20	2.85978	7.62307	7.43202	7.5788	7.74844	7.58664	7.51729
	0.219192	8.46169	Q05639;Q59GP5	Q05639;Q59GP5	Elongation factor 1-alpha 2	EEF1A2	2.85728	8.02755	8.05683	8.07254	7.91254	8.15256	8.16209
	0.365123	5.89771	Q96J02-2;Q96J02;Q59ER4;B4DN85;Q96J02-3	Q96J02-2;Q96J02;Q59ER4;B4DN85;Q96J02-3	E3 ubiquitin-protein ligase Itchy homolog	ITCH	2.85623	7.35641	7.33335	7.3449	7.45068	7.25849	7.27149
	0.629909	1.55672	B3KY60;Q99459;B4DSH1	B3KY60;Q99459;B4DSH1	Cell division cycle 5-like protein	CDC5L	2.85391	8.44315	8.46073	8.37789	8.43133	8.53519	8.51282
	1.07751	7.07556	Q9BUF5;B3KS31;B4DP54;K7ESM5;B4E386;K7EL29;K7ES63;K7EN98;K7ESQ3;K7EQT3;K7EJ64;K7ERA8;K7EJZ4;K7EPE5	Q9BUF5;B3KS31;B4DP54;K7ESM5;B4E386	Tubulin beta-6 chain	TUBB6	2.8536	7.70897	7.77693	7.62519	7.56337	7.59347	7.59902
	0.773957	6.60337	A8K6G9;Q92620;B4DET0;B4DM30;Q92620-2;B4DN69;H3BV01;H3BQT9;J3KRT1;J3KTG2;J3KSA8;H3BMS7	A8K6G9;Q92620;B4DET0;B4DM30;Q92620-2	Pre-mRNA-splicing factor ATP-dependent RNA helicase PRP16	DHX38	2.85302	7.49258	7.51942	7.37031	7.45449	7.62843	7.6395
	0.061411	6.77362	B4DI81;Q53FJ6;P17302;B4DMC9;B4DGM6;B4DN50;B4DN47;Q59GT9	B4DI81;Q53FJ6;P17302;B4DMC9;B4DGM6;B4DN50;B4DN47	Gap junction protein;Gap junction alpha-1 protein	GJA1	2.84664	7.59183	7.53461	7.45416	7.63636	7.48959	7.54803
	0.117326	9.51886	Q8N9Q2;A0A087WXZ8	Q8N9Q2;A0A087WXZ8	Protein SREK1IP1	SREK1IP1	2.84593	8.45808	8.40374	8.49546	8.40324	8.34961	8.41155
	0.0594469	5.81797	Q8IUH3-2;Q8IUH3-3;Q8IUH3	Q8IUH3-2;Q8IUH3-3;Q8IUH3	RNA-binding protein 45	RBM45	2.82789	7.26465	7.12241	7.0975	7.25135	7.12372	7.13088
	0.815112	2.16413	Q92576-2;Q92576;E7ER40;B4DQ09;E7EVH3;D6R9X2;E9PE34;A0A0K0K1F3;B3KP41;A8K376;B0AZS7;H0Y8L0;D6RBF0	Q92576-2;Q92576	PHD finger protein 3	PHF3	2.82036	8.5112	8.51978	8.49027	8.45169	8.46875	8.4421
	0.245091	4.87944	A0A024R5H0;O75531;B2R4V4	A0A024R5H0;O75531;B2R4V4	Barrier-to-autointegration factor;Barrier-to-autointegration factor, N-terminally processed	BANF1	2.81778	6.88721	6.74318	6.82778	6.91722	6.81565	6.89559
	1.56588	5.99136	Q86VX4;B0AZQ4;Q9UQE7	Q86VX4;B0AZQ4;Q9UQE7	Structural maintenance of chromosomes protein;Structural maintenance of chromosomes protein 3	SMC3	2.8162	7.15543	7.14398	7.10175	7.08707	7.23699	6.87943
	0.273358	6.33194	B3KXW2;A0A024R283;Q9HCE3;K7EMF9;K7ER18;K7EKV7;K7EJM2;K7EP49;K7EN67;K7ELQ2;K7EL14;K7EPI7;K7EQW7;K7EQN0;K7ES47;K7ELB7;B4DQV3	B3KXW2;A0A024R283;Q9HCE3	Zinc finger protein 532	ZNF532	2.81534	7.27014	7.38268	7.42111	7.33678	7.06659	7.3266
	0.914794	3.86489	Q96AG4;I3L223	Q96AG4	Leucine-rich repeat-containing protein 59	LRRC59	2.81506	8.76215	8.78031	8.84351	8.80637	8.81555	8.79986
	0.367967	8.4153	P62081;B5MCP9;Q59FS3	P62081;B5MCP9	40S ribosomal protein S7	RPS7	2.80578	7.76447	7.82677	8.02334	7.79806	7.85876	7.78556
	0.416911	7.18305	Q53GF0;Q8NFW8;Q8NFW8-2;F5H296;F5GYM0	Q53GF0;Q8NFW8;Q8NFW8-2	N-acylneuraminate cytidylyltransferase	CMAS	2.80387	7.64797	7.80665	7.68237	7.52217	7.72173	7.6547
	0.761741	5.93265	Q8WUM4;Q8WUM4-2;Q4W4Y1;B7Z5C1;B4DHD2;Q8WUM4-3;F8WEQ7;F8WBR8;C9IZF9	Q8WUM4;Q8WUM4-2;Q4W4Y1;B7Z5C1;B4DHD2	Programmed cell death 6-interacting protein	PDCD6IP	2.79974	7.14758	7.12284	7.08799	7.00771	7.083	7.07533
	0.556738	4.91077	A0A0A0MTP6;O15357-2;O15357;F5H588	A0A0A0MTP6;O15357-2;O15357	Phosphatidylinositol 3,4,5-trisphosphate 5-phosphatase 2	INPPL1	2.79744	6.96165	6.98166	6.80723	6.93904	7.03395	7.05038
	0.572956	7.26856	Q9BVJ6-3;Q9BVJ6;B4E343;Q9BVJ6-2;Q08E77;A0A024RDV0;Q5TAP6;O60531;X6RJY0	Q9BVJ6-3;Q9BVJ6;B4E343;Q9BVJ6-2	U3 small nucleolar RNA-associated protein 14 homolog A	UTP14A	2.79634	7.82812	7.88196	7.81495	7.69513	7.89369	7.8259
	0.896496	5.77954	B4DL04;A0A024QZA8;P29317;Q96HF4	B4DL04;A0A024QZA8;P29317;Q96HF4	Receptor protein-tyrosine kinase;Ephrin type-A receptor 2	EPHA2	2.78929	7.06221	7.11005	7.16361	7.24267	7.14423	7.11494
	0.216788	7.82578	Q9NYV4-2;Q9NYV4;J3QSD7;Q9NYV4-3;H0YLT2;Q9BVE2;A0A087X209	Q9NYV4-2;Q9NYV4;J3QSD7;Q9NYV4-3	Cyclin-dependent kinase 12	CDK12	2.78206	7.90287	7.90484	7.74472	7.94309	7.91357	7.86067
	0.0714383	6.70624	A0A024R1T4;Q9UPQ9-1;H0Y720;Q9UPQ9;A0A024R1N5;Q9UPQ9-2;B4E231	A0A024R1T4;Q9UPQ9-1;H0Y720;Q9UPQ9	Trinucleotide repeat-containing gene 6B protein	TNRC6B	2.78127	7.41491	7.38618	7.32777	7.51427	7.40608	7.4036
	0.356509	6.79867	P78346;P78346-2;B4DJR3;Q5VU11;Q5VU10	P78346;P78346-2;B4DJR3;Q5VU11;Q5VU10	Ribonuclease P protein subunit p30	RPP30	2.77495	7.7163	7.77349	7.7428	7.59962	7.76859	7.77945
	0.186908	5.58035	Q5SZU1;B3KSC3;V9HW79;O43175;Q8N5M8;Q9UMY2;Q9UMY3;Q96RV7;Q96RV6;Q96RV5	Q5SZU1;B3KSC3;V9HW79;O43175;Q8N5M8;Q9UMY2;Q9UMY3	D-3-phosphoglycerate dehydrogenase	PHGDH	2.77384	7.14538	7.21898	7.21423	7.05983	6.94424	7.08221
	0.25032	6.58895	Q96F86;H3BQP5;H3BU87;H3BQ37;H3BPN4;H3BPW9;H3BMB8;H3BTH0;H3BSQ0	Q96F86	Enhancer of mRNA-decapping protein 3	EDC3	2.7657	7.44761	7.55859	7.51232	7.36888	7.52614	7.63174
	1.28925	7.37579	Q9Y6W5;Q05BU7;Q9Y6W5-2;B4E3J5;Q8NBU0	Q9Y6W5;Q05BU7;Q9Y6W5-2	Wiskott-Aldrich syndrome protein family member 2	WASF2	2.76193	7.52411	7.54593	7.65133	7.61145	7.68744	7.87125
	0.0293367	5.15516	A0A024R4S2;Q9BZL4;K7EL81;Q9BZL4-5;Q9BZL4-3;Q9BZL4-4;B4DLW4;Q9BZL4-2;K7ER83	A0A024R4S2;Q9BZL4;K7EL81;Q9BZL4-5;Q9BZL4-3;Q9BZL4-4;B4DLW4;Q9BZL4-2	Protein phosphatase 1 regulatory subunit 12C	PPP1R12C	2.7564	7.16224	7.19424	7.09444	7.24756	7.11099	6.91661
	0.269289	7.51924	Q13895;F8WBL2;H7BY94	Q13895	Bystin	BYSL	2.74884	7.58721	7.62271	7.56927	7.84688	7.59678	7.58709
	0.709116	4.59113	O15047;A0A024QZB1;C9J2Z9	O15047;A0A024QZB1	Histone-lysine N-methyltransferase SETD1A;Histone-lysine N-methyltransferase	SETD1A	2.7368	7.07558	6.93024	6.8841	6.79669	7.01364	6.81653
	0.00848464	7.54488	Q9H9Y2;X6R7Q1	Q9H9Y2	Ribosome production factor 1	RPF1	2.73396	7.83615	7.70123	7.75328	7.78791	7.65961	7.64631
	0.0275029	7.90621	B3KMP2;Q4KMX6;A5D8X2;A0A024RBJ3;Q9UJX3-2;Q9UJX3;Q2M2R1;A8KAQ7;H0YIX7;H0YIW2	B3KMP2;Q4KMX6;A5D8X2;A0A024RBJ3;Q9UJX3-2;Q9UJX3;Q2M2R1;A8KAQ7	Anaphase-promoting complex subunit 7	ANAPC7	2.73198	7.88423	7.75481	7.88881	7.73259	7.75576	7.7515
	0.330826	6.11906	A0A024RCA7;P05387;H0YDD8	A0A024RCA7;P05387	60S acidic ribosomal protein P2	RPLP2	2.71993	7.45373	7.35608	7.39759	7.26663	7.44612	7.48309
	0.548187	7.38646	B4DSE2;B4E0C7;A0A0C4DGZ9;Q53HP2;D3DQU2;B4DIV8;O14773-2;O14773;B4DE89;B2R608	B4DSE2;B4E0C7;A0A0C4DGZ9;Q53HP2;D3DQU2;B4DIV8;O14773-2;O14773;B4DE89;B2R608	Tripeptidyl-peptidase 1	TPP1	2.71459	7.5256	7.56974	7.69154	7.57927	7.5335	7.71449
	0.162264	7.78627	P78406;E9PQ57;Q5J8M4;E9PPG9;B0QZ36;B0QZ37	P78406;E9PQ57;Q5J8M4;E9PPG9	mRNA export factor	RAE1	2.71395	7.87294	7.90223	7.83821	8.02444	7.76247	7.89961
	0.118213	8.27461	A8K7A2;Q53HL2;B4DXT3	A8K7A2;Q53HL2;B4DXT3	Borealin	CDCA8	2.70465	8.02502	7.95363	8.06236	7.83292	7.99449	8.00958
	0.11952	2.39034	H3BLZ8;Q59F66;Q92841;Q92841-1;Q92841-3;Q92841-2;B4DZQ7;Q9UQL5	H3BLZ8;Q59F66;Q92841;Q92841-1;Q92841-3;Q92841-2;B4DZQ7	Probable ATP-dependent RNA helicase DDX17	DDX17	2.70188	9.10802	9.1285	9.10016	9.12506	9.1939	9.174
	0.591282	2.2804	Q07666;B4DDX2;B2R7B5;Q07666-2;B4E043;Q07666-3;B3KTS3;Q5VWX1	Q07666;B4DDX2;B2R7B5;Q07666-2;B4E043;Q07666-3	KH domain-containing, RNA-binding, signal transduction-associated protein 1	KHDRBS1	2.70166	9.11183	9.10857	9.11846	9.14678	9.1212	9.10343
	0.276556	7.24297	C9JQV0;Q9BRJ6;A0A024R836;H7C0T1;H7C2R9	C9JQV0;Q9BRJ6;A0A024R836	Uncharacterized protein C7orf50	C7orf50	2.69525	7.45632	7.70495	7.59787	7.81037	7.72426	7.54754
	0.0572599	5.24276	A0A087WUI1;Q9Y6G0;Q9Y388;Q05DU0;Q0VGM7	A0A087WUI1;Q9Y6G0;Q9Y388;Q05DU0;Q0VGM7	RNA-binding motif protein, X-linked 2	RBMX2	2.69273	7.00514	7.08196	7.06528	7.00458	NaN	NaN
	1.16248	1.8147	A8K5D9;A0A024RA49;Q9NQW6-2;Q9NQW6;C9JJT6;H7C3S1;H7C1C2;H7C1K5;H7C0Y6;H7C167	A8K5D9;A0A024RA49;Q9NQW6-2;Q9NQW6	Actin-binding protein anillin	ANLN	2.68802	8.87388	8.83977	8.79745	8.78505	8.78859	8.80631
	0.265317	3.12927	Q9UK43;B2R5Y4;Q13123;Q95HA6;B4DEH2;E7EQZ7;Q9H4P6;Q9Y3Z5;D6REL4;D6RAY9;A0A0C4DGW5;D6RCQ4	Q9UK43;B2R5Y4;Q13123;Q95HA6;B4DEH2;E7EQZ7	Protein Red	CSA2	2.67807	8.67368	8.74431	8.67399	8.69117	8.72456	8.71037
	0.689961	6.23004	Q9HC39;Q9HBB9;I3L2C7;Q8WUM5;P57678	Q9HC39;Q9HBB9;I3L2C7;Q8WUM5;P57678	Gem-associated protein 4	GEMIN4	2.67143	7.14644	7.13152	7.34751	7.20211	7.39088	7.44426
	0.388216	4.45847	Q8NC51-3;Q8NC51;Q5VU21;Q8NC51-4;Q8NC51-2;Q63HR1;D3DQ69;D3DQ70	Q8NC51-3;Q8NC51;Q5VU21;Q8NC51-4;Q8NC51-2;Q63HR1;D3DQ69;D3DQ70	Plasminogen activator inhibitor 1 RNA-binding protein	SERBP1	2.6692	9.18825	9.164	9.1823	9.20295	9.21783	9.2178
	0.77342	6.19898	Q9NWA0;J3KTK5	Q9NWA0;J3KTK5	Mediator of RNA polymerase II transcription subunit 9	MED9	2.66448	7.50372	7.59806	7.25626	7.42896	7.27098	7.41714
	0.704575	1.76039	W5ZR30;Q9UGU0-2;Q9UGU0;A9JX13;I3L1M7;Q7Z5J4-3;Q7Z5J4-2;Q7Z5J4	W5ZR30;Q9UGU0-2;Q9UGU0	Transcription factor 20	TCF20	2.64398	7.87534	7.82529	7.80357	7.80177	7.83071	7.88767
	0.544168	6.48967	Q8IZD4;F5GZK9;Q8IZD4-2;F5H4R4;B4DVJ6	Q8IZD4;F5GZK9;Q8IZD4-2	mRNA-decapping enzyme 1B	DCP1B	2.64271	7.49917	7.59281	7.31167	7.48979	7.37313	7.36946
	0.686647	7.42195	Q5T5P2-3;Q5T5P2;B4DTY7;B7ZM29;Q5T5P2-4;Q5T5P2-8;Q5T5P2-6;Q5T5P2-9;Q5T5P2-2;Q5T5P2-7;Q5T5P2-10;Q5T5P0;Q5T5P1;B4E1M3	Q5T5P2-3;Q5T5P2;B4DTY7;B7ZM29;Q5T5P2-4;Q5T5P2-8;Q5T5P2-6;Q5T5P2-9;Q5T5P2-2;Q5T5P2-7;Q5T5P2-10;Q5T5P0;Q5T5P1	Sickle tail protein homolog	KIAA1217	2.64148	7.48772	7.52133	7.74531	7.57843	NaN	NaN
	0.403403	5.92943	I3L397;I3L504;P63241;P63241-2;F8WCJ1;C9J7B5;C9J4W5;Q9GZV4;Q6IS14	I3L397;I3L504;P63241;P63241-2;F8WCJ1;C9J7B5;C9J4W5;Q9GZV4;Q6IS14	Eukaryotic translation initiation factor 5A;Eukaryotic translation initiation factor 5A-1;Eukaryotic translation initiation factor 5A-2;Eukaryotic translation initiation factor 5A-1-like	EIF5A	2.63082	7.20691	7.25856	7.22121	7.14789	7.34667	7.25856
	0.187437	7.11618	F8VX55;A0A024R120;Q12800-2;Q12800-3;Q12800-4;Q12800;F8VWL0;C9JWL3;Q5JV87;Q9NZI6	F8VX55;A0A024R120;Q12800-2;Q12800-3;Q12800-4;Q12800;F8VWL0	Alpha-globin transcription factor CP2	TFCP2	2.62299	7.54866	7.54957	7.50124	7.70467	7.47583	7.32928
	0.437768	5.96157	Q9UGJ1-2;Q9UGJ1;Q9BVR6;H3BPU4;H3BN56;H3BNL9	Q9UGJ1-2;Q9UGJ1;Q9BVR6;H3BPU4	Gamma-tubulin complex component 4	TUBGCP4	2.60696	7.38623	7.32865	7.33808	7.16767	7.45806	7.31846
	0.650177	2.79648	O75400-2;O75400;O75400-3;Q05C41;F5H578;Q4ZG51;H0YG38	O75400-2;O75400;O75400-3	Pre-mRNA-processing factor 40 homolog A	PRPF40A	2.59815	8.8651	8.82477	8.91893	8.8749	8.91907	8.9006
	0.142915	5.66642	Q86U86-5;Q86U86-4;Q86U86-7;Q86U86-3;Q86U86-9;Q86U86-2;Q86U86-8;Q86U86;H0Y5B5;E7EVG2;Q86U86-6;C9JPI5;Q9NUX9;C9J053;C9JQF1;Q9NVM2;Q5EBM5;C9JCJ2;Q6IRX1	Q86U86-5;Q86U86-4;Q86U86-7;Q86U86-3;Q86U86-9;Q86U86-2;Q86U86-8;Q86U86;H0Y5B5;E7EVG2;Q86U86-6	Protein polybromo-1	PBRM1	2.57222	7.28169	7.13437	7.29268	6.98094	7.26689	7.23636
	0.0136417	6.22957	Q05BL1;Q13625-2;Q13625;Q13625-3;B4DI25;B4DH76;H7C5L8	Q05BL1;Q13625-2;Q13625;Q13625-3;B4DI25;B4DH76	Apoptosis-stimulating of p53 protein 2	TP53BP2	2.54554	7.17371	7.44508	7.28908	7.31777	NaN	NaN
	0.852576	5.03499	O76021;Q32Q62;J3QSV6;A0PJ61;O76021-2;A0PJ87;I3L3U9;I3L3C4;I3L234;J3KPU7;I3L2F2;I3L4T8;I3L1Y4	O76021;Q32Q62;J3QSV6;A0PJ61;O76021-2	Ribosomal L1 domain-containing protein 1	RSL1D1	2.53387	9.16188	9.17722	9.21144	9.26872	9.19407	9.20314
	0.331203	6.0262	Q96KC8;Q96NY3;A4VCI1;Q5T1X2	Q96KC8;Q96NY3;A4VCI1	DnaJ homolog subfamily C member 1	DNAJC1	2.53237	7.3275	7.40422	7.22709	7.36435	7.3662	7.40217
	0.435549	7.96928	E5RHW4;O94905;E5RJ09;O94905-2;O94905-3	E5RHW4;O94905;E5RJ09	Erlin-2	ERLIN2	2.53119	8.00996	8.10924	8.08913	8.22154	8.21919	8.25957
	0.132865	6.40959	Q8NC96;F5GYH1;B4E160;Q8NC96-2;F5H2U7;A8K3C2	Q8NC96;F5GYH1;B4E160;Q8NC96-2	Adaptin ear-binding coat-associated protein 1	NECAP1	2.51965	7.25108	7.30509	7.21163	7.43234	7.19504	6.98813
	0.0303265	5.63302	Q9Y294;K7ES22;B4DXU6;A0A024R7G4;Q9NVP2	Q9Y294	Histone chaperone ASF1A	ASF1A	2.51086	7.21042	7.14054	7.08828	7.24618	7.14851	7.10619
	1.96935	4.3909	A0A087WV66;P46013;P46013-2;Q70L73;B4DRH3;Q70L74;Q70L72	A0A087WV66;P46013;P46013-2	Antigen KI-67	MKI67	2.49947	9.50819	9.5162	9.47404	9.47302	9.45168	9.45574
	0.0164753	4.45704	A0A024R473;Q9H9J2	A0A024R473;Q9H9J2	39S ribosomal protein L44, mitochondrial	MRPL44	2.48315	6.6938	6.84646	6.85155	6.70004	6.71009	6.859
	0.31925	6.74455	Q5BKY2;A0A087WZK9;Q6IB98;Q53HR0;Q53HG0;B3KS98;O15372;E5RGU4;E5RHC7;E5RH59;E5RFW7;B4DJN9;E5RFH0;E5RJT0	Q5BKY2;A0A087WZK9;Q6IB98;Q53HR0;Q53HG0;B3KS98;O15372;E5RGU4	Eukaryotic translation initiation factor 3 subunit H	EIF3H	2.47949	7.37842	7.34881	7.344	7.63794	7.43286	7.48189
	0.0664839	6.42054	A0A024R6S1;O60884;T2DN57;T2DPK5	A0A024R6S1;O60884	DnaJ homolog subfamily A member 2	DNAJA2	2.47589	7.2989	7.49692	7.33766	7.41504	7.5297	7.44512
	0.150179	7.0203	Q8IX26;F5GZI3;Q8IX27;Q5VWV2;Q8TEW0-9;Q8TEW0-5;Q8TEW0-3;Q8TEW0-7;Q8TEW0-6;Q8TEW0-11;Q8IX28;Q5VWU8;Q8TEW0-10;Q8TEW0-8;Q8TEW0-4;Q8TEW0-2;Q8TEW0	Q8IX26;F5GZI3;Q8IX27;Q5VWV2;Q8TEW0-9;Q8TEW0-5;Q8TEW0-3;Q8TEW0-7;Q8TEW0-6;Q8TEW0-11;Q8IX28;Q5VWU8;Q8TEW0-10;Q8TEW0-8;Q8TEW0-4;Q8TEW0-2;Q8TEW0	Partitioning defective 3 homolog	PARD3	2.47476	7.64051	7.54873	7.43194	7.65359	7.56686	7.61428
	0.224168	7.23721	Q9H269;Q6GMQ7;Q9H269-2;A1A4H0;Q5JUB0;Q5JUA9	Q9H269;Q6GMQ7;Q9H269-2;A1A4H0	Vacuolar protein sorting-associated protein 16 homolog	VPS16	2.43785	7.7474	7.61875	7.79859	7.6776	7.67038	7.75622
	0.273744	1.77963	B4DJ81;E5KRK5;P28331-3;P28331-4;P28331-5;P28331;P28331-2;Q9P1A0	B4DJ81;E5KRK5;P28331-3;P28331-4;P28331-5;P28331;P28331-2;Q9P1A0	NADH-ubiquinone oxidoreductase 75 kDa subunit, mitochondrial	NDUFS1	2.43743	7.94836	7.90709	7.90521	7.91794	7.95	7.9499
	0.263697	2.59018	A0A0A0MRV0;A7BI36;Q9P2E9;Q9P2E9-2;Q9P2E9-3;A1A5C4;A0A087WVV2;F8W7S5;A1A5C5;B3KSG1;A0A087WU26;A2A2S5;Q05DK7;Q32NB1;V9GY78;REV__Q9P2M7;REV__B9EK46;H0YDJ4;H9KV85;Q5XUU0;E9PN67;C9J066;Q8N4C6-6;Q8N4C6-11;Q8N4C6-4;Q8N4C6-9;Q8N4C6-2;Q8N4C6;Q8N4C6-5;Q8N4C6-10;Q8N4C6-7	A0A0A0MRV0;A7BI36;Q9P2E9;Q9P2E9-2;Q9P2E9-3;A1A5C4;A0A087WVV2;F8W7S5;A1A5C5	Ribosome-binding protein 1	RRBP1	2.4346	8.58196	8.58399	8.57901	8.60784	8.57387	8.5395
	0.0796536	6.82608	A8K8Y8;Q9BRR8;B2RDX4	A8K8Y8;Q9BRR8;B2RDX4	G patch domain-containing protein 1	GPATCH1	2.42287	7.37894	7.48681	7.36171	7.55786	7.45602	7.4246
	0.332892	5.58294	Q6FGR6;P19387;B7Z6D1;H3BRR2;B7Z377	Q6FGR6;P19387;B7Z6D1	DNA-directed RNA polymerase II subunit RPB3	POLR2C	2.41673	7.14057	7.18121	6.94134	7.1712	7.03435	7.1214
	1.09134	7.59432	I3L0U5;H6QX63;Q6PK04	I3L0U5;H6QX63;Q6PK04	Coiled-coil domain-containing protein 137	CCDC137	2.40888	7.94918	7.91462	7.87246	7.8442	7.99326	7.93761
	1.09307	1.83102	F5H2F4;P11586;A0A024R652;B7Z809;V9GYY3	F5H2F4;P11586;A0A024R652;B7Z809	C-1-tetrahydrofolate synthase, cytoplasmic;Methylenetetrahydrofolate dehydrogenase;Methenyltetrahydrofolate cyclohydrolase;Formyltetrahydrofolate synthetase;C-1-tetrahydrofolate synthase, cytoplasmic, N-terminally processed	MTHFD1	2.4037	8.42129	8.47737	8.35228	8.3058	8.37339	8.34618
	0.179977	6.17641	F5H4M0;A0A024RBU0;Q9H9H4;F5H1F6	F5H4M0;A0A024RBU0;Q9H9H4;F5H1F6	Vacuolar protein sorting-associated protein 37B	VPS37B	2.3512	7.4081	7.33315	7.42844	7.18087	7.30296	7.30443
	0.20706	6.12765	J3QSH4;Q14119;J9JIC7	J3QSH4;Q14119;J9JIC7	Vascular endothelial zinc finger 1	VEZF1	2.34992	7.83704	7.21144	7.44587	7.2164	NaN	NaN
	0.12126	2.67164	Q00839;B3KX72;B4DLR3;Q00839-2;Q96BA7;Q7Z4Q5;Q5RI18;Q9UEL2	Q00839;B3KX72;B4DLR3;Q00839-2;Q96BA7;Q7Z4Q5	Heterogeneous nuclear ribonucleoprotein U	HNRNPU	2.3496	9.37243	9.37738	9.36261	9.40092	9.52824	9.51048
	0.951999	5.8406	Q01196;Q01196-9;Q01196-10;Q01196-2;Q01196-8;Q01196-7;Q01196-4;A8MZI9;H9KVB1;Q2TAM6;Q01196-3;C9JWM1;U5P039;Q01196-6;Q01196-5;Q01196-11;D1LUZ4;D1LUZ6;D1LUZ8	Q01196;Q01196-9;Q01196-10;Q01196-2;Q01196-8;Q01196-7;Q01196-4;A8MZI9;H9KVB1;Q2TAM6;Q01196-3;C9JWM1;U5P039;Q01196-6;Q01196-5;Q01196-11	Runt-related transcription factor 1	RUNX1	2.33805	7.26691	7.27994	7.37275	7.32075	7.26288	7.33884
	1.19193	3.84412	Q13428;Q13428-3;Q13428-4;Q13428-2;Q13428-8;Q59FZ2	Q13428;Q13428-3;Q13428-4;Q13428-2;Q13428-8	Treacle protein	TCOF1	2.33766	8.97855	8.96142	9.0306	9.06978	8.9925	8.94696
	2.03323	1.55331	A0A024R3T8;P09874;B4E0E1;B2R5W3;Q05D33;Q6PJL0;Q96P95;Q5VX84;Q5VX85	A0A024R3T8;P09874;B4E0E1;B2R5W3	Poly [ADP-ribose] polymerase 1	PARP1	2.328	8.45718	8.47035	8.54347	8.53672	8.46532	8.48589
	0.700742	1.83917	A0A087WV73;P46087-2;P46087;P46087-4;P46087-3;F5GYR3;F5H359;F5H8G6;F5GWB7;F5H709;F5H5X6	A0A087WV73;P46087-2;P46087;P46087-4;P46087-3	Probable 28S rRNA (cytosine(4447)-C(5))-methyltransferase	NOP2	2.3148	8.05523	8.10047	8.19912	8.12339	8.18053	8.2124
	0.0364191	5.32534	Q5VY60;Q7Z4H7-3;Q7Z4H7;Q7Z4H7-2;Q5SYF9	Q5VY60;Q7Z4H7-3;Q7Z4H7;Q7Z4H7-2;Q5SYF9	HAUS augmin-like complex subunit 6	HAUS6	2.31255	7.05419	7.16545	7.03342	7.16643	NaN	NaN
	0.412875	5.41903	J3KMZ7;B4DQZ5;A0A024QZ48;Q9H0H0	J3KMZ7;B4DQZ5;A0A024QZ48;Q9H0H0	Integrator complex subunit 2	INTS2	2.29574	7.01393	7.04048	7.01616	6.81138	6.98535	7.08088
	1.21407	3.4117	Q9BTC0;Q9BTC0-1;Q9BTC0-2;Q9BTC0-3	Q9BTC0	Death-inducer obliterator 1	DIDO1	2.29249	8.3991	8.43395	8.34712	8.32348	8.41616	8.42045
	0.00657658	6.16003	B4DP27;Q6FHT8;Q15363;F5GX39;E7EQ72;B4E020	B4DP27;Q6FHT8;Q15363;F5GX39;E7EQ72;B4E020	Transmembrane emp24 domain-containing protein 2	RNP24	2.28196	7.47261	7.10782	7.1543	7.43592	7.36335	7.14845
	0.0306969	3.74198	Q9C0J8;Q9C0J8-3;Q9C0J8-2;B9A053;C9J8B4	Q9C0J8	pre-mRNA 3 end processing protein WDR33	WDR33	2.25387	8.50222	8.56829	8.53763	8.5264	8.63195	8.60116
	0.126239	1.74083	A8K9U6;Q7Z2W4;C9J6P4;Q7Z2W4-2;Q05DV5;Q7Z2W4-3;Q7Z2W4-4;H7C5K1;Q7Z2W4-5	A8K9U6;Q7Z2W4;C9J6P4;Q7Z2W4-2;Q05DV5;Q7Z2W4-3	Zinc finger CCCH-type antiviral protein 1	ZC3HAV1	2.20256	7.83185	7.78721	7.77982	7.87951	7.76133	7.79765
	0.257617	6.62928	P15408;C9JCN8;P15408-3;P15408-2	P15408;C9JCN8;P15408-3;P15408-2	Fos-related antigen 2	FOSL2	2.20025	7.57927	7.66561	7.50248	7.63216	7.62937	7.60873
	0.472287	3.86308	P12270;P12270-2;Q58F23;Q504U6;A0PJC9;Q9UE33;Q5SWX9	P12270	Nucleoprotein TPR	TPR	2.18997	9.04964	9.04214	9.03922	8.98905	9.08966	9.08732
	0.248575	2.79548	Q6NTA2;P14866;M0QXS5;P14866-2;M0QYT0	Q6NTA2;P14866;M0QXS5;P14866-2	Heterogeneous nuclear ribonucleoprotein L	HNRNPL	2.185	9.378	9.44458	9.43032	9.43816	9.58214	9.57317
	0.935904	3.61767	P49750-4;P49750;Q8NF45;P49750-3;F8VU51;H0YIQ2;B4DMQ9;H0YI23;Q86YA8;U3KQT9	P49750-4;P49750;Q8NF45;P49750-3;F8VU51;H0YIQ2	YLP motif-containing protein 1	YLPM1	2.17667	9.0886	9.07708	9.11035	9.13972	9.06959	9.04984
	0.906614	2.03805	P51610;A6NEM2;P51610-2;P51610-4;Q05C05;H7C1C4;P51610-3;B4DKE2;Q53FE7;Q9Y5Z7	P51610;A6NEM2;P51610-2;P51610-4	Host cell factor 1;HCF N-terminal chain 1;HCF N-terminal chain 2;HCF N-terminal chain 3;HCF N-terminal chain 4;HCF N-terminal chain 5;HCF N-terminal chain 6;HCF C-terminal chain 1;HCF C-terminal chain 2;HCF C-terminal chain 3;HCF C-terminal chain 4;HCF C-terminal chain 5;HCF C-terminal chain 6	HCFC1	2.17454	8.19022	8.18918	8.09524	8.14817	8.16471	8.1442
	0.175198	1.88481	G3V4W0;B4DY08;B2R5W2;G3V4C1;P07910-2;B2R603;G3V2Q1;A8K9A4;P07910;G3V576;P07910-4;B3KX96;G3V555;G3V575;D3DPI2;G3V5X6;G3V3K6;G3V251;P07910-3;B4DMJ1;B4DSU6;G3V4M8;B4DQQ2;G3V2D6;G3V5V7;Q6PKD2;A0A0G2JPF8;A0A0G2JNQ3;P0DMR1;O60812;B7ZW38;B2RXH8;G3V2H6;Q569J8	G3V4W0;B4DY08;B2R5W2;G3V4C1;P07910-2;B2R603;G3V2Q1;A8K9A4;P07910;G3V576;P07910-4;B3KX96;G3V555;G3V575;D3DPI2;G3V5X6;G3V3K6;G3V251;P07910-3;B4DMJ1;B4DSU6	Heterogeneous nuclear ribonucleoproteins C1/C2	HNRNPC	2.16931	8.56127	8.69553	8.63723	8.69166	8.66146	8.66594
	1.5207	1.99173	Q13573;Q6I9S2;B7Z9X2;B4DY36;A0A024R6E3;G3V3A4;G3V4X8;B4DEG7;Q9ULA6;Q6P151;Q0D2M5;G3V5R3	Q13573;Q6I9S2;B7Z9X2;B4DY36;A0A024R6E3;G3V3A4;G3V4X8;B4DEG7;Q9ULA6	SNW domain-containing protein 1	SNW1	2.16166	8.50232	8.52116	8.45886	8.45853	8.56919	8.55442
	0.076365	2.98006	P06748-2;P06748;A4ZU86;P06748-3;Q9BTI9;Q9NX34;A0A024R3V9;E5RGW4;E5RI98;V9HVU7;A0A024RAP1	P06748-2;P06748;A4ZU86;P06748-3;Q9BTI9	Nucleophosmin	NPM1	2.13858	9.49318	9.55975	9.50066	9.5754	9.6499	9.72028
	0.122422	6.41406	Q02040;Q05DA9;X6RAJ1;Q02040-2;Q02040-3	Q02040;Q05DA9;X6RAJ1;Q02040-2;Q02040-3	A-kinase anchor protein 17A	AKAP17A	2.1232	7.33784	7.32652	7.55646	7.22629	7.36359	7.45932
	0.120949	4.35181	J3KTA4;B5BUE6;P17844;B4DN41;P17844-2;B4DNG2;Q7Z2V5;Q59E92;J3QRQ7;J3KRX8;J3QR02;J3QSF1;C1IK54;J3KRZ1;X6RLV5;J3QRN5;J3QLG9;J3QR62	J3KTA4;B5BUE6;P17844;B4DN41;P17844-2;B4DNG2;Q7Z2V5;Q59E92	Probable ATP-dependent RNA helicase DDX5	DDX5	2.09566	9.65702	9.69116	9.67604	9.65854	9.8521	9.83764
	0.0517509	3.13827	Q01081;B5BU08;Q01081-2;Q7Z780;Q01081-4;Q8WU68-3;Q8WU68;M0QYK5;Q69YM7;M0R2N4;Q01081-3;Q8WU68-2;K7EJH3;K7EJM7	Q01081;B5BU08;Q01081-2;Q7Z780;Q01081-4	Splicing factor U2AF 35 kDa subunit	U2AF1	2.04401	8.71376	8.71953	8.72839	8.70032	8.80097	8.80872
	0.735202	3.3121	Q9NWH9;A0A024R5X3;A0A024R5U7;Q9NWH9-3;H7C3F4;H0YMM0;H7BXE3;H0YL55;H0YKH2;H0YMW8;H0YNF3;H0YMR6;H0YLE6;H0YLW7;H0YKU6	Q9NWH9;A0A024R5X3;A0A024R5U7;Q9NWH9-3;H7C3F4	SAFB-like transcription modulator	SLTM	2.0285	8.93598	9.0077	9.03411	9.0677	9.01812	8.99869
	0.113441	3.32728	Q96HX3;P04843;Q6IBR0;Q53EP4;B4DL99;B7Z4L4;B4DNJ5;F8WF32	Q96HX3;P04843;Q6IBR0;Q53EP4;B4DL99;B7Z4L4;B4DNJ5	Dolichyl-diphosphooligosaccharide--protein glycosyltransferase subunit 1	RPN1	2.0117	8.62962	8.59336	8.63239	8.60565	8.46892	8.50733
	1.24982	1.91118	P49736;B3KXZ4;B7Z8Z6;H0Y8E6;B4DSV5;Q9BWF4;F8WDM3;C9J013;C9JZ21	P49736;B3KXZ4;B7Z8Z6;H0Y8E6;B4DSV5;Q9BWF4	DNA replication licensing factor MCM2;DNA helicase	MCM2	1.96279	8.23578	8.24598	8.17161	8.12753	8.37096	8.37192
	1.94303	2.95356	A7MD96;Q8N3V7-2;Q8N3V7-3;Q8N3V7;B3KXB8	A7MD96;Q8N3V7-2;Q8N3V7-3;Q8N3V7;B3KXB8	Synaptopodin	SYNPO	1.94493	9.17777	9.17924	9.12998	9.13931	9.01657	8.9989
	0.303875	5.66305	B3KVY9;Q8TB61-5;Q8TB61-4;Q8TB61-3;Q8TB61-2;Q8TB61	B3KVY9;Q8TB61-5;Q8TB61-4;Q8TB61-3;Q8TB61-2;Q8TB61	Adenosine 3-phospho 5-phosphosulfate transporter 1	SLC35B2	1.93242	7.37811	7.32956	7.38546	7.01212	7.18896	7.25785
	0.0722673	1.57141	E7EVA0;P27816-6;P27816;P27816-2;A0A024R2V0;B4DM10;Q86Y04;P27816-5;P27816-4;A0A024R2V2;A0A024R2S1;B5MEG9;Q05D06;Q6NX68;H7C4C5;H0Y2V1;F8W9U4;B4DSQ1;H7C456;Q8NDS5;A0A0J9YVV8;A0A0J9YW37;P27816-7	E7EVA0;P27816-6;P27816;P27816-2	Microtubule-associated protein;Microtubule-associated protein 4	MAP4	1.91736	8.35828	8.38124	8.32889	8.4343	8.40744	8.40599
	0.14317	1.63809	P26368-2;P26368;B5BU25;K7ENG2;K7ELP8	P26368-2;P26368;B5BU25;K7ENG2	Splicing factor U2AF 65 kDa subunit	U2AF2	1.88272	8.41828	8.37607	8.3838	8.3927	8.41661	8.47515
	0.304151	2.93437	Q15233;A8K525;Q15233-2;H7C367;C9JYS8;C9IZL7;C9J4X2;C9JJ13	Q15233;A8K525;Q15233-2;H7C367;C9JYS8	Non-POU domain-containing octamer-binding protein	NONO	1.84811	9.33881	9.31114	9.28454	9.325	9.52634	9.5069
	0.134053	5.60699	Q6NUN2;A3F769;A3F768;O15226;O15226-2;A2I829;A0A087WXT2;A2I832;A2I828;A1Z1A7;A2I830	Q6NUN2;A3F769;A3F768;O15226;O15226-2;A2I829	NF-kappa-B-repressing factor	NKRF	1.82919	7.19551	7.29294	7.27646	7.14971	7.4704	7.35243
	1.38639	3.02837	P78527;P78527-2;B4DL41;F5GX40;H0YG84	P78527;P78527-2	DNA-dependent protein kinase catalytic subunit	PRKDC	1.82258	9.6144	9.60617	9.57446	9.5844	9.61435	9.61678
	0.156826	4.89431	Q56VW8;P63151;P63151-2;Q6PEG1;Q6IN90;Q66LE6;E5RIY1;Q9NZ48;E5RFR9;Q6ZP32;Q00005-6;Q00005;Q00005-2;Q00005-3;Q00005-4;Q00005-5;Q00005-7	Q56VW8;P63151;P63151-2;Q6PEG1;Q6IN90;Q66LE6	Serine/threonine-protein phosphatase 2A 55 kDa regulatory subunit B;Serine/threonine-protein phosphatase 2A 55 kDa regulatory subunit B alpha isoform;Serine/threonine-protein phosphatase 2A 55 kDa regulatory subunit B delta isoform	PPP2R2A	1.81438	6.71277	6.89435	6.71206	7.07936	6.78349	6.81603
	0.340432	1.78712	O15231-3;O15231-4;O15231-7;O15231;O15231-8;O15231-6;H0Y704;H7BZT5;Q6MZQ8;O15231-2;O15231-5;B4E2L1;Q7Z3Q8;O15231-9;H7C1R1;B3KPM4	O15231-3;O15231-4;O15231-7;O15231;O15231-8;O15231-6;H0Y704;H7BZT5;Q6MZQ8;O15231-2;O15231-5;B4E2L1	Zinc finger protein 185	ZNF185	1.78572	7.68104	7.72042	7.53743	7.70578	7.61365	7.74913
	0.149744	7.01652	P60866;P60866-2;E5RIP1;E5RJX2;G3XAN0	P60866;P60866-2;E5RIP1;E5RJX2	40S ribosomal protein S20	RPS20	1.76624	7.70369	7.8168	7.83443	7.74756	7.91808	7.979
	1.23538	2.04037	B0QYK0;Q01844-6;Q01844-3;Q01844;Q01844-5;A0A0D9SFL3;C9JGE3;Q01844-2;H7BY36;Q71E78;C3UMV4;C3UMV3;C3UMV2;Q01844-4	B0QYK0;Q01844-6;Q01844-3;Q01844;Q01844-5;A0A0D9SFL3;C9JGE3;Q01844-2;H7BY36	RNA-binding protein EWS	EWSR1	1.76312	8.0387	8.02841	8.11244	8.16432	8.14261	8.15637
	0.846661	3.37927	P07305;P07305-2	P07305;P07305-2	Histone H1.0;Histone H1.0, N-terminally processed	H1F0	1.76044	9.91307	9.99994	9.86012	9.84485	9.8559	9.89796
	0.582664	2.66033	Q15717;Q15717-2;M0QZR9;M0R055;B1AM48;B7Z5E0;B1APY9;B1APY8;A0A0A0MRX1;Q12926-2;Q12926;P26378-4;P26378-2;P26378-5;P26378;P26378-3	Q15717;Q15717-2;M0QZR9	ELAV-like protein 1	ELAVL1	1.69884	8.66422	8.66977	8.62251	8.65714	8.66461	8.67058
	1.0499	2.08199	A0A024R588;A0A024R566;B4DJU4;A0A024R5D9;A0A024R572;Q15637-4;Q15637-6;Q15637-3;Q15637-2;Q15637;Q15637-7;Q15637-5;B4DSE4;B4DX42;C9J792;Q14820;F8WEV5;H7C561	A0A024R588;A0A024R566;B4DJU4;A0A024R5D9;A0A024R572;Q15637-4;Q15637-6;Q15637-3;Q15637-2;Q15637;Q15637-7;Q15637-5;B4DSE4;B4DX42	Splicing factor 1	SF1	1.68003	8.17542	8.15749	8.08604	8.12185	8.29561	8.24334
	0.413574	4.81726	A0A024RAY2;P05783;B2RA03;F8VZY9;I6L965;CON__H-INV:HIT000015463	A0A024RAY2;P05783;B2RA03;F8VZY9;I6L965	Keratin, type I cytoskeletal 18	KRT18	1.67287	9.60957	9.56887	9.54786	9.57608	9.57904	9.54396
	1.0376	5.13601	A9Z1X7;Q8IYB3-2;Q8IYB3;B7Z7U0;E9PCT1;M0R088;M0R1E7;B4DED5;M0QXG5	A9Z1X7;Q8IYB3-2;Q8IYB3;B7Z7U0;E9PCT1;M0R088	Serine/arginine repetitive matrix protein 1	SRRM1	1.65768	8.92875	8.8283	9.02453	9.06446	8.79757	8.82422
	0.126877	3.1566	A0A024R663;Q86UP2-2;Q86UP2-4;Q86UP2;Q86UP2-3;G3V4Y7;B7Z6P3;H0YJZ8;G3V5P0;B3KWP6;G3V5G2;H0YJV5;Q6PDF7;Q3SWV9	A0A024R663;Q86UP2-2;Q86UP2-4;Q86UP2;Q86UP2-3;G3V4Y7	Kinectin	KTN1	1.65535	8.30954	8.36764	8.29075	8.35449	8.13799	8.2145
	0.337828	5.18624	Q14315;Q14315-2;Q59H94;B3KM41;A4D1J9	Q14315;Q14315-2;Q59H94	Filamin-C	FLNC	1.63644	9.69235	9.69381	9.67242	9.69404	9.59129	9.56391
	1.28571	2.46609	A0A087X0X3;P52272;P52272-2;Q7KYM9;Q59ES8;M0R019;B4DEG4;M0R2T0;M0R0N3;Q6P2D7;M0QYQ7;M0R2I7;M0R0Y6;M0QY96;Q8TCM5;M0QYL3	A0A087X0X3;P52272;P52272-2;Q7KYM9;Q59ES8;M0R019;B4DEG4	Heterogeneous nuclear ribonucleoprotein M	HNRNPM	1.63325	9.53962	9.57728	9.6357	9.64491	9.43573	9.44528
	1.85786	3.01431	Q15019;Q15019-3;Q15019-2;B5MCX3;H7C2Y0;C9J938;C9JB25;C9J2Q4;C9IZU3;C9JZI2;A0A0K0K1E7;C9JFT1;F8WB65;C9IY94;C9JQJ4;H7C310;C9JT15;C9JSE7;B5MD47;H7C1T1	Q15019;Q15019-3;Q15019-2;B5MCX3;H7C2Y0	Septin-2	44441	1.60989	9.03703	9.04716	8.97975	8.96689	8.92665	8.88527
	0.661998	1.96575	A0A024R542;Q9C0C2;B3KXS7;Q9C0C2-2;Q86TK2;E9PKK0;E9PKE7	A0A024R542;Q9C0C2;B3KXS7;Q9C0C2-2	182 kDa tankyrase-1-binding protein	TNKS1BP1	1.59483	8.31044	8.27756	8.36082	8.3201	8.18648	8.14451
	0.798527	2.16337	Q59EC0;P55265-5;P55265;P55265-4;B7Z8Y3;A0A024DAK3	Q59EC0;P55265-5;P55265;P55265-4;B7Z8Y3;A0A024DAK3	Double-stranded RNA-specific adenosine deaminase	ADAR	1.57997	8.3965	8.36357	8.42229	8.47573	8.45544	8.47222
	0.645732	2.01359	B7Z2Z1;B7ZLP5;A8K329;Q15424-2;Q15424;Q15424-4;Q15424-3;B7Z1C7;B7Z2F6;B7Z959;B7Z5X3;K7ES42;B7Z2H3;K7EII0	B7Z2Z1;B7ZLP5;A8K329;Q15424-2;Q15424;Q15424-4;Q15424-3;B7Z1C7;B7Z2F6;B7Z959;B7Z5X3	Scaffold attachment factor B1	SAFB	1.5752	8.61168	8.64791	8.65976	8.71722	8.85684	8.88317
	1.82184	1.25309	Q96JM3;S4R3K0	Q96JM3	Chromosome alignment-maintaining phosphoprotein 1	CHAMP1	1.55904	8.01953	8.03003	7.97935	7.97353	7.96896	7.99688
	0.970699	2.58601	A0A024R1K8;Q15459;Q15459-2;B4E091;H7C1L2;F8WB66;F8WC79	A0A024R1K8;Q15459;Q15459-2;B4E091	Splicing factor 3A subunit 1	SF3A1	1.54912	8.7386	8.80048	8.68432	8.63826	8.8034	8.83947
	0.938309	3.44229	P23246;Q9BSV4;Q86VG2;P23246-2;Q6PIX2;H0Y9K7;H0Y9U2	P23246;Q9BSV4;Q86VG2;P23246-2;Q6PIX2	Splicing factor, proline- and glutamine-rich	SFPQ	1.53319	9.13972	9.15476	9.17731	9.20734	9.3915	9.34528
	1.02075	4.89243	P38159;P38159-2;B4E352;H3BT71;H0Y6E7;B3KRG5;H3BUY5;H3BR27;P38159-3;H3BNC1;A8K8A6;O75526;Q8N7X1	P38159;P38159-2;B4E352;H3BT71;H0Y6E7;B3KRG5;H3BUY5	RNA-binding motif protein, X chromosome;RNA-binding motif protein, X chromosome, N-terminally processed	RBMX	1.52865	9.23847	9.2763	9.44287	9.3561	9.5527	9.48758
	0.317324	2.29365	O95425-2;O95425-4;O95425-3;O95425;Q659E9;A0A0J9YWY6;B4E3H1;B4E3N7;B4DXQ4;B4DZ11	O95425-2;O95425-4;O95425-3;O95425	Supervillin	SVIL	1.50531	8.43191	8.33576	8.33919	8.34584	8.27305	8.3216
	1.38375	5.12042	Q6P2Q9;B4DK16;I3L0J9;Q6JH02;Q6JH03;Q53GM6;I3L3Z8;I3L1T8	Q6P2Q9	Pre-mRNA-processing-splicing factor 8	PRPF8	1.48441	9.78606	9.78117	9.7135	9.73742	9.824	9.84262
	0.912433	7.77488	Q12797;Q12797-10;B8Y0L3;E5RHJ2;E5RHK2;A0A0A0MSK8;Q6PJH4;E5RG56;B3GQE5;Q12797-7;Q12797-6;Q12797-2;G3XAN5;A0A087WW51;E5RG29;B7ZM96;B4DQ07;A8K721;Q12797-4;Q12797-3;Q12797-9;Q12797-5;Q12797-8	Q12797;Q12797-10	Aspartyl/asparaginyl beta-hydroxylase	ASPH	1.47216	8.25108	8.2189	8.35426	8.29358	8.30391	8.36577
	0.562509	2.64314	P20700;E9PBF6;A0A0D9SFE5;Q6DC98;A0A0D9SFY5;B4DZT3	P20700;E9PBF6;A0A0D9SFE5;Q6DC98	Lamin-B1	LMNB1	1.46925	8.56808	8.53667	8.56981	8.59866	8.64815	8.61256
	0.200926	2.67107	Q6IT96;Q13547;B5BU61;Q5TEE2;B4DRG0;B4DSK9;B7Z3S4;Q5HYD4	Q6IT96;Q13547;B5BU61;Q5TEE2;B4DRG0	Histone deacetylase;Histone deacetylase 1	HDAC1	1.46249	8.22042	8.15891	8.06509	8.22016	8.12215	8.21727
	0.501258	1.95867	A0A087WWP4;Q96T37-4;Q96T37-2;Q96T37-3;Q96T37;Q59EY1	A0A087WWP4;Q96T37-4;Q96T37-2;Q96T37-3;Q96T37	Putative RNA-binding protein 15	RBM15	1.39561	8.44472	8.40698	8.46914	8.44331	8.49083	8.49726
	0.467434	2.0431	Q92945;A0A087WTP3;B4DV73;M0R0I5;M0QYH3;M0QXW7;M0R0C6;M0R3J3;M0R251;M0QYG1;M0R263	Q92945;A0A087WTP3;B4DV73;M0R0I5	Far upstream element-binding protein 2	KHSRP	1.38117	8.75287	8.72989	8.75434	8.84818	8.73314	8.73706
	1.63463	0.753146	Q9UQ35;O60382;Q9UQ35-2;I3L4D8;A0AUK8;I3L182;Q9UQ39;Q05BI2;Q05CV9;I3L1I8;Q9UQ35-3;I3L1C0;A0A087X1W1;I3L3Q8;I3L0N7;I3L4U6;Q5JPB4	Q9UQ35;O60382;Q9UQ35-2	Serine/arginine repetitive matrix protein 2	SRRM2	1.37578	8.78612	8.77965	8.86928	8.84689	8.89374	8.90001
	0.0719646	2.12867	O43390;Q0VGD6;B2R7W4;B4DMB1;O43390-3;B4DT28;B4DMD1;Q7Z334	O43390;Q0VGD6;B2R7W4;B4DMB1;O43390-3;B4DT28	Heterogeneous nuclear ribonucleoprotein R	HNRNPR	1.31945	8.60799	8.52906	8.55086	8.6074	8.63592	8.61966
	0.838853	4.69199	O00567;A8K9K6;A0PJ92;Q5JXT2;Q9BSN3;H0YDU4;H0Y653	O00567;A8K9K6;A0PJ92	Nucleolar protein 56	NOP56	1.26532	8.8574	8.91575	8.95079	8.96023	8.89526	8.89648
	0.318188	10.4489	A0A0D9SFB3;A0A0D9SG12;B5BTY4;A0A0D9SF53;O00571;Q59GX6;O00571-2;B4DLU5;Q5S4N1;A0A024R9A4;O15523-2;O15523;B4E132;B4E010;A0A0J9YVQ7;B4E3C4;B4DLA0;A0A0J9YYH6;O15523-3;A0A087WVZ1;A0A087WX09;C9J8G5;C9J081;D6RCM4;Q9NQI0-3;Q9NQI0-2;Q9NQI0-4;Q9NQI0	A0A0D9SFB3;A0A0D9SG12;B5BTY4;A0A0D9SF53;O00571;Q59GX6;O00571-2;B4DLU5;Q5S4N1;A0A024R9A4;O15523-2;O15523	ATP-dependent RNA helicase DDX3X;ATP-dependent RNA helicase DDX3Y	DDX3X	1.19064	9.55885	9.59846	9.54289	9.57212	9.62223	9.63095
	0.377948	1.22665	Q5JRI1;Q53GD7;O75494-5;O75494-4;O75494-6;O75494-3;O75494-2;O75494;Q6IQ42;Q8WXF0;R4GMP8	Q5JRI1;Q53GD7;O75494-5;O75494-4;O75494-6;O75494-3;O75494-2;O75494	Serine/arginine-rich splicing factor 10	SRSF10	1.18883	8.23305	8.20935	8.26944	8.22438	8.38796	8.41328
	1.00842	2.8975	F5GWX5;A0A0C4DGG9;Q14839;Q14839-2;B3KY63;Q8TDI0;K7EMY3;B3KRD4;Q659F1;Q659D0;F5H6N4;Q05CG6;Q6ZU36;Q6ZSZ4;F2Z2R5	F5GWX5;A0A0C4DGG9;Q14839;Q14839-2;B3KY63	Chromodomain-helicase-DNA-binding protein 4	CHD4	1.1883	8.52486	8.56943	8.48434	8.46006	8.60758	8.58897
	1.14204	4.8075	Q16181	Q16181	Septin-7	44446	1.17445	9.18013	9.17307	9.16447	9.16092	9.0633	9.07144
	1.19116	2.32855	Q53GK6;Q53G76;Q1KLZ0;P60709;B4E335;Q8WVW5;P63261;Q53G99;B4E3A4;B4DVQ0;B4DW52;Q6PJ43;B7ZAP6;I3L3I0;I3L1U9;B3KWQ3;E7EVS6;G5E9R0;I3L3R2;Q96FU6;I3L4N8;A1E282;A4UCT3;A5GZ75;Q96DE1;J3KT65;V9HVZ7;C9JZR7;F1BXA6;K7EM38;C9JUM1;C9JTX5;Q9UE89;A5A3E0;Q562Z7;Q562Y6;Q562X9;Q562N8;P0CG38;Q562S0;Q562R8;Q562L9;Q562L6;Q562N0;Q562L5;A0AUL6;Q562Y8;Q562M5;Q562M3;Q562Z4;Q562P0;Q562U2;Q562N6;Q562N4;L0R5C4;Q9BYX7;P0CG39;…	Q53GK6;Q53G76;Q1KLZ0;P60709;B4E335;Q8WVW5;P63261;Q53G99;B4E3A4;B4DVQ0;B4DW52;Q6PJ43;B7ZAP6;I3L3I0;I3L1U9;B3KWQ3	Actin, cytoplasmic 1;Actin, cytoplasmic 1, N-terminally processed;Actin, cytoplasmic 2;Actin, cytoplasmic 2, N-terminally processed	PS1TP5BP1	1.1604	9.96096	9.97943	9.93317	9.91827	10.0396	10.0207
	0.473809	9.55348	G8JLB6;P31943;E9PCY7;D6RIU0;D6RBM0;D6RFM3;E7EQJ0;D6RAM1;D6R9T0;D6RIT2;D6RDU3;D6RJ04;D6RIH9;H0YB39;E5RGV0;E7EN40;D6RDL0;Q68DG4;H0YBD7;D6RF17;E5RGH4;B4DP51;H0YBG7;E5RJ94;D6R9D3;H0YAQ2	G8JLB6;P31943;E9PCY7;D6RIU0;D6RBM0;D6RFM3	Heterogeneous nuclear ribonucleoprotein H;Heterogeneous nuclear ribonucleoprotein H, N-terminally processed	HNRNPH1	1.07627	9.18506	9.21817	9.21617	9.29824	9.24689	9.22389
	0.0999432	0.58341	B4DRA0;Q14498-2;Q14498-3;Q14498;G3XAC6;Q68DD9;B4E1M7;Q6N037;B4DLM0;B3KWX7;E1P5S2;B7Z4L7;Q7Z3L0;Q6MZY7;H0Y4X3;Q5QP23;Q5QP22;F8WF24;F2Z2Z5;A8MYG5;Q6IA98;B2RDP1;Q86U06-4;Q86U06-5;Q86U06-2;Q86U06;F2Z3E6;F8WF73;G3V5Z6;H0YJJ3;G3XAP0;B7Z8M4;B3KWQ8;Q86U06-3;H0Y6I9;G3V546	B4DRA0;Q14498-2;Q14498-3;Q14498;G3XAC6;Q68DD9;B4E1M7;Q6N037;B4DLM0;B3KWX7;E1P5S2;B7Z4L7;Q7Z3L0;Q6MZY7;H0Y4X3	RNA-binding protein 39	RBM39	1.0745	8.67979	8.70324	8.70213	8.6889	8.64552	8.6557
	0.469641	8.02729	A0A024RAH8;Q9NVP1;Q4ZG72;Q8N254;H7C452;Q59FR7;Q53TI6	A0A024RAH8;Q9NVP1;Q4ZG72;Q8N254	ATP-dependent RNA helicase DDX18	DDX18	1.07437	8.74035	8.72372	8.73858	8.77219	8.82213	8.86988
	0.263948	2.04293	B3KTP9;A0A024R4A0;P19338;B3KM80;Q6ZS99;H7BY16;Q9BQ02;C9JYW2;C9JLB1;C9J1H7;C9JWL1	B3KTP9;A0A024R4A0;P19338;B3KM80;Q6ZS99;H7BY16;Q9BQ02	Nucleolin	NCL	1.07261	8.135	8.04708	8.10466	8.14851	8.25086	8.27621
	0.786522	1.0288	Q9NR30;Q9NR30-2;Q8NI92;Q3SWU7	Q9NR30;Q9NR30-2	Nucleolar RNA helicase 2	DDX21	1.07106	9.00932	8.97787	9.04607	9.02403	9.03338	9.053
	0.90691	1.90894	D3DVC4;P48681;Q05BW3;A5PKT9;Q2YDX4;Q9H6U9	D3DVC4;P48681;Q05BW3;A5PKT9	Nestin	NES	1.04157	8.85172	8.8168	8.88247	8.87691	8.86672	8.87302
	1.9564	9.65637	A0A024QZY5;Q13523;B4DZQ5;H0YDJ3;D3DWH5;Q15456	A0A024QZY5;Q13523;B4DZQ5;H0YDJ3	Serine/threonine-protein kinase PRP4 homolog	PRPF4B	1.01141	9.28863	9.30003	9.40664	9.38801	9.28176	9.26427
	0.0948753	1.05363	O60832;O60832-2;C9IYT0;U5UA77;H7C0M1;U5U7S7;H7C2Q9;H7BZF2;U5U768;H7C2Q2	O60832;O60832-2;C9IYT0;U5UA77;H7C0M1;U5U7S7	H/ACA ribonucleoprotein complex subunit 4	DKC1	0.983947	8.36465	8.25496	8.39322	8.27254	8.40574	8.30912
	0.818203	1.20178	Q6LES8;E5KSX8;E5KSU5;Q00059;Q00059-2;H7BYN3;Q05D31;Q3SX57	Q6LES8;E5KSX8;E5KSU5;Q00059;Q00059-2;H7BYN3	Transcription factor A, mitochondrial	TFAM	0.907443	7.98814	7.93705	8.01966	8.0735	8.08232	8.00574
	0.451979	7.5782	P49454;Q9UHT7;A0A087WTY4	P49454	Centromere protein F	CENPF	0.897916	8.75742	8.71692	8.70723	8.71711	8.74507	8.73406
	0.687686	1.39298	Q9UMS4;F5GY56;H0YGF3;F5H2I0;H0YGZ5	Q9UMS4;F5GY56	Pre-mRNA-processing factor 19	PRPF19	0.879408	8.79152	8.8161	8.72877	8.77761	8.85651	8.90412
	1.09684	0.966707	P02545;P02545-3;P02545-6;P02545-5;P02545-4;Q5I6Y5;Q8N519;A0A0C4DGC5;H0YAB0;W5X314	P02545;P02545-3;P02545-6;P02545-5;P02545-4;Q5I6Y5;Q8N519	Prelamin-A/C;Lamin-A/C	LMNA	0.876033	9.23121	9.24418	9.26342	9.27884	9.28083	9.22704
	0.801621	1.27853	Q14676-2;Q14676;B4DYH4;Q14676-3;Q14676-4;H0Y6Z8	Q14676-2;Q14676;B4DYH4;Q14676-3	Mediator of DNA damage checkpoint protein 1	MDC1	0.848415	8.40138	8.34674	8.44173	8.42986	8.48179	8.48591
	0.090131	7.3196	Q96BS4;P22087;M0QXL5;M0R299;M0R0P1;M0R2Q4;B4DLD4;M0R2U2;M0R1H0;M0R2B0;A0A0D9SFM2;M0QXC9	Q96BS4;P22087;M0QXL5;M0R299;M0R0P1;M0R2Q4;B4DLD4;M0R2U2;M0R1H0;M0R2B0	rRNA 2-O-methyltransferase fibrillarin	FBL	0.824613	8.81243	8.85986	8.79017	8.85946	8.93972	8.904
	1.31465	6.74651	Q6P2E9;Q6P2E9-2;B7Z7V8;I3L2F4;I3L3M2;I3L0V0	Q6P2E9;Q6P2E9-2	Enhancer of mRNA-decapping protein 4	EDC4	0.811961	8.58983	8.58169	8.54402	8.52111	8.51677	8.53362
	0.451448	8.36147	Q5JP53;Q5SU16;P07437;B7ZAF0;Q6LC01;B4DY90;Q5ST81;B7ZAK1;Q9BUU9;B4E052;B4DQN9;B4DMU8;B4DMJ5;Q96B85;B4DXZ5;Q1KSF8;A6NNZ2;Q6P602;CON__ENSEMBL:ENSBTAP00000025008;Q9H4B7;A4UCT2;A4UCU2;I0CMK4	Q5JP53;Q5SU16;P07437;B7ZAF0;Q6LC01;B4DY90;Q5ST81;B7ZAK1;Q9BUU9;B4E052;B4DQN9;B4DMU8;B4DMJ5;Q96B85;B4DXZ5;Q1KSF8	Tubulin beta chain	TUBB	0.765046	9.20322	9.28003	9.20672	9.17852	9.09377	9.05748
	1.34296	5.43842	F5H669;B4DGF8;Q8N684-2;Q8N684;Q8N684-3;J3QT54;F5H6M0;F5H047;C9J286;C9J323;C9JM38;F5H5B7;F5H1W4;F5H2K8;F5H6P5;F5H6A8;F5GXA3	F5H669;B4DGF8;Q8N684-2;Q8N684;Q8N684-3;J3QT54;F5H6M0;F5H047	Cleavage and polyadenylation specificity factor subunit 7	CPSF7	0.741619	8.04867	8.0571	8.00681	7.98254	8.03862	8.04352
	0.129083	4.23546	Q9P2N5;U3KPZ7;D3DQF6;B3KY61;Q05DK9	Q9P2N5;U3KPZ7;D3DQF6;B3KY61	RNA-binding protein 27	RBM27	0.738348	7.38234	7.43033	7.38966	7.40415	7.49566	7.52135
	0.282249	5.33695	E7EN19;E7ESS2;B7Z388;E7EX83;A0A0D9SG62;E7ENQ1;G3XAA2;V9HWH3;G5E948;B7Z3V5;A0A0D9SEY1;O95819-4;O95819-2;O95819;O95819-5;O95819-3;C9J840;Q5MD60;H7C360;Q53TX8;H7C0P6;Q9HBM9;Q9UKE5-8;Q9UKE5-5;Q9UKE5-7;Q9UKE5-3;Q9UKE5-6;Q9UKE5-2;Q9UKE5-4;Q9UKE5;Q7Z4L4;Q53TW0;E7ETN6;I3L1U1;H7C3Z6;C9J338;I3L2I2	E7EN19;E7ESS2;B7Z388;E7EX83;A0A0D9SG62;E7ENQ1;G3XAA2;V9HWH3;G5E948;B7Z3V5;A0A0D9SEY1;O95819-4;O95819-2;O95819;O95819-5;O95819-3;C9J840;Q5MD60;H7C360;Q53TX8;H7C0P6	Mitogen-activated protein kinase kinase kinase kinase 4	MAP4K4	0.73448	7.88088	7.81349	7.86716	7.88	7.73933	7.8732
	0.584833	5.71015	A0A024R5K8;P50454;B4DN87;A8K259;E9PR70;E9PPV6;E9PK86;E9PMI5;E9PKH2;E9PNX1;Q9NPA9;E9PJH8;E9PIG2;E9PRS3;E9PQ34;H0YEP8;E9PLA6	A0A024R5K8;P50454;B4DN87;A8K259;E9PR70;E9PPV6;E9PK86;E9PMI5	Serpin H1	SERPINH1	0.683816	8.33343	8.39187	8.32619	8.29855	8.31549	8.3359
	0.446504	6.47432	B2R4C1;P62899;H7C2W9;C9JU56;B7Z4E3;B7Z4C8;P62899-3;P62899-2;Q76N53;B8ZZK4	B2R4C1;P62899;H7C2W9;C9JU56;B7Z4E3;B7Z4C8;P62899-3;P62899-2;Q76N53;B8ZZK4	60S ribosomal protein L31	RPL31	0.67549	8.64053	8.67504	8.62773	8.64308	8.67559	8.6958
	0.108896	0.869889	C9JE98;A0A024RBU9;C9J0Q5;C9JFD3;A0A024RBS3;Q9Y618-5;Q9Y618-4;Q9Y618-3;Q9Y618;C9J7T7;C9JQE8;H7C1Y3;H0YGK8;C9J330;Q9Y618-2;H7C0P3;Q9BT61	C9JE98;A0A024RBU9;C9J0Q5;C9JFD3;A0A024RBS3;Q9Y618-5;Q9Y618-4;Q9Y618-3;Q9Y618;C9J7T7	Nuclear receptor corepressor 2	NCOR2	0.651056	7.42485	7.5545	7.46273	7.47474	7.30544	7.52639
	0.0661325	6.90462	P40222	P40222	Alpha-taxilin	TXLNA	0.649229	8.75498	8.81822	8.80631	8.78066	8.84344	8.8015
	0.0947637	1.76836	Q9P013;A0A024R3B4;A0A024R3C8	Q9P013;A0A024R3B4;A0A024R3C8	Spliceosome-associated protein CWC15 homolog	CWC15	0.634569	7.48731	7.68476	7.64599	7.58455	7.60645	7.79208
	0.493666	5.98635	Q14151;A0PJ47;K7EQU4;K7ERX3;B4DU53;Q14151-2	Q14151;A0PJ47	Scaffold attachment factor B2	SAFB2	0.634557	8.32631	8.3483	8.34659	8.373	8.46574	8.48605
	0.344359	5.45273	O43290;B4DDH9;B4DP43;B4DMR4;E9PQI8	O43290;B4DDH9	U4/U6.U5 tri-snRNP-associated protein 1	SART1	0.615853	8.18153	8.18313	8.17972	8.24961	8.18073	8.15042
	0.424214	5.365	B2RAH5;O14974;O14974-5;O14974-4;O14974-2;O14974-3;A0A024RBF1;H0YHI8;F8VZN8;H0YIS3;H0YIS4;H0YIM2;H0YIL7	B2RAH5;O14974;O14974-5;O14974-4;O14974-2;O14974-3;A0A024RBF1;H0YHI8;F8VZN8	Protein phosphatase 1 regulatory subunit;Protein phosphatase 1 regulatory subunit 12A	PPP1R12A	0.608441	7.93384	8.07416	8.04364	8.2086	8.15924	8.093
	1.15344	5.04039	Q96L91-5;Q96L91-2;Q96L91;Q96L91-3;Q96L91-4;A7E2D7;A0A0A0MR80;A0A0A0MR72;A0A0A0MR70;Q6ZTU2-6;Q6ZTU2	Q96L91-5;Q96L91-2;Q96L91;Q96L91-3;Q96L91-4;A7E2D7	E1A-binding protein p400	EP400	0.605898	8.03334	8.0967	7.94875	7.90377	7.86335	7.96189
	0.344814	6.70614	P18583-5;P18583-2;P18583-7;P18583;P18583-9;P18583-10;P18583-4;P18583-3;P18583-6;H7C1M2;Q6ZRV7;J3QSZ5;B3KRA1;D3DSF7;P18583-8;H7C2G8;Q3SWV4;A0JLP4;H7C1S4;H7C257	P18583-5;P18583-2;P18583-7;P18583;P18583-9;P18583-10;P18583-4;P18583-3;P18583-6;H7C1M2	Protein SON	SON	0.604739	8.78175	8.8108	8.80391	8.81892	8.7821	8.77042
	1.52387	6.02298	Q7Z3K3-5;Q7Z3K3-2;Q7Z3K3-3;Q7Z3K3;Q7Z3K3-7;Q7Z3K3-6;B4DSK8;Q7Z3K3-4;H0YCT3;M0R2X2;H7C238;A6PW30;E9PJY9;E9PIR8	Q7Z3K3-5;Q7Z3K3-2;Q7Z3K3-3;Q7Z3K3;Q7Z3K3-7;Q7Z3K3-6	Pogo transposable element with ZNF domain	POGZ	0.603857	8.52551	8.53345	8.49488	8.4829	8.51248	8.55629
	0.756935	6.84273	B4DMA2;A0A024RD80;P08238;B4DGL0;Q6PK50;Q9H6X9;A8K3W9;Q58FF7;O14942;B4DTA5;Q86SX1;Q58FF6;Q14568	B4DMA2;A0A024RD80;P08238;B4DGL0;Q6PK50	Heat shock protein HSP 90-beta	HSP90AB1	0.602125	8.93451	8.929	8.93685	8.93856	8.78171	8.75942
	0.510239	5.71043	Q5VT52-3;Q5VT52;Q5VT52-2;Q5VT52-5;Q5VT52-4	Q5VT52-3;Q5VT52;Q5VT52-2;Q5VT52-5	Regulation of nuclear pre-mRNA domain-containing protein 2	RPRD2	0.586904	8.40688	8.46018	8.36886	8.40843	8.24383	8.31069
	1.18792	5.41683	F6VRR5;B4E0L0;Q9BY77;Q96DI9;Q9BY77-2;F8WCX5;B4DMM2;Q8WUT1;Q659C6;B4DSH9;Q6R954;F8WEE2	F6VRR5;B4E0L0;Q9BY77;Q96DI9;Q9BY77-2	Polymerase delta-interacting protein 3	POLDIP3	0.584857	8.23661	8.27834	8.18161	8.1634	8.17886	8.09923
	0.782284	4.94029	B2RNR6;Q96KR1;A8K849;H0Y8W1;B3KP82;Q05D65;B3KVS4	B2RNR6;Q96KR1;A8K849	Zinc finger RNA-binding protein	ZFR	0.572425	8.25883	8.18273	8.11681	8.14817	8.26557	8.22699
	0.322702	6.6017	B7Z6P1;A8K3K1;P68133;P68032;Q7Z7J6;A6NL76;D2JYH4;P63267;P62736;B3KUD3;B3KW67;Q13707;B4DUI8;F8WB63;B8ZZJ2;C9JFL5;F6UVQ4;F6QUT6;B7Z6I1;P63267-2;B3KPP5;F8WCH0;K4EQ44;K4EP00;K4ENJ5;Q562Y4;Q562X7;Q562X6;Q562X4;Q562X2;Q562X1;Q562X0;Q562W2;Q562U0;Q562T8;Q562T6;Q562T5;Q562T4;Q562T3;Q562T0;Q562R6;Q562R5;Q562R0;Q562Q9;Q562Q8;Q562Q6;Q562Q4;Q562Q2;Q562Q0;Q562P8;Q562L3	B7Z6P1;A8K3K1;P68133;P68032;Q7Z7J6;A6NL76;D2JYH4;P63267;P62736;B3KUD3;B3KW67;Q13707;B4DUI8;F8WB63;B8ZZJ2;C9JFL5;F6UVQ4;F6QUT6;B7Z6I1	Actin, alpha skeletal muscle;Actin, alpha cardiac muscle 1;Actin, gamma-enteric smooth muscle;Actin, aortic smooth muscle	ACTA1	0.558457	8.95259	8.90793	8.92769	8.8677	9.00698	8.90466
	0.490451	6.51368	Q6FGE5;P60903;D3DV26	Q6FGE5;P60903;D3DV26	Protein S100-A10	S100A10	0.554766	8.94177	8.89991	8.82119	8.90208	8.83855	8.85358
	0.773739	5.35839	Q09028-3;Q09028;Q09028-4;Q09028-2;H0YF10;H0YEU5;B4DRT0;H0YCT5;H0YDK2;E9PNS2;Q5JNZ6;E9PIC4;E9PNS6	Q09028-3;Q09028;Q09028-4;Q09028-2	Histone-binding protein RBBP4	RBBP4	0.549832	7.96533	7.9345	7.9978	7.97877	8.01051	8.00915
	0.517004	5.14686	Q5BKZ1;A0A0A0MRN4;Q5BKZ1-2	Q5BKZ1;A0A0A0MRN4	DBIRD complex subunit ZNF326	ZNF326	0.54498	8.10009	8.21147	8.20914	8.36539	8.3055	8.31122
	0.460063	4.56396	Q6DHZ8;B2RBM8;Q9H2P0;E9PQK8	Q6DHZ8;B2RBM8;Q9H2P0	Activity-dependent neuroprotector homeobox protein	ADNP	0.538846	7.68847	7.68331	7.79711	7.697	7.84047	7.80722
	0.436752	4.56171	B2R7W3;O75934;Q53HE3	B2R7W3;O75934;Q53HE3	Pre-mRNA-splicing factor SPF27	BCAS2	0.529738	7.89942	7.89117	7.88921	7.81647	7.98018	7.88694
	0.0834198	0.8229	A0A024RAC0;Q86V48-2;Q86V48-3;Q86V48;E5RFK8;Q05DE3	A0A024RAC0;Q86V48-2;Q86V48-3;Q86V48	Leucine zipper protein 1	LUZP1	0.479373	8.19421	8.26651	8.2389	8.23997	8.1593	8.12025
	0.993875	5.52536	Q96PK6;Q59GV2;B4DNG4;Q96PK6-2;A0A0A6YYI9;F8WDX3;A0A0A0MSL8;B8ZZ74;Q96PK6-3;Q96PK6-4	Q96PK6;Q59GV2	RNA-binding protein 14	RBM14	0.394926	8.89958	8.94169	8.84827	8.86342	8.98233	8.93162
	0.294623	3.31815	B4DV79;A4D210;A0A024R821;P55884;P55884-2;Q96G38;B4DXN6;C9JZG1;Q86UM1;Q59FS8	B4DV79;A4D210;A0A024R821;P55884;P55884-2;Q96G38;B4DXN6	Eukaryotic translation initiation factor 3 subunit B	EIF3B	0.374019	7.33437	7.3618	7.44992	7.33828	7.39811	7.21216
	0.979804	3.99316	A0A0A0MSB8;Q9UPT5-2;Q9UPT5-5;Q9UPT5-1;Q9UPT5-6;Q9UPT5;Q63HP7;Q5G0E1;A0A0A0MRE1;B4DJ07;B5MCY9;K7ERQ5;Q9UPT5-4;C9JME6	A0A0A0MSB8;Q9UPT5-2;Q9UPT5-5;Q9UPT5-1;Q9UPT5-6;Q9UPT5;Q63HP7;Q5G0E1;A0A0A0MRE1;B4DJ07	Exocyst complex component 7	EXOC7	0.374019	7.60233	7.66517	7.76562	7.72094	7.67478	7.74258
	0.22098	3.19666	B2RWN4;Q96RT7-2;Q96RT7-3;Q96RT7;E7EQL8;A7E2V7;H7C358;H7C2H5	B2RWN4;Q96RT7-2;Q96RT7-3;Q96RT7;E7EQL8;A7E2V7	Gamma-tubulin complex component 6	TUBGCP6	0.374019	7.31723	7.33282	7.33548	7.27786	NaN	NaN
	1.64845	3.12099	C9JPL0;Q9UK58;Q9UK58-4;Q9UK58-5	C9JPL0;Q9UK58;Q9UK58-4	Cyclin-L1	CCNL1	0.374019	7.07033	7.11066	7.22186	7.22396	7.15854	7.11797
	0.734176	3.3633	Q8NE02;O43823;Q9UG73;M0QYL4;B7Z8L8	Q8NE02;O43823;Q9UG73	A-kinase anchor protein 8	AKAP8	0.374019	7.49539	7.61006	7.43952	7.43732	7.50623	7.50501
	0.625502	3.28131	P07814;B4DP50;H6WCP5;V9GYZ6;Q3KQZ8;B4DKX5	P07814;B4DP50	Bifunctional glutamate/proline--tRNA ligase;Glutamate--tRNA ligase;Proline--tRNA ligase	EPRS	0.374019	7.15146	7.22691	7.41064	7.25563	NaN	NaN
	0.196487	3.12079	Q75N03-2;Q75N03;C9J2P9;B4DDV7;F8WEM5;C9K074	Q75N03-2;Q75N03;C9J2P9;B4DDV7	E3 ubiquitin-protein ligase Hakai	CBLL1	0.374019	7.29543	7.20545	7.3273	7.24207	7.3737	7.24657
	0.186677	3.3863	Q8TDB6;Q8TDB6-2	Q8TDB6	E3 ubiquitin-protein ligase DTX3L	DTX3L	0.374019	7.76305	7.80913	7.8429	7.59773	7.65857	7.79197
	0.371377	3.29064	Q9NRX1;F8WBJ6;B2R823	Q9NRX1;F8WBJ6;B2R823	RNA-binding protein PNO1	PNO1	0.374019	7.55613	7.80727	7.58109	7.52718	7.70217	7.80749
	0.462053	3.21629	Q9UBS4;H7C2Y5;B3KW63	Q9UBS4;H7C2Y5;B3KW63	DnaJ homolog subfamily B member 11	DNAJB11	0.374019	7.28816	7.35902	7.46512	7.34889	7.50174	7.41456
