# Supplementary material for: ID3 promotes homologous recombination via non-transcriptional and transcriptional mechanisms and its loss confers sensitivity to PARP inhibition
Source: Nucleic Acids Res. 2021 Oct 28;49(20):11666–89. doi: 10.1093/nar/gkab964 (PMC8599806; doi:10.1093/nar/gkab964)
Supplement: gkab964_Supplemental_Files [file gkab964_supplemental_files.zip › Supplementary Table S7 (identified DNA repair proteins).xlsx]

## Sheet: identified DNA repair proteins
List of identified DNA repair players under GO:0006302 double-strand break repair
IR_15min
Gene symbol	Protein names	-LOG(P-value)	fold change
RECQL	ATP-dependent DNA helicase Q1	2.33112	6.29795
SUMO1	Small ubiquitin-related modifier 1;Small ubiquitin-related modifier	1.953	6.13853
NBS1	Nibrin	2.23557	6.02121
SMCHD1	Structural maintenance of chromosomes flexible hinge domain-containing protein 1	2.21457	5.68232
RAD50	DNA repair protein RAD50	1.7568	4.96038
HMGA2	High mobility group protein HMGI-C	1.17732	2.80176
FUS	RNA-binding protein FUS	2.8069	2.21877
NIPBL	Nipped-B-like protein	3.6241	1.66945
IR_1h
Gene symbol	Protein names	-LOG(P-value)	fold change
DDX1	ATP-dependent RNA helicase DDX1	1.85724	10.7699
RECQL	ATP-dependent DNA helicase Q1	2.7567	6.73982
LIG3	DNA ligase;DNA ligase 3	1.34173	6.65715
PARP9	Poly [ADP-ribose] polymerase 9	0.846792	5.94462
SMCHD1	Structural maintenance of chromosomes flexible hinge domain-containing protein 1	3.00013	5.58134
RAD50	DNA repair protein RAD50	3.17999	4.77508
KDM2A	Lysine-specific demethylase 2A	1.80359	4.65946
HMGA2	High mobility group protein HMGI-C	2.42466	4.61883
SFPQ	Splicing factor, proline- and glutamine-rich	1.92578	3.61146
NBS1	Nibrin	3.16951	2.92612
FUS	RNA-binding protein FUS	1.62275	2.53222
NIPBL	Nipped-B-like protein	3.7393	1.89668
