# Supplementary material for: ID3 promotes homologous recombination via non-transcriptional and transcriptional mechanisms and its loss confers sensitivity to PARP inhibition
Source: Nucleic Acids Res. 2021 Oct 28;49(20):11666–89. doi: 10.1093/nar/gkab964 (PMC8599806; doi:10.1093/nar/gkab964)
Supplement: gkab964_Supplemental_Files [file gkab964_supplemental_files.zip › Supplementary Table S9 (data sets of DEGs in the untreated ID3-KO cells).xlsx]

## Sheet: DEG
baseMean	log2FoldChange	lfcSE	stat	pvalue	padj	ensembl	symbol	entrezgene	genename
794.274	-4.6805	0.223544	-20.9376	2.43581e-97	0	ENSG00000215030	NA	NA	NA
3128.62	-1.9937	0.119721	-16.6526	2.89955e-62	0	ENSG00000164985	PSIP1	11168	PC4 and SFRS1 interacting protein 1
1844.22	-2.1086	0.12731	-16.5631	1.28795e-61	0	ENSG00000147862	NFIB	4781	nuclear factor I B
2444.02	-1.5518	0.108053	-14.3618	8.9856e-47	0	ENSG00000155876	RRAGA	10670	Ras related GTP binding A
6767.66	-2.347	0.164696	-14.2505	4.45074e-46	0	ENSG00000170454	KRT75	9119	keratin 75
217.444	4.2346	0.303355	13.9591	2.76938e-44	0	ENSG00000126550	HTN1	3346	histatin 1
50009.7	-1.6894	0.132743	-12.7272	4.17496e-37	0	ENSG00000137154	RPS6	6194	ribosomal protein S6
115.9	-6.6152	0.530464	-12.4706	1.08046e-35	0	ENSG00000269821	KCNQ1OT1	10984	KCNQ1 opposite strand/antisense transcript 1
3543.33	1.9244	0.154509	12.4552	1.31086e-35	0	ENSG00000211445	GPX3	2878	glutathione peroxidase 3
400.759	2.9887	0.244008	12.2485	1.71052e-34	0	ENSG00000153404	PLEKHG4B	153478	pleckstrin homology and RhoGEF domain containing G4B
346.979	-1.9034	0.156293	-12.1787	4.0387e-34	0	ENSG00000021826	CPS1	1373	carbamoyl-phosphate synthase 1
99.3495	4.4078	0.365532	12.0585	1.75005e-33	0	ENSG00000122176	FMOD	2331	fibromodulin
2311.63	-1.3541	0.1128	-12.0048	3.35441e-33	0	ENSG00000198642	KLHL9	55958	kelch like family member 9
1515.64	1.9903	0.169918	11.7135	1.08677e-31	0	ENSG00000170175	CHRNB1	1140	cholinergic receptor nicotinic beta 1 subunit
1148.86	-1.9593	0.167928	-11.6676	1.86571e-31	0	ENSG00000178031	ADAMTSL1	92949	ADAMTS like 1
6107.46	1.3547	0.116302	11.6482	2.34391e-31	0	ENSG00000198730	CTR9	9646	CTR9 homolog, Paf1/RNA polymerase II complex component
922.749	1.7387	0.150897	11.5222	1.02015e-30	0	ENSG00000185917	SETD4	54093	SET domain containing 4
529.598	-1.536	0.133404	-11.5138	1.12371e-30	0	ENSG00000175893	ZDHHC21	340481	zinc finger DHHC-type containing 21
8795.46	1.5335	0.139042	11.0293	2.75981e-28	0	ENSG00000184014	DENND5A	23258	DENN domain containing 5A
7121.12	1.6358	0.153852	10.632	2.11525e-26	0	ENSG00000050165	DKK3	27122	dickkopf WNT signaling pathway inhibitor 3
420.747	-1.551	0.147232	-10.5347	5.97567e-26	0	ENSG00000044459	CNTLN	54875	centlein
1484.81	-1.3597	0.132059	-10.296	7.34462e-25	0	ENSG00000164975	SNAPC3	6619	small nuclear RNA activating complex polypeptide 3
941.646	-1.6446	0.161408	-10.1888	2.22501e-24	0	ENSG00000107186	MPDZ	8777	multiple PDZ domain crumbs cell polarity complex component
83.8373	3.4176	0.341923	9.99513	1.60076e-23	0	ENSG00000150722	PPP1R1C	151242	protein phosphatase 1 regulatory inhibitor subunit 1C
805.651	-1.4122	0.1424	-9.91743	3.49628e-23	0	ENSG00000158856	DMTN	2039	dematin actin binding protein
362.568	-2.5982	0.262191	-9.90946	3.78695e-23	0	ENSG00000137868	STRA6	64220	stimulated by retinoic acid 6
4148.86	-1.5049	0.152185	-9.88877	4.65703e-23	0	ENSG00000188352	FOCAD	54914	focadhesin
919.684	2.089	0.211284	9.88737	4.72253e-23	0	ENSG00000069431	ABCC9	10060	ATP binding cassette subfamily C member 9
78.7644	3.7904	0.383564	9.88215	4.97556e-23	0	ENSG00000108622	ICAM2	3384	intercellular adhesion molecule 2
2263.47	1.1863	0.120901	9.8122	9.97668e-23	0	ENSG00000166471	TMEM41B	440026	transmembrane protein 41B
70.6685	-3.2835	0.338414	-9.70261	2.93895e-22	0	ENSG00000158220	ESYT3	83850	extended synaptotagmin 3
1969.93	1.2405	0.128198	9.67683	3.7826e-22	0	ENSG00000166311	SMPD1	6609	sphingomyelin phosphodiesterase 1
2243.78	-1.3301	0.138847	-9.57951	9.75051e-22	0	ENSG00000173068	BNC2	54796	basonuclin 2
1858.65	1.0778	0.113646	9.48345	2.46007e-21	0	ENSG00000110315	RNF141	50862	ring finger protein 141
2575.41	0.9819	0.104456	9.39981	5.46642e-21	0	ENSG00000120647	CCDC77	84318	coiled-coil domain containing 77
2509.92	1.1921	0.126919	9.39296	5.83378e-21	0	ENSG00000134569	LRP4	4038	LDL receptor related protein 4
257.109	-1.5125	0.162061	-9.3331	1.02823e-20	0	ENSG00000246089	LOC100287015	100287015	uncharacterized LOC100287015
4505.05	-1.1067	0.118582	-9.33263	1.03273e-20	0	ENSG00000158941	CCAR2	57805	cell cycle and apoptosis regulator 2
366.18	1.5874	0.170529	9.30884	1.29233e-20	0	ENSG00000111181	SLC6A12	6539	solute carrier family 6 member 12
157.694	-1.7401	0.18743	-9.28395	1.63302e-20	0	ENSG00000164989	CCDC171	203238	coiled-coil domain containing 171
79.8868	2.6504	0.286011	9.26683	1.91761e-20	0	ENSG00000007314	SCN4A	6329	sodium voltage-gated channel alpha subunit 4
498.899	1.4652	0.159951	9.16022	5.17928e-20	0	ENSG00000232310	NA	NA	NA
816.091	-1.3717	0.151555	-9.051	1.41669e-19	0	ENSG00000248538	LOC157273	157273	uncharacterized LOC157273
5694.66	1.3498	0.149409	9.03424	1.65143e-19	0	ENSG00000170242	USP47	55031	ubiquitin specific peptidase 47
3696.93	0.9535	0.106262	8.97301	2.88517e-19	0	ENSG00000133789	SWAP70	23075	switching B cell complex subunit SWAP70
530.572	1.638	0.183085	8.94669	3.66305e-19	0	ENSG00000155657	TTN	7273	titin
107.519	-2.4364	0.272881	-8.9283	4.32616e-19	0	ENSG00000119888	EPCAM	4072	epithelial cell adhesion molecule
501.207	2.3937	0.268052	8.93009	4.25672e-19	0	ENSG00000134470	IL15RA	3601	interleukin 15 receptor subunit alpha
198.755	-2.0147	0.226852	-8.88109	6.62107e-19	0	ENSG00000107295	SH3GL2	6456	SH3 domain containing GRB2 like 2, endophilin A1
200.905	1.9354	0.218086	8.87459	7.01915e-19	0	ENSG00000148926	ADM	133	adrenomedullin
3709.32	1.0287	0.116046	8.86503	7.64862e-19	0	ENSG00000133812	SBF2	81846	SET binding factor 2
182.672	-2.0666	0.233234	-8.86079	7.94528e-19	0	ENSG00000181333	HEPHL1	341208	hephaestin like 1
805.043	1.2427	0.141455	8.78489	1.56523e-18	0	ENSG00000144366	GULP1	51454	GULP PTB domain containing engulfment adaptor 1
3101.39	-1.2889	0.147733	-8.72437	2.67668e-18	0	ENSG00000184897	H1FX	8971	H1 histone family member X
812.723	-1.1108	0.127432	-8.71683	2.86103e-18	0	ENSG00000147853	AK3	50808	adenylate kinase 3
306.302	-1.4544	0.170036	-8.55374	1.19163e-17	0	ENSG00000155158	TTC39B	158219	tetratricopeptide repeat domain 39B
694.287	-1.5092	0.176475	-8.55188	1.21103e-17	0	ENSG00000129038	LOXL1	4016	lysyl oxidase like 1
3475.45	1.0367	0.122231	8.4812	2.2289e-17	0	ENSG00000236287	ZBED5	58486	zinc finger BED-type containing 5
900.467	-1.5906	0.188358	-8.4447	3.04823e-17	0	ENSG00000182272	B4GALNT4	338707	beta-1,4-N-acetyl-galactosaminyltransferase 4
1280.43	-1.2419	0.147324	-8.4295	3.47154e-17	0	ENSG00000120896	SORBS3	10174	sorbin and SH3 domain containing 3
474.369	1.5739	0.186741	8.4282	3.51033e-17	0	ENSG00000246273	SBF2-AS1	283104	SBF2 antisense RNA 1
1313.64	-1.1066	0.131529	-8.41327	3.98729e-17	0	ENSG00000104679	R3HCC1	203069	R3H domain and coiled-coil containing 1
1579.39	-1.0754	0.129291	-8.31788	8.95474e-17	0	ENSG00000168476	REEP4	80346	receptor accessory protein 4
1970.33	-1.1493	0.13825	-8.31297	9.334e-17	0	ENSG00000115902	SLC1A4	6509	solute carrier family 1 member 4
11839.3	1.3128	0.158552	8.27967	1.23512e-16	0	ENSG00000166340	TPP1	1200	tripeptidyl peptidase 1
1584.13	-1.0319	0.124757	-8.27101	1.32825e-16	0	ENSG00000183117	CSMD1	64478	CUB and Sushi multiple domains 1
65.4397	2.7251	0.32967	8.26625	1.38241e-16	0	ENSG00000254554	NA	NA	NA
958.272	-1.0511	0.127256	-8.25933	1.46489e-16	0	ENSG00000125652	ALKBH7	84266	alkB homolog 7
187.154	2.1853	0.266979	8.1854	2.71412e-16	0	ENSG00000105889	STEAP1B	256227	STEAP family member 1B
1435.86	-1.2046	0.147921	-8.14351	3.83984e-16	0	ENSG00000147324	MFHAS1	9258	malignant fibrous histiocytoma amplified sequence 1
28166.1	1.197	0.1472	8.13208	4.21983e-16	0	ENSG00000205339	IPO7	10527	importin 7
614.52	1.5309	0.1884	8.12565	4.44977e-16	0	ENSG00000172399	MYOZ2	51778	myozenin 2
5651.55	1.2869	0.159901	8.04836	8.39092e-16	0	ENSG00000251381	LINC00958	100506305	long intergenic non-protein coding RNA 958
103.755	-2.4971	0.310595	-8.03967	9.0079e-16	0	ENSG00000235070	NA	NA	NA
251.143	1.3339	0.166002	8.03563	9.30972e-16	0	ENSG00000166333	ILK	3611	integrin linked kinase
2908.25	1.7078	0.214047	7.97852	1.48095e-15	0	ENSG00000134152	KATNBL1	79768	katanin regulatory subunit B1 like 1
2118.91	-0.9338	0.11712	-7.97289	1.55004e-15	0	ENSG00000147457	CHMP7	91782	charged multivesicular body protein 7
33.263	3.8798	0.487763	7.95425	1.80225e-15	0	ENSG00000237870	LOC102724434	102724434	uncharacterized LOC102724434
2008.17	-0.9264	0.117019	-7.91668	2.43939e-15	0	ENSG00000185361	TNFAIP8L1	126282	TNF alpha induced protein 8 like 1
1096.23	-1.1188	0.14138	-7.91346	2.50338e-15	0	ENSG00000137145	DENND4C	55667	DENN domain containing 4C
2740.79	-1.1262	0.142432	-7.90681	2.64058e-15	0	ENSG00000164741	DLC1	10395	DLC1 Rho GTPase activating protein
1535.33	-0.9943	0.125872	-7.89936	2.80333e-15	0	ENSG00000107036	RIC1	57589	RIC1 homolog, RAB6A GEF complex partner 1
183.205	-1.5936	0.201798	-7.89686	2.86014e-15	0	ENSG00000185112	FAM43A	131583	family with sequence similarity 43 member A
4626.73	-1.0112	0.128153	-7.89084	3.00164e-15	0	ENSG00000130227	XPO7	23039	exportin 7
1136.28	-0.9449	0.120158	-7.86395	3.72202e-15	0	ENSG00000261801	LOXL1-AS1	100287616	LOXL1 antisense RNA 1
2298.47	1.8112	0.231226	7.83309	4.76028e-15	0	ENSG00000143851	PTPN7	5778	protein tyrosine phosphatase non-receptor type 7
45.0791	3.5271	0.452384	7.79672	6.35355e-15	0	ENSG00000177335	C8orf31	286122	chromosome 8 open reading frame 31
95.4963	2.4379	0.313402	7.77874	7.32493e-15	0	ENSG00000273301	NA	NA	NA
1427.19	-1.1045	0.142693	-7.74073	9.88469e-15	0	ENSG00000147874	HAUS6	54801	HAUS augmin like complex subunit 6
3930.03	-1.0198	0.131773	-7.73919	1.00049e-14	0	ENSG00000023191	RNH1	6050	ribonuclease/angiogenin inhibitor 1
131.527	1.9688	0.254475	7.73673	1.0201e-14	0	ENSG00000118407	FILIP1	27145	filamin A interacting protein 1
188.328	-1.4297	0.185569	-7.70425	1.31614e-14	0	ENSG00000235448	LURAP1L-AS1	101929467	LURAP1L antisense RNA 1
5624.72	-0.9315	0.121184	-7.68672	1.50953e-14	0	ENSG00000125648	SLC25A23	79085	solute carrier family 25 member 23
6814.34	-1.0604	0.138321	-7.66624	1.77112e-14	0	ENSG00000092621	PHGDH	26227	phosphoglycerate dehydrogenase
785.255	1.0693	0.139805	7.64833	2.03608e-14	0	ENSG00000171790	SLFNL1	200172	schlafen like 1
1197.12	-1.1035	0.145242	-7.59768	3.01482e-14	0	ENSG00000214026	MRPL23	6150	mitochondrial ribosomal protein L23
1662.07	-0.8708	0.115217	-7.55794	4.09511e-14	0	ENSG00000173273	TNKS	8658	tankyrase
651.3	0.9382	0.124124	7.55819	4.08711e-14	0	ENSG00000175294	CATSPER1	117144	cation channel sperm associated 1
4211.25	1.2614	0.166937	7.55595	4.15818e-14	0	ENSG00000179532	DNHD1	144132	dynein heavy chain domain 1
467.848	1.3563	0.179668	7.54868	4.39696e-14	0	ENSG00000181634	TNFSF15	9966	TNF superfamily member 15
97.3143	-2.4307	0.322945	-7.5266	5.20799e-14	0	ENSG00000182492	BGN	633	biglycan
562.263	4.0965	0.544967	7.51702	5.6039e-14	0	ENSG00000205649	HTN3	3347	histatin 3
1237.56	-0.8503	0.113184	-7.51212	5.81753e-14	0	ENSG00000104219	ZDHHC2	51201	zinc finger DHHC-type containing 2
3826.26	-0.8224	0.109475	-7.51228	5.81081e-14	0	ENSG00000147416	ATP6V1B2	526	ATPase H+ transporting V1 subunit B2
93.832	2.0228	0.269394	7.50863	5.97484e-14	0	ENSG00000188850	NA	NA	NA
3998.05	-0.9353	0.124949	-7.48544	7.13083e-14	0	ENSG00000104723	TUSC3	7991	tumor suppressor candidate 3
1936.55	-0.9013	0.120646	-7.4706	7.98279e-14	0	ENSG00000137038	DMAC1	90871	distal membrane arm assembly complex 1
292.364	1.4262	0.19113	7.46215	8.51243e-14	0	ENSG00000215146	LOC441666	441666	zinc finger protein 91 pseudogene
1644.88	1.0751	0.144282	7.45125	9.24577e-14	0	ENSG00000166436	TRIM66	9866	tripartite motif containing 66
210.813	-1.5609	0.209819	-7.43936	1.01173e-13	0	ENSG00000154319	FAM167A	83648	family with sequence similarity 167 member A
1671.57	1.5686	0.213068	7.36199	1.81187e-13	0	ENSG00000103485	QPRT	23475	quinolinate phosphoribosyltransferase
31.3571	3.4533	0.470342	7.34219	2.10133e-13	0	ENSG00000204542	C6orf15	29113	chromosome 6 open reading frame 15
1206.33	1.1483	0.156658	7.32986	2.304e-13	0	ENSG00000196793	ZNF239	8187	zinc finger protein 239
5226.45	1.0134	0.138375	7.32366	2.41304e-13	0	ENSG00000132254	ARFIP2	23647	ADP ribosylation factor interacting protein 2
31059.2	-0.7533	0.103514	-7.27722	3.40762e-13	0	ENSG00000167526	RPL13	6137	ribosomal protein L13
78.131	-2.8366	0.390486	-7.26416	3.75359e-13	0	ENSG00000105550	FGF21	26291	fibroblast growth factor 21
421.7	-1.1874	0.164367	-7.22425	5.0386e-13	0	ENSG00000003249	DBNDD1	79007	dysbindin domain containing 1
608.808	1.9492	0.270626	7.2026	5.9073e-13	0	ENSG00000165899	OTOGL	283310	otogelin like
3547.58	-0.9773	0.135869	-7.19258	6.35778e-13	0	ENSG00000134013	LOXL2	4017	lysyl oxidase like 2
242.606	-1.7289	0.240705	-7.18261	6.83925e-13	0	ENSG00000061337	LZTS1	11178	leucine zipper tumor suppressor 1
723.837	-1.0209	0.142765	-7.1512	8.60243e-13	0	ENSG00000099219	ERMP1	79956	endoplasmic reticulum metallopeptidase 1
497.236	-1.2377	0.173139	-7.14855	8.77011e-13	0	ENSG00000154783	FGD5	152273	FYVE, RhoGEF and PH domain containing 5
2917.91	-1.0264	0.144636	-7.09662	1.27849e-12	0	ENSG00000177700	POLR2L	5441	RNA polymerase II subunit L
847.104	-1.0941	0.154547	-7.07927	1.44911e-12	0	ENSG00000008853	RHOBTB2	23221	Rho related BTB domain containing 2
1876.69	-0.8198	0.116	-7.06733	1.57943e-12	0	ENSG00000183020	AP2A2	161	adaptor related protein complex 2 subunit alpha 2
144.216	1.4752	0.209549	7.03976	1.92575e-12	0	ENSG00000181126	HLA-V	352962	major histocompatibility complex, class I, V (pseudogene)
710.857	1.3871	0.197227	7.03313	2.0195e-12	0	ENSG00000080031	PTPRH	5794	protein tyrosine phosphatase receptor type H
426.696	-1.1122	0.158827	-7.00229	2.5182e-12	0	ENSG00000241852	C8orf58	541565	chromosome 8 open reading frame 58
339.289	-1.178	0.168874	-6.97551	3.04766e-12	0	ENSG00000136574	GATA4	2626	GATA binding protein 4
1078.06	0.9048	0.12974	6.97386	3.08351e-12	0	ENSG00000182632	CCNYL2	414194	cyclin Y like 2 (pseudogene)
2038.02	-0.9733	0.139791	-6.96245	3.34404e-12	0	ENSG00000125726	CD70	970	CD70 molecule
714.783	-1.1212	0.161136	-6.95787	3.4545e-12	0	ENSG00000105894	PTN	5764	pleiotrophin
20816.6	-1.0637	0.153021	-6.9512	3.6218e-12	0	ENSG00000130255	RPL36	25873	ribosomal protein L36
268.955	-1.3672	0.196736	-6.9493	3.67093e-12	0	ENSG00000168477	TNXB	7148	tenascin XB
16259.1	-0.9496	0.136858	-6.93882	3.95381e-12	0	ENSG00000177600	RPLP2	6181	ribosomal protein lateral stalk subunit P2
1734.21	1.0314	0.148764	6.93302	4.11961e-12	0	ENSG00000248905	FMN1	342184	formin 1
2173.78	-0.805	0.116312	-6.92133	4.47407e-12	0	ENSG00000104613	INTS10	55174	integrator complex subunit 10
1063.85	-1.141	0.164988	-6.91561	4.65854e-12	0	ENSG00000128965	CHAC1	79094	ChaC glutathione specific gamma-glutamylcyclotransferase 1
2407.43	-0.9566	0.138506	-6.90689	4.95393e-12	0	ENSG00000130382	MLLT1	4298	MLLT1 super elongation complex subunit
242.371	-1.2215	0.177101	-6.89696	5.31286e-12	0	ENSG00000175806	MSRA	4482	methionine sulfoxide reductase A
227.982	-1.4724	0.21394	-6.88224	5.8919e-12	0	ENSG00000196406	SPANXD	64648	SPANX family member D
4482.49	1.3742	0.200466	6.85508	7.12751e-12	0	ENSG00000175352	NRIP3	56675	nuclear receptor interacting protein 3
2271.14	-0.8077	0.11798	-6.84586	7.60186e-12	0	ENSG00000177225	GATD1	347862	glutamine amidotransferase like class 1 domain containing 1
175.498	2.0289	0.296494	6.84304	7.75313e-12	0	ENSG00000144460	NYAP2	57624	neuronal tyrosine-phosphorylated phosphoinositide-3-kinase adaptor 2
61.6321	2.8306	0.413591	6.84402	7.70027e-12	0	ENSG00000198092	TMPRSS11F	389208	transmembrane serine protease 11F
3260.69	-0.8691	0.127271	-6.82838	8.58805e-12	0	ENSG00000187244	BCAM	4059	basal cell adhesion molecule (Lutheran blood group)
446.079	1.227	0.180191	6.80927	9.80948e-12	0	ENSG00000237181	NA	NA	NA
7335.61	-0.7558	0.11151	-6.77793	1.21911e-11	0	ENSG00000177697	CD151	977	CD151 molecule (Raph blood group)
2793.55	-0.9415	0.138913	-6.77725	1.22486e-11	0	ENSG00000267427	NA	NA	NA
3397.84	-0.8364	0.123399	-6.77791	1.21926e-11	0	ENSG00000130522	JUND	3727	JunD proto-oncogene, AP-1 transcription factor subunit
18603.3	-0.88	0.130285	-6.75474	1.43093e-11	0	ENSG00000108821	COL1A1	1277	collagen type I alpha 1 chain
512.182	-1.3548	0.201097	-6.73722	1.61448e-11	0	ENSG00000120913	PDLIM2	64236	PDZ and LIM domain 2
2959.41	-0.9325	0.138511	-6.73225	1.67064e-11	0	ENSG00000198791	CNOT7	29883	CCR4-NOT transcription complex subunit 7
1103.86	-1.2697	0.189014	-6.71755	1.84802e-11	0	ENSG00000182319	NA	NA	NA
8651.18	1.2856	0.191744	6.70458	2.0198e-11	0	ENSG00000133808	NA	NA	NA
1652.84	-1.1188	0.167904	-6.66352	2.67345e-11	0	ENSG00000133243	BTBD2	55643	BTB domain containing 2
851.964	-1.4381	0.216066	-6.65584	2.81688e-11	0	ENSG00000171724	VAT1L	57687	vesicle amine transport 1 like
296.832	-1.6035	0.241096	-6.65103	2.91052e-11	0	ENSG00000174640	SLCO2A1	6578	solute carrier organic anion transporter family member 2A1
109.904	-1.712	0.258131	-6.63213	3.30882e-11	0	ENSG00000007264	MATK	4145	megakaryocyte-associated tyrosine kinase
232.479	1.3851	0.209945	6.59756	4.17979e-11	0	ENSG00000254838	GVINP1	387751	GTPase, very large interferon inducible pseudogene 1
5042.94	1.1702	0.177393	6.59684	4.20007e-11	0	ENSG00000197702	PARVA	55742	parvin alpha
3322.73	0.8894	0.134934	6.59113	4.36484e-11	0	ENSG00000169826	CSGALNACT2	55454	chondroitin sulfate N-acetylgalactosaminyltransferase 2
1260.22	0.8376	0.127102	6.5898	4.40424e-11	0	ENSG00000234420	ZNF37BP	100129482	zinc finger protein 37B, pseudogene
1093.87	-0.9681	0.146948	-6.58808	4.4555e-11	0	ENSG00000174775	HRAS	3265	HRas proto-oncogene, GTPase
2232.9	-0.7653	0.116481	-6.5699	5.03496e-11	0	ENSG00000168495	POLR3D	661	RNA polymerase III subunit D
1277.02	0.9826	0.149723	6.56304	5.27217e-11	0	ENSG00000149054	ZNF215	7762	zinc finger protein 215
2134.01	0.9768	0.149039	6.55373	5.6119e-11	0	ENSG00000166452	AKIP1	56672	A-kinase interacting protein 1
85627.5	0.9687	0.14784	6.55206	5.67499e-11	0	ENSG00000110321	EIF4G2	1982	eukaryotic translation initiation factor 4 gamma 2
931.861	1.0317	0.157553	6.54807	5.82847e-11	0	ENSG00000198915	RASGEF1A	221002	RasGEF domain family member 1A
1506.38	-0.9061	0.138392	-6.54703	5.86927e-11	0	ENSG00000174886	NDUFA11	126328	NADH:ubiquinone oxidoreductase subunit A11
590.096	-0.9421	0.143964	-6.54372	6.00052e-11	0	ENSG00000147439	BIN3	55909	bridging integrator 3
3277.1	0.8129	0.124369	6.53589	6.32341e-11	0	ENSG00000051009	FAM160A2	84067	family with sequence similarity 160 member A2
1283.23	-0.735	0.112626	-6.52598	6.75564e-11	0	ENSG00000080503	SMARCA2	6595	SWI/SNF related, matrix associated, actin dependent regulator of chromatin, subfamily a, member 2
1959.85	0.8744	0.13403	6.52367	6.86063e-11	0	ENSG00000134575	ACP2	53	acid phosphatase 2, lysosomal
169.491	1.6702	0.25625	6.51787	7.13138e-11	0	ENSG00000227115	LINC01630	100287225	long intergenic non-protein coding RNA 1630
612.048	-0.8985	0.137938	-6.51377	7.32853e-11	0	ENSG00000107077	KDM4C	23081	lysine demethylase 4C
335.964	-1.1353	0.174777	-6.4957	8.26466e-11	0	ENSG00000212123	PRR22	163154	proline rich 22
580.511	-0.9005	0.139068	-6.47515	9.4718e-11	0	ENSG00000184545	DUSP8	1850	dual specificity phosphatase 8
122.246	1.9257	0.297768	6.46726	9.97931e-11	0	ENSG00000205809	KLRC2	3822	killer cell lectin like receptor C2
556.617	-1.242	0.192853	-6.44026	1.19272e-10	0	ENSG00000231298	MANCR	100216001	mitotically associated long non coding RNA
6994.79	-0.8017	0.124929	-6.41692	1.39055e-10	0	ENSG00000120889	TNFRSF10B	8795	TNF receptor superfamily member 10b
1204.91	-1.6266	0.253907	-6.40614	1.49254e-10	0	ENSG00000075213	SEMA3A	10371	semaphorin 3A
6366.31	1.0284	0.160789	6.39573	1.59778e-10	0	ENSG00000158042	MRPL17	63875	mitochondrial ribosomal protein L17
999.247	-0.8215	0.128446	-6.39595	1.59547e-10	0	ENSG00000125657	TNFSF9	8744	TNF superfamily member 9
4266.52	-0.7165	0.112053	-6.39428	1.61307e-10	0	ENSG00000076924	XAB2	56949	XPA binding protein 2
263.021	1.575	0.249836	6.30407	2.89936e-10	0	ENSG00000163898	LIPH	200879	lipase H
49.8814	2.2686	0.36018	6.29857	3.00408e-10	0	ENSG00000042980	ADAM28	10863	ADAM metallopeptidase domain 28
2215.53	-0.6789	0.107973	-6.28724	3.23152e-10	0	ENSG00000005448	WDR54	84058	WD repeat domain 54
693.668	-0.8623	0.137288	-6.2812	3.35969e-10	0	ENSG00000107020	PLGRKT	55848	plasminogen receptor with a C-terminal lysine
231.782	-1.7619	0.280635	-6.27829	3.42319e-10	0	ENSG00000174951	FUT1	2523	fucosyltransferase 1 (H blood group)
202.906	-1.4579	0.232339	-6.27479	3.50101e-10	0	ENSG00000188322	SBK1	388228	SH3 domain binding kinase 1
34588.8	-1.051	0.167565	-6.27209	3.56238e-10	0	ENSG00000100867	DHRS2	10202	dehydrogenase/reductase 2
598.365	-1.103	0.175985	-6.2678	3.6619e-10	0	ENSG00000001617	SEMA3F	6405	semaphorin 3F
112.244	-1.7165	0.274157	-6.26087	3.82847e-10	0	ENSG00000130600	H19	283120	H19 imprinted maternally expressed transcript
2459.77	1.1561	0.184961	6.25032	4.09619e-10	0	ENSG00000171346	KRT15	3866	keratin 15
9298.1	-0.7333	0.117531	-6.23959	4.38718e-10	0	ENSG00000196365	LONP1	9361	lon peptidase 1, mitochondrial
2203.45	1.0457	0.167752	6.23354	4.56007e-10	0	ENSG00000175348	TMEM9B	56674	TMEM9 domain family member B
645.288	0.9977	0.160358	6.22155	4.92277e-10	0	ENSG00000111846	GCNT2	2651	glucosaminyl (N-acetyl) transferase 2 (I blood group)
1068.16	-0.7409	0.119098	-6.22091	4.94281e-10	0	ENSG00000147854	UHRF2	115426	ubiquitin like with PHD and ring finger domains 2
2539.04	-1.235	0.19863	-6.21773	5.04402e-10	0	ENSG00000167680	SEMA6B	10501	semaphorin 6B
615.134	-0.8025	0.129131	-6.21467	5.14336e-10	0	ENSG00000104643	MTMR9	66036	myotubularin related protein 9
1146.23	-0.8402	0.135312	-6.20924	5.32412e-10	0	ENSG00000099284	H2AFY2	55506	H2A histone family member Y2
5490.91	-1.0211	0.164609	-6.20324	5.53123e-10	0	ENSG00000163347	CLDN1	9076	claudin 1
200.143	-1.2804	0.206599	-6.19734	5.74271e-10	0	ENSG00000153714	LURAP1L	286343	leucine rich adaptor protein 1 like
214.941	1.1718	0.189121	6.19589	5.79573e-10	0	ENSG00000100055	CYTH4	27128	cytohesin 4
179.131	-1.4385	0.233447	-6.16202	7.18229e-10	0	ENSG00000091972	CD200	4345	CD200 molecule
7163.7	-0.7467	0.121308	-6.1555	7.484e-10	0	ENSG00000091436	MAP3K20	51776	mitogen-activated protein kinase kinase kinase 20
224.764	1.1339	0.184317	6.15166	7.66755e-10	0	ENSG00000149050	ZNF214	7761	zinc finger protein 214
283.083	-1.0217	0.166176	-6.1483	7.83199e-10	0	ENSG00000149679	CABLES2	81928	Cdk5 and Abl enzyme substrate 2
16828.6	0.8473	0.138428	6.12068	9.31784e-10	0	ENSG00000165733	BMS1	9790	BMS1 ribosome biogenesis factor
949.391	1.4134	0.23114	6.11482	9.66664e-10	0	ENSG00000151693	ASAP2	8853	ArfGAP with SH3 domain, ankyrin repeat and PH domain 2
101.383	1.3477	0.220388	6.11508	9.65092e-10	0	ENSG00000269069	NA	NA	NA
3370.15	1.1437	0.187173	6.11023	9.94851e-10	0	ENSG00000185904	LINC00839	84856	long intergenic non-protein coding RNA 839
6262.67	-0.9108	0.149105	-6.10814	1.00797e-09	0	ENSG00000104635	SLC39A14	23516	solute carrier family 39 member 14
3870.44	-0.8752	0.143433	-6.10209	1.04689e-09	0	ENSG00000031823	RANBP3	8498	RAN binding protein 3
17598.1	-0.8764	0.143779	-6.09528	1.09244e-09	0	ENSG00000189060	H1F0	3005	H1 histone family member 0
547.638	-0.7959	0.130678	-6.09036	1.12654e-09	0	ENSG00000168779	SHOX2	6474	short stature homeobox 2
278.203	1.1751	0.192984	6.08909	1.13556e-09	0	ENSG00000172061	LRRC15	131578	leucine rich repeat containing 15
5656.79	0.6692	0.109946	6.08675	1.15223e-09	0	ENSG00000112977	DAP	1611	death associated protein
150.065	-1.2133	0.200474	-6.05207	1.42998e-09	0	ENSG00000115507	OTX1	5013	orthodenticle homeobox 1
22038.6	-0.8747	0.144937	-6.0349	1.59057e-09	0	ENSG00000164733	CTSB	1508	cathepsin B
85.504	-1.7048	0.28252	-6.03416	1.59787e-09	0	ENSG00000164161	HHIP	64399	hedgehog interacting protein
277.895	-1.4726	0.244097	-6.03304	1.60901e-09	0	ENSG00000183248	PRR36	80164	proline rich 36
550.491	-1.104	0.183037	-6.03159	1.62352e-09	0	ENSG00000130475	FCHO1	23149	FCH domain only 1
60.5412	-1.8142	0.300957	-6.02797	1.66033e-09	0	ENSG00000135638	EMX1	2016	empty spiracles homeobox 1
325.361	-1.1616	0.192706	-6.02769	1.66324e-09	0	ENSG00000173281	PPP1R3B	79660	protein phosphatase 1 regulatory subunit 3B
7209.87	-0.7667	0.127196	-6.02786	1.66148e-09	0	ENSG00000160633	SAFB	6294	scaffold attachment factor B
79.4616	1.8013	0.298989	6.0245	1.69629e-09	0	ENSG00000251059	LOC101928942	101928942	uncharacterized LOC101928942
126.105	1.3459	0.223497	6.02222	1.72037e-09	0	ENSG00000110169	HPX	3263	hemopexin
1440.99	-0.7565	0.125682	-6.01925	1.75227e-09	0	ENSG00000267100	ILF3-DT	147727	ILF3 divergent transcript
2700.51	-0.9773	0.162554	-6.01242	1.82771e-09	0	ENSG00000141994	DUS3L	56931	dihydrouridine synthase 3 like
4821.87	0.6473	0.107687	6.01064	1.84797e-09	0	ENSG00000106080	FKBP14	55033	FKBP prolyl isomerase 14
222.52	-1.1437	0.190467	-6.00463	1.91765e-09	0	ENSG00000177042	TMEM80	283232	transmembrane protein 80
64.2289	2.2293	0.371517	6.00046	1.96761e-09	0	ENSG00000207776	MIR551A	693135	microRNA 551a
3336.63	-0.7298	0.121651	-5.99884	1.98727e-09	0	ENSG00000177156	TALDO1	6888	transaldolase 1
12841.7	-0.7583	0.126405	-5.9991	1.98408e-09	0	ENSG00000233927	RPS28	6234	ribosomal protein S28
2365.76	0.6945	0.116279	5.97297	2.32979e-09	0	ENSG00000159348	CYB5R1	51706	cytochrome b5 reductase 1
1520.57	-0.9203	0.154427	-5.95977	2.52595e-09	0	ENSG00000133169	BEX1	55859	brain expressed X-linked 1
27.6251	-2.9131	0.488981	-5.9575	2.56129e-09	0	ENSG00000186530	NA	NA	NA
1593.73	-0.8542	0.143572	-5.94979	2.68493e-09	0	ENSG00000154328	NEIL2	252969	nei like DNA glycosylase 2
217.5	-1.3343	0.224635	-5.93995	2.85107e-09	0	ENSG00000150893	FREM2	341640	FRAS1 related extracellular matrix 2
851.615	1.1023	0.185682	5.93633	2.91478e-09	0	ENSG00000151025	GPR158	57512	G protein-coupled receptor 158
672.123	-0.8704	0.146645	-5.9357	2.92591e-09	0	ENSG00000087903	RFX2	5990	regulatory factor X2
703.708	0.8984	0.151513	5.92922	3.04379e-09	0	ENSG00000125772	GPCPD1	56261	glycerophosphocholine phosphodiesterase 1
803.417	0.8846	0.149664	5.91071	3.40632e-09	0	ENSG00000196693	ZNF33B	7582	zinc finger protein 33B
352.191	-0.9434	0.159696	-5.90771	3.46897e-09	0	ENSG00000176595	KBTBD11	9920	kelch repeat and BTB domain containing 11
2759.57	-0.7347	0.124485	-5.90211	3.58888e-09	0	ENSG00000147872	PLIN2	123	perilipin 2
111.018	2.3279	0.394583	5.89964	3.64291e-09	0	ENSG00000073350	LLGL2	3993	LLGL scribble cell polarity complex component 2
143.862	-1.5396	0.260931	-5.90026	3.62922e-09	0	ENSG00000221867	MAGEA3	4102	MAGE family member A3
45.394	-2.0627	0.350219	-5.88967	3.86963e-09	0	ENSG00000215374	NA	NA	NA
55.2506	1.9106	0.324697	5.8844	3.99499e-09	0	ENSG00000237298	TTN-AS1	100506866	TTN antisense RNA 1
78.2681	-1.4467	0.246009	-5.88059	4.08804e-09	0	ENSG00000167619	TMEM145	284339	transmembrane protein 145
31461.2	-0.6985	0.119223	-5.85882	4.66164e-09	0	ENSG00000115268	RPS15	6209	ribosomal protein S15
501.001	-0.91	0.155501	-5.85208	4.85467e-09	0	ENSG00000092096	SLC22A17	51310	solute carrier family 22 member 17
154.179	-1.2543	0.214649	-5.84367	5.10633e-09	0	ENSG00000253200	NA	NA	NA
335.619	1.5911	0.272486	5.83904	5.25035e-09	0	ENSG00000133805	AMPD3	272	adenosine monophosphate deaminase 3
35.218	2.5566	0.438441	5.83113	5.50518e-09	0	ENSG00000233581	NA	NA	NA
753.424	1.5408	0.264283	5.83003	5.5417e-09	0	ENSG00000254991	NA	NA	NA
105.117	-1.5094	0.259274	-5.8215	5.83216e-09	0	ENSG00000225778	PROSER2-AS1	219731	PROSER2 antisense RNA 1
105.75	1.3423	0.230654	5.81936	5.90749e-09	0	ENSG00000215246	LOC100506688	100506688	uncharacterized LOC100506688
16306	-0.875	0.150357	-5.81928	5.91025e-09	0	ENSG00000088247	KHSRP	8570	KH-type splicing regulatory protein
164.095	1.2966	0.22347	5.80223	6.54373e-09	0	ENSG00000243660	ZNF487	642819	zinc finger protein 487
2109.49	-0.7225	0.12451	-5.80275	6.52379e-09	0	ENSG00000132024	CC2D1A	54862	coiled-coil and C2 domain containing 1A
1923.24	0.9798	0.168981	5.79857	6.68822e-09	0	ENSG00000136231	IGF2BP3	10643	insulin like growth factor 2 mRNA binding protein 3
131.514	1.2082	0.208482	5.79499	6.8327e-09	0	ENSG00000247271	ZBED5-AS1	729013	ZBED5 antisense RNA 1
1375.35	-0.8201	0.141883	-5.78009	7.4661e-09	0	ENSG00000156011	PSD3	23362	pleckstrin and Sec7 domain containing 3
190.071	-1.0765	0.18643	-5.77413	7.73538e-09	0	ENSG00000205808	PLPP6	403313	phospholipid phosphatase 6
384.478	-1.075	0.186294	-5.77058	7.89991e-09	0	ENSG00000119865	CNRIP1	25927	cannabinoid receptor interacting protein 1
476.168	-0.924	0.16013	-5.77033	7.91157e-09	0	ENSG00000065621	GSTO2	119391	glutathione S-transferase omega 2
1056.77	0.8908	0.155155	5.74123	9.39928e-09	0	ENSG00000251257	NA	NA	NA
136.943	1.3148	0.229125	5.73856	9.54863e-09	0	ENSG00000130035	KCNA6	3742	potassium voltage-gated channel subfamily A member 6
219.549	2.7959	0.488024	5.72912	1.00952e-08	0	ENSG00000168899	VAMP5	10791	vesicle associated membrane protein 5
146.871	-1.3052	0.228471	-5.71261	1.11258e-08	0	ENSG00000198203	SULT1C2	6819	sulfotransferase family 1C member 2
69.5098	2.1553	0.37741	5.71086	1.12406e-08	0	ENSG00000242221	PSG2	5670	pregnancy specific beta-1-glycoprotein 2
69.6142	-1.702	0.298217	-5.70713	1.14895e-08	0	ENSG00000107282	APBA1	320	amyloid beta precursor protein binding family A member 1
403.174	-0.9209	0.161409	-5.70532	1.16127e-08	0	ENSG00000154864	PIEZO2	63895	piezo type mechanosensitive ion channel component 2
2163.08	1.061	0.186016	5.70401	1.1702e-08	0	ENSG00000132275	RRP8	23378	ribosomal RNA processing 8
91.3777	1.4962	0.262798	5.69317	1.24704e-08	0	ENSG00000229390	NA	NA	NA
2039.38	0.7445	0.131074	5.68007	1.34636e-08	0	ENSG00000174130	TLR6	10333	toll like receptor 6
2025.12	-0.7159	0.126177	-5.67371	1.39736e-08	0	ENSG00000183624	HMCES	56941	5-hydroxymethylcytosine binding, ES cell specific
212.45	-1.0705	0.188673	-5.6736	1.39827e-08	0	ENSG00000177076	ACER2	340485	alkaline ceramidase 2
293.907	0.93	0.164048	5.66877	1.43825e-08	0	ENSG00000233515	NA	NA	NA
4211.08	0.853	0.150672	5.66104	1.50461e-08	0	ENSG00000166313	APBB1	322	amyloid beta precursor protein binding family B member 1
64.5241	-1.5456	0.273325	-5.65468	1.56139e-08	0	ENSG00000105146	AURKC	6795	aurora kinase C
81.3297	1.6861	0.298334	5.65161	1.5895e-08	0	ENSG00000153294	ADGRF4	221393	adhesion G protein-coupled receptor F4
2111.03	-0.8722	0.154797	-5.63447	1.75593e-08	0	ENSG00000181467	RAP2B	5912	RAP2B, member of RAS oncogene family
334.387	0.8713	0.154922	5.62418	1.86389e-08	0	ENSG00000164867	NOS3	4846	nitric oxide synthase 3
6791.46	-0.7394	0.131571	-5.61951	1.91496e-08	0	ENSG00000125651	GTF2F1	2962	general transcription factor IIF subunit 1
8417.17	-0.5657	0.100704	-5.61712	1.94171e-08	0	ENSG00000204843	DCTN1	1639	dynactin subunit 1
1264.5	-0.6834	0.121687	-5.61572	1.95748e-08	0	ENSG00000163923	RPL39L	116832	ribosomal protein L39 like
117.086	-1.5976	0.284975	-5.60624	2.06775e-08	0	ENSG00000215218	UBE2QL1	134111	ubiquitin conjugating enzyme E2 Q family like 1
194.442	1.8101	0.323168	5.60096	2.13169e-08	0	ENSG00000113263	ITK	3702	IL2 inducible T cell kinase
2336.48	0.8734	0.155967	5.59979	2.14609e-08	0	ENSG00000166444	ST5	6764	suppression of tumorigenicity 5
306.459	0.9457	0.168923	5.59824	2.16539e-08	0	ENSG00000105877	DNAH11	8701	dynein axonemal heavy chain 11
2047.7	1.1339	0.202655	5.59505	2.20552e-08	0	ENSG00000116299	KIAA1324	57535	KIAA1324
2324.03	0.7564	0.135187	5.59512	2.20474e-08	0	ENSG00000164970	FAM219A	203259	family with sequence similarity 219 member A
2426.92	-0.6736	0.120664	-5.58219	2.3751e-08	0	ENSG00000155189	AGPAT5	55326	1-acylglycerol-3-phosphate O-acyltransferase 5
1906.35	-0.7826	0.140232	-5.58092	2.39255e-08	0	ENSG00000135069	PSAT1	29968	phosphoserine aminotransferase 1
128.011	1.4273	0.255889	5.57796	2.43359e-08	0	ENSG00000255400	NA	NA	NA
1291.94	0.8719	0.156368	5.57571	2.46528e-08	0	ENSG00000140511	HAPLN3	145864	hyaluronan and proteoglycan link protein 3
1320.87	-1.1346	0.203583	-5.57296	2.5045e-08	0	ENSG00000168453	HR	55806	HR lysine demethylase and nuclear receptor corepressor
457.787	-0.9486	0.170345	-5.56873	2.56599e-08	0	ENSG00000171843	MLLT3	4300	MLLT3 super elongation complex subunit
4222.61	-0.8683	0.155999	-5.56612	2.60475e-08	0	ENSG00000160211	G6PD	2539	glucose-6-phosphate dehydrogenase
149.756	-1.3787	0.248036	-5.55843	2.72213e-08	0	ENSG00000159784	FAM131B	9715	family with sequence similarity 131 member B
1071.09	-0.7241	0.13037	-5.55452	2.7838e-08	0	ENSG00000177666	PNPLA2	57104	patatin like phospholipase domain containing 2
99.7025	-1.4107	0.254577	-5.54152	2.99862e-08	0	ENSG00000255098	NA	NA	NA
4055.1	-1.039	0.187574	-5.53936	3.03573e-08	0	ENSG00000116016	EPAS1	2034	endothelial PAS domain protein 1
2906.98	-1.0089	0.182231	-5.5365	3.08581e-08	0	ENSG00000187837	HIST1H1C	3006	histone cluster 1 H1 family member c
2290.26	1.0091	0.182354	5.53352	3.13865e-08	0	ENSG00000132286	TIMM10B	26515	translocase of inner mitochondrial membrane 10B
941.261	0.7337	0.132746	5.52701	3.25743e-08	0	ENSG00000260852	FBXL19-AS1	283932	FBXL19 antisense RNA 1
1215.72	-0.6522	0.118387	-5.50915	3.6058e-08	0	ENSG00000167074	TEF	7008	TEF transcription factor, PAR bZIP family member
514.57	-0.8088	0.14695	-5.50414	3.70973e-08	0	ENSG00000177030	DEAF1	10522	DEAF1 transcription factor
182.087	1.1726	0.213176	5.5004	3.78927e-08	0	ENSG00000250120	PCDHA10	56139	protocadherin alpha 10
28955.5	0.8078	0.146915	5.49869	3.82615e-08	0	ENSG00000049656	CLPTM1L	81037	CLPTM1 like
166.022	1.2184	0.221812	5.49308	3.94994e-08	0	ENSG00000172215	CXCR6	10663	C-X-C motif chemokine receptor 6
79.3281	1.4234	0.259534	5.48432	4.15065e-08	0	ENSG00000147003	CLTRN	57393	collectrin, amino acid transport regulator
383.6	1.0432	0.190582	5.47401	4.3997e-08	0	ENSG00000063438	NA	NA	NA
88.978	-1.6103	0.294962	-5.45937	4.77835e-08	0	ENSG00000107165	TYRP1	7306	tyrosinase related protein 1
1363.56	-0.859	0.157371	-5.45825	4.80846e-08	0	ENSG00000158863	FAM160B2	64760	family with sequence similarity 160 member B2
1502.58	0.7281	0.1335	5.45379	4.9307e-08	0	ENSG00000167755	KLK6	5653	kallikrein related peptidase 6
48.8222	-1.8873	0.347835	-5.42572	5.77222e-08	0	ENSG00000107249	GLIS3	169792	GLIS family zinc finger 3
5231.48	-0.7667	0.141414	-5.42133	5.91558e-08	0	ENSG00000198033	TUBA3C	7278	tubulin alpha 3c
439.653	1.0505	0.19396	5.41625	6.08621e-08	0	ENSG00000101096	NFATC2	4773	nuclear factor of activated T cells 2
2166.11	0.8237	0.152166	5.41286	6.20263e-08	0	ENSG00000110171	TRIM3	10612	tripartite motif containing 3
1204.07	-0.7194	0.133117	-5.40453	6.49768e-08	0	ENSG00000078902	TOLLIP	54472	toll interacting protein
3026.44	-0.8345	0.154441	-5.40355	6.53348e-08	0	ENSG00000125656	CLPP	8192	caseinolytic mitochondrial matrix peptidase proteolytic subunit
208.851	-0.9092	0.168507	-5.39545	6.83536e-08	0	ENSG00000154342	WNT3A	89780	Wnt family member 3A
996.642	-0.6665	0.123694	-5.38846	7.10628e-08	0	ENSG00000173163	COMMD1	150684	copper metabolism domain containing 1
4846.13	0.6734	0.125348	5.37231	7.77331e-08	0	ENSG00000125037	EMC3	55831	ER membrane protein complex subunit 3
60.2007	1.7149	0.319546	5.36664	8.02182e-08	0	ENSG00000173391	OLR1	4973	oxidized low density lipoprotein receptor 1
7631.06	0.6211	0.115802	5.36344	8.16503e-08	0	ENSG00000152137	HSPB8	26353	heat shock protein family B (small) member 8
796.451	-0.7561	0.141029	-5.36129	8.26296e-08	0	ENSG00000147316	MCPH1	79648	microcephalin 1
696.667	-1.1141	0.208019	-5.35588	8.51395e-08	0	ENSG00000141753	IGFBP4	3487	insulin like growth factor binding protein 4
1952.4	-0.7738	0.144757	-5.34546	9.01873e-08	0	ENSG00000168487	BMP1	649	bone morphogenetic protein 1
2362.96	-0.6466	0.121064	-5.34128	9.22944e-08	0	ENSG00000177830	CHID1	66005	chitinase domain containing 1
7833.42	0.5878	0.110128	5.33719	9.43962e-08	0	ENSG00000030066	NUP160	23279	nucleoporin 160
439.581	-0.7575	0.142007	-5.33433	9.58967e-08	0	ENSG00000142082	SIRT3	23410	sirtuin 3
1680.38	-0.7547	0.141609	-5.32944	9.85176e-08	0	ENSG00000127666	TICAM1	148022	toll like receptor adaptor molecule 1
282.226	-1.1259	0.211262	-5.32933	9.85738e-08	0	ENSG00000076826	CAMSAP3	57662	calmodulin regulated spectrin associated protein family member 3
30.7562	-2.3826	0.447323	-5.32643	1.00163e-07	0	ENSG00000125384	PTGER2	5732	prostaglandin E receptor 2
528.412	-1.257	0.236156	-5.32264	1.02271e-07	0	ENSG00000170153	RNF150	57484	ring finger protein 150
2259.01	1.0692	0.2009	5.32227	1.02478e-07	0	ENSG00000128335	APOL2	23780	apolipoprotein L2
167.542	-1.5838	0.298594	-5.3041	1.13228e-07	0	ENSG00000131746	TNS4	84951	tensin 4
4349.11	-0.6557	0.12364	-5.30291	1.13969e-07	0	ENSG00000141867	BRD4	23476	bromodomain containing 4
390.197	0.9424	0.17778	5.30079	1.15304e-07	0	ENSG00000167972	ABCA3	21	ATP binding cassette subfamily A member 3
300.979	1.3471	0.25429	5.29754	1.17371e-07	0	ENSG00000156052	GNAQ	2776	G protein subunit alpha q
313.974	-0.9085	0.171948	-5.28351	1.26733e-07	0	ENSG00000236296	GUSBP5	441046	GUSB pseudogene 5
346.966	0.8254	0.156563	5.27171	1.35161e-07	0	ENSG00000145945	FAM50B	26240	family with sequence similarity 50 member B
323.017	-0.9352	0.177458	-5.27015	1.36313e-07	0	ENSG00000120910	PPP3CC	5533	protein phosphatase 3 catalytic subunit gamma
2567.88	-0.6408	0.121735	-5.26419	1.40811e-07	0	ENSG00000100836	PABPN1	8106	poly(A) binding protein nuclear 1
6099.67	-0.5783	0.109868	-5.26319	1.41576e-07	0	ENSG00000070087	PFN2	5217	profilin 2
3451.64	0.942	0.179055	5.26072	1.43493e-07	0	ENSG00000213190	MLLT11	10962	MLLT11 transcription factor 7 cofactor
3531.86	0.5507	0.104728	5.2582	1.45472e-07	0	ENSG00000180104	EXOC3	11336	exocyst complex component 3
548.217	-1.3909	0.265074	-5.24704	1.54561e-07	0	ENSG00000089250	NOS1	4842	nitric oxide synthase 1
6411.17	-0.9131	0.174342	-5.23756	1.62717e-07	0	ENSG00000034063	NA	NA	NA
1322.15	0.8889	0.169739	5.23661	1.63552e-07	0	ENSG00000116678	LEPR	3953	leptin receptor
745.488	1.2003	0.229245	5.23588	1.64203e-07	0	ENSG00000166473	PKD1L2	114780	polycystin 1 like 2 (gene/pseudogene)
207990	-0.6372	0.121755	-5.23317	1.66626e-07	0	ENSG00000167658	EEF2	1938	eukaryotic translation elongation factor 2
135.857	1.2618	0.241167	5.23196	1.67725e-07	0	ENSG00000166407	LMO1	4004	LIM domain only 1
2771.54	0.6262	0.119684	5.23233	1.67389e-07	0	ENSG00000182985	CADM1	23705	cell adhesion molecule 1
927.667	-0.7439	0.142214	-5.23066	1.68907e-07	0	ENSG00000155975	VPS37A	137492	VPS37A subunit of ESCRT-I
45.4929	-2.2762	0.435308	-5.22888	1.70538e-07	0	ENSG00000205325	NA	NA	NA
8201.25	0.6657	0.127409	5.22477	1.74368e-07	0	ENSG00000111897	SERINC1	57515	serine incorporator 1
179.967	1.5127	0.289656	5.22234	1.76681e-07	0	ENSG00000166035	LIPC	3990	lipase C, hepatic type
5747.62	0.5776	0.110665	5.21971	1.79201e-07	0	ENSG00000153395	LPCAT1	79888	lysophosphatidylcholine acyltransferase 1
151.972	-1.4927	0.28597	-5.21995	1.78971e-07	0	ENSG00000182674	KCNB2	9312	potassium voltage-gated channel subfamily B member 2
1695.44	-0.6362	0.121967	-5.2165	1.8234e-07	0	ENSG00000127663	KDM4B	23030	lysine demethylase 4B
1707.98	-0.7238	0.138851	-5.21252	1.86295e-07	0	ENSG00000185201	IFITM2	10581	interferon induced transmembrane protein 2
618.034	0.8353	0.160275	5.21183	1.86986e-07	0	ENSG00000224321	NA	NA	NA
366.519	1.2829	0.246414	5.20609	1.92866e-07	0	ENSG00000122133	PAEP	5047	progestagen associated endometrial protein
28.8798	-2.4632	0.47329	-5.20448	1.94537e-07	0	ENSG00000167754	KLK5	25818	kallikrein related peptidase 5
1760.27	0.6163	0.118508	5.20055	1.987e-07	0	ENSG00000109089	CDR2L	30850	cerebellar degeneration related protein 2 like
910.502	-0.8487	0.163283	-5.19765	2.01818e-07	0	ENSG00000172379	ARNT2	9915	aryl hydrocarbon receptor nuclear translocator 2
174.974	-1.0396	0.200133	-5.19473	2.05022e-07	0	ENSG00000104213	PDGFRL	5157	platelet derived growth factor receptor like
388.671	1.127	0.21705	5.19242	2.07574e-07	0	ENSG00000102032	RENBP	5973	renin binding protein
458.498	1.2736	0.245415	5.18945	2.10912e-07	0	ENSG00000203721	LINC00862	554279	long intergenic non-protein coding RNA 862
125.759	1.0764	0.207749	5.18129	2.20359e-07	0	ENSG00000145700	ANKRD31	256006	ankyrin repeat domain 31
3094.3	0.7036	0.135798	5.18106	2.20632e-07	0	ENSG00000157224	CLDN12	9069	claudin 12
666.905	-0.7165	0.138302	-5.18047	2.21323e-07	0	ENSG00000154359	LONRF1	91694	LON peptidase N-terminal domain and ring finger 1
57.24	-1.7301	0.334187	-5.17695	2.25538e-07	0	ENSG00000151322	NPAS3	64067	neuronal PAS domain protein 3
58.0488	1.5719	0.303781	5.17441	2.28629e-07	0	ENSG00000234754	C1orf140	400804	uncharacterized LOC400804
83.4985	1.4367	0.277675	5.17405	2.29077e-07	0	ENSG00000077092	RARB	5915	retinoic acid receptor beta
158.997	1.4252	0.275517	5.17297	2.30404e-07	0	ENSG00000169896	ITGAM	3684	integrin subunit alpha M
8154.56	-0.6065	0.11727	-5.17155	2.32163e-07	0	ENSG00000125733	TRIP10	9322	thyroid hormone receptor interactor 10
820.269	-0.8315	0.160997	-5.16489	2.40585e-07	0	ENSG00000099849	RASSF7	8045	Ras association domain family member 7
1338.62	-0.7781	0.150679	-5.16382	2.41954e-07	0	ENSG00000184281	TSSC4	10078	tumor suppressing subtransferable candidate 4
23.1552	-4.1816	0.810217	-5.1611	2.45509e-07	0	ENSG00000146386	ABRACL	58527	ABRA C-terminal like
238.579	0.968	0.187707	5.1568	2.5121e-07	0	ENSG00000198626	RYR2	6262	ryanodine receptor 2
299.217	-0.8117	0.157463	-5.15484	2.53847e-07	0	ENSG00000173535	TNFRSF10C	8794	TNF receptor superfamily member 10c
2756.64	0.6858	0.13319	5.14915	2.61663e-07	0	ENSG00000163703	CRELD1	78987	cysteine rich with EGF like domains 1
407.404	0.937	0.182038	5.14731	2.64254e-07	0	ENSG00000255455	LOC103611081	103611081	uncharacterized LOC103611081
564.667	-0.728	0.141445	-5.14697	2.64732e-07	0	ENSG00000130544	ZNF557	79230	zinc finger protein 557
3557.63	-0.7395	0.14373	-5.14484	2.67743e-07	0	ENSG00000130511	SSBP4	170463	single stranded DNA binding protein 4
572.947	-1.0078	0.196021	-5.14123	2.72941e-07	0	ENSG00000189001	SBSN	374897	suprabasin
1648.57	-0.8611	0.168218	-5.11911	3.06985e-07	0	ENSG00000197444	OGDHL	55753	oxoglutarate dehydrogenase like
884.101	0.6946	0.135783	5.11586	3.1232e-07	0	ENSG00000116675	DNAJC6	9829	DnaJ heat shock protein family (Hsp40) member C6
4324.12	-0.5712	0.111635	-5.11623	3.11698e-07	0	ENSG00000065970	FOXJ2	55810	forkhead box J2
1099.46	0.969	0.189452	5.11464	3.14342e-07	0	ENSG00000122417	ODF2L	57489	outer dense fiber of sperm tails 2 like
1433.74	1.0472	0.205072	5.10628	3.2857e-07	0	ENSG00000123104	ITPR2	3709	inositol 1,4,5-trisphosphate receptor type 2
1091.03	-0.6026	0.118099	-5.10282	3.34624e-07	0	ENSG00000167333	TRIM68	55128	tripartite motif containing 68
39.5214	2.3066	0.452091	5.10203	3.36024e-07	0	ENSG00000256995	NA	NA	NA
2145.12	-0.639	0.125367	-5.09717	3.44768e-07	0	ENSG00000101255	TRIB3	57761	tribbles pseudokinase 3
274.084	-0.8612	0.169106	-5.09254	3.53297e-07	0	ENSG00000132470	ITGB4	3691	integrin subunit beta 4
474.313	-1.1461	0.225111	-5.09111	3.55974e-07	0	ENSG00000109956	B3GAT1	27087	beta-1,3-glucuronyltransferase 1
232.409	-1.1262	0.221529	-5.08355	3.70435e-07	0	ENSG00000213638	ADAT3	113179	adenosine deaminase tRNA specific 3
655.532	1.0897	0.214458	5.08133	3.74807e-07	0	ENSG00000148600	CDHR1	92211	cadherin related family member 1
1821.02	-0.6134	0.120923	-5.07241	3.92807e-07	0	ENSG00000049246	PER3	8863	period circadian regulator 3
97.7528	-1.186	0.233954	-5.06934	3.99187e-07	0	ENSG00000168490	PHYHIP	9796	phytanoyl-CoA 2-hydroxylase interacting protein
500.375	-0.8701	0.171666	-5.0685	4.00966e-07	0	ENSG00000132326	PER2	8864	period circadian regulator 2
1061.54	-0.7852	0.155194	-5.05975	4.19808e-07	0	ENSG00000114631	PODXL2	50512	podocalyxin like 2
64752.4	0.8125	0.160577	5.0598	4.19694e-07	0	ENSG00000166441	RPL27A	6157	ribosomal protein L27a
12349.8	-0.9581	0.189533	-5.05495	4.30504e-07	0	ENSG00000117318	ID3	3399	inhibitor of DNA binding 3, HLH protein
763.865	-0.9211	0.182201	-5.05521	4.29917e-07	0	ENSG00000140044	JDP2	122953	Jun dimerization protein 2
2593.73	-0.7784	0.153997	-5.05432	4.31931e-07	0	ENSG00000070047	PHRF1	57661	PHD and ring finger domains 1
3339.07	-0.9043	0.179416	-5.04046	4.64414e-07	0	ENSG00000120051	CFAP58	159686	cilia and flagella associated protein 58
947.218	-0.6632	0.131821	-5.03145	4.86796e-07	0	ENSG00000171105	INSR	3643	insulin receptor
864.302	1.0599	0.211308	5.01575	5.28262e-07	0	ENSG00000225138	NA	NA	NA
307.525	-1.0496	0.209392	-5.01283	5.36351e-07	0	ENSG00000020181	ADGRA2	25960	adhesion G protein-coupled receptor A2
1513.52	-0.6434	0.128553	-5.00462	5.5972e-07	0	ENSG00000104763	ASAH1	427	N-acylsphingosine amidohydrolase 1
159.984	1.4596	0.291732	5.00328	5.63618e-07	0	ENSG00000143119	CD53	963	CD53 molecule
3279.57	0.7838	0.156657	5.00321	5.63837e-07	0	ENSG00000166341	DCHS1	8642	dachsous cadherin-related 1
4856.07	0.6896	0.13792	5.00015	5.72847e-07	0	ENSG00000167123	CERCAM	51148	cerebral endothelial cell adhesion molecule
208.209	1.045	0.209341	4.99191	5.97841e-07	0	ENSG00000254860	TMEM9B-AS1	493900	TMEM9B antisense RNA 1
48.94	1.8303	0.366657	4.99192	5.97807e-07	0	ENSG00000260777	NA	NA	NA
713.579	-0.9015	0.180781	-4.98669	6.1422e-07	0	ENSG00000175040	CHST2	9435	carbohydrate sulfotransferase 2
168.965	-0.9913	0.199319	-4.9733	6.58237e-07	0	ENSG00000196967	ZNF585A	199704	zinc finger protein 585A
4607.75	-0.6042	0.121537	-4.97145	6.64557e-07	0	ENSG00000169047	IRS1	3667	insulin receptor substrate 1
192.869	0.8991	0.181185	4.96231	6.96615e-07	0	ENSG00000205918	NA	NA	NA
1328.86	-0.6228	0.125596	-4.95914	7.08059e-07	0	ENSG00000104957	CCDC130	81576	coiled-coil domain containing 130
1400.77	-0.766	0.154568	-4.95569	7.2075e-07	0	ENSG00000177595	PIDD1	55367	p53-induced death domain protein 1
37.0176	-1.9305	0.389704	-4.95364	7.28387e-07	0	ENSG00000237289	CKMT1B	1159	creatine kinase, mitochondrial 1B
270.479	0.9778	0.197827	4.94293	7.69565e-07	0	ENSG00000154589	LY96	23643	lymphocyte antigen 96
66.4328	-1.3205	0.26726	-4.94075	7.78231e-07	0	ENSG00000177236	NA	NA	NA
1774.39	-0.7327	0.148374	-4.93811	7.88844e-07	0	ENSG00000174917	MICOS13	125988	mitochondrial contact site and cristae organizing system subunit 13
6083.21	-0.5669	0.114787	-4.93842	7.87591e-07	0	ENSG00000079805	DNM2	1785	dynamin 2
362.794	1.2122	0.245648	4.93472	8.02661e-07	0	ENSG00000142698	C1orf94	84970	chromosome 1 open reading frame 94
1099.96	-0.7829	0.158749	-4.9317	8.15173e-07	0	ENSG00000165804	ZNF219	51222	zinc finger protein 219
4813.58	0.7076	0.143662	4.92555	8.41215e-07	0	ENSG00000149182	ARFGAP2	84364	ADP ribosylation factor GTPase activating protein 2
167.298	0.9151	0.185832	4.92457	8.45473e-07	0	ENSG00000271361	NA	NA	NA
5967.88	-0.8089	0.164281	-4.9237	8.4921e-07	0	ENSG00000167670	CHAF1A	10036	chromatin assembly factor 1 subunit A
1257.54	-0.6373	0.12947	-4.92252	8.54378e-07	0	ENSG00000011523	CEP68	23177	centrosomal protein 68
440.597	-0.8427	0.171197	-4.92214	8.56012e-07	0	ENSG00000139174	PRICKLE1	144165	prickle planar cell polarity protein 1
5962.25	1.1108	0.225693	4.92167	8.58082e-07	0	ENSG00000166963	MAP1A	4130	microtubule associated protein 1A
997.467	-0.7273	0.147813	-4.92027	8.64253e-07	0	ENSG00000175697	GPR156	165829	G protein-coupled receptor 156
275.315	1.1555	0.234843	4.92009	8.65039e-07	0	ENSG00000010379	SLC6A13	6540	solute carrier family 6 member 13
1840.07	-0.7567	0.15384	-4.91904	8.6969e-07	0	ENSG00000152518	ZFP36L2	678	ZFP36 ring finger protein like 2
99.0946	1.6334	0.332129	4.91792	8.74705e-07	0	ENSG00000099957	P2RX6	9127	purinergic receptor P2X 6
470.929	-0.8125	0.165324	-4.91431	8.90966e-07	0	ENSG00000258839	MC1R	4157	melanocortin 1 receptor
78.4417	1.2084	0.245923	4.91382	8.93195e-07	0	ENSG00000249307	NA	NA	NA
238.122	-1.3114	0.267266	-4.90683	9.25586e-07	0	ENSG00000171227	TMEM37	140738	transmembrane protein 37
1229.27	-0.8391	0.171162	-4.90245	9.46465e-07	0	ENSG00000205978	NYNRIN	57523	NYN domain and retroviral integrase containing
181.739	1.4527	0.296479	4.89974	9.59634e-07	0	ENSG00000180777	ANKRD30B	374860	ankyrin repeat domain 30B
470.121	-0.7379	0.150647	-4.89848	9.65785e-07	0	ENSG00000165389	SPTSSA	171546	serine palmitoyltransferase small subunit A
1461.49	-0.824	0.168248	-4.8974	9.71115e-07	0	ENSG00000138771	SHROOM3	57619	shroom family member 3
186.806	0.9233	0.188507	4.8978	9.69143e-07	0	ENSG00000164309	CMYA5	202333	cardiomyopathy associated 5
900.681	0.7943	0.16232	4.89348	9.90671e-07	0	ENSG00000266795	NA	NA	NA
138.568	-1.052	0.215089	-4.89094	1.00355e-06	0	ENSG00000182580	EPHB3	2049	EPH receptor B3
6229.48	-0.6765	0.138388	-4.88857	1.01571e-06	0	ENSG00000167674	HDGFL2	84717	HDGF like 2
2343.2	-0.7393	0.151307	-4.88621	1.02793e-06	0	ENSG00000104889	RNASEH2A	10535	ribonuclease H2 subunit A
3956.38	0.778	0.159374	4.88158	1.05238e-06	0	ENSG00000166402	TUB	7275	TUB bipartite transcription factor
118.546	-1.2225	0.250696	-4.87644	1.08017e-06	0	ENSG00000244617	ASPRV1	151516	aspartic peptidase retroviral like 1
10546.9	2.744	0.563107	4.87294	1.0995e-06	0	ENSG00000170498	KISS1	3814	KiSS-1 metastasis suppressor
668.29	0.8152	0.167323	4.87173	1.10627e-06	0	ENSG00000198298	ZNF485	220992	zinc finger protein 485
103.232	1.198	0.245933	4.87134	1.10845e-06	0	ENSG00000251364	LOC100506258	100506258	uncharacterized LOC100506258
1761.89	0.8703	0.17865	4.87181	1.10582e-06	0	ENSG00000139044	B4GALNT3	283358	beta-1,4-N-acetyl-galactosaminyltransferase 3
678.207	1.1684	0.240313	4.8622	1.16087e-06	0	ENSG00000139278	GLIPR1	11010	GLI pathogenesis related 1
757.327	0.7899	0.162511	4.86033	1.1719e-06	0	ENSG00000197635	DPP4	1803	dipeptidyl peptidase 4
132.147	-0.9375	0.193094	-4.85507	1.20343e-06	0	ENSG00000176945	MUC20	200958	mucin 20, cell surface associated
1835.34	0.8878	0.182844	4.85546	1.20109e-06	0	ENSG00000089048	ESF1	51575	ESF1 nucleolar pre-rRNA processing protein homolog
103.23	1.5825	0.325986	4.85435	1.2078e-06	0	ENSG00000204876	LOC389602	389602	uncharacterized LOC389602
5596.38	0.5735	0.11822	4.85114	1.22754e-06	0	ENSG00000117385	P3H1	64175	prolyl 3-hydroxylase 1
1332.52	-0.8025	0.165508	-4.84853	1.24381e-06	0	ENSG00000104626	ERI1	90459	exoribonuclease 1
634.61	0.8884	0.183311	4.84665	1.25565e-06	0	ENSG00000130413	STK33	65975	serine/threonine kinase 33
125.165	1.1061	0.228356	4.84371	1.27438e-06	0	ENSG00000249464	LINC01091	285419	long intergenic non-protein coding RNA 1091
67310.8	-0.5475	0.113086	-4.841	1.29184e-06	0	ENSG00000143947	RPS27A	6233	ribosomal protein S27a
665.739	-0.7578	0.15672	-4.83565	1.32714e-06	0.0001	ENSG00000272068	NA	NA	NA
27.8263	2.1129	0.437	4.83511	1.33069e-06	0.0001	ENSG00000237074	NA	NA	NA
403.466	-1.0276	0.2126	-4.83369	1.34023e-06	0.0001	ENSG00000113296	THBS4	7060	thrombospondin 4
18312.7	0.8903	0.184524	4.82472	1.40198e-06	0.0001	ENSG00000133816	MICAL2	9645	microtubule associated monooxygenase, calponin and LIM domain containing 2
536.735	-0.76	0.157662	-4.8205	1.43202e-06	0.0001	ENSG00000254093	PINX1	54984	PIN2 (TERF1) interacting telomerase inhibitor 1
324.576	0.7955	0.165097	4.81828	1.44801e-06	0.0001	ENSG00000106025	TSPAN12	23554	tetraspanin 12
1882.61	-0.6436	0.133825	-4.80931	1.51455e-06	0.0001	ENSG00000165406	2020-03-08	220972	membrane associated ring-CH-type finger 8
14490.5	0.7807	0.162361	4.80866	1.51949e-06	0.0001	ENSG00000187079	TEAD1	7003	TEA domain transcription factor 1
1616.71	-0.6107	0.127003	-4.80849	1.52074e-06	0.0001	ENSG00000065989	PDE4A	5141	phosphodiesterase 4A
6130.48	-0.6626	0.137894	-4.80529	1.54528e-06	0.0001	ENSG00000129474	AJUBA	84962	ajuba LIM protein
60.211	-1.4063	0.293331	-4.79413	1.63379e-06	0.0001	ENSG00000261514	LINC01976	107546764	long intergenic non-protein coding RNA 1976
50.638	1.8486	0.385718	4.79254	1.64685e-06	0.0001	ENSG00000267497	NA	NA	NA
67.7139	1.4427	0.301068	4.79195	1.65168e-06	0.0001	ENSG00000151790	TDO2	6999	tryptophan 2,3-dioxygenase
278.124	-0.8167	0.170496	-4.79037	1.66472e-06	0.0001	ENSG00000092295	TGM1	7051	transglutaminase 1
482.813	0.9282	0.193854	4.78798	1.68464e-06	0.0001	ENSG00000110318	CEP126	57562	centrosomal protein 126
94.9097	1.5791	0.330417	4.77904	1.76134e-06	0.0001	ENSG00000173641	HSPB7	27129	heat shock protein family B (small) member 7
25234	0.7935	0.166142	4.77603	1.78787e-06	0.0001	ENSG00000112972	HMGCS1	3157	3-hydroxy-3-methylglutaryl-CoA synthase 1
655.846	-0.7282	0.152705	-4.76895	1.85184e-06	0.0001	ENSG00000168952	STXBP6	29091	syntaxin binding protein 6
6185.02	-0.6225	0.130643	-4.76528	1.88587e-06	0.0001	ENSG00000105426	PTPRS	5802	protein tyrosine phosphatase receptor type S
1935.81	0.6277	0.13183	4.76123	1.92415e-06	0.0001	ENSG00000149179	C11orf49	79096	chromosome 11 open reading frame 49
126.704	-0.9615	0.202033	-4.75934	1.94225e-06	0.0001	ENSG00000036448	MYOM2	9172	myomesin 2
603.749	-0.6314	0.132682	-4.75879	1.94756e-06	0.0001	ENSG00000164169	PRMT9	90826	protein arginine methyltransferase 9
6357.74	-0.9799	0.205961	-4.75771	1.95799e-06	0.0001	ENSG00000079459	FDFT1	2222	farnesyl-diphosphate farnesyltransferase 1
2500.91	0.6752	0.142058	4.75287	2.00552e-06	0.0001	ENSG00000166479	TMX3	54495	thioredoxin related transmembrane protein 3
3295.98	-0.7364	0.154955	-4.75251	2.00911e-06	0.0001	ENSG00000160888	IER2	9592	immediate early response 2
22859.3	0.5499	0.115764	4.7499	2.03519e-06	0.0001	ENSG00000120885	CLU	1191	clusterin
2839.7	-0.5724	0.120591	-4.74664	2.06821e-06	0.0001	ENSG00000172590	MRPL52	122704	mitochondrial ribosomal protein L52
1124.08	0.6429	0.135519	4.74388	2.09661e-06	0.0001	ENSG00000139132	FGD4	121512	FYVE, RhoGEF and PH domain containing 4
476.519	-0.7245	0.152814	-4.74116	2.12501e-06	0.0001	ENSG00000172785	CBWD1	55871	COBW domain containing 1
20.7897	2.367	0.499224	4.74127	2.12385e-06	0.0001	ENSG00000167355	OR51B5	282763	olfactory receptor family 51 subfamily B member 5
4225.68	-0.8174	0.172626	-4.73498	2.1908e-06	0.0001	ENSG00000070669	ASNS	440	asparagine synthetase (glutamine-hydrolyzing)
694.849	-0.9839	0.20796	-4.73119	2.23205e-06	0.0001	ENSG00000078900	TP73	7161	tumor protein p73
132.275	-1.3264	0.280557	-4.72786	2.26896e-06	0.0001	ENSG00000125851	PCSK2	5126	proprotein convertase subtilisin/kexin type 2
393.857	-1.1864	0.251171	-4.72332	2.32022e-06	0.0001	ENSG00000123689	G0S2	50486	G0/G1 switch 2
2202.14	-0.6142	0.130198	-4.71753	2.38727e-06	0.0001	ENSG00000197467	COL13A1	1305	collagen type XIII alpha 1 chain
2023.05	0.7617	0.161613	4.71293	2.44177e-06	0.0001	ENSG00000198832	SELENOM	140606	selenoprotein M
388.755	-0.6926	0.14701	-4.71142	2.45997e-06	0.0001	ENSG00000169860	P2RY1	5028	purinergic receptor P2Y1
355.29	-0.6513	0.138338	-4.70822	2.4989e-06	0.0001	ENSG00000115318	LOXL3	84695	lysyl oxidase like 3
7230.65	-0.645	0.137327	-4.69704	2.63959e-06	0.0001	ENSG00000169564	PCBP1	5093	poly(rC) binding protein 1
265.554	0.8169	0.174227	4.68895	2.74611e-06	0.0001	ENSG00000270346	NA	NA	NA
45.4065	-1.5011	0.320703	-4.6808	2.85763e-06	0.0001	ENSG00000248890	HHIP-AS1	646576	HHIP antisense RNA 1
953.704	-0.8749	0.18701	-4.67827	2.89306e-06	0.0001	ENSG00000100461	RBM23	55147	RNA binding motif protein 23
784.054	0.7376	0.157993	4.66842	3.03527e-06	0.0001	ENSG00000164620	RELL2	285613	RELT like 2
937.889	-0.7963	0.170784	-4.66283	3.11887e-06	0.0001	ENSG00000165821	SALL2	6297	spalt like transcription factor 2
237.89	0.8639	0.185319	4.66177	3.13496e-06	0.0001	ENSG00000215009	ACSM4	341392	acyl-CoA synthetase medium chain family member 4
207.471	1.188	0.2549	4.66066	3.15193e-06	0.0001	ENSG00000012124	CD22	933	CD22 molecule
809.487	-0.6323	0.13577	-4.65707	3.20735e-06	0.0001	ENSG00000138231	DBR1	51163	debranching RNA lariats 1
6824.11	-0.6629	0.142496	-4.65175	3.2913e-06	0.0001	ENSG00000123143	PKN1	5585	protein kinase N1
902.202	-0.8617	0.185407	-4.64782	3.35457e-06	0.0001	ENSG00000176046	NUPR1	26471	nuclear protein 1, transcriptional regulator
57.4394	1.7025	0.366315	4.64754	3.3592e-06	0.0001	ENSG00000266306	NA	NA	NA
675.087	-0.6714	0.144551	-4.64499	3.40092e-06	0.0001	ENSG00000198816	ZNF358	140467	zinc finger protein 358
711.51	-0.602	0.129693	-4.64193	3.45178e-06	0.0001	ENSG00000155893	PXYLP1	92370	2-phosphoxylose phosphatase 1
4808.24	-0.6167	0.132845	-4.64191	3.45208e-06	0.0001	ENSG00000105397	TYK2	7297	tyrosine kinase 2
779.741	0.5754	0.12402	4.63919	3.49778e-06	0.0001	ENSG00000186162	CIDECP1	152302	cell death inducing DFFA like effector c pseudogene 1
1768.76	-0.5452	0.117552	-4.63788	3.51999e-06	0.0001	ENSG00000158186	MRAS	22808	muscle RAS oncogene homolog
449.458	2.3023	0.496671	4.63548	3.56117e-06	0.0001	ENSG00000139329	LUM	4060	lumican
1168.59	-0.7031	0.151913	-4.62858	3.68185e-06	0.0001	ENSG00000174579	MSL2	55167	MSL complex subunit 2
237.427	1.0432	0.22538	4.62855	3.68235e-06	0.0001	ENSG00000060140	STYK1	55359	serine/threonine/tyrosine kinase 1
294.64	-0.759	0.164045	-4.627	3.70996e-06	0.0001	ENSG00000133250	ZNF414	84330	zinc finger protein 414
21483.7	0.7726	0.167008	4.62629	3.7228e-06	0.0001	ENSG00000171793	CTPS1	1503	CTP synthase 1
1551.35	-0.6555	0.141706	-4.62612	3.72583e-06	0.0001	ENSG00000135622	SEMA4F	10505	ssemaphorin 4F
604.728	0.7508	0.162356	4.62427	3.75923e-06	0.0001	ENSG00000150756	ATPSCKMT	134145	ATP synthase c subunit lysine N-methyltransferase
1709.97	-0.8153	0.176331	-4.62356	3.77208e-06	0.0001	ENSG00000105011	ASF1B	55723	anti-silencing function 1B histone chaperone
2509.81	-0.6411	0.138866	-4.61676	3.8977e-06	0.0001	ENSG00000102804	TSC22D1	8848	TSC22 domain family member 1
29415	0.5541	0.120058	4.61541	3.92311e-06	0.0001	ENSG00000197081	IGF2R	3482	insulin like growth factor 2 receptor
13506.3	0.5956	0.129088	4.61394	3.95109e-06	0.0001	ENSG00000101210	EEF1A2	1917	eukaryotic translation elongation factor 1 alpha 2
42001.1	-0.6155	0.133418	-4.61337	3.96201e-06	0.0001	ENSG00000105640	RPL18A	6142	ribosomal protein L18a
4896.32	0.5073	0.1101	4.60795	4.06652e-06	0.0001	ENSG00000157193	LRP8	7804	LDL receptor related protein 8
96.0874	1.1621	0.252178	4.60818	4.06201e-06	0.0001	ENSG00000196979	GPRACR	401554	GPR107 adjacent cis regulating lncRNA
184.513	0.8668	0.188138	4.60745	4.07633e-06	0.0001	ENSG00000271308	NA	NA	NA
2177.45	-0.6966	0.151294	-4.60429	4.13881e-06	0.0001	ENSG00000163584	RPL22L1	200916	ribosomal protein L22 like 1
5085.49	-0.5793	0.125837	-4.60324	4.15972e-06	0.0001	ENSG00000185627	PSMD13	5719	proteasome 26S subunit, non-ATPase 13
113.889	1.0844	0.235835	4.59803	4.26502e-06	0.0001	ENSG00000170276	HSPB2	3316	heat shock protein family B (small) member 2
2415.29	-0.5753	0.1254	-4.58794	4.47647e-06	0.0001	ENSG00000166123	GPT2	84706	glutamic--pyruvic transaminase 2
42.5215	-1.6081	0.350626	-4.58646	4.50821e-06	0.0001	ENSG00000084628	NKAIN1	79570	sodium/potassium transporting ATPase interacting 1
86.5303	-1.4084	0.307085	-4.58649	4.50762e-06	0.0001	ENSG00000230392	LOC101928336	101928336	uncharacterized LOC101928336
1673.34	0.7726	0.168648	4.58131	4.62082e-06	0.0002	ENSG00000248323	LUCAT1	100505994	lung cancer associated transcript 1
1318.5	0.6158	0.134439	4.58049	4.63877e-06	0.0002	ENSG00000033100	CHPF2	54480	chondroitin polymerizing factor 2
76.7119	-1.5231	0.332629	-4.57903	4.6713e-06	0.0002	ENSG00000165799	RNASE7	84659	ribonuclease A family member 7
384.644	-1.0178	0.222282	-4.57879	4.67685e-06	0.0002	ENSG00000129521	EGLN3	112399	egl-9 family hypoxia inducible factor 3
1570.26	-0.6357	0.13891	-4.57597	4.74008e-06	0.0002	ENSG00000211450	SELENOH	280636	selenoprotein H
342.758	-1.0006	0.218863	-4.57185	4.83432e-06	0.0002	ENSG00000081052	COL4A4	1286	collagen type IV alpha 4 chain
607.895	-0.7255	0.158689	-4.57171	4.83771e-06	0.0002	ENSG00000137343	ATAT1	79969	alpha tubulin acetyltransferase 1
3201.46	0.7102	0.155456	4.5685	4.91224e-06	0.0002	ENSG00000086730	LAT2	7462	linker for activation of T cells family member 2
3464	0.8139	0.178362	4.56318	5.03856e-06	0.0002	ENSG00000139116	KIF21A	55605	kinesin family member 21A
9841.95	0.5283	0.115789	4.56217	5.06272e-06	0.0002	ENSG00000049449	RCN1	5954	reticulocalbin 1
254.262	-0.6982	0.153058	-4.56171	5.07389e-06	0.0002	ENSG00000179528	LBX2	85474	ladybird homeobox 2
3757.23	0.7415	0.162753	4.55581	5.21832e-06	0.0002	ENSG00000166337	TAF10	6881	TATA-box binding protein associated factor 10
639.266	-0.7756	0.170281	-4.55456	5.2496e-06	0.0002	ENSG00000142444	TIMM29	90580	translocase of inner mitochondrial membrane 29
6240.07	-0.5594	0.122855	-4.55354	5.27497e-06	0.0002	ENSG00000110651	CD81	975	CD81 molecule
252.091	1.3371	0.29393	4.54908	5.38818e-06	0.0002	ENSG00000124731	TREM1	54210	triggering receptor expressed on myeloid cells 1
265.617	-1.0385	0.228376	-4.54737	5.43212e-06	0.0002	ENSG00000176533	GNG7	2788	G protein subunit gamma 7
1463.65	0.8738	0.192208	4.5459	5.4702e-06	0.0002	ENSG00000181381	DDX60L	91351	DExD/H-box 60 like
2328.65	-0.5878	0.129311	-4.54556	5.47906e-06	0.0002	ENSG00000214063	TSPAN4	7106	tetraspanin 4
42.5061	-1.6073	0.353906	-4.54147	5.58635e-06	0.0002	ENSG00000187479	C11orf96	387763	chromosome 11 open reading frame 96
933.807	-1.0022	0.220715	-4.54049	5.61227e-06	0.0002	ENSG00000233117	NA	NA	NA
583.879	-0.6193	0.136441	-4.53872	5.65972e-06	0.0002	ENSG00000158163	DZIP1L	199221	DAZ interacting zinc finger protein 1 like
1049.51	-0.7243	0.159705	-4.53542	5.74884e-06	0.0002	ENSG00000120158	RCL1	10171	RNA terminal phosphate cyclase like 1
222.21	-1.3499	0.297647	-4.53517	5.75571e-06	0.0002	ENSG00000177464	GPR4	2828	G protein-coupled receptor 4
131.319	-0.8926	0.196904	-4.53337	5.80506e-06	0.0002	ENSG00000122592	HOXA7	3204	homeobox A7
93.3795	1.1817	0.260769	4.53151	5.8564e-06	0.0002	ENSG00000143891	GALM	130589	galactose mutarotase
4275.52	0.6894	0.152393	4.52408	6.06601e-06	0.0002	ENSG00000089063	TMEM230	29058	transmembrane protein 230
655.73	-0.576	0.127414	-4.5207	6.16353e-06	0.0002	ENSG00000156973	PDE6D	5147	phosphodiesterase 6D
848.363	1.1185	0.24746	4.51985	6.18822e-06	0.0002	ENSG00000136167	LCP1	3936	lymphocyte cytosolic protein 1
927.002	-0.6996	0.154796	-4.51939	6.20183e-06	0.0002	ENSG00000021762	OSBPL5	114879	oxysterol binding protein like 5
974.608	-0.7093	0.156954	-4.51907	6.21124e-06	0.0002	ENSG00000076944	STXBP2	6813	syntaxin binding protein 2
4555.51	-0.5706	0.126317	-4.51742	6.25964e-06	0.0002	ENSG00000072071	ADGRL1	22859	adhesion G protein-coupled receptor L1
35.1584	2.5123	0.556733	4.51257	6.40475e-06	0.0002	ENSG00000068079	IFI35	3430	interferon induced protein 35
840.66	0.6219	0.137883	4.51024	6.47552e-06	0.0002	ENSG00000167703	SLC43A2	124935	solute carrier family 43 member 2
3376.09	0.5826	0.129239	4.50818	6.53852e-06	0.0002	ENSG00000124275	MTRR	4552	5-methyltetrahydrofolate-homocysteine methyltransferase reductase
971.799	-0.5442	0.120951	-4.49939	6.81484e-06	0.0002	ENSG00000174652	ZNF266	10781	zinc finger protein 266
104.162	-0.9653	0.214642	-4.49727	6.88301e-06	0.0002	ENSG00000173295	FAM86B3P	286042	family with sequence similarity 86, member A pseudogene
95.4424	-1.0357	0.230367	-4.49598	6.92509e-06	0.0002	ENSG00000254319	LOC101927815	101927815	uncharacterized LOC101927815
4875.95	-0.6866	0.152882	-4.49076	7.09694e-06	0.0002	ENSG00000123144	TRIR	79002	telomerase RNA component interacting RNase
1399.22	-0.8336	0.185684	-4.48958	7.13654e-06	0.0002	ENSG00000161888	SPC24	147841	SPC24 component of NDC80 kinetochore complex
110.725	1.1806	0.263221	4.48507	7.28887e-06	0.0002	ENSG00000141639	MAPK4	5596	mitogen-activated protein kinase 4
3881.1	-0.5568	0.124313	-4.47895	7.50122e-06	0.0002	ENSG00000124356	STAMBP	10617	STAM binding protein
308.002	0.6712	0.149891	4.47775	7.54326e-06	0.0002	ENSG00000172594	SMPDL3A	10924	sphingomyelin phosphodiesterase acid like 3A
145.93	-0.9217	0.205867	-4.47734	7.558e-06	0.0002	ENSG00000186523	FAM86B1	85002	family with sequence similarity 86 member B1
186.003	-0.9671	0.216078	-4.47582	7.61201e-06	0.0002	ENSG00000068024	HDAC4	9759	histone deacetylase 4
1304.18	-0.8458	0.188988	-4.47539	7.62723e-06	0.0002	ENSG00000166147	FBN1	2200	fibrillin 1
2313.93	-0.5663	0.126606	-4.47323	7.70472e-06	0.0002	ENSG00000151748	SAV1	60485	salvador family WW domain containing protein 1
42578.4	0.5073	0.113422	4.47271	7.7235e-06	0.0002	ENSG00000127022	CANX	821	calnexin
5651	0.5692	0.127439	4.46652	7.95005e-06	0.0002	ENSG00000162736	NCSTN	23385	nicastrin
654.048	0.6608	0.148074	4.46246	8.10231e-06	0.0002	ENSG00000166387	PPFIBP2	8495	PPFIA binding protein 2
98.2373	-1.1611	0.260208	-4.46218	8.11303e-06	0.0002	ENSG00000124440	HIF3A	64344	hypoxia inducible factor 3 subunit alpha
55.3725	5.4823	1.22863	4.46215	8.11423e-06	0.0002	ENSG00000214107	MAGEB1	4112	MAGE family member B1
9516.84	-0.5845	0.130994	-4.46172	8.13058e-06	0.0002	ENSG00000105373	NOP53	29997	NOP53 ribosome biogenesis factor
2639.08	0.9422	0.211265	4.45978	8.20451e-06	0.0002	ENSG00000110328	GALNT18	374378	polypeptide N-acetylgalactosaminyltransferase 18
21.0184	-2.1068	0.472529	-4.45851	8.25328e-06	0.0002	ENSG00000250305	TRMT9B	57604	tRNA methyltransferase 9B (putative)
2454.77	-0.6651	0.14921	-4.4578	8.28067e-06	0.0002	ENSG00000135549	PKIB	5570	cAMP-dependent protein kinase inhibitor beta
1094.91	0.6402	0.143724	4.45459	8.40521e-06	0.0003	ENSG00000102218	RP2	6102	RP2 activator of ARL3 GTPase
6515.71	-0.6022	0.135352	-4.44908	8.62381e-06	0.0003	ENSG00000177963	RIC8A	60626	RIC8 guanine nucleotide exchange factor A
57.9961	-1.3184	0.296412	-4.448	8.66748e-06	0.0003	ENSG00000223573	TINCR	257000	TINCR ubiquitin domain containing
43.0104	1.8192	0.408959	4.44826	8.65673e-06	0.0003	ENSG00000233354	LINC00028	140875	long intergenic non-protein coding RNA 28
6446.91	-0.7352	0.165307	-4.44758	8.68417e-06	0.0003	ENSG00000142002	DPP9	91039	dipeptidyl peptidase 9
138.557	1.0276	0.231131	4.44604	8.74686e-06	0.0003	ENSG00000268885	NA	NA	NA
5165.63	0.5527	0.124346	4.44498	8.79006e-06	0.0003	ENSG00000106683	LIMK1	3984	LIM domain kinase 1
112.658	0.9507	0.214041	4.44152	8.93275e-06	0.0003	ENSG00000241157	NA	NA	NA
43.3869	-2.5436	0.572762	-4.44088	8.95908e-06	0.0003	ENSG00000141965	FEM1A	55527	fem-1 homolog A
1064.08	-0.7579	0.170766	-4.43842	9.06224e-06	0.0003	ENSG00000145882	PCYOX1L	78991	prenylcysteine oxidase 1 like
3535.46	0.6835	0.154053	4.43671	9.13456e-06	0.0003	ENSG00000101290	CDS2	8760	CDP-diacylglycerol synthase 2
3080.8	-0.5379	0.121286	-4.43536	9.19171e-06	0.0003	ENSG00000240476	NA	NA	NA
5039.9	0.4994	0.112635	4.43415	9.24353e-06	0.0003	ENSG00000133872	SARAF	51669	store-operated calcium entry associated regulatory factor
235.464	-1.1021	0.248593	-4.43324	9.28277e-06	0.0003	ENSG00000182132	KCNIP1	30820	potassium voltage-gated channel interacting protein 1
49.8389	-1.2894	0.29083	-4.43344	9.27399e-06	0.0003	ENSG00000165973	NELL1	4745	neural EGFL like 1
4614.45	-0.6357	0.143467	-4.43069	9.39323e-06	0.0003	ENSG00000063245	EPN1	29924	epsin 1
54.5346	-1.384	0.312413	-4.43013	9.41745e-06	0.0003	ENSG00000170624	SGCD	6444	sarcoglycan delta
2914.2	-0.5927	0.133968	-4.4244	9.6709e-06	0.0003	ENSG00000125734	GPR108	56927	G protein-coupled receptor 108
10409.3	-0.5512	0.1246	-4.42368	9.70339e-06	0.0003	ENSG00000126934	MAP2K2	5605	mitogen-activated protein kinase kinase 2
51.0132	1.6242	0.367238	4.42283	9.74179e-06	0.0003	ENSG00000228522	LOC100996643	100996643	methylenetetrahydrofolate dehydrogenase (NADP+ dependent) 1 like pseudogene
597.2	-0.8481	0.191819	-4.42118	9.81612e-06	0.0003	ENSG00000227097	NA	NA	NA
23117.9	-0.6364	0.14394	-4.42152	9.80112e-06	0.0003	ENSG00000213741	RPS29	6235	ribosomal protein S29
25.3429	-1.7264	0.390757	-4.41803	9.96025e-06	0.0003	ENSG00000261888	NA	NA	NA
703.772	-0.7053	0.159716	-4.41578	1.00646e-05	0.0003	ENSG00000183354	KIAA2026	158358	KIAA2026
32.9852	1.7439	0.39493	4.41566	1.00701e-05	0.0003	ENSG00000204583	LRCOL1	100507055	leucine rich colipase like 1
2720.71	0.5558	0.125916	4.41406	1.01449e-05	0.0003	ENSG00000101782	RIOK3	8780	RIO kinase 3
16888	0.9027	0.204648	4.41099	1.02899e-05	0.0003	ENSG00000131018	SYNE1	23345	spectrin repeat containing nuclear envelope protein 1
585.565	-0.5972	0.135396	-4.41094	1.02922e-05	0.0003	ENSG00000092208	GEMIN2	8487	gem nuclear organelle associated protein 2
1601.01	-0.5655	0.128192	-4.41158	1.02621e-05	0.0003	ENSG00000105607	GCDH	2639	glutaryl-CoA dehydrogenase
122.721	1.1561	0.262289	4.40774	1.04457e-05	0.0003	ENSG00000214140	PRCD	768206	photoreceptor disc component
11432.7	0.6615	0.15018	4.40453	1.06015e-05	0.0003	ENSG00000085063	CD59	966	CD59 molecule (CD59 blood group)
183.338	-1.0238	0.232503	-4.40318	1.06674e-05	0.0003	ENSG00000121895	TMEM156	80008	transmembrane protein 156
97.4671	-1.1408	0.259155	-4.40192	1.07298e-05	0.0003	ENSG00000254221	PCDHGB1	56104	protocadherin gamma subfamily B, 1
49.3344	-1.3063	0.296785	-4.40146	1.07523e-05	0.0003	ENSG00000253853	NA	NA	NA
1154.19	-0.594	0.135297	-4.39013	1.13281e-05	0.0003	ENSG00000166965	RCCD1	91433	RCC1 domain containing 1
55.665	1.3173	0.300147	4.38881	1.13973e-05	0.0003	ENSG00000231971	NA	NA	NA
64.3089	-1.3691	0.311987	-4.38843	1.14172e-05	0.0003	ENSG00000124507	PACSIN1	29993	protein kinase C and casein kinase substrate in neurons 1
1590.42	2.3007	0.524321	4.38797	1.14415e-05	0.0003	ENSG00000100342	APOL1	8542	apolipoprotein L1
405.678	-0.759	0.173018	-4.38673	1.15066e-05	0.0003	ENSG00000186867	QRFPR	84109	pyroglutamylated RFamide peptide receptor
278.118	-0.8293	0.189146	-4.38445	1.16279e-05	0.0003	ENSG00000118777	ABCG2	9429	ATP binding cassette subfamily G member 2 (Junior blood group)
44.2852	1.5608	0.35603	4.38383	1.16608e-05	0.0003	ENSG00000265480	KRT18P55	284085	keratin 18 pseudogene 55
235.971	-0.8659	0.197574	-4.38264	1.17247e-05	0.0003	ENSG00000154102	C16orf74	404550	chromosome 16 open reading frame 74
1089.24	0.6393	0.145997	4.37905	1.19198e-05	0.0003	ENSG00000112182	BACH2	60468	BTB domain and CNC homolog 2
2827.4	-0.6473	0.147892	-4.37665	1.20516e-05	0.0003	ENSG00000119669	IRF2BPL	64207	interferon regulatory factor 2 binding protein like
21769.5	-0.5175	0.118441	-4.36946	1.24555e-05	0.0003	ENSG00000128272	ATF4	468	activating transcription factor 4
101.78	-1.0985	0.251465	-4.36832	1.25205e-05	0.0003	ENSG00000079841	RIMS1	22999	regulating synaptic membrane exocytosis 1
184.264	-0.902	0.206626	-4.36556	1.268e-05	0.0004	ENSG00000184905	TCEAL2	140597	transcription elongation factor A like 2
1225.73	0.6699	0.153566	4.36234	1.28678e-05	0.0004	ENSG00000171928	TVP23B	51030	trans-golgi network vesicle protein 23 homolog B
4657.67	0.5499	0.126052	4.36216	1.28782e-05	0.0004	ENSG00000141424	SLC39A6	25800	solute carrier family 39 member 6
42.462	1.5071	0.345724	4.35916	1.3056e-05	0.0004	ENSG00000249430	NA	NA	NA
43.4687	-1.4583	0.334682	-4.35727	1.31695e-05	0.0004	ENSG00000145832	SLC25A48	153328	solute carrier family 25 member 48
3154.12	-0.5003	0.114869	-4.35578	1.32593e-05	0.0004	ENSG00000177383	MAGEF1	64110	MAGE family member F1
124.229	1.3033	0.299249	4.35517	1.32964e-05	0.0004	ENSG00000111801	BTN3A3	10384	butyrophilin subfamily 3 member A3
3979.51	0.5682	0.13048	4.35473	1.33234e-05	0.0004	ENSG00000100600	LGMN	5641	legumain
6363.73	-0.5764	0.132417	-4.35294	1.34326e-05	0.0004	ENSG00000169604	ANTXR1	84168	ANTXR cell adhesion molecule 1
2221.42	-0.5262	0.120929	-4.35135	1.35299e-05	0.0004	ENSG00000177565	TBL1XR1	79718	transducin beta like 1 X-linked receptor 1
9671.98	-0.57	0.131084	-4.34816	1.37282e-05	0.0004	ENSG00000065911	MTHFD2	10797	methylenetetrahydrofolate dehydrogenase (NADP+ dependent) 2, methenyltetrahydrofolate cyclohydrolase
2206.56	0.9227	0.212229	4.34785	1.37477e-05	0.0004	ENSG00000137831	UACA	55075	uveal autoantigen with coiled-coil domains and ankyrin repeats
2719.2	0.52	0.119687	4.34478	1.39413e-05	0.0004	ENSG00000156990	RPUSD3	285367	RNA pseudouridine synthase D3
3122.89	0.6315	0.145406	4.34276	1.40705e-05	0.0004	ENSG00000166483	WEE1	7465	WEE1 G2 checkpoint kinase
500.553	-0.7346	0.169234	-4.34057	1.42113e-05	0.0004	ENSG00000132846	ZBED3	84327	zinc finger BED-type containing 3
5511	0.5336	0.123088	4.33527	1.45582e-05	0.0004	ENSG00000117394	SLC2A1	6513	solute carrier family 2 member 1
98.7008	0.9945	0.229777	4.32822	1.50319e-05	0.0004	ENSG00000254595	NA	NA	NA
13309.2	0.6818	0.157516	4.32853	1.50105e-05	0.0004	ENSG00000175390	EIF3F	8665	eukaryotic translation initiation factor 3 subunit F
553.162	-0.849	0.196181	-4.32751	1.50805e-05	0.0004	ENSG00000141968	VAV1	7409	vav guanine nucleotide exchange factor 1
500.954	-0.8854	0.204724	-4.32488	1.52613e-05	0.0004	ENSG00000105642	KCNN1	3780	potassium calcium-activated channel subfamily N member 1
1971.3	-0.5575	0.128958	-4.32301	1.53917e-05	0.0004	ENSG00000006015	REX1BD	55049	required for excision 1-B domain containing
23339.1	-0.4464	0.103327	-4.31998	1.56042e-05	0.0004	ENSG00000115306	SPTBN1	6711	spectrin beta, non-erythrocytic 1
102.456	-1.0126	0.234504	-4.31823	1.57283e-05	0.0004	ENSG00000260912	NA	NA	NA
46.3726	-1.4934	0.345848	-4.31797	1.57472e-05	0.0004	ENSG00000167554	ZNF610	162963	zinc finger protein 610
412.603	-0.7557	0.175292	-4.31132	1.62283e-05	0.0004	ENSG00000128266	GNAZ	2781	G protein subunit alpha z
389.399	0.9232	0.214171	4.31036	1.62987e-05	0.0004	ENSG00000079263	SP140	11262	SP140 nuclear body protein
772.487	0.7697	0.178644	4.30863	1.64271e-05	0.0004	ENSG00000025434	NR1H3	10062	nuclear receptor subfamily 1 group H member 3
39.6601	2.0591	0.478182	4.30619	1.66094e-05	0.0004	ENSG00000236969	NA	NA	NA
961.253	-0.5195	0.120698	-4.30405	1.67703e-05	0.0004	ENSG00000018408	WWTR1	25937	WW domain containing transcription regulator 1
185.82	-1.0346	0.240579	-4.30059	1.70341e-05	0.0005	ENSG00000168282	MGAT2	4247	mannosyl (alpha-1,6-)-glycoprotein beta-1,2-N-acetylglucosaminyltransferase
67.9436	1.1477	0.267119	4.29674	1.73329e-05	0.0005	ENSG00000256304	NA	NA	NA
9354.48	-0.4929	0.114742	-4.29592	1.73968e-05	0.0005	ENSG00000114554	PLXNA1	5361	plexin A1
4645.78	0.6399	0.148966	4.29536	1.74409e-05	0.0005	ENSG00000198931	APRT	353	adenine phosphoribosyltransferase
6270.21	-0.5588	0.13011	-4.29503	1.7467e-05	0.0005	ENSG00000167325	RRM1	6240	ribonucleotide reductase catalytic subunit M1
86.8411	-1.1504	0.268022	-4.29207	1.77013e-05	0.0005	ENSG00000102760	RGCC	28984	regulator of cell cycle
596.311	-0.8546	0.199214	-4.2901	1.78596e-05	0.0005	ENSG00000256663	NA	NA	NA
307.747	-0.8028	0.187177	-4.28912	1.79386e-05	0.0005	ENSG00000163219	ARHGAP25	9938	Rho GTPase activating protein 25
4738.88	-0.511	0.119265	-4.28498	1.82752e-05	0.0005	ENSG00000187605	TET3	200424	tet methylcytosine dioxygenase 3
7920.56	0.6204	0.144886	4.28186	1.85336e-05	0.0005	ENSG00000074695	LMAN1	3998	lectin, mannose binding 1
1690.58	-1.9801	0.462993	-4.2767	1.8968e-05	0.0005	ENSG00000115380	EFEMP1	2202	EGF containing fibulin extracellular matrix protein 1
484.84	1.1264	0.263382	4.27679	1.89605e-05	0.0005	ENSG00000205220	PSMB10	5699	proteasome subunit beta 10
44.2824	1.5398	0.360225	4.27446	1.91597e-05	0.0005	ENSG00000169554	ZEB2	9839	zinc finger E-box binding homeobox 2
5902.85	-0.7184	0.168279	-4.26907	1.96289e-05	0.0005	ENSG00000188486	H2AFX	3014	H2A histone family member X
7080.61	0.5925	0.138911	4.26564	1.99328e-05	0.0005	ENSG00000164151	ICE1	23379	interactor of little elongation complex ELL subunit 1
743.854	-0.5545	0.130079	-4.26316	2.01556e-05	0.0005	ENSG00000155760	FZD7	8324	frizzled class receptor 7
25.1741	-2.2939	0.538192	-4.26216	2.02464e-05	0.0005	ENSG00000169164	XAGE-4	139629	XAGE-4 protein
1088	-0.7546	0.177107	-4.26063	2.0385e-05	0.0005	ENSG00000149571	KIRREL3	84623	kirre like nephrin family adhesion molecule 3
2734.05	0.601	0.141084	4.25963	2.04765e-05	0.0005	ENSG00000119912	IDE	3416	insulin degrading enzyme
4261.25	0.7027	0.16506	4.2572	2.07005e-05	0.0005	ENSG00000214021	TTLL3	26140	tubulin tyrosine ligase like 3
115.094	0.9872	0.232021	4.25461	2.09416e-05	0.0005	ENSG00000012223	LTF	4057	lactotransferrin
644.749	2.1768	0.51162	4.2547	2.0933e-05	0.0005	ENSG00000197142	ACSL5	51703	acyl-CoA synthetase long chain family member 5
4959.85	-0.5841	0.137342	-4.2528	2.11118e-05	0.0005	ENSG00000143977	SNRPG	6637	small nuclear ribonucleoprotein polypeptide G
2145.69	0.5435	0.12781	4.2527	2.11212e-05	0.0005	ENSG00000090581	GNPTG	84572	N-acetylglucosamine-1-phosphate transferase subunit gamma
206.63	-1.26	0.29696	-4.24315	2.20402e-05	0.0006	ENSG00000169067	ACTBL2	345651	actin beta like 2
2027.72	-0.5366	0.126507	-4.24129	2.22241e-05	0.0006	ENSG00000168303	MPLKIP	136647	M-phase specific PLK1 interacting protein
369.703	0.8747	0.206246	4.24105	2.22477e-05	0.0006	ENSG00000187688	TRPV2	51393	transient receptor potential cation channel subfamily V member 2
118.755	0.995	0.234679	4.23988	2.23641e-05	0.0006	ENSG00000172159	FRMD3	257019	FERM domain containing 3
1465.04	0.7467	0.176187	4.23818	2.25343e-05	0.0006	ENSG00000111275	ALDH2	217	aldehyde dehydrogenase 2 family member
4622.23	0.6271	0.148234	4.23059	2.33084e-05	0.0006	ENSG00000165915	SLC39A13	91252	solute carrier family 39 member 13
174.557	0.93	0.219869	4.22964	2.34069e-05	0.0006	ENSG00000271781	NA	NA	NA
930.102	-0.5886	0.139287	-4.22573	2.38163e-05	0.0006	ENSG00000147100	SLC16A2	6567	solute carrier family 16 member 2
1648.94	-0.511	0.120957	-4.225	2.38936e-05	0.0006	ENSG00000173226	IQCB1	9657	IQ motif containing B1
612.591	-0.9662	0.228909	-4.22096	2.43268e-05	0.0006	ENSG00000147852	VLDLR	7436	very low density lipoprotein receptor
101.117	-1.0835	0.256781	-4.21965	2.44685e-05	0.0006	ENSG00000160094	ZNF362	149076	zinc finger protein 362
308.314	0.6409	0.1519	4.21901	2.45382e-05	0.0006	ENSG00000233218	NA	NA	NA
7631.9	-0.576	0.136615	-4.21643	2.48196e-05	0.0006	ENSG00000160877	NACC1	112939	nucleus accumbens associated 1
1408.31	-0.4782	0.113513	-4.21279	2.52232e-05	0.0006	ENSG00000107672	NSMCE4A	54780	NSE4 homolog A, SMC5-SMC6 complex component
1782.49	-0.6401	0.152048	-4.2099	2.55484e-05	0.0006	ENSG00000196428	TSC22D2	9819	TSC22 domain family member 2
6995.51	-0.5709	0.135663	-4.20839	2.57194e-05	0.0006	ENSG00000138829	FBN2	2201	fibrillin 2
75.6546	-1.045	0.248352	-4.20784	2.57819e-05	0.0006	ENSG00000106688	SLC1A1	6505	solute carrier family 1 member 1
332.622	-0.6066	0.144143	-4.20811	2.57511e-05	0.0006	ENSG00000187630	DHRS4L2	317749	dehydrogenase/reductase 4 like 2
3300.42	-0.6544	0.155525	-4.20759	2.58105e-05	0.0006	ENSG00000105255	FSD1	79187	fibronectin type III and SPRY domain containing 1
263.368	-0.9869	0.234674	-4.20527	2.60768e-05	0.0007	ENSG00000188501	LCTL	197021	lactase like
321.652	-0.9288	0.220859	-4.20519	2.60858e-05	0.0007	ENSG00000158164	TMSB15A	11013	thymosin beta 15a
380.56	-1.8217	0.433621	-4.20118	2.6553e-05	0.0007	ENSG00000136155	SCEL	8796	sciellin
1195.31	0.643	0.153068	4.2007	2.66096e-05	0.0007	ENSG00000198736	MSRB1	51734	methionine sulfoxide reductase B1
12896	0.4599	0.109565	4.19722	2.70207e-05	0.0007	ENSG00000083444	PLOD1	5351	procollagen-lysine,2-oxoglutarate 5-dioxygenase 1
1580.8	-0.5214	0.124241	-4.19677	2.70752e-05	0.0007	ENSG00000105662	CRTC1	23373	CREB regulated transcription coactivator 1
278.011	-0.7423	0.177119	-4.19124	2.77437e-05	0.0007	ENSG00000124635	HIST1H2BJ	8970	histone cluster 1 H2B family member j
70.4751	1.3144	0.31363	4.19105	2.77672e-05	0.0007	ENSG00000175356	SCUBE2	57758	signal peptide, CUB domain and EGF like domain containing 2
8782.34	0.4663	0.111384	4.18642	2.83391e-05	0.0007	ENSG00000046604	DSG2	1829	desmoglein 2
452.974	0.7288	0.174108	4.18584	2.84119e-05	0.0007	ENSG00000132623	ANKEF1	63926	ankyrin repeat and EF-hand domain containing 1
80.6629	-1.0769	0.257283	-4.18569	2.84306e-05	0.0007	ENSG00000155961	RAB39B	116442	RAB39B, member RAS oncogene family
31.609	-1.7111	0.409146	-4.18211	2.8881e-05	0.0007	ENSG00000234740	NA	NA	NA
355.691	-0.6796	0.162521	-4.18139	2.89732e-05	0.0007	ENSG00000073849	ST6GAL1	6480	ST6 beta-galactoside alpha-2,6-sialyltransferase 1
29.1663	-1.9254	0.460484	-4.18121	2.8996e-05	0.0007	ENSG00000171388	APLN	8862	apelin
537.897	0.8042	0.192422	4.17931	2.9239e-05	0.0007	ENSG00000145794	MEGF10	84466	multiple EGF like domains 10
1981.06	-0.6551	0.157023	-4.17232	3.01518e-05	0.0007	ENSG00000238266	LINC00707	100507127	long intergenic non-protein coding RNA 707
452.91	-1.0912	0.261662	-4.1704	3.04069e-05	0.0007	ENSG00000130748	TMEM160	54958	transmembrane protein 160
348.916	-0.7282	0.174631	-4.16995	3.04669e-05	0.0007	ENSG00000206535	LNP1	348801	leukemia NUP98 fusion partner 1
22125.6	-0.6854	0.164418	-4.16876	3.06263e-05	0.0007	ENSG00000133112	TPT1	7178	tumor protein, translationally-controlled 1
25144.4	0.6363	0.152692	4.16694	3.08718e-05	0.0008	ENSG00000169813	HNRNPF	3185	heterogeneous nuclear ribonucleoprotein F
1146.42	-0.4805	0.115356	-4.16501	3.11335e-05	0.0008	ENSG00000169599	NFU1	27247	NFU1 iron-sulfur cluster scaffold
6672.39	0.4652	0.111684	4.16491	3.11481e-05	0.0008	ENSG00000135047	CTSL	1514	cathepsin L
2518.7	0.8138	0.19547	4.16344	3.13493e-05	0.0008	ENSG00000148516	ZEB1	6935	zinc finger E-box binding homeobox 1
3779.71	-0.4915	0.118175	-4.15911	3.19495e-05	0.0008	ENSG00000185236	RAB11B	9230	RAB11B, member RAS oncogene family
9624.74	-0.538	0.12939	-4.15779	3.21334e-05	0.0008	ENSG00000127616	SMARCA4	6597	SWI/SNF related, matrix associated, actin dependent regulator of chromatin, subfamily a, member 4
2463.44	-0.5342	0.128509	-4.15681	3.22724e-05	0.0008	ENSG00000127445	PIN1	5300	peptidylprolyl cis/trans isomerase, NIMA-interacting 1
1435.19	-0.8073	0.194233	-4.1564	3.23303e-05	0.0008	ENSG00000108846	ABCC3	8714	ATP binding cassette subfamily C member 3
1236.95	0.8528	0.205244	4.15499	3.25296e-05	0.0008	ENSG00000197959	DNM3	26052	dynamin 3
4335.16	0.5715	0.137553	4.15496	3.25338e-05	0.0008	ENSG00000110514	MADD	8567	MAP kinase activating death domain
528.288	0.594	0.143091	4.15155	3.30232e-05	0.0008	ENSG00000180867	NA	NA	NA
2303.16	-0.7327	0.176705	-4.14664	3.37393e-05	0.0008	ENSG00000078674	PCM1	5108	pericentriolar material 1
1036.25	-0.612	0.147644	-4.14532	3.39346e-05	0.0008	ENSG00000125378	BMP4	652	bone morphogenetic protein 4
85.7632	-1.3074	0.31542	-4.145	3.39808e-05	0.0008	ENSG00000254300	LINC01111	101926978	long intergenic non-protein coding RNA 1111
5155.54	0.508	0.122627	4.14281	3.43083e-05	0.0008	ENSG00000164889	SLC4A2	6522	solute carrier family 4 member 2
577.476	-0.689	0.166653	-4.1346	3.5558e-05	0.0009	ENSG00000169116	PARM1	25849	prostate androgen-regulated mucin-like protein 1
62.1038	1.5869	0.384251	4.12991	3.6291e-05	0.0009	ENSG00000204397	CARD16	114769	caspase recruitment domain family member 16
647.551	-0.7371	0.178499	-4.12941	3.6369e-05	0.0009	ENSG00000182175	RGMA	56963	repulsive guidance molecule BMP co-receptor a
182.685	0.7872	0.190666	4.12848	3.65175e-05	0.0009	ENSG00000080493	SLC4A4	8671	solute carrier family 4 member 4
2918.39	0.6084	0.147468	4.12542	3.70054e-05	0.0009	ENSG00000162576	MXRA8	54587	matrix remodeling associated 8
284.459	-0.7511	0.182075	-4.12515	3.70493e-05	0.0009	ENSG00000170837	GPR27	2850	G protein-coupled receptor 27
200.514	-1.0342	0.251004	-4.12022	3.78505e-05	0.0009	ENSG00000135447	PPP1R1A	5502	protein phosphatase 1 regulatory inhibitor subunit 1A
3445.56	-0.5858	0.142214	-4.11886	3.80745e-05	0.0009	ENSG00000181019	NQO1	1728	NAD(P)H quinone dehydrogenase 1
263.885	0.7009	0.170303	4.11563	3.86125e-05	0.0009	ENSG00000271721	NA	NA	NA
312.405	1.061	0.257886	4.11424	3.88454e-05	0.0009	ENSG00000166033	HTRA1	5654	HtrA serine peptidase 1
1310.12	-0.4907	0.119287	-4.11397	3.88912e-05	0.0009	ENSG00000111276	CDKN1B	1027	cyclin dependent kinase inhibitor 1B
5855.62	0.8713	0.212092	4.10803	3.99055e-05	0.0009	ENSG00000008517	IL32	9235	interleukin 32
1533.33	0.7021	0.170967	4.10659	4.01543e-05	0.0009	ENSG00000206532	NA	NA	NA
2342.83	-0.4567	0.111328	-4.10203	4.09541e-05	0.001	ENSG00000115282	TTC31	64427	tetratricopeptide repeat domain 31
170.625	-0.7743	0.188886	-4.09929	4.14421e-05	0.001	ENSG00000181350	LRRC75A	388341	leucine rich repeat containing 75A
1053.19	-0.9616	0.234749	-4.09614	4.201e-05	0.001	ENSG00000177283	FZD8	8325	frizzled class receptor 8
111.709	-1.0199	0.249098	-4.09421	4.23618e-05	0.001	ENSG00000168306	ACOX2	8309	acyl-CoA oxidase 2
228.919	-0.6933	0.169426	-4.09187	4.27907e-05	0.001	ENSG00000183775	KCTD16	57528	potassium channel tetramerization domain containing 16
2454.08	-0.5812	0.142057	-4.09122	4.29118e-05	0.001	ENSG00000132017	DCAF15	90379	DDB1 and CUL4 associated factor 15
852.003	0.5444	0.133136	4.08867	4.33852e-05	0.001	ENSG00000198948	MFAP3L	9848	microfibril associated protein 3 like
340.234	0.7844	0.191835	4.0887	4.33793e-05	0.001	ENSG00000266172	NA	NA	NA
75.5997	1.1659	0.28554	4.08324	4.44124e-05	0.001	ENSG00000170044	ZPLD1	131368	zona pellucida like domain containing 1
30.1992	-1.6572	0.406568	-4.07616	4.57865e-05	0.0011	ENSG00000136573	BLK	640	BLK proto-oncogene, Src family tyrosine kinase
201.186	-0.8069	0.197955	-4.07626	4.57657e-05	0.0011	ENSG00000180739	S1PR5	53637	sphingosine-1-phosphate receptor 5
492.597	0.9069	0.222558	4.07494	4.60269e-05	0.0011	ENSG00000087085	ACHE	43	acetylcholinesterase (Cartwright blood group)
437.248	-0.8737	0.214514	-4.07313	4.63854e-05	0.0011	ENSG00000153012	LGI2	55203	leucine rich repeat LGI family member 2
207.853	-0.742	0.182226	-4.07165	4.66821e-05	0.0011	ENSG00000159239	NA	NA	NA
4705.8	-0.5089	0.125026	-4.07046	4.69202e-05	0.0011	ENSG00000119596	YLPM1	56252	YLP motif containing 1
2988.4	-0.4668	0.11482	-4.06565	4.78984e-05	0.0011	ENSG00000187741	FANCA	2175	FA complementation group A
245.055	-0.7588	0.186721	-4.06367	4.83061e-05	0.0011	ENSG00000089847	ANKRD24	170961	ankyrin repeat domain 24
542.624	-0.6245	0.153758	-4.06186	4.86834e-05	0.0011	ENSG00000163577	EIF5A2	56648	eukaryotic translation initiation factor 5A2
112.071	0.8514	0.209605	4.06215	4.86219e-05	0.0011	ENSG00000111291	GPRC5D	55507	G protein-coupled receptor class C group 5 member D
4024.97	0.4681	0.11529	4.06044	4.89804e-05	0.0011	ENSG00000163719	MTMR14	64419	myotubularin related protein 14
208.741	-0.9814	0.241744	-4.05968	4.914e-05	0.0011	ENSG00000138207	RBP4	5950	retinol binding protein 4
3127.39	0.6487	0.159825	4.05865	4.93579e-05	0.0011	ENSG00000086289	EPDR1	54749	ependymin related 1
539.562	-0.6912	0.170337	-4.05779	4.95389e-05	0.0011	ENSG00000106123	EPHB6	2051	EPH receptor B6
915.796	-0.5436	0.133974	-4.05735	4.96328e-05	0.0011	ENSG00000205981	DNAJC19	131118	DnaJ heat shock protein family (Hsp40) member C19
4736.61	-0.5523	0.136151	-4.05675	4.97602e-05	0.0011	ENSG00000159199	ATP5MC1	516	ATP synthase membrane subunit c locus 1
55.2233	-1.3052	0.321761	-4.05639	4.9837e-05	0.0011	ENSG00000184261	KCNK12	56660	potassium two pore domain channel subfamily K member 12
6964.7	-0.5797	0.142987	-4.05426	5.02927e-05	0.0011	ENSG00000164104	HMGB2	3148	high mobility group box 2
1503.22	0.5701	0.140728	4.05142	5.09079e-05	0.0012	ENSG00000160712	IL6R	3570	interleukin 6 receptor
1557.02	0.5158	0.127313	4.05144	5.09037e-05	0.0012	ENSG00000153214	TMEM87B	84910	transmembrane protein 87B
53.619	-1.1643	0.287365	-4.0517	5.08467e-05	0.0012	ENSG00000181240	SLC25A41	284427	solute carrier family 25 member 41
3672.5	-0.5756	0.14218	-4.04848	5.1551e-05	0.0012	ENSG00000165527	ARF6	382	ADP ribosylation factor 6
415701	0.5268	0.130151	4.04769	5.17245e-05	0.0012	ENSG00000210082	NA	NA	NA
13243.7	-0.5876	0.14519	-4.04711	5.18539e-05	0.0012	ENSG00000130816	DNMT1	1786	DNA methyltransferase 1
2467.92	-0.527	0.130234	-4.04647	5.19964e-05	0.0012	ENSG00000072062	PRKACA	5566	protein kinase cAMP-activated catalytic subunit alpha
206.213	0.7433	0.183742	4.04535	5.22447e-05	0.0012	ENSG00000182308	DCAF4L1	285429	DDB1 and CUL4 associated factor 4 like 1
3019.78	-0.4926	0.122011	-4.0373	5.40692e-05	0.0012	ENSG00000105767	CADM4	199731	cell adhesion molecule 4
44.9413	-1.3942	0.345438	-4.03606	5.43558e-05	0.0012	ENSG00000225269	NA	NA	NA
1881.32	0.5921	0.146758	4.03467	5.46782e-05	0.0012	ENSG00000033327	GAB2	9846	GRB2 associated binding protein 2
772.446	0.753	0.186653	4.03399	5.48367e-05	0.0012	ENSG00000183091	NEB	4703	nebulin
208.693	-0.6914	0.171395	-4.03407	5.48193e-05	0.0012	ENSG00000185019	UBOX5	22888	U-box domain containing 5
361.9	-0.8553	0.212198	-4.03069	5.56131e-05	0.0012	ENSG00000213023	SYT3	84258	synaptotagmin 3
5129.47	-0.4689	0.116354	-4.03006	5.57615e-05	0.0012	ENSG00000104885	DOT1L	84444	DOT1 like histone lysine methyltransferase
1841.39	-0.4826	0.119769	-4.02968	5.5852e-05	0.0012	ENSG00000151612	ZNF827	152485	zinc finger protein 827
1805.48	-0.5619	0.139497	-4.0283	5.61807e-05	0.0013	ENSG00000109452	INPP4B	8821	inositol polyphosphate-4-phosphatase type II B
3425.79	-0.5511	0.136842	-4.02742	5.63917e-05	0.0013	ENSG00000085872	CHERP	10523	calcium homeostasis endoplasmic reticulum protein
39.3094	1.4497	0.360033	4.02649	5.66167e-05	0.0013	ENSG00000153923	CLCA3P	9629	chloride channel accessory 3, pseudogene
1766.75	-0.5734	0.142398	-4.02671	5.65625e-05	0.0013	ENSG00000180611	MB21D2	151963	Mab-21 domain containing 2
6458.02	0.4202	0.104408	4.02484	5.70146e-05	0.0013	ENSG00000073614	KDM5A	5927	lysine demethylase 5A
780.187	0.7177	0.178401	4.02312	5.74327e-05	0.0013	ENSG00000144642	RBMS3	27303	RNA binding motif single stranded interacting protein 3
2421.95	-0.6157	0.153196	-4.01899	5.84489e-05	0.0013	ENSG00000105699	LSR	51599	lipolysis stimulated lipoprotein receptor
1532.88	-0.5616	0.139761	-4.01856	5.85539e-05	0.0013	ENSG00000163754	GYG1	2992	glycogenin 1
2017.21	-0.5294	0.131757	-4.01794	5.87091e-05	0.0013	ENSG00000073050	XRCC1	7515	X-ray repair cross complementing 1
101.09	-0.8693	0.216386	-4.0175	5.88176e-05	0.0013	ENSG00000100478	AP4S1	11154	adaptor related protein complex 4 subunit sigma 1
1326.69	0.5639	0.140412	4.01599	5.91958e-05	0.0013	ENSG00000116266	STXBP3	6814	syntaxin binding protein 3
376.579	1.0648	0.265228	4.01471	5.95181e-05	0.0013	ENSG00000144481	TRPM8	79054	transient receptor potential cation channel subfamily M member 8
2348.93	0.5673	0.141383	4.01282	5.99981e-05	0.0013	ENSG00000144746	ARL6IP5	10550	ADP ribosylation factor like GTPase 6 interacting protein 5
343.779	0.9023	0.224993	4.01023	6.06598e-05	0.0013	ENSG00000164308	ERAP2	64167	endoplasmic reticulum aminopeptidase 2
30.0739	-1.8377	0.458315	-4.00968	6.0802e-05	0.0013	ENSG00000159958	TNFRSF13C	115650	TNF receptor superfamily member 13C
994.464	-0.5324	0.1328	-4.009	6.09771e-05	0.0013	ENSG00000136144	RCBTB1	55213	RCC1 and BTB domain containing protein 1
1336.62	-0.7323	0.182663	-4.00922	6.09202e-05	0.0013	ENSG00000261221	ZNF865	100507290	zinc finger protein 865
9693.51	-0.5054	0.126118	-4.00738	6.13951e-05	0.0013	ENSG00000116062	MSH6	2956	mutS homolog 6
787.314	-0.8522	0.212761	-4.00537	6.19204e-05	0.0014	ENSG00000181649	PHLDA2	7262	pleckstrin homology like domain family A member 2
9195.1	-0.449	0.112195	-4.00166	6.29005e-05	0.0014	ENSG00000110713	NUP98	4928	nucleoporin 98
103.365	0.9825	0.245648	3.99974	6.34125e-05	0.0014	ENSG00000230555	NA	NA	NA
1409.82	0.5606	0.140176	3.99897	6.36178e-05	0.0014	ENSG00000144455	SUMF1	285362	sulfatase modifying factor 1
6481.87	0.5012	0.125492	3.9937	6.50513e-05	0.0014	ENSG00000143153	ATP1B1	481	ATPase Na+/K+ transporting subunit beta 1
322.317	-0.8249	0.206561	-3.99344	6.51213e-05	0.0014	ENSG00000131620	ANO1	55107	anoctamin 1
2479.97	0.4909	0.122923	3.99392	6.49898e-05	0.0014	ENSG00000166734	CASC4	113201	cancer susceptibility 4
1773.87	-0.8412	0.210687	-3.99246	6.53918e-05	0.0014	ENSG00000117152	RGS4	5999	regulator of G protein signaling 4
160.532	-1.1964	0.29965	-3.99269	6.53267e-05	0.0014	ENSG00000145198	VWA5B2	90113	von Willebrand factor A domain containing 5B2
1470.29	-0.9652	0.241734	-3.99265	6.53387e-05	0.0014	ENSG00000175899	A2M	2	alpha-2-macroglobulin
134.615	-0.8888	0.222755	-3.9902	6.60175e-05	0.0014	ENSG00000135116	HRK	8739	harakiri, BCL2 interacting protein
598.354	-0.5952	0.149181	-3.9896	6.61856e-05	0.0014	ENSG00000158717	RNF166	115992	ring finger protein 166
226.514	0.9381	0.235227	3.98808	6.66103e-05	0.0014	ENSG00000127325	BEST3	144453	bestrophin 3
193.138	1.161	0.291148	3.98772	6.67115e-05	0.0014	ENSG00000264301	LINC01444	101927642	long intergenic non-protein coding RNA 1444
3615.22	-0.7788	0.195701	-3.97933	6.91112e-05	0.0015	ENSG00000161249	DMKN	93099	dermokine
623.531	-0.5689	0.143061	-3.97649	6.99388e-05	0.0015	ENSG00000257702	LBX2-AS1	151534	LBX2 antisense RNA 1
143.422	-0.7907	0.198849	-3.97645	6.99524e-05	0.0015	ENSG00000251363	NA	NA	NA
1199.73	0.796	0.200286	3.97457	7.05063e-05	0.0015	ENSG00000123342	MMP19	4327	matrix metallopeptidase 19
1073.05	0.4739	0.119365	3.9699	7.19021e-05	0.0015	ENSG00000166478	ZNF143	7702	zinc finger protein 143
282.224	-0.6448	0.162439	-3.96973	7.1955e-05	0.0015	ENSG00000167733	HSD11B1L	374875	hydroxysteroid 11-beta dehydrogenase 1 like
283.695	0.6851	0.172628	3.96867	7.22747e-05	0.0015	ENSG00000273038	NA	NA	NA
460.441	-0.5457	0.137518	-3.96802	7.24729e-05	0.0015	ENSG00000080854	IGSF9B	22997	immunoglobulin superfamily member 9B
23060	-0.4871	0.122783	-3.96739	7.26643e-05	0.0015	ENSG00000108107	RPL28	6158	ribosomal protein L28
15323.9	0.4662	0.117612	3.96403	7.36948e-05	0.0016	ENSG00000175216	CKAP5	9793	cytoskeleton associated protein 5
267.929	0.8411	0.212225	3.96321	7.39493e-05	0.0016	ENSG00000218426	NA	NA	NA
8647.16	0.5033	0.126979	3.96336	7.39023e-05	0.0016	ENSG00000152223	EPG5	57724	ectopic P-granules autophagy protein 5 homolog
699.194	-0.5428	0.137114	-3.95866	7.53706e-05	0.0016	ENSG00000107731	UNC5B	219699	unc-5 netrin receptor B
2953.35	0.5831	0.147449	3.9547	7.66294e-05	0.0016	ENSG00000155304	HSPA13	6782	heat shock protein family A (Hsp70) member 13
38498.1	-0.4921	0.12448	-3.95286	7.72223e-05	0.0016	ENSG00000135624	CCT7	10574	chaperonin containing TCP1 subunit 7
10918.9	-0.8721	0.220657	-3.95217	7.74452e-05	0.0016	ENSG00000167996	FTH1	2495	ferritin heavy chain 1
647.059	0.6157	0.155892	3.94925	7.83966e-05	0.0017	ENSG00000117151	CTBS	1486	chitobiase
124.111	0.9698	0.245711	3.94711	7.90986e-05	0.0017	ENSG00000268460	LOC93429	93429	uncharacterized LOC93429
189.21	-1.0426	0.264178	-3.94676	7.92175e-05	0.0017	ENSG00000137103	TMEM8B	51754	transmembrane protein 8B
98.201	-0.9641	0.244336	-3.94578	7.95406e-05	0.0017	ENSG00000184986	TMEM121	80757	transmembrane protein 121
2884.27	-0.5188	0.131497	-3.94547	7.96438e-05	0.0017	ENSG00000197256	KANK2	25959	KN motif and ankyrin repeat domains 2
1088.58	-0.6025	0.152808	-3.94302	8.04616e-05	0.0017	ENSG00000159685	CHCHD6	84303	coiled-coil-helix-coiled-coil-helix domain containing 6
19.5136	2.0325	0.515663	3.94161	8.09359e-05	0.0017	ENSG00000253141	NA	NA	NA
325.082	0.8672	0.220003	3.94159	8.09439e-05	0.0017	ENSG00000253227	NA	NA	NA
387.015	-0.722	0.183192	-3.94142	8.10021e-05	0.0017	ENSG00000169783	LINGO1	84894	leucine rich repeat and Ig domain containing 1
1807.07	-0.4396	0.111585	-3.93921	8.17511e-05	0.0017	ENSG00000024422	EHD2	30846	EH domain containing 2
10005	-0.5309	0.13478	-3.93881	8.18853e-05	0.0017	ENSG00000073792	IGF2BP2	10644	insulin like growth factor 2 mRNA binding protein 2
57.5772	1.1476	0.291421	3.93809	8.21333e-05	0.0017	ENSG00000113389	NPR3	4883	natriuretic peptide receptor 3
36.8801	1.4244	0.361727	3.93769	8.22698e-05	0.0017	ENSG00000205181	LINC00654	149837	long intergenic non-protein coding RNA 654
4304.41	-0.539	0.136961	-3.93518	8.31355e-05	0.0017	ENSG00000011451	WIZ	58525	WIZ zinc finger
1040.05	-0.4501	0.114426	-3.93362	8.36774e-05	0.0017	ENSG00000115392	FANCL	55120	FA complementation group L
97.5264	-0.9968	0.25348	-3.93251	8.40645e-05	0.0017	ENSG00000113430	IRX4	50805	iroquois homeobox 4
9032.92	0.4338	0.110319	3.93201	8.42401e-05	0.0017	ENSG00000145495	2020-03-06	10299	membrane associated ring-CH-type finger 6
529.648	-0.5692	0.144825	-3.93058	8.47429e-05	0.0018	ENSG00000104381	GDAP1	54332	ganglioside induced differentiation associated protein 1
32268.3	-0.5218	0.132915	-3.92614	8.63184e-05	0.0018	ENSG00000114391	RPL24	6152	ribosomal protein L24
721.7	0.5847	0.148968	3.92474	8.68219e-05	0.0018	ENSG00000163491	NEK10	152110	NIMA related kinase 10
411.056	0.7857	0.200192	3.92468	8.68457e-05	0.0018	ENSG00000181007	ZFP82	284406	ZFP82 zinc finger protein
897.706	-0.5669	0.144585	-3.92064	8.83129e-05	0.0018	ENSG00000174915	PTDSS2	81490	phosphatidylserine synthase 2
1007.12	-0.6068	0.154759	-3.92087	8.82292e-05	0.0018	ENSG00000177106	EPS8L2	64787	EPS8 like 2
150.342	-0.9513	0.242707	-3.91971	8.86556e-05	0.0018	ENSG00000136002	ARHGEF4	50649	Rho guanine nucleotide exchange factor 4
76.7003	-0.9738	0.248547	-3.91782	8.93534e-05	0.0018	ENSG00000125813	PAX1	5075	paired box 1
2297.04	-0.4287	0.109455	-3.91694	8.96807e-05	0.0018	ENSG00000179933	C14orf119	55017	chromosome 14 open reading frame 119
20.4518	-2.1174	0.540959	-3.91417	9.07168e-05	0.0019	ENSG00000231131	LNCAROD	101928687	lncRNA activating regulator of DKK1
60.9864	-1.278	0.326649	-3.91251	9.13428e-05	0.0019	ENSG00000182040	USH1G	124590	USH1 protein network component sans
197.4	0.7504	0.191988	3.90844	9.28958e-05	0.0019	ENSG00000260302	NA	NA	NA
138.692	3.3345	0.853762	3.9056	9.3992e-05	0.0019	ENSG00000131203	IDO1	3620	indoleamine 2,3-dioxygenase 1
3046.06	0.6712	0.171902	3.90458	9.43899e-05	0.0019	ENSG00000122884	P4HA1	5033	prolyl 4-hydroxylase subunit alpha 1
129.742	0.9333	0.239057	3.90425	9.45176e-05	0.0019	ENSG00000140993	TIGD7	91151	tigger transposable element derived 7
1175.5	-0.5981	0.153256	-3.90246	9.52193e-05	0.0019	ENSG00000213903	LTB4R	1241	leukotriene B4 receptor
8232.88	-0.7903	0.202514	-3.90222	9.53125e-05	0.0019	ENSG00000125968	ID1	3397	inhibitor of DNA binding 1, HLH protein
259.915	0.6665	0.170828	3.9015	9.55993e-05	0.0019	ENSG00000223722	NA	NA	NA
564.249	-0.5778	0.148121	-3.90108	9.57661e-05	0.0019	ENSG00000182208	MOB2	81532	MOB kinase activator 2
856.344	0.5237	0.134273	3.89991	9.62293e-05	0.0019	ENSG00000163644	PPM1K	152926	protein phosphatase, Mg2+/Mn2+ dependent 1K
26.4092	-1.6238	0.41689	-3.89507	9.81721e-05	0.002	ENSG00000077274	CAPN6	827	calpain 6
662.407	-0.5026	0.129045	-3.89444	9.84266e-05	0.002	ENSG00000169087	HSPBAP1	79663	HSPB1 associated protein 1
27236.8	-0.5292	0.135921	-3.89341	9.88454e-05	0.002	ENSG00000129351	ILF3	3609	interleukin enhancer binding factor 3
61.6175	1.071	0.275067	3.89349	9.88118e-05	0.002	ENSG00000100191	SLC5A4	6527	solute carrier family 5 member 4
5084.75	0.5051	0.12976	3.89245	9.92361e-05	0.002	ENSG00000145782	ATG12	9140	autophagy related 12
2638.81	-0.6712	0.172478	-3.89144	9.96496e-05	0.002	ENSG00000179271	GADD45GIP1	90480	GADD45G interacting protein 1
328.391	0.6104	0.156885	3.8908	9.99154e-05	0.002	ENSG00000157999	ANKRD61	100310846	ankyrin repeat domain 61
3862.78	-0.5619	0.14464	-3.885	0.000102331	0.0021	ENSG00000130254	SAFB2	9667	scaffold attachment factor B2
82.6055	-1.0693	0.275327	-3.88369	0.000102885	0.0021	ENSG00000151789	ZNF385D	79750	zinc finger protein 385D
1478.47	0.4449	0.114577	3.88276	0.000103276	0.0021	ENSG00000011478	QPCTL	54814	glutaminyl-peptide cyclotransferase like
456.168	-0.5967	0.153713	-3.88186	0.000103662	0.0021	ENSG00000240682	ISY1	57461	ISY1 splicing factor homolog
586.812	-0.8485	0.218625	-3.88096	0.000104043	0.0021	ENSG00000142303	ADAMTS10	81794	ADAM metallopeptidase with thrombospondin type 1 motif 10
2972.23	-0.4652	0.12002	-3.87605	0.000106164	0.0021	ENSG00000124357	NAGK	55577	N-acetylglucosamine kinase
1091.31	-0.6205	0.16012	-3.8751	0.00010658	0.0021	ENSG00000181788	SIAH2	6478	siah E3 ubiquitin protein ligase 2
125.14	-0.9759	0.251826	-3.87516	0.000106554	0.0021	ENSG00000164651	SP8	221833	Sp8 transcription factor
6821.15	0.6426	0.165861	3.87422	0.000106965	0.0021	ENSG00000130779	CLIP1	6249	CAP-Gly domain containing linker protein 1
2649.18	0.6084	0.157159	3.87097	0.000108404	0.0022	ENSG00000083799	CYLD	1540	CYLD lysine 63 deubiquitinase
404.717	0.724	0.187143	3.86864	0.000109444	0.0022	ENSG00000189143	CLDN4	1364	claudin 4
8315.76	-0.477	0.123462	-3.86316	0.000111928	0.0022	ENSG00000130811	EIF3G	8666	eukaryotic translation initiation factor 3 subunit G
621.5	-0.5328	0.137975	-3.86124	0.000112811	0.0022	ENSG00000037757	MRI1	84245	methylthioribose-1-phosphate isomerase 1
45.0192	-1.3604	0.352417	-3.86012	0.000113332	0.0022	ENSG00000228626	NA	NA	NA
663.938	-0.6734	0.174545	-3.85792	0.000114358	0.0023	ENSG00000216775	LOC730101	730101	uncharacterized LOC730101
382.302	0.7079	0.183534	3.85712	0.000114729	0.0023	ENSG00000135315	CEP162	22832	centrosomal protein 162
315.322	-0.6676	0.173161	-3.85553	0.000115478	0.0023	ENSG00000123892	RAB38	23682	RAB38, member RAS oncogene family
477.147	-0.836	0.216956	-3.85313	0.000116619	0.0023	ENSG00000184363	PKP3	11187	plakophilin 3
3127.38	0.484	0.125619	3.85284	0.000116754	0.0023	ENSG00000101040	ZMYND8	23613	zinc finger MYND-type containing 8
254.111	-0.8991	0.233456	-3.85107	0.000117601	0.0023	ENSG00000204060	FOXO6	100132074	forkhead box O6
1875.78	-0.5144	0.133589	-3.85064	0.000117807	0.0023	ENSG00000119673	ACOT2	10965	acyl-CoA thioesterase 2
7528.47	0.8998	0.233817	3.8483	0.000118941	0.0023	ENSG00000019169	MARCO	8685	macrophage receptor with collagenous structure
150.071	0.7673	0.199729	3.84176	0.000122154	0.0024	ENSG00000261087	NA	NA	NA
108.413	1.0151	0.264251	3.84147	0.000122301	0.0024	ENSG00000265787	CYP4F35P	284233	cytochrome P450 family 4 subfamily F member 35, pseudogene
29.0945	-1.6245	0.423069	-3.83987	0.000123099	0.0024	ENSG00000145936	KCNMB1	3779	potassium calcium-activated channel subfamily M regulatory beta subunit 1
302.324	0.5767	0.150188	3.83979	0.000123139	0.0024	ENSG00000229970	NA	NA	NA
57.0198	1.4101	0.367289	3.83931	0.000123378	0.0024	ENSG00000140538	NTRK3	4916	neurotrophic receptor tyrosine kinase 3
3593.21	-0.4592	0.119645	-3.8382	0.000123939	0.0024	ENSG00000133275	CSNK1G2	1455	casein kinase 1 gamma 2
4320.48	-0.4436	0.115622	-3.83686	0.000124617	0.0024	ENSG00000118046	STK11	6794	serine/threonine kinase 11
245.278	0.7049	0.183837	3.83416	0.000125994	0.0024	ENSG00000262943	ALOX12P2	245	arachidonate 12-lipoxygenase pseudogene 2
3886.94	-0.6681	0.174317	-3.83291	0.000126636	0.0025	ENSG00000162783	IER5	51278	immediate early response 5
272.098	-0.5987	0.156197	-3.83283	0.000126676	0.0025	ENSG00000143919	CAMKMT	79823	calmodulin-lysine N-methyltransferase
37.7673	1.3556	0.353772	3.83186	0.00012718	0.0025	ENSG00000162078	ZG16B	124220	zymogen granule protein 16B
351.525	-0.7111	0.185629	-3.83088	0.000127684	0.0025	ENSG00000179299	NSUN7	79730	NOP2/Sun RNA methyltransferase family member 7
11896.9	0.543	0.141739	3.83083	0.00012771	0.0025	ENSG00000070404	FSTL3	10272	follistatin like 3
4431.51	-0.4657	0.121583	-3.83064	0.000127813	0.0025	ENSG00000142453	CARM1	10498	coactivator associated arginine methyltransferase 1
3024.76	0.662	0.172917	3.82859	0.000128878	0.0025	ENSG00000005238	FAM214B	80256	family with sequence similarity 214 member B
2057.52	-0.5293	0.138238	-3.8288	0.00012877	0.0025	ENSG00000165175	MID1IP1	58526	MID1 interacting protein 1
11471.8	0.5289	0.138192	3.82756	0.000129422	0.0025	ENSG00000037474	NSUN2	54888	NOP2/Sun RNA methyltransferase 2
78.2876	1.1328	0.295936	3.82777	0.000129309	0.0025	ENSG00000172901	LVRN	206338	laeverin
176.093	0.7847	0.205049	3.82683	0.000129802	0.0025	ENSG00000257176	LOC100506606	100506606	uncharacterized LOC100506606
33.208	1.5491	0.404927	3.82567	0.000130416	0.0025	ENSG00000104043	ATP8B4	79895	ATPase phospholipid transporting 8B4 (putative)
413.987	0.6142	0.160553	3.82534	0.000130594	0.0025	ENSG00000136052	SLC41A2	84102	solute carrier family 41 member 2
266.822	-0.6545	0.171189	-3.82327	0.000131692	0.0025	ENSG00000128709	HOXD9	3235	homeobox D9
1021.05	0.728	0.190534	3.8211	0.00013286	0.0025	ENSG00000170214	ADRA1B	147	adrenoceptor alpha 1B
1906.89	-0.6971	0.182434	-3.82127	0.000132765	0.0025	ENSG00000003989	SLC7A2	6542	solute carrier family 7 member 2
4795.82	0.42	0.109905	3.82147	0.000132657	0.0025	ENSG00000039523	RIPOR1	79567	RHO family interacting cell polarization regulator 1
136.074	-0.843	0.220739	-3.81911	0.000133932	0.0026	ENSG00000166450	PRTG	283659	protogenin
2609.8	0.6122	0.160312	3.81871	0.000134152	0.0026	ENSG00000154734	ADAMTS1	9510	ADAM metallopeptidase with thrombospondin type 1 motif 1
545.387	0.7086	0.185633	3.81708	0.000135043	0.0026	ENSG00000113211	PCDHB6	56130	protocadherin beta 6
138.736	0.7677	0.201121	3.81704	0.000135063	0.0026	ENSG00000272486	NA	NA	NA
388.152	0.7572	0.198469	3.81504	0.00013616	0.0026	ENSG00000067715	SYT1	6857	synaptotagmin 1
2603.21	-0.4905	0.12857	-3.81518	0.000136081	0.0026	ENSG00000177732	SOX12	6666	SRY-box 12
295.601	0.6798	0.178222	3.81443	0.000136497	0.0026	ENSG00000136425	CIB2	10518	calcium and integrin binding family member 2
1763.98	0.4229	0.1109	3.81364	0.000136936	0.0026	ENSG00000114026	OGG1	4968	8-oxoguanine DNA glycosylase
986.097	-0.4928	0.129402	-3.80796	0.000140119	0.0026	ENSG00000127452	FBXL12	54850	F-box and leucine rich repeat protein 12
1172.54	0.6291	0.165245	3.80688	0.00014073	0.0027	ENSG00000167693	NXN	64359	nucleoredoxin
252.769	-1.1734	0.308506	-3.8036	0.000142607	0.0027	ENSG00000120211	INSL4	3641	insulin like 4
236.614	-0.6747	0.177406	-3.80327	0.000142797	0.0027	ENSG00000186994	KANK3	256949	KN motif and ankyrin repeat domains 3
1253.3	2.7066	0.711824	3.80229	0.000143363	0.0027	ENSG00000130303	BST2	684	bone marrow stromal cell antigen 2
3326.57	-0.3947	0.103905	-3.79912	0.000145213	0.0027	ENSG00000117984	CTSD	1509	cathepsin D
1452.35	-0.5213	0.137252	-3.79835	0.000145662	0.0027	ENSG00000213563	C8orf82	414919	chromosome 8 open reading frame 82
47.1752	-1.2104	0.318861	-3.79605	0.000147017	0.0028	ENSG00000119782	FKBP1B	2281	FKBP prolyl isomerase 1B
958.389	-0.6306	0.166171	-3.79489	0.000147706	0.0028	ENSG00000114115	RBP1	5947	retinol binding protein 1
65.6851	-1.0051	0.264872	-3.79456	0.000147908	0.0028	ENSG00000099834	CDHR5	53841	cadherin related family member 5
377.359	-1.0156	0.2677	-3.79395	0.000148269	0.0028	ENSG00000243449	C4orf48	401115	chromosome 4 open reading frame 48
713.577	-0.7251	0.19113	-3.7939	0.000148297	0.0028	ENSG00000095383	TBC1D2	55357	TBC1 domain family member 2
3092.56	-0.7393	0.195143	-3.78849	0.000151568	0.0028	ENSG00000179431	FJX1	24147	four-jointed box kinase 1
500.593	0.6516	0.172128	3.78551	0.000153394	0.0029	ENSG00000135480	KRT7	3855	keratin 7
2960.48	0.5078	0.134166	3.78474	0.000153869	0.0029	ENSG00000109586	GALNT7	51809	polypeptide N-acetylgalactosaminyltransferase 7
57.7482	-1.3239	0.3498	-3.78461	0.000153952	0.0029	ENSG00000147676	MAL2	114569	mal, T cell differentiation protein 2 (gene/pseudogene)
416.105	-0.869	0.22979	-3.78175	0.000155732	0.0029	ENSG00000128268	MGAT3	4248	mannosyl (beta-1,4-)-glycoprotein beta-1,4-N-acetylglucosaminyltransferase
1765.92	-0.4315	0.114132	-3.78034	0.000156616	0.0029	ENSG00000182979	MTA1	9112	metastasis associated 1
399.173	-0.6602	0.174721	-3.77876	0.000157611	0.0029	ENSG00000249992	TMEM158	25907	transmembrane protein 158 (gene/pseudogene)
133.529	1.0186	0.269863	3.77451	0.000160325	0.003	ENSG00000155962	CLIC2	1193	chloride intracellular channel 2
236.953	1.1353	0.300848	3.77369	0.000160849	0.003	ENSG00000169744	LDB2	9079	LIM domain binding 2
464.541	0.5613	0.148829	3.77164	0.000162176	0.003	ENSG00000153975	ZUP1	221302	zinc finger containing ubiquitin peptidase 1
219.307	-1.055	0.279822	-3.77043	0.000162967	0.003	ENSG00000266088	NA	NA	NA
74618.1	0.5242	0.139036	3.77013	0.000163164	0.003	ENSG00000124942	AHNAK	79026	AHNAK nucleoprotein
36.4196	-1.4912	0.395707	-3.76835	0.00016433	0.003	ENSG00000185479	KRT6B	3854	keratin 6B
938.971	-0.5813	0.1543	-3.7675	0.000164888	0.003	ENSG00000026559	KCNG1	3755	potassium voltage-gated channel modifier subfamily G member 1
40.3327	1.4527	0.385764	3.76577	0.000166038	0.0031	ENSG00000073737	DHRS9	10170	dehydrogenase/reductase 9
636.149	-0.6359	0.16891	-3.76484	0.000166653	0.0031	ENSG00000146122	DAAM2	23500	dishevelled associated activator of morphogenesis 2
60.5329	-1.3073	0.347262	-3.76458	0.000166829	0.0031	ENSG00000147206	NXF3	56000	nuclear RNA export factor 3
5107.55	-0.4722	0.125465	-3.76334	0.000167658	0.0031	ENSG00000110619	CARS	833	cysteinyl-tRNA synthetase
5760.82	-0.4371	0.116186	-3.76223	0.000168405	0.0031	ENSG00000166532	RIMKLB	57494	ribosomal modification protein rimK like family member B
40.6451	1.9116	0.508151	3.76191	0.000168618	0.0031	ENSG00000228561	NA	NA	NA
1841.88	-0.6532	0.173677	-3.76094	0.000169275	0.0031	ENSG00000131153	GINS2	51659	GINS complex subunit 2
344.652	-0.7394	0.196632	-3.76031	0.000169702	0.0031	ENSG00000250588	NA	NA	NA
175.88	-0.729	0.194097	-3.75591	0.000172713	0.0032	ENSG00000166924	NYAP1	222950	neuronal tyrosine phosphorylated phosphoinositide-3-kinase adaptor 1
690.257	-0.7503	0.199853	-3.75435	0.000173788	0.0032	ENSG00000040608	RTN4R	65078	reticulon 4 receptor
393.009	0.6714	0.178912	3.7525	0.00017508	0.0032	ENSG00000215154	LOC652276	652276	potassium channel tetramerization domain containing 5 pseudogene
4392.73	0.4167	0.11104	3.75262	0.000174993	0.0032	ENSG00000104812	GYS1	2997	glycogen synthase 1
4010.66	0.5621	0.149817	3.75222	0.000175272	0.0032	ENSG00000165912	PACSIN3	29763	protein kinase C and casein kinase substrate in neurons 3
924.419	-0.5401	0.143993	-3.75056	0.000176441	0.0032	ENSG00000130734	ATG4D	84971	autophagy related 4D cysteine peptidase
768.382	-0.4955	0.132171	-3.74881	0.000177676	0.0032	ENSG00000197951	ZNF71	58491	zinc finger protein 71
67.2999	1.0701	0.285612	3.74679	0.000179113	0.0032	ENSG00000158077	NLRP14	338323	NLR family pyrin domain containing 14
5875.85	-0.4196	0.111989	-3.74679	0.000179111	0.0032	ENSG00000100504	PYGL	5836	glycogen phosphorylase L
1158.5	-0.7302	0.19491	-3.7463	0.00017946	0.0032	ENSG00000125637	PSD4	23550	pleckstrin and Sec7 domain containing 4
2634.45	-0.4883	0.130373	-3.74561	0.000179957	0.0033	ENSG00000130803	ZNF317	57693	zinc finger protein 317
1585.07	-0.488	0.130318	-3.74486	0.000180492	0.0033	ENSG00000104976	SNAPC2	6618	small nuclear RNA activating complex polypeptide 2
766.11	-0.6771	0.180887	-3.74321	0.000181685	0.0033	ENSG00000173083	HPSE	10855	heparanase
3367.76	-0.4625	0.123579	-3.74286	0.000181937	0.0033	ENSG00000105135	ILVBL	10994	ilvB acetolactate synthase like
646.941	-0.6007	0.160551	-3.74161	0.000182847	0.0033	ENSG00000095066	HOOK2	29911	hook microtubule tethering protein 2
58.6016	-1.1113	0.297322	-3.73757	0.000185809	0.0033	ENSG00000023892	DEF6	50619	DEF6 guanine nucleotide exchange factor
4408.09	0.3968	0.106179	3.73691	0.000186296	0.0033	ENSG00000113583	C5orf15	56951	chromosome 5 open reading frame 15
18.5773	1.8195	0.487635	3.73136	0.000190448	0.0034	ENSG00000250240	NA	NA	NA
337.624	0.5676	0.15216	3.73056	0.000191055	0.0034	ENSG00000173320	STOX2	56977	storkhead box 2
448.216	-0.5449	0.14614	-3.72858	0.00019256	0.0034	ENSG00000106537	TSPAN13	27075	tetraspanin 13
111.985	-0.998	0.267726	-3.72762	0.000193296	0.0035	ENSG00000248810	NA	NA	NA
156.444	-0.8186	0.219635	-3.72729	0.000193548	0.0035	ENSG00000179588	ZFPM1	161882	zinc finger protein, FOG family member 1
2619.78	-0.4733	0.127089	-3.72428	0.00019587	0.0035	ENSG00000076984	MAP2K7	5609	mitogen-activated protein kinase kinase 7
775.449	0.5506	0.147941	3.72187	0.000197752	0.0035	ENSG00000123444	KBTBD4	55709	kelch repeat and BTB domain containing 4
383.898	0.6391	0.171716	3.72155	0.000198	0.0035	ENSG00000259867	NA	NA	NA
150.449	-0.8503	0.228479	-3.72165	0.000197923	0.0035	ENSG00000170965	PLAC1	10761	placenta enriched 1
42.5406	-1.3767	0.370252	-3.71824	0.000200616	0.0036	ENSG00000136099	PCDH8	5100	protocadherin 8
733.357	-0.653	0.17573	-3.71573	0.000202621	0.0036	ENSG00000121413	ZSCAN18	65982	zinc finger and SCAN domain containing 18
103.702	0.8645	0.232666	3.71544	0.000202851	0.0036	ENSG00000267655	NA	NA	NA
1307.84	0.4458	0.119998	3.71471	0.000203436	0.0036	ENSG00000164366	CCDC127	133957	coiled-coil domain containing 127
22063.3	-0.4548	0.122442	-3.71454	0.000203571	0.0036	ENSG00000176619	LMNB2	84823	lamin B2
90.8853	-1.0571	0.284725	-3.7128	0.000204981	0.0036	ENSG00000171119	NRTN	4902	neurturin
15194.1	0.704	0.189616	3.71252	0.000205202	0.0036	ENSG00000120708	TGFBI	7045	transforming growth factor beta induced
287.9	-0.7687	0.207125	-3.71134	0.000206161	0.0036	ENSG00000172828	CES3	23491	carboxylesterase 3
2153.16	-0.6262	0.168711	-3.71147	0.000206062	0.0036	ENSG00000167513	CDT1	81620	chromatin licensing and DNA replication factor 1
121.345	-0.975	0.262846	-3.70924	0.000207886	0.0037	ENSG00000185811	IKZF1	10320	IKAROS family zinc finger 1
3602.6	-0.5135	0.138443	-3.70936	0.000207784	0.0037	ENSG00000104980	TIMM44	10469	translocase of inner mitochondrial membrane 44
2073.62	0.711	0.191732	3.70838	0.000208589	0.0037	ENSG00000164307	ERAP1	51752	endoplasmic reticulum aminopeptidase 1
255.848	-0.6457	0.174155	-3.70779	0.000209074	0.0037	ENSG00000198513	ATL1	51062	atlastin GTPase 1
171.132	-0.9082	0.245026	-3.70661	0.000210056	0.0037	ENSG00000254602	NA	NA	NA
1519.39	-0.7718	0.208435	-3.7027	0.00021332	0.0037	ENSG00000162892	IL24	11009	interleukin 24
801.78	0.4935	0.133417	3.69866	0.000216743	0.0038	ENSG00000221944	TIGD1	200765	tigger transposable element derived 1
44.6698	-1.1542	0.312451	-3.69408	0.000220687	0.0039	ENSG00000130943	PKDREJ	10343	polycystin family receptor for egg jelly
213.234	0.7676	0.20783	3.69358	0.000221116	0.0039	ENSG00000134343	ANO3	63982	anoctamin 3
165.439	-0.6623	0.179307	-3.69368	0.000221028	0.0039	ENSG00000133111	RFXAP	5994	regulatory factor X associated protein
738.739	-0.6101	0.165225	-3.69229	0.000222244	0.0039	ENSG00000143375	CGN	57530	cingulin
445.557	-0.5724	0.155011	-3.69246	0.000222096	0.0039	ENSG00000134463	ECHDC3	79746	enoyl-CoA hydratase domain containing 3
983.485	-0.5248	0.142226	-3.69008	0.000224184	0.0039	ENSG00000123080	CDKN2C	1031	cyclin dependent kinase inhibitor 2C
7646.18	0.4699	0.127322	3.69052	0.000223792	0.0039	ENSG00000072682	P4HA2	8974	prolyl 4-hydroxylase subunit alpha 2
3716.36	-0.4794	0.129902	-3.69024	0.000224045	0.0039	ENSG00000130479	MAP1S	55201	microtubule associated protein 1S
951.102	-0.5398	0.146319	-3.68908	0.000225064	0.0039	ENSG00000154310	TNIK	23043	TRAF2 and NCK interacting kinase
3604.65	-0.4363	0.118304	-3.68758	0.000226399	0.0039	ENSG00000114956	DGUOK	1716	deoxyguanosine kinase
116.521	-0.9068	0.245893	-3.68765	0.000226334	0.0039	ENSG00000269834	ZNF528-AS1	102724105	ZNF528 antisense RNA 1
1160.32	0.6957	0.188696	3.68685	0.000227045	0.0039	ENSG00000149231	CCDC82	79780	coiled-coil domain containing 82
613.53	0.6066	0.164544	3.68643	0.000227425	0.0039	ENSG00000110536	PTPMT1	114971	protein tyrosine phosphatase mitochondrial 1
202.791	0.9242	0.25077	3.68528	0.000228449	0.004	ENSG00000260916	CCPG1	9236	cell cycle progression 1
66.7585	-1.0542	0.286109	-3.68458	0.000229076	0.004	ENSG00000162373	BEND5	79656	BEN domain containing 5
2399.96	-0.4096	0.111208	-3.68304	0.000230468	0.004	ENSG00000196943	NOP9	161424	NOP9 nucleolar protein
1143.97	-0.6543	0.177701	-3.68229	0.000231151	0.004	ENSG00000127920	GNG11	2791	G protein subunit gamma 11
19.697	-2.2088	0.599935	-3.68175	0.000231642	0.004	ENSG00000198125	MB	4151	myoglobin
2068.62	-0.4743	0.128837	-3.68127	0.000232072	0.004	ENSG00000164403	SHROOM1	134549	shroom family member 1
632.62	0.6052	0.164409	3.68112	0.000232208	0.004	ENSG00000128590	DNAJB9	4189	DnaJ heat shock protein family (Hsp40) member B9
463.412	-0.5666	0.154023	-3.67857	0.000234548	0.004	ENSG00000122870	BICC1	80114	BicC family RNA binding protein 1
1101.81	-0.5268	0.143308	-3.67625	0.00023669	0.0041	ENSG00000130176	CNN1	1264	calponin 1
711.342	-0.5322	0.144755	-3.67634	0.000236601	0.0041	ENSG00000131351	HAUS8	93323	HAUS augmin like complex subunit 8
49.453	1.1639	0.316712	3.67505	0.000237805	0.0041	ENSG00000236184	NA	NA	NA
664.816	-0.5227	0.14229	-3.67362	0.000239142	0.0041	ENSG00000164167	LSM6	11157	LSM6 homolog, U6 small nuclear RNA and mRNA degradation associated
362.148	-0.928	0.252713	-3.67213	0.000240536	0.0041	ENSG00000163220	S100A9	6280	S100 calcium binding protein A9
76.17	-1.0777	0.293534	-3.67145	0.000241174	0.0041	ENSG00000197496	SLC2A10	81031	solute carrier family 2 member 10
70.0153	1.1657	0.317638	3.66996	0.000242584	0.0041	ENSG00000163492	CCDC141	285025	coiled-coil domain containing 141
84.0834	-0.9297	0.253354	-3.66945	0.000243072	0.0041	ENSG00000160999	SH2B2	10603	SH2B adaptor protein 2
250.98	0.8316	0.226657	3.66906	0.000243446	0.0041	ENSG00000181856	SLC2A4	6517	solute carrier family 2 member 4
423.401	0.6167	0.168228	3.6656	0.000246756	0.0042	ENSG00000172469	MANEA	79694	mannosidase endo-alpha
3719.71	0.42	0.114619	3.66456	0.000247768	0.0042	ENSG00000078237	TIGAR	57103	TP53 induced glycolysis regulatory phosphatase
2528.15	-0.5208	0.142202	-3.66207	0.000250186	0.0043	ENSG00000141858	SAMD1	90378	sterile alpha motif domain containing 1
4082.26	0.4185	0.114373	3.65874	0.000253462	0.0043	ENSG00000071553	ATP6AP1	537	ATPase H+ transporting accessory protein 1
1907.32	-0.533	0.145774	-3.65622	0.000255962	0.0043	ENSG00000079462	PAFAH1B3	5050	platelet activating factor acetylhydrolase 1b catalytic subunit 3
1093.25	-0.438	0.119804	-3.65586	0.000256322	0.0043	ENSG00000177951	BET1L	51272	Bet1 golgi vesicular membrane trafficking protein like
21.1059	1.8011	0.492951	3.6538	0.000258384	0.0044	ENSG00000253660	NA	NA	NA
14291.3	-0.3786	0.103611	-3.65396	0.000258226	0.0044	ENSG00000130723	PRRC2B	84726	proline rich coiled-coil 2B
3979.25	0.5685	0.155628	3.65296	0.000259239	0.0044	ENSG00000177675	CD163L1	283316	CD163 molecule like 1
2357.64	0.7154	0.195895	3.65189	0.000260316	0.0044	ENSG00000135968	GCC2	9648	GRIP and coiled-coil domain containing 2
1259.26	-0.4468	0.122382	-3.65088	0.000261343	0.0044	ENSG00000162928	PEX13	5194	peroxisomal biogenesis factor 13
9109.63	-0.4801	0.13154	-3.64995	0.000262293	0.0044	ENSG00000090006	LTBP4	8425	latent transforming growth factor beta binding protein 4
8776.1	-0.4948	0.135667	-3.64734	0.000264966	0.0045	ENSG00000177733	HNRNPA0	10949	heterogeneous nuclear ribonucleoprotein A0
87.3243	0.866	0.237607	3.6445	0.000267914	0.0045	ENSG00000236750	NA	NA	NA
3031.07	-0.5966	0.163722	-3.6441	0.000268324	0.0045	ENSG00000138759	FRAS1	80144	Fraser extracellular matrix complex subunit 1
141.946	-0.9737	0.26726	-3.64323	0.000269237	0.0045	ENSG00000235034	C19orf81	342918	chromosome 19 open reading frame 81
422.951	0.5706	0.15664	3.64249	0.000270017	0.0045	ENSG00000117525	F3	2152	coagulation factor III, tissue factor
237.455	-0.6633	0.182107	-3.6426	0.000269897	0.0045	ENSG00000163888	CAMK2N2	94032	calcium/calmodulin dependent protein kinase II inhibitor 2
1678.24	0.4751	0.130486	3.64072	0.000271876	0.0046	ENSG00000116793	PHTF1	10745	putative homeodomain transcription factor 1
5528.27	-0.4131	0.113468	-3.64038	0.000272234	0.0046	ENSG00000115275	MOGS	7841	mannosyl-oligosaccharide glucosidase
963.201	0.6438	0.176891	3.63963	0.000273032	0.0046	ENSG00000130270	ATP8B3	148229	ATPase phospholipid transporting 8B3
6144.38	-0.4636	0.127541	-3.63459	0.000278422	0.0046	ENSG00000135632	SMYD5	10322	SMYD family member 5
8199.7	-0.6348	0.174698	-3.63393	0.000279139	0.0047	ENSG00000073111	MCM2	4171	minichromosome maintenance complex component 2
540.138	-0.7159	0.197046	-3.63335	0.00027977	0.0047	ENSG00000143995	MEIS1	4211	Meis homeobox 1
902.234	0.8577	0.236123	3.63235	0.000280849	0.0047	ENSG00000117226	GBP3	2635	guanylate binding protein 3
26946.5	-0.454	0.125263	-3.62416	0.000289898	0.0048	ENSG00000106211	HSPB1	3315	heat shock protein family B (small) member 1
1610.64	-0.6373	0.175947	-3.62239	0.000291891	0.0049	ENSG00000172216	CEBPB	1051	CCAAT enhancer binding protein beta
1077.37	0.5286	0.145989	3.62065	0.000293868	0.0049	ENSG00000144320	LNPK	80856	lunapark, ER junction formation factor
25.6812	1.9863	0.548715	3.61993	0.000294686	0.0049	ENSG00000203446	NA	NA	NA
155.984	-0.9492	0.262543	-3.61548	0.000299795	0.005	ENSG00000151617	EDNRA	1909	endothelin receptor type A
317.155	-0.7503	0.207772	-3.61102	0.000304995	0.005	ENSG00000162873	KLHDC8A	55220	kelch domain containing 8A
96.737	-0.9823	0.272212	-3.60844	0.000308044	0.0051	ENSG00000106686	SPATA6L	55064	spermatogenesis associated 6 like
614.455	-0.6384	0.176969	-3.6074	0.000309279	0.0051	ENSG00000189120	SP6	80320	Sp6 transcription factor
33.653	1.303	0.361241	3.60696	0.000309809	0.0051	ENSG00000230795	NA	NA	NA
4506.58	-0.3908	0.108359	-3.60691	0.000309863	0.0051	ENSG00000129562	DAD1	1603	defender against cell death 1
1920.69	-0.4955	0.137412	-3.60608	0.000310856	0.0051	ENSG00000177105	RHOG	391	ras homolog family member G
3554.01	0.6438	0.178553	3.60566	0.000311363	0.0051	ENSG00000130635	COL5A1	1289	collagen type V alpha 1 chain
629.993	0.6246	0.173253	3.60517	0.000311948	0.0051	ENSG00000085831	TTC39A	22996	tetratricopeptide repeat domain 39A
567.968	-0.822	0.228122	-3.60354	0.000313908	0.0052	ENSG00000169252	ADRB2	154	adrenoceptor beta 2
187.621	-0.9945	0.275986	-3.60331	0.000314186	0.0052	ENSG00000172201	ID4	3400	inhibitor of DNA binding 4, HLH protein
875.794	0.4562	0.126652	3.60238	0.00031532	0.0052	ENSG00000163818	LZTFL1	54585	leucine zipper transcription factor like 1
114.016	-0.8013	0.22246	-3.6019	0.000315901	0.0052	ENSG00000170162	VGLL2	245806	vestigial like family member 2
63.7372	-1.0987	0.305038	-3.60194	0.000315855	0.0052	ENSG00000171777	RASGRP4	115727	RAS guanyl releasing protein 4
616.425	0.554	0.153923	3.59902	0.000319418	0.0052	ENSG00000131015	ULBP2	80328	UL16 binding protein 2
69.2037	1.0588	0.294287	3.59769	0.000321056	0.0052	ENSG00000259706	HSP90B2P	7190	heat shock protein 90 beta family member 2, pseudogene
7848.17	0.512	0.14234	3.59722	0.000321634	0.0053	ENSG00000138356	AOX1	316	aldehyde oxidase 1
1067.12	-0.6775	0.188354	-3.5969	0.000322033	0.0053	ENSG00000181588	MEX3D	399664	mex-3 RNA binding family member D
186.016	0.6933	0.192764	3.59656	0.000322453	0.0053	ENSG00000170743	SYT9	143425	synaptotagmin 9
3851.8	0.8542	0.237847	3.5913	0.000329028	0.0054	ENSG00000168394	TAP1	6890	transporter 1, ATP binding cassette subfamily B member
48.0604	-1.4084	0.392194	-3.59119	0.000329169	0.0054	ENSG00000149090	PAMR1	25891	peptidase domain containing associated with muscle regeneration 1
1462.98	-0.7017	0.195457	-3.59007	0.000330594	0.0054	ENSG00000100889	PCK2	5106	phosphoenolpyruvate carboxykinase 2, mitochondrial
1529.96	-0.571	0.159061	-3.5901	0.000330547	0.0054	ENSG00000154118	JPH3	57338	junctophilin 3
269.199	-0.5725	0.159486	-3.58993	0.000330765	0.0054	ENSG00000183250	LINC01547	84536	long intergenic non-protein coding RNA 1547
4486.98	0.6635	0.184863	3.58922	0.000331672	0.0054	ENSG00000003436	TFPI	7035	tissue factor pathway inhibitor
1196.76	0.5404	0.15056	3.58941	0.00033143	0.0054	ENSG00000137494	ANKRD42	338699	ankyrin repeat domain 42
12091.6	0.6214	0.173124	3.58933	0.000331523	0.0054	ENSG00000076706	MCAM	4162	melanoma cell adhesion molecule
1461.22	0.6911	0.192611	3.58785	0.000333422	0.0054	ENSG00000144821	MYH15	22989	myosin heavy chain 15
143.99	-0.9513	0.26517	-3.58746	0.000333911	0.0054	ENSG00000175093	SPSB4	92369	splA/ryanodine receptor domain and SOCS box containing 4
2337.22	0.4102	0.114331	3.58739	0.000334009	0.0054	ENSG00000109854	HTATIP2	10553	HIV-1 Tat interactive protein 2
119.458	-0.7495	0.209026	-3.58558	0.000336326	0.0054	ENSG00000171428	NAT1	9	N-acetyltransferase 1
640.158	0.6731	0.187733	3.58518	0.000336848	0.0054	ENSG00000132357	CARD6	84674	caspase recruitment domain family member 6
319.374	-0.5863	0.163592	-3.58413	0.000338205	0.0054	ENSG00000169184	MN1	4330	MN1 proto-oncogene, transcriptional regulator
8238.29	0.4863	0.135807	3.58064	0.000342755	0.0055	ENSG00000137509	PRCP	5547	prolylcarboxypeptidase
3405.89	-0.4258	0.11894	-3.58027	0.000343238	0.0055	ENSG00000129968	ABHD17A	81926	abhydrolase domain containing 17A
2205.28	-0.4982	0.139175	-3.57965	0.00034406	0.0055	ENSG00000116001	TIA1	7072	TIA1 cytotoxic granule associated RNA binding protein
3524.33	-0.7371	0.205918	-3.57945	0.000344323	0.0055	ENSG00000138675	FGF5	2250	fibroblast growth factor 5
1982.13	-0.5077	0.141824	-3.57967	0.000344035	0.0055	ENSG00000077463	SIRT6	51548	sirtuin 6
42.3421	-1.2065	0.337134	-3.57858	0.000345461	0.0055	ENSG00000166866	MYO1A	4640	myosin IA
519.716	-0.5589	0.15628	-3.57655	0.000348162	0.0056	ENSG00000197329	PELI1	57162	pellino E3 ubiquitin protein ligase 1
68.7773	-1.2343	0.345199	-3.57571	0.000349277	0.0056	ENSG00000100739	BDKRB1	623	bradykinin receptor B1
174.01	0.6683	0.186914	3.57562	0.000349402	0.0056	ENSG00000125864	BFSP1	631	beaded filament structural protein 1
5116.09	0.3912	0.109461	3.57361	0.000352096	0.0056	ENSG00000103512	NOMO1	23420	NODAL modulator 1
658.451	-0.4596	0.128659	-3.57187	0.000354437	0.0057	ENSG00000130818	ZNF426	79088	zinc finger protein 426
1531.91	-0.4439	0.124307	-3.57109	0.000355497	0.0057	ENSG00000053371	AKR7A2	8574	aldo-keto reductase family 7 member A2
779.398	-0.5822	0.163029	-3.57126	0.000355274	0.0057	ENSG00000133401	PDZD2	23037	PDZ domain containing 2
1493.89	-0.6887	0.192857	-3.57103	0.000355584	0.0057	ENSG00000124766	SOX4	6659	SRY-box 4
2123.76	0.4674	0.130895	3.57085	0.000355825	0.0057	ENSG00000165806	CASP7	840	caspase 7
11264.5	0.6485	0.181662	3.56968	0.000357422	0.0057	ENSG00000138448	ITGAV	3685	integrin subunit alpha V
4231.49	0.47	0.131658	3.57017	0.000356754	0.0057	ENSG00000129625	REEP5	7905	receptor accessory protein 5
67.0776	0.9666	0.270776	3.5698	0.000357248	0.0057	ENSG00000230825	NA	NA	NA
4931.91	0.4336	0.121465	3.56973	0.000357343	0.0057	ENSG00000132824	SERINC3	10955	serine incorporator 3
220.736	-0.6986	0.195763	-3.56856	0.000358952	0.0057	ENSG00000145113	MUC4	4585	mucin 4, cell surface associated
143.184	-0.6923	0.194006	-3.5684	0.000359163	0.0057	ENSG00000227827	NA	NA	NA
6519.17	-0.5246	0.14706	-3.56744	0.000360493	0.0057	ENSG00000130520	LSM4	25804	LSM4 homolog, U6 small nuclear RNA and mRNA degradation associated
409.078	-0.6193	0.173665	-3.56606	0.000362394	0.0057	ENSG00000135144	DTX1	1840	deltex E3 ubiquitin ligase 1
3486.98	-0.424	0.118902	-3.56592	0.000362582	0.0057	ENSG00000095059	DHPS	1725	deoxyhypusine synthase
6208.33	0.4234	0.11877	3.56457	0.000364453	0.0057	ENSG00000213676	ATF6B	1388	activating transcription factor 6 beta
1367.31	0.437	0.122595	3.56448	0.000364572	0.0057	ENSG00000065615	CYB5R4	51167	cytochrome b5 reductase 4
1865.88	-0.5358	0.150375	-3.56324	0.000366304	0.0058	ENSG00000121390	PSPC1	55269	paraspeckle component 1
162.039	1.0676	0.300093	3.55771	0.000374096	0.0059	ENSG00000164342	TLR3	7098	toll like receptor 3
69.1268	1.0983	0.308805	3.55658	0.000375711	0.0059	ENSG00000119636	BBOF1	80127	basal body orientation factor 1
832.682	-0.4426	0.124474	-3.55537	0.000377453	0.0059	ENSG00000169499	PLEKHA2	59339	pleckstrin homology domain containing A2
2145.57	0.5074	0.142767	3.55394	0.000379512	0.0059	ENSG00000117475	BLZF1	8548	basic leucine zipper nuclear factor 1
893.484	-0.583	0.164094	-3.55264	0.000381382	0.006	ENSG00000143147	GPR161	23432	G protein-coupled receptor 161
68.0832	-0.999	0.281282	-3.55171	0.000382738	0.006	ENSG00000124212	PTGIS	5740	prostaglandin I2 synthase
3899.5	-0.4594	0.129408	-3.55009	0.000385107	0.006	ENSG00000184900	SUMO3	6612	small ubiquitin like modifier 3
328.939	-0.8184	0.230756	-3.5464	0.000390538	0.0061	ENSG00000229647	MYOSLID	105373853	myocardin-induced smooth muscle lncRNA, inducer of differentiation
412.793	-0.6398	0.180411	-3.54653	0.000390334	0.0061	ENSG00000137273	FOXF2	2295	forkhead box F2
466.518	0.8403	0.236962	3.54606	0.000391044	0.0061	ENSG00000223511	NA	NA	NA
3845.4	0.4301	0.121296	3.54579	0.000391433	0.0061	ENSG00000249915	PDCD6	10016	programmed cell death 6
2058.52	-0.5516	0.155711	-3.54262	0.000396169	0.0062	ENSG00000161847	RAVER1	125950	ribonucleoprotein, PTB binding 1
498.366	0.8885	0.250817	3.54228	0.00039668	0.0062	ENSG00000105499	PLA2G4C	8605	phospholipase A2 group IVC
2801.28	0.4642	0.13114	3.53991	0.00040027	0.0062	ENSG00000117500	TMED5	50999	transmembrane p24 trafficking protein 5
304.879	0.5378	0.151926	3.53988	0.000400314	0.0062	ENSG00000178537	SLC25A20	788	solute carrier family 25 member 20
1516.81	-0.6647	0.187825	-3.53873	0.000402058	0.0062	ENSG00000138772	ANXA3	306	annexin A3
185.843	-0.6405	0.180985	-3.53884	0.000401896	0.0062	ENSG00000120696	KBTBD7	84078	kelch repeat and BTB domain containing 7
4524.5	-0.5017	0.141802	-3.53823	0.000402823	0.0062	ENSG00000198258	UBL5	59286	ubiquitin like 5
395.317	0.6093	0.172229	3.53767	0.000403667	0.0062	ENSG00000167286	CD3D	915	CD3d molecule
1301.23	0.5366	0.151699	3.53728	0.000404264	0.0062	ENSG00000169740	ZNF32	7580	zinc finger protein 32
189.34	1.0045	0.284035	3.53641	0.0004056	0.0063	ENSG00000104435	STMN2	11075	stathmin 2
594.386	-0.7964	0.225399	-3.5333	0.000410403	0.0063	ENSG00000180573	HIST1H2AC	8334	histone cluster 1 H2A family member c
2287.56	0.3945	0.111676	3.53262	0.000411464	0.0063	ENSG00000185164	NOMO2	283820	NODAL modulator 2
391.55	-0.5138	0.145454	-3.53244	0.000411744	0.0063	ENSG00000129355	CDKN2D	1032	cyclin dependent kinase inhibitor 2D
906.303	0.511	0.144702	3.5315	0.000413205	0.0064	ENSG00000025039	RRAGD	58528	Ras related GTP binding D
175.272	-0.6346	0.179704	-3.53125	0.000413596	0.0064	ENSG00000235033	LOC100505635	100505635	uncharacterized LOC100505635
1842.14	0.5923	0.16776	3.53037	0.000414979	0.0064	ENSG00000126653	NSRP1	84081	nuclear speckle splicing regulatory protein 1
1417.79	-0.4113	0.116538	-3.52937	0.000416549	0.0064	ENSG00000160446	ZDHHC12	84885	zinc finger DHHC-type containing 12
40.3817	1.1932	0.338176	3.52833	0.000418193	0.0064	ENSG00000177993	ZNRF3-AS1	100874123	ZNRF3 antisense RNA 1
180.276	-0.7748	0.219697	-3.52648	0.000421118	0.0065	ENSG00000125650	PSPN	5623	persephin
8206.11	-0.4153	0.117804	-3.52536	0.00042291	0.0065	ENSG00000182095	TNRC18	84629	trinucleotide repeat containing 18
457.134	0.748	0.212192	3.52513	0.000423279	0.0065	ENSG00000088726	TMEM40	55287	transmembrane protein 40
5940.07	-0.4427	0.125582	-3.52489	0.000423656	0.0065	ENSG00000135631	RAB11FIP5	26056	RAB11 family interacting protein 5
422.239	-0.5689	0.161406	-3.5245	0.000424285	0.0065	ENSG00000106993	CDC37L1	55664	cell division cycle 37 like 1
348.874	-0.6245	0.177237	-3.52342	0.000426024	0.0065	ENSG00000080298	RFX3	5991	regulatory factor X3
673.589	0.5899	0.167402	3.52358	0.000425766	0.0065	ENSG00000204852	TCTN1	79600	tectonic family member 1
91.7456	0.8244	0.23403	3.5227	0.000427177	0.0065	ENSG00000232716	NA	NA	NA
4741.31	-0.4461	0.126834	-3.51721	0.000436105	0.0066	ENSG00000198369	SPRED2	200734	sprouty related EVH1 domain containing 2
3636.36	0.5527	0.157152	3.51672	0.000436907	0.0066	ENSG00000165156	ZHX1	11244	zinc fingers and homeoboxes 1
73.8742	1.081	0.307432	3.51634	0.000437544	0.0067	ENSG00000121797	CCRL2	9034	C-C motif chemokine receptor like 2
49.946	1.0733	0.305427	3.51413	0.000441192	0.0067	ENSG00000268403	LOC644656	644656	uncharacterized LOC644656
6105.75	-0.5047	0.143606	-3.51432	0.000440878	0.0067	ENSG00000074842	MYDGF	56005	myeloid derived growth factor
23.774	-1.6034	0.456376	-3.51333	0.000442522	0.0067	ENSG00000268758	ADGRE4P	326342	adhesion G protein-coupled receptor E4, pseudogene
127.035	-0.8714	0.248039	-3.51335	0.000442499	0.0067	ENSG00000128298	BAIAP2L2	80115	BAI1 associated protein 2 like 2
3077.02	-0.4318	0.123005	-3.51051	0.000447242	0.0068	ENSG00000091986	CCDC80	151887	coiled-coil domain containing 80
918.993	-0.5769	0.164359	-3.51027	0.000447649	0.0068	ENSG00000144908	ALDH1L1	10840	aldehyde dehydrogenase 1 family member L1
1726.62	-0.5976	0.170306	-3.50921	0.000449434	0.0068	ENSG00000065717	TLE2	7089	TLE family member 2, transcriptional corepressor
35.9187	-1.3119	0.373863	-3.50915	0.000449539	0.0068	ENSG00000100276	RASL10A	10633	RAS like family 10 member A
2972.95	-0.5238	0.149293	-3.50885	0.00045005	0.0068	ENSG00000131094	C1QL1	10882	complement C1q like 1
2719.36	0.4406	0.125593	3.50784	0.000451761	0.0068	ENSG00000133398	MED10	84246	mediator complex subunit 10
975.295	-0.5781	0.164822	-3.50755	0.000452254	0.0068	ENSG00000271334	LINC02104	101926940	long intergenic non-protein coding RNA 2104
96.4732	-1.195	0.340719	-3.50735	0.000452594	0.0068	ENSG00000106952	TNFSF8	944	TNF superfamily member 8
105.404	0.8317	0.237238	3.5059	0.000455074	0.0068	ENSG00000213542	NA	NA	NA
961.38	-0.4615	0.131636	-3.50558	0.000455606	0.0068	ENSG00000114126	TFDP2	7029	transcription factor Dp-2
196.643	-0.7425	0.211851	-3.50476	0.000457021	0.0069	ENSG00000116544	DLGAP3	58512	DLG associated protein 3
653.712	0.6849	0.195444	3.5044	0.000457639	0.0069	ENSG00000154874	CCDC144B	284047	coiled-coil domain containing 144B (pseudogene)
5222.27	0.4519	0.128963	3.50385	0.000458578	0.0069	ENSG00000113732	ATP6V0E1	8992	ATPase H+ transporting V0 subunit e1
1734.33	0.4361	0.124501	3.50292	0.000460192	0.0069	ENSG00000116586	LAMTOR2	28956	late endosomal/lysosomal adaptor, MAPK and MTOR activator 2
47.7602	-1.0024	0.286175	-3.50271	0.000460554	0.0069	ENSG00000258998	NA	NA	NA
840.071	0.6139	0.175534	3.49746	0.000469705	0.007	ENSG00000144747	TMF1	7110	TATA element modulatory factor 1
1364.84	-0.8748	0.250123	-3.49752	0.000469602	0.007	ENSG00000099812	MISP	126353	mitotic spindle positioning
199.297	-0.6619	0.189334	-3.49618	0.000471976	0.007	ENSG00000267169	LOC100507373	100507373	uncharacterized LOC100507373
2092.66	-0.8678	0.248219	-3.49595	0.000472377	0.007	ENSG00000113083	LOX	4015	lysyl oxidase
6756.17	-0.4225	0.120874	-3.49572	0.000472787	0.007	ENSG00000167671	UBXN6	80700	UBX domain protein 6
1066.45	0.4409	0.126145	3.49514	0.000473817	0.0071	ENSG00000089177	KIF16B	55614	kinesin family member 16B
1659.66	-0.4634	0.132621	-3.49412	0.000475629	0.0071	ENSG00000104915	STX10	8677	syntaxin 10
59.0914	0.9263	0.265153	3.49341	0.000476894	0.0071	ENSG00000176029	C11orf16	56673	chromosome 11 open reading frame 16
4998.12	0.4007	0.114783	3.49084	0.0004815	0.0072	ENSG00000100284	TOM1	10043	target of myb1 membrane trafficking protein
35.2098	-1.2912	0.369976	-3.49008	0.000482885	0.0072	ENSG00000069696	DRD4	1815	dopamine receptor D4
711.242	-0.6172	0.176875	-3.48968	0.000483599	0.0072	ENSG00000218891	ZNF579	163033	zinc finger protein 579
31.4964	1.7046	0.488549	3.48911	0.000484628	0.0072	ENSG00000229056	NA	NA	NA
30.4685	-1.3578	0.389119	-3.48932	0.000484245	0.0072	ENSG00000272620	AFAP1-AS1	84740	AFAP1 antisense RNA 1
9147.51	-0.3956	0.113482	-3.48627	0.000489813	0.0072	ENSG00000014641	MDH1	4190	malate dehydrogenase 1
440.893	0.5033	0.144362	3.48607	0.000490174	0.0072	ENSG00000213337	ANKRD39	51239	ankyrin repeat domain 39
443.019	0.5233	0.150128	3.48579	0.000490682	0.0072	ENSG00000197106	SLC6A17	388662	solute carrier family 6 member 17
2097.86	-0.7212	0.206992	-3.48433	0.000493363	0.0073	ENSG00000140406	TLNRD1	59274	talin rod domain containing 1
166.892	-0.8538	0.245107	-3.48327	0.00049532	0.0073	ENSG00000188483	IER5L	389792	immediate early response 5 like
882.944	-0.5204	0.149387	-3.48339	0.000495112	0.0073	ENSG00000260027	HOXB7	3217	homeobox B7
43.9769	1.2294	0.353037	3.48229	0.00049715	0.0073	ENSG00000237927	NA	NA	NA
824.321	-0.6543	0.187894	-3.48217	0.000497361	0.0073	ENSG00000165795	NDRG2	57447	NDRG family member 2
110.812	-0.8493	0.244199	-3.47801	0.000505156	0.0074	ENSG00000173566	NA	NA	NA
285.779	-0.5906	0.169874	-3.47652	0.000507962	0.0075	ENSG00000099617	EFNA2	1943	ephrin A2
86.3657	0.853	0.245374	3.47617	0.000508637	0.0075	ENSG00000106852	LHX6	26468	LIM homeobox 6
434.286	-0.6073	0.17474	-3.47521	0.000510455	0.0075	ENSG00000153823	PID1	55022	phosphotyrosine interaction domain containing 1
52.4391	1.0988	0.316258	3.47442	0.000511951	0.0075	ENSG00000022355	GABRA1	2554	gamma-aminobutyric acid type A receptor alpha1 subunit
1886.57	0.4608	0.132636	3.47387	0.000513012	0.0075	ENSG00000170903	MSANTD4	84437	Myb/SANT DNA binding domain containing 4 with coiled-coils
138.379	-0.791	0.227767	-3.47287	0.000514926	0.0075	ENSG00000138030	KHK	3795	ketohexokinase
27.4817	1.3378	0.385401	3.47116	0.000518214	0.0076	ENSG00000248964	LOC101929470	101929470	uncharacterized LOC101929470
3539.5	-0.3946	0.113718	-3.46971	0.000521026	0.0076	ENSG00000079313	REXO1	57455	RNA exonuclease 1 homolog
676.98	0.5473	0.157818	3.46767	0.000524985	0.0077	ENSG00000152404	CWF19L2	143884	CWF19 like cell cycle control factor 2
39.4478	-1.4749	0.425475	-3.46654	0.000527204	0.0077	ENSG00000185101	ANO9	338440	anoctamin 9
3755.85	-0.4456	0.128544	-3.46646	0.000527368	0.0077	ENSG00000100441	KHNYN	23351	KH and NYN domain containing
3529.47	0.367	0.105905	3.46493	0.000530378	0.0077	ENSG00000129925	TMEM8A	58986	transmembrane protein 8A
838.884	-0.4746	0.136999	-3.4642	0.00053182	0.0077	ENSG00000114744	COMMD2	51122	COMM domain containing 2
1015.35	0.4941	0.142684	3.46308	0.000534035	0.0078	ENSG00000081087	OSTM1	28962	osteoclastogenesis associated transmembrane protein 1
73.6002	-0.8967	0.258931	-3.46306	0.000534075	0.0078	ENSG00000108924	HLF	3131	HLF transcription factor, PAR bZIP family member
201.831	2.3874	0.689623	3.46189	0.000536388	0.0078	ENSG00000163131	CTSS	1520	cathepsin S
99.8379	-0.774	0.223785	-3.45865	0.000542888	0.0079	ENSG00000163673	DCLK3	85443	doublecortin like kinase 3
584.136	0.5823	0.16842	3.45751	0.000545199	0.0079	ENSG00000162241	SLC25A45	283130	solute carrier family 25 member 45
217.668	1.1293	0.326647	3.45715	0.000545927	0.0079	ENSG00000167723	TRPV3	162514	transient receptor potential cation channel subfamily V member 3
42.1257	1.2382	0.35831	3.4556	0.000549063	0.0079	ENSG00000243649	CFB	629	complement factor B
37.9156	1.1633	0.336794	3.45406	0.000552222	0.008	ENSG00000257954	NA	NA	NA
1212.99	0.5129	0.148507	3.45374	0.000552864	0.008	ENSG00000157181	ODR4	54953	odr-4 GPCR localization factor homolog
112.661	-0.9469	0.274207	-3.45329	0.000553803	0.008	ENSG00000175445	LPL	4023	lipoprotein lipase
1725.19	-0.4418	0.12798	-3.45217	0.000556092	0.008	ENSG00000175110	MRPS22	56945	mitochondrial ribosomal protein S22
1227.45	-0.5115	0.148171	-3.45183	0.000556789	0.008	ENSG00000145284	SCD5	79966	stearoyl-CoA desaturase 5
322.128	-0.7093	0.205577	-3.45052	0.000559504	0.0081	ENSG00000107902	LHPP	64077	phospholysine phosphohistidine inorganic pyrophosphate phosphatase
92.0879	-0.8061	0.233869	-3.44662	0.00056765	0.0082	ENSG00000136352	NKX2-1	7080	NK2 homeobox 1
1863.91	0.5017	0.145647	3.44474	0.000571612	0.0082	ENSG00000109099	PMP22	5376	peripheral myelin protein 22
455.465	-0.4773	0.13859	-3.44428	0.000572589	0.0082	ENSG00000163659	TIPARP	25976	TCDD inducible poly(ADP-ribose) polymerase
988.403	-0.4747	0.137814	-3.44447	0.000572184	0.0082	ENSG00000099625	CBARP	255057	CACN subunit beta associated regulatory protein
4689.65	-0.5315	0.154372	-3.44328	0.000574698	0.0082	ENSG00000225630	NA	NA	NA
1869.34	0.4179	0.121408	3.44183	0.000577803	0.0083	ENSG00000059145	UNKL	64718	unk like zinc finger
209.539	-0.8156	0.237005	-3.44143	0.000578648	0.0083	ENSG00000143416	SELENBP1	8991	selenium binding protein 1
25.2135	-1.4812	0.43047	-3.4409	0.000579775	0.0083	ENSG00000050030	NEXMIF	340533	neurite extension and migration factor
2757.82	-0.6595	0.191736	-3.43987	0.000581996	0.0083	ENSG00000214357	NEURL1B	54492	neuralized E3 ubiquitin protein ligase 1B
230.373	0.6264	0.182127	3.43908	0.000583695	0.0083	ENSG00000272373	NA	NA	NA
3204.61	0.4782	0.139117	3.43705	0.000588094	0.0084	ENSG00000105357	MYH14	79784	myosin heavy chain 14
47.3307	1.5236	0.44349	3.43539	0.00059171	0.0084	ENSG00000139304	PTPRQ	374462	protein tyrosine phosphatase receptor type Q
160.435	0.639	0.18614	3.43265	0.000597718	0.0085	ENSG00000158560	DYNC1I1	1780	dynein cytoplasmic 1 intermediate chain 1
907.281	-0.5472	0.159464	-3.43137	0.000600537	0.0085	ENSG00000105605	CACNG7	59284	calcium voltage-gated channel auxiliary subunit gamma 7
2211.25	-0.4002	0.116669	-3.43039	0.000602718	0.0086	ENSG00000100897	DCAF11	80344	DDB1 and CUL4 associated factor 11
1346.98	-0.3814	0.1112	-3.43022	0.000603088	0.0086	ENSG00000100949	RABGGTA	5875	Rab geranylgeranyltransferase subunit alpha
1591.22	0.5761	0.167978	3.42948	0.000604749	0.0086	ENSG00000206538	VGLL3	389136	vestigial like family member 3
107.217	0.9025	0.263161	3.42963	0.000604408	0.0086	ENSG00000165272	AQP3	360	aquaporin 3 (Gill blood group)
820.052	-0.5966	0.174051	-3.42752	0.000609132	0.0086	ENSG00000267519	NA	NA	NA
941.515	-0.5405	0.157693	-3.42727	0.00060969	0.0086	ENSG00000179818	PCBP1-AS1	400960	PCBP1 antisense RNA 1
794.248	-0.5533	0.161531	-3.42544	0.000613814	0.0087	ENSG00000196517	SLC6A9	6536	solute carrier family 6 member 9
447.285	-0.5025	0.146722	-3.42493	0.000614953	0.0087	ENSG00000150907	FOXO1	2308	forkhead box O1
1416.58	-0.474	0.138419	-3.42418	0.000616659	0.0087	ENSG00000144034	TPRKB	51002	TP53RK binding protein
2290.98	-0.6926	0.202285	-3.42373	0.000617669	0.0087	ENSG00000143878	RHOB	388	ras homolog family member B
11410.3	0.478	0.139646	3.42309	0.000619138	0.0087	ENSG00000112697	TMEM30A	55754	transmembrane protein 30A
2463.62	-0.5863	0.17137	-3.421	0.000623917	0.0088	ENSG00000214826	NA	NA	NA
1219.32	-0.4404	0.128753	-3.42056	0.000624932	0.0088	ENSG00000115325	DOK1	1796	docking protein 1
2826.61	-0.3721	0.10878	-3.42072	0.000624547	0.0088	ENSG00000129559	NEDD8	4738	NEDD8 ubiquitin like modifier
904.105	-0.6026	0.176194	-3.4203	0.000625524	0.0088	ENSG00000127220	ABHD8	79575	abhydrolase domain containing 8
719.203	0.84	0.245706	3.41884	0.00062889	0.0088	ENSG00000256128	NA	NA	NA
78.2701	-0.831	0.243118	-3.41793	0.000630993	0.0089	ENSG00000272702	NA	NA	NA
692.011	-0.449	0.131385	-3.41733	0.000632378	0.0089	ENSG00000140682	TGFB1I1	7041	transforming growth factor beta 1 induced transcript 1
48.8189	-1.2844	0.37589	-3.41704	0.000633071	0.0089	ENSG00000253417	LINC02159	285629	long intergenic non-protein coding RNA 2159
71.9564	1.24	0.363082	3.41524	0.000637262	0.0089	ENSG00000005108	THSD7A	221981	thrombospondin type 1 domain containing 7A
598.851	-0.4587	0.13431	-3.41542	0.000636846	0.0089	ENSG00000172671	ZFAND4	93550	zinc finger AN1-type containing 4
371.697	-0.6172	0.180744	-3.41496	0.000637912	0.0089	ENSG00000114841	DNAH1	25981	dynein axonemal heavy chain 1
39.4263	1.3062	0.38274	3.41277	0.000643067	0.009	ENSG00000215296	NA	NA	NA
319.194	-0.543	0.15913	-3.41234	0.00064407	0.009	ENSG00000157326	DHRS4	10901	dehydrogenase/reductase 4
1438.04	0.5917	0.173459	3.41146	0.000646171	0.009	ENSG00000136051	WASHC4	23325	WASH complex subunit 4
410.382	-0.7859	0.2305	-3.40936	0.000651157	0.0091	ENSG00000233601	NA	NA	NA
3628.46	0.4082	0.119836	3.40604	0.000659126	0.0092	ENSG00000028310	BRD9	65980	bromodomain containing 9
27.4714	1.3695	0.402153	3.40554	0.00066034	0.0092	ENSG00000162779	AXDND1	126859	axonemal dynein light chain domain containing 1
24.3064	1.4416	0.423561	3.40355	0.000665167	0.0093	ENSG00000180066	NA	NA	NA
746.289	0.4652	0.136724	3.40234	0.000668113	0.0093	ENSG00000183718	TRIM52	84851	tripartite motif containing 52
2181.39	0.4196	0.123372	3.40105	0.000671282	0.0093	ENSG00000241553	ARPC4	10093	actin related protein 2/3 complex subunit 4
593.442	-0.5841	0.171775	-3.40012	0.000673573	0.0094	ENSG00000149582	TMEM25	84866	transmembrane protein 25
4188.05	-0.7246	0.213173	-3.39898	0.000676386	0.0094	ENSG00000168077	SCARA3	51435	scavenger receptor class A member 3
10343.4	0.4595	0.135186	3.39893	0.000676497	0.0094	ENSG00000141458	NPC1	4864	NPC intracellular cholesterol transporter 1
14540.5	-0.3504	0.103104	-3.39827	0.000678139	0.0094	ENSG00000185650	ZFP36L1	677	ZFP36 ring finger protein like 1
43.211	1.2519	0.368505	3.39726	0.000680635	0.0094	ENSG00000104237	RP1	6101	RP1 axonemal microtubule associated
350.459	0.5042	0.148457	3.39648	0.000682585	0.0094	ENSG00000248866	USP46-AS1	643783	USP46 antisense RNA 1
153.292	-0.8154	0.24005	-3.39661	0.000682266	0.0094	ENSG00000165556	CDX2	1045	caudal type homeobox 2
57.4736	-0.9593	0.282496	-3.39577	0.00068437	0.0095	ENSG00000196872	KIAA1211L	343990	KIAA1211 like
3237.77	-0.4256	0.125378	-3.39456	0.000687392	0.0095	ENSG00000115286	NDUFS7	374291	NADH:ubiquinone oxidoreductase core subunit S7
42.7885	-1.1154	0.328615	-3.39426	0.00068815	0.0095	ENSG00000187730	GABRD	2563	gamma-aminobutyric acid type A receptor delta subunit
1074.68	-0.5206	0.153478	-3.39186	0.000694198	0.0096	ENSG00000163171	CDC42EP3	10602	CDC42 effector protein 3
4756.6	0.463	0.136555	3.39067	0.000697227	0.0096	ENSG00000161813	LARP4	113251	La ribonucleoprotein domain family member 4
2125.92	-0.7783	0.22969	-3.38863	0.000702423	0.0097	ENSG00000134363	FST	10468	follistatin
28.3292	-1.4698	0.434111	-3.38583	0.000709622	0.0098	ENSG00000258708	SLC25A21-AS1	100129794	SLC25A21 antisense RNA 1
3777.9	0.4489	0.132611	3.38473	0.000712487	0.0098	ENSG00000127418	FGFRL1	53834	fibroblast growth factor receptor like 1
2249.89	0.3755	0.110951	3.38442	0.000713289	0.0098	ENSG00000140992	PDPK1	5170	3-phosphoinositide dependent protein kinase 1
319.945	0.6278	0.185554	3.38326	0.000716296	0.0098	ENSG00000197748	CFAP43	80217	cilia and flagella associated protein 43
588.175	-0.4509	0.133276	-3.38318	0.000716511	0.0098	ENSG00000121388	NA	NA	NA
1158.56	-0.4654	0.137614	-3.38228	0.00071888	0.0098	ENSG00000161618	ALDH16A1	126133	aldehyde dehydrogenase 16 family member A1
21.8481	1.6738	0.495126	3.38048	0.000723588	0.0099	ENSG00000268223	ARL14EPL	644100	ADP ribosylation factor like GTPase 14 effector protein like
361.736	-0.7033	0.208152	-3.37893	0.000727695	0.0099	ENSG00000165388	NA	NA	NA
3522.84	0.4972	0.147135	3.37909	0.00072726	0.0099	ENSG00000213614	HEXA	3073	hexosaminidase subunit alpha
242.576	0.6489	0.192081	3.37849	0.000728855	0.01	ENSG00000213144	NA	NA	NA
327.276	0.6749	0.199863	3.37675	0.00073347	0.01	ENSG00000116761	CTH	1491	cystathionine gamma-lyase
325.698	-0.6508	0.192835	-3.37507	0.000737974	0.0101	ENSG00000205363	INSYN1	388135	inhibitory synaptic factor 1
80.6801	-0.9661	0.286435	-3.37301	0.000743523	0.0101	ENSG00000184599	TAFA3	284467	TAFA chemokine like family member 3
103.439	0.9211	0.27308	3.37284	0.000743985	0.0101	ENSG00000135378	PRRG4	79056	proline rich and Gla domain 4
2021.83	-0.428	0.126904	-3.37225	0.000745559	0.0101	ENSG00000163660	CCNL1	57018	cyclin L1
6620.41	-0.4274	0.126754	-3.37199	0.000746279	0.0101	ENSG00000099331	MYO9B	4650	myosin IXB
85.0222	-0.9566	0.283725	-3.37156	0.00074744	0.0102	ENSG00000107099	DOCK8	81704	dedicator of cytokinesis 8
87.797	-0.7963	0.23629	-3.36983	0.000752152	0.0102	ENSG00000158473	CD1D	912	CD1d molecule
4137.04	0.5359	0.159098	3.36856	0.000755606	0.0103	ENSG00000127824	TUBA4A	7277	tubulin alpha 4a
30.387	1.3675	0.40643	3.36465	0.000766407	0.0104	ENSG00000256733	NA	NA	NA
2490.5	-0.5254	0.156179	-3.3639	0.000768505	0.0104	ENSG00000160113	NR2F6	2063	nuclear receptor subfamily 2 group F member 6
59676.4	-0.3955	0.117606	-3.36285	0.000771422	0.0104	ENSG00000231500	RPS18	6222	ribosomal protein S18
99.0511	-0.843	0.250783	-3.36149	0.000775234	0.0105	ENSG00000149599	DUSP15	128853	dual specificity phosphatase 15
2658.78	0.5529	0.16452	3.36047	0.000778094	0.0105	ENSG00000084710	EFR3B	22979	EFR3 homolog B
7071.75	-0.4454	0.132523	-3.36057	0.000777813	0.0105	ENSG00000072195	SPEG	10290	striated muscle enriched protein kinase
92.5043	0.8845	0.263441	3.35757	0.000786298	0.0106	ENSG00000146469	VIP	7432	vasoactive intestinal peptide
65.0132	1.1963	0.356701	3.3537	0.000797373	0.0107	ENSG00000259023	LINC00524	338002	long intergenic non-protein coding RNA 524
3524.69	-0.4269	0.127293	-3.35366	0.000797515	0.0107	ENSG00000079999	KEAP1	9817	kelch like ECH associated protein 1
3401.07	0.4848	0.144579	3.35335	0.00079839	0.0108	ENSG00000057252	SOAT1	6646	sterol O-acyltransferase 1
3608.26	-0.4479	0.13362	-3.35214	0.000801906	0.0108	ENSG00000104979	C19orf53	28974	chromosome 19 open reading frame 53
441.489	-0.6249	0.186457	-3.35123	0.000804537	0.0108	ENSG00000165644	COMTD1	118881	catechol-O-methyltransferase domain containing 1
2090.08	-0.353	0.105375	-3.34962	0.000809232	0.0109	ENSG00000145016	RUBCN	9711	rubicon autophagy regulator
166.259	0.8644	0.258041	3.34968	0.000809042	0.0109	ENSG00000249328	LOC101927040	101927040	uncharacterized LOC101927040
19.3308	1.5605	0.465921	3.34935	0.00081001	0.0109	ENSG00000236213	NA	NA	NA
305.508	0.572	0.170826	3.34853	0.000812406	0.0109	ENSG00000163040	CCDC74A	90557	coiled-coil domain containing 74A
25.3736	1.2921	0.385866	3.34846	0.000812615	0.0109	ENSG00000237410	NA	NA	NA
5960.93	0.4854	0.144972	3.34811	0.000813645	0.0109	ENSG00000087470	DNM1L	10059	dynamin 1 like
106.572	-0.7158	0.213923	-3.34599	0.000819897	0.011	ENSG00000186280	KDM4D	55693	lysine demethylase 4D
460.418	1.7462	0.521957	3.34551	0.000821323	0.011	ENSG00000157873	TNFRSF14	8764	TNF receptor superfamily member 14
688.212	0.4927	0.147269	3.34561	0.000821019	0.011	ENSG00000256151	NA	NA	NA
2811.94	-0.3871	0.115757	-3.34376	0.000826518	0.011	ENSG00000170689	HOXB9	3219	homeobox B9
105.866	-1.33	0.397967	-3.34204	0.00083164	0.0111	ENSG00000136250	AOAH	313	acyloxyacyl hydrolase
511.163	0.4941	0.14786	3.34136	0.000833682	0.0111	ENSG00000124587	PEX6	5190	peroxisomal biogenesis factor 6
1596.25	-0.374	0.111962	-3.34014	0.000837372	0.0112	ENSG00000144048	DUSP11	8446	dual specificity phosphatase 11
63.1735	0.9796	0.293328	3.3396	0.000838983	0.0112	ENSG00000171951	SCG2	7857	secretogranin II
408.713	0.6664	0.199538	3.33972	0.000838636	0.0112	ENSG00000273018	FAM106A	80039	family with sequence similarity 106 member A
385.682	-0.6746	0.202127	-3.33736	0.000845788	0.0112	ENSG00000183092	BEGAIN	57596	brain enriched guanylate kinase associated
1865.56	-0.4458	0.133647	-3.3359	0.000850238	0.0113	ENSG00000166681	BEX3	27018	brain expressed X-linked 3
90.1978	1.0366	0.310765	3.33551	0.000851441	0.0113	ENSG00000105967	TFEC	22797	transcription factor EC
20372.8	0.4762	0.142869	3.33329	0.000858255	0.0114	ENSG00000165916	PSMC3	5702	proteasome 26S subunit, ATPase 3
1300.67	0.5341	0.160242	3.33287	0.000859557	0.0114	ENSG00000135124	P2RX4	5025	purinergic receptor P2X 4
56.061	0.94	0.282063	3.3325	0.000860692	0.0114	ENSG00000167080	B4GALNT2	124872	beta-1,4-N-acetyl-galactosaminyltransferase 2
370.641	-0.5401	0.162107	-3.33189	0.000862569	0.0114	ENSG00000184226	PCDH9	5101	protocadherin 9
24.6403	-1.7427	0.52337	-3.32975	0.000869225	0.0115	ENSG00000253992	NA	NA	NA
1170.65	0.425	0.127654	3.32963	0.000869607	0.0115	ENSG00000095209	TMEM38B	55151	transmembrane protein 38B
124.849	-0.9594	0.288271	-3.32828	0.000873846	0.0115	ENSG00000144485	HES6	55502	hes family bHLH transcription factor 6
2845.71	0.41	0.123202	3.32802	0.000874651	0.0115	ENSG00000138018	SELENOI	85465	selenoprotein I
1154.31	0.3892	0.116955	3.32774	0.000875537	0.0115	ENSG00000092931	MFSD11	79157	major facilitator superfamily domain containing 11
77.9592	-0.8549	0.257037	-3.32601	0.000880991	0.0116	ENSG00000228594	FNDC10	643988	fibronectin type III domain containing 10
126.781	0.8536	0.25663	3.32613	0.000880597	0.0116	ENSG00000158887	MPZ	4359	myelin protein zero
1990.75	-0.3798	0.114223	-3.32475	0.000884992	0.0116	ENSG00000115274	INO80B	83444	INO80 complex subunit B
65.6412	-1.0917	0.328412	-3.32425	0.000886552	0.0117	ENSG00000236345	NA	NA	NA
11294.4	0.4404	0.13255	3.32286	0.000890988	0.0117	ENSG00000077232	DNAJC10	54431	DnaJ heat shock protein family (Hsp40) member C10
82.6758	0.8275	0.249136	3.32132	0.00089592	0.0118	ENSG00000124116	WFDC3	140686	WAP four-disulfide core domain 3
316.154	-0.8872	0.267269	-3.31937	0.000902202	0.0118	ENSG00000137834	SMAD6	4091	SMAD family member 6
1121.95	0.7817	0.235538	3.31885	0.000903895	0.0118	ENSG00000107201	DDX58	23586	DExD/H-box helicase 58
421.606	-0.5501	0.165865	-3.31682	0.000910469	0.0119	ENSG00000171649	ZIK1	284307	zinc finger protein interacting with K protein 1
153.776	-0.6848	0.206519	-3.31568	0.000914196	0.012	ENSG00000226711	FAM66C	440078	family with sequence similarity 66 member C
1372.17	0.4623	0.139446	3.31505	0.000916254	0.012	ENSG00000189077	TMEM120A	83862	transmembrane protein 120A
140.167	0.7435	0.224328	3.31453	0.000917987	0.012	ENSG00000234147	NA	NA	NA
269.994	-0.6479	0.195541	-3.31316	0.000922494	0.012	ENSG00000066468	FGFR2	2263	fibroblast growth factor receptor 2
1503.05	-0.5818	0.175606	-3.31283	0.000923576	0.0121	ENSG00000188313	PLSCR1	5359	phospholipid scramblase 1
44.238	-1.2934	0.390443	-3.31261	0.000924303	0.0121	ENSG00000134198	TSPAN2	10100	tetraspanin 2
1953.99	-0.3977	0.12011	-3.31094	0.000929817	0.0121	ENSG00000168887	C2orf68	388969	chromosome 2 open reading frame 68
878.882	0.625	0.188771	3.31078	0.000930351	0.0121	ENSG00000163702	IL17RC	84818	interleukin 17 receptor C
302.864	0.5184	0.156603	3.31036	0.000931746	0.0121	ENSG00000175264	CHST1	8534	carbohydrate sulfotransferase 1
110.377	0.7205	0.217683	3.30969	0.000933977	0.0121	ENSG00000177173	NA	NA	NA
266.532	0.9028	0.272752	3.30984	0.000933481	0.0121	ENSG00000235978	NA	NA	NA
3091.55	0.3896	0.117754	3.30885	0.000936792	0.0122	ENSG00000134058	CDK7	1022	cyclin dependent kinase 7
35673.6	0.4267	0.128967	3.30827	0.000938727	0.0122	ENSG00000150753	CCT5	22948	chaperonin containing TCP1 subunit 5
961.69	-0.5683	0.171802	-3.30778	0.000940385	0.0122	ENSG00000100167	SEPTIN3	55964	septin 3
2254.87	-0.5116	0.154718	-3.30674	0.000943872	0.0122	ENSG00000075151	EIF4G3	8672	eukaryotic translation initiation factor 4 gamma 3
325.722	0.5243	0.15855	3.30685	0.00094351	0.0122	ENSG00000221990	EXOC3-AS1	116349	EXOC3 antisense RNA 1
31.4609	-1.4679	0.443884	-3.30704	0.000942876	0.0122	ENSG00000130287	NCAN	1463	neurocan
1036.72	0.396	0.119813	3.30498	0.000949838	0.0123	ENSG00000248008	NRAV	100506668	negative regulator of antiviral response
2765.56	-0.471	0.142579	-3.30367	0.000954285	0.0123	ENSG00000162585	FAAP20	199990	FA core complex associated protein 20
46.8128	1.0476	0.317177	3.30289	0.000956953	0.0124	ENSG00000181652	ATG9B	285973	autophagy related 9B
9862.63	0.4048	0.122591	3.30213	0.000959526	0.0124	ENSG00000111674	ENO2	2026	enolase 2
60.3706	-1.0585	0.320644	-3.30117	0.000962831	0.0124	ENSG00000237594	LOC150051	150051	uncharacterized LOC150051
6981.1	0.4849	0.14693	3.30042	0.00096542	0.0124	ENSG00000131016	AKAP12	9590	A-kinase anchoring protein 12
14767.3	-0.4604	0.139542	-3.29904	0.000970148	0.0125	ENSG00000117632	STMN1	3925	stathmin 1
3441.43	-0.3652	0.110703	-3.29914	0.00096983	0.0125	ENSG00000092203	TOX4	9878	TOX high mobility group box family member 4
319.595	-0.6894	0.208997	-3.29854	0.000971886	0.0125	ENSG00000173175	ADCY5	111	adenylate cyclase 5
5126.23	-0.3626	0.109937	-3.29821	0.000973047	0.0125	ENSG00000100888	CHD8	57680	chromodomain helicase DNA binding protein 8
693.406	0.7048	0.213707	3.29786	0.000974247	0.0125	ENSG00000149256	TENM4	26011	teneurin transmembrane protein 4
10896.1	0.4464	0.135388	3.29737	0.00097595	0.0125	ENSG00000108021	TASOR2	54906	transcription activation suppressor family member 2
46.8842	-1.1611	0.352107	-3.29747	0.000975595	0.0125	ENSG00000171954	CYP4F22	126410	cytochrome P450 family 4 subfamily F member 22
4392.52	0.408	0.123819	3.29541	0.000982779	0.0126	ENSG00000175866	BAIAP2	10458	BAI1 associated protein 2
2113.17	-0.5036	0.152851	-3.29458	0.000985693	0.0126	ENSG00000130159	ECSIT	51295	ECSIT signalling integrator
467.737	0.5052	0.153398	3.2936	0.000989144	0.0127	ENSG00000013563	DNASE1L1	1774	deoxyribonuclease 1 like 1
43.3235	-1.1891	0.361235	-3.29165	0.000996007	0.0127	ENSG00000184260	HIST2H2AC	8338	histone cluster 2 H2A family member c
1093.96	0.4823	0.146503	3.29184	0.000995345	0.0127	ENSG00000149084	HSD17B12	51144	hydroxysteroid 17-beta dehydrogenase 12
227.252	0.8457	0.256959	3.29118	0.000997691	0.0127	ENSG00000257743	MGAM2	93432	maltase-glucoamylase 2 (putative)
24.0394	1.6154	0.490971	3.29017	0.00100127	0.0128	ENSG00000072952	MRVI1	10335	murine retrovirus integration site 1 homolog
2828.02	-0.3595	0.109289	-3.28947	0.00100378	0.0128	ENSG00000090924	PLEKHG2	64857	pleckstrin homology and RhoGEF domain containing G2
2284.01	0.4002	0.121675	3.28894	0.00100565	0.0128	ENSG00000164209	SLC25A46	91137	solute carrier family 25 member 46
429.524	0.6582	0.200134	3.28871	0.00100648	0.0128	ENSG00000169946	ZFPM2	23414	zinc finger protein, FOG family member 2
317.483	0.7061	0.214802	3.28702	0.00101254	0.0129	ENSG00000186409	CCDC30	728621	coiled-coil domain containing 30
268.321	-0.5191	0.158009	-3.28499	0.00101984	0.013	ENSG00000034533	ASTE1	28990	asteroid homolog 1
210.781	-0.6125	0.186442	-3.28518	0.00101916	0.013	ENSG00000119715	ESRRB	2103	estrogen related receptor beta
231.237	0.7078	0.215563	3.28361	0.00102488	0.013	ENSG00000128656	CHN1	1123	chimerin 1
49.5905	1.1233	0.342085	3.28376	0.00102432	0.013	ENSG00000188848	BEND4	389206	BEN domain containing 4
33.3359	-1.1292	0.343863	-3.28393	0.00102371	0.013	ENSG00000198223	CSF2RA	1438	colony stimulating factor 2 receptor alpha subunit
8470.73	-0.4145	0.126283	-3.28214	0.00103024	0.0131	ENSG00000097007	ABL1	25	ABL proto-oncogene 1, non-receptor tyrosine kinase
366.74	0.6786	0.206915	3.27979	0.00103885	0.0132	ENSG00000183668	PSG9	5678	pregnancy specific beta-1-glycoprotein 9
140.196	0.7977	0.24331	3.27873	0.00104276	0.0132	ENSG00000147606	SLC26A7	115111	solute carrier family 26 member 7
2984.6	0.5731	0.174798	3.27871	0.00104282	0.0132	ENSG00000110492	MDK	4192	midkine
546.865	-0.4739	0.144553	-3.2781	0.0010451	0.0132	ENSG00000079435	LIPE	3991	lipase E, hormone sensitive type
1693.66	-0.6611	0.201711	-3.27756	0.00104707	0.0132	ENSG00000136153	LMO7	4008	LIM domain 7
2602.22	-0.7247	0.221257	-3.27542	0.00105505	0.0133	ENSG00000171223	JUNB	3726	JunB proto-oncogene, AP-1 transcription factor subunit
75.1701	-1.222	0.373176	-3.2746	0.00105814	0.0133	ENSG00000164932	CTHRC1	115908	collagen triple helix repeat containing 1
169.342	-0.6816	0.208181	-3.27408	0.00106007	0.0134	ENSG00000132016	C19orf57	79173	chromosome 19 open reading frame 57
674.904	-0.4937	0.15084	-3.27329	0.00106303	0.0134	ENSG00000164758	MED30	90390	mediator complex subunit 30
4888.88	-0.5945	0.181652	-3.27282	0.0010648	0.0134	ENSG00000120738	EGR1	1958	early growth response 1
3309.22	0.4837	0.14782	3.27196	0.00106806	0.0134	ENSG00000096093	EFHC1	114327	EF-hand domain containing 1
901.911	0.3938	0.120359	3.27162	0.00106933	0.0134	ENSG00000160828	NA	NA	NA
451.223	-0.4507	0.13776	-3.27151	0.00106974	0.0134	ENSG00000133315	MACROD1	28992	mono-ADP ribosylhydrolase 1
35.5422	-1.1615	0.355087	-3.27103	0.00107155	0.0134	ENSG00000183032	SLC25A21	89874	solute carrier family 25 member 21
2274.1	-0.5008	0.153119	-3.27077	0.00107256	0.0134	ENSG00000272734	NA	NA	NA
1782.4	-0.4722	0.144422	-3.26929	0.00107817	0.0135	ENSG00000270170	NCBP2AS2	152217	NCBP2 antisense 2 (head to head)
6188.53	0.5463	0.167125	3.26872	0.00108033	0.0135	ENSG00000138768	USO1	8615	USO1 vesicle transport factor
1381.12	0.4654	0.142375	3.26882	0.00107998	0.0135	ENSG00000085365	SCAMP1	9522	secretory carrier membrane protein 1
469.277	0.5106	0.156275	3.26749	0.00108506	0.0136	ENSG00000120256	LRP11	84918	LDL receptor related protein 11
127.666	0.8129	0.248969	3.26512	0.00109416	0.0137	ENSG00000271225	NA	NA	NA
2380.53	-0.5216	0.159754	-3.26476	0.00109558	0.0137	ENSG00000130299	GTPBP3	84705	GTP binding protein 3, mitochondrial
43.0446	1.1715	0.358894	3.26422	0.00109766	0.0137	ENSG00000108176	DNAJC12	56521	DnaJ heat shock protein family (Hsp40) member C12
626.57	-0.4877	0.149425	-3.26391	0.00109886	0.0137	ENSG00000182983	ZNF662	389114	zinc finger protein 662
587.472	-0.5003	0.153345	-3.26227	0.00110523	0.0138	ENSG00000112699	GMDS	2762	GDP-mannose 4,6-dehydratase
97.2496	-0.8451	0.259105	-3.26169	0.00110751	0.0138	ENSG00000129757	CDKN1C	1028	cyclin dependent kinase inhibitor 1C
457.74	0.8096	0.248377	3.25956	0.00111584	0.0139	ENSG00000258623	NA	NA	NA
1713.04	0.5785	0.177613	3.25706	0.00112574	0.014	ENSG00000168542	COL3A1	1281	collagen type III alpha 1 chain
69.1425	-0.8268	0.253853	-3.25707	0.0011257	0.014	ENSG00000255284	LOC171391	171391	uncharacterized LOC171391
236.865	-0.5982	0.183666	-3.2568	0.00112675	0.014	ENSG00000121005	CRISPLD1	83690	cysteine rich secretory protein LCCL domain containing 1
45979.3	-0.3709	0.113897	-3.2563	0.00112876	0.014	ENSG00000145592	RPL37	6167	ribosomal protein L37
4239.66	0.5507	0.169157	3.2555	0.00113193	0.014	ENSG00000120549	KIAA1217	56243	KIAA1217
24.096	-1.3891	0.426829	-3.25443	0.0011362	0.0141	ENSG00000185522	LMNTD2	256329	lamin tail domain containing 2
19075.9	-0.3323	0.102093	-3.25442	0.00113625	0.0141	ENSG00000166986	MARS	4141	methionyl-tRNA synthetase
4123.45	0.3962	0.121859	3.25136	0.00114856	0.0142	ENSG00000136816	TOR1B	27348	torsin family 1 member B
97.3486	-0.8221	0.252896	-3.25062	0.00115154	0.0142	ENSG00000250397	NA	NA	NA
1215.99	-0.4745	0.146033	-3.24927	0.001157	0.0143	ENSG00000171466	ZNF562	54811	zinc finger protein 562
1242.29	-0.4142	0.127514	-3.24857	0.00115987	0.0143	ENSG00000236144	TMEM147-AS1	100506469	TMEM147 antisense RNA 1
194.071	-0.6381	0.196457	-3.24804	0.00116202	0.0143	ENSG00000198354	DCAF12L2	340578	DDB1 and CUL4 associated factor 12 like 2
2228.05	0.3629	0.111747	3.24775	0.00116321	0.0143	ENSG00000013561	RNF14	9604	ring finger protein 14
3808.32	-0.4812	0.148173	-3.2473	0.00116505	0.0144	ENSG00000167775	CD320	51293	CD320 molecule
2487.44	-0.3839	0.118262	-3.24587	0.00117091	0.0144	ENSG00000051108	HERPUD1	9709	homocysteine inducible ER protein with ubiquitin like domain 1
3344.54	-0.42	0.12946	-3.2444	0.00117697	0.0145	ENSG00000099797	TECR	9524	trans-2,3-enoyl-CoA reductase
434.755	0.7648	0.235762	3.24403	0.00117852	0.0145	ENSG00000172296	SPTLC3	55304	serine palmitoyltransferase long chain base subunit 3
20741.3	-0.7586	0.233898	-3.24331	0.0011815	0.0145	ENSG00000137801	THBS1	7057	thrombospondin 1
2501.79	0.4131	0.127439	3.24141	0.0011894	0.0146	ENSG00000136840	ST6GALNAC4	27090	ST6 N-acetylgalactosaminide alpha-2,6-sialyltransferase 4
99.409	0.8224	0.253756	3.24099	0.00119114	0.0146	ENSG00000165084	C8orf34	116328	chromosome 8 open reading frame 34
1115.02	-0.4639	0.143153	-3.24045	0.00119339	0.0146	ENSG00000204634	TBC1D8	11138	TBC1 domain family member 8
730.911	0.4713	0.145447	3.24052	0.00119311	0.0146	ENSG00000112852	PCDHB2	56133	protocadherin beta 2
202.086	0.9319	0.287636	3.23993	0.00119558	0.0146	ENSG00000242902	FLNC-AS1	110806300	FLNC antisense RNA 1
50.627	1.242	0.38379	3.23607	0.00121187	0.0148	ENSG00000186466	NA	NA	NA
2888.52	-0.4269	0.13193	-3.23557	0.00121398	0.0149	ENSG00000163013	FBXO41	150726	F-box protein 41
12741.8	-0.3909	0.120815	-3.23534	0.00121498	0.0149	ENSG00000132002	DNAJB1	3337	DnaJ heat shock protein family (Hsp40) member B1
905.54	-0.4321	0.133612	-3.23435	0.0012192	0.0149	ENSG00000159228	CBR1	873	carbonyl reductase 1
119.767	0.7812	0.241601	3.2333	0.00122369	0.0149	ENSG00000145703	IQGAP2	10788	IQ motif containing GTPase activating protein 2
98.1484	-0.9511	0.294264	-3.23223	0.0012283	0.015	ENSG00000272933	NA	NA	NA
199.966	-0.7807	0.241559	-3.23185	0.0012299	0.015	ENSG00000136114	THSD1	55901	thrombospondin type 1 domain containing 1
1125.24	0.5345	0.165455	3.23054	0.00123555	0.0151	ENSG00000183340	JRKL	8690	JRK like
795.523	0.4607	0.142699	3.22871	0.00124351	0.0151	ENSG00000153208	MERTK	10461	MER proto-oncogene, tyrosine kinase
480.046	-0.4621	0.143131	-3.22879	0.00124313	0.0151	ENSG00000197128	ZNF772	400720	zinc finger protein 772
232.703	-0.6069	0.18803	-3.22781	0.00124741	0.0152	ENSG00000199753	SNORD104	692227	small nucleolar RNA, C/D box 104
3901.78	-0.5692	0.176431	-3.22643	0.00125347	0.0152	ENSG00000196526	AFAP1	60312	actin filament associated protein 1
47.3096	1.5865	0.491698	3.22655	0.00125293	0.0152	ENSG00000134339	SAA2	6289	serum amyloid A2
4335.08	-0.3928	0.121817	-3.22488	0.00126025	0.0153	ENSG00000077312	SNRPA	6626	small nuclear ribonucleoprotein polypeptide A
6873.81	-0.4481	0.138995	-3.22362	0.00126581	0.0154	ENSG00000205531	NAP1L4	4676	nucleosome assembly protein 1 like 4
167.42	-0.6687	0.207452	-3.22334	0.00126703	0.0154	ENSG00000186446	ZNF501	115560	zinc finger protein 501
1012.93	-0.4705	0.14603	-3.22204	0.00127281	0.0154	ENSG00000186767	SPIN4	139886	spindlin family member 4
302.832	0.5245	0.162948	3.21877	0.00128742	0.0156	ENSG00000187672	ERC2	26059	ELKS/RAB6-interacting/CAST family member 2
1644.1	0.3844	0.119459	3.21819	0.00129001	0.0156	ENSG00000170502	NUDT9	53343	nudix hydrolase 9
125.561	-0.6204	0.192841	-3.21736	0.00129378	0.0156	ENSG00000229214	LINC00242	401288	long intergenic non-protein coding RNA 242
1810.45	0.5514	0.171392	3.21717	0.00129464	0.0156	ENSG00000243137	PSG4	5672	pregnancy specific beta-1-glycoprotein 4
23.1034	1.6459	0.511708	3.21641	0.00129806	0.0157	ENSG00000230790	NA	NA	NA
56.7882	1.0632	0.330915	3.21279	0.00131453	0.0159	ENSG00000118997	DNAH7	56171	dynein axonemal heavy chain 7
6756.35	-0.3865	0.120335	-3.21195	0.00131839	0.0159	ENSG00000144043	TEX261	113419	testis expressed 261
3807.06	-0.6827	0.21262	-3.21099	0.00132279	0.0159	ENSG00000112033	PPARD	5467	peroxisome proliferator activated receptor delta
30.2217	-1.2363	0.384986	-3.21117	0.00132194	0.0159	ENSG00000154736	ADAMTS5	11096	ADAM metallopeptidase with thrombospondin type 1 motif 5
87.7817	-0.8823	0.27486	-3.20983	0.00132815	0.016	ENSG00000156687	UNC5D	137970	unc-5 netrin receptor D
2854.24	-0.3828	0.119293	-3.2089	0.00133242	0.016	ENSG00000163785	RYK	6259	receptor like tyrosine kinase
812.899	-0.4878	0.152042	-3.20864	0.00133364	0.016	ENSG00000157240	FZD1	8321	frizzled class receptor 1
2522.99	-0.3936	0.122711	-3.2079	0.00133709	0.0161	ENSG00000107643	MAPK8	5599	mitogen-activated protein kinase 8
1284.9	0.4088	0.127482	3.20696	0.00134145	0.0161	ENSG00000128891	CCDC32	90416	coiled-coil domain containing 32
877.378	0.7293	0.22744	3.20673	0.00134254	0.0161	ENSG00000143320	CRABP2	1382	cellular retinoic acid binding protein 2
467.246	0.4662	0.145398	3.20654	0.0013434	0.0161	ENSG00000170537	TMC7	79905	transmembrane channel like 7
456.646	0.6319	0.197122	3.20572	0.00134727	0.0161	ENSG00000129295	LRRC6	23639	leucine rich repeat containing 6
37.5955	1.0705	0.333956	3.20549	0.00134834	0.0161	ENSG00000253111	NA	NA	NA
146.821	-0.7504	0.234122	-3.20503	0.00135047	0.0161	ENSG00000184060	ADAP2	55803	ArfGAP with dual PH domains 2
7762.93	0.4712	0.14703	3.20507	0.00135031	0.0161	ENSG00000132471	WBP2	23558	WW domain binding protein 2
549.229	-0.5196	0.162316	-3.20115	0.0013688	0.0163	ENSG00000151466	SCLT1	132320	sodium channel and clathrin linker 1
1071.23	0.4178	0.130579	3.1995	0.00137668	0.0164	ENSG00000146842	TMEM209	84928	transmembrane protein 209
91.1116	0.9537	0.298068	3.19957	0.00137631	0.0164	ENSG00000259712	NA	NA	NA
1893	-0.4054	0.126722	-3.1991	0.00137858	0.0164	ENSG00000169957	ZNF768	79724	zinc finger protein 768
85.387	-0.8719	0.272519	-3.19923	0.00137794	0.0164	ENSG00000225614	ZNF469	84627	zinc finger protein 469
77.5046	0.7885	0.246545	3.19832	0.0013823	0.0165	ENSG00000233275	NA	NA	NA
796.183	-0.5449	0.170395	-3.19793	0.00138418	0.0165	ENSG00000105855	ITGB8	3696	integrin subunit beta 8
3312.39	0.4569	0.142943	3.19621	0.00139245	0.0166	ENSG00000026751	SLAMF7	57823	SLAM family member 7
1417.62	0.5057	0.158226	3.19581	0.00139441	0.0166	ENSG00000261452	NA	NA	NA
218.516	0.6705	0.209812	3.19581	0.00139437	0.0166	ENSG00000147509	RGS20	8601	regulator of G protein signaling 20
66.8366	-1.0216	0.319705	-3.19554	0.0013957	0.0166	ENSG00000144331	ZNF385B	151126	zinc finger protein 385B
111.673	-0.7085	0.221818	-3.19415	0.00140242	0.0166	ENSG00000120068	HOXB8	3218	homeobox B8
421.817	0.4983	0.155999	3.19434	0.00140152	0.0166	ENSG00000186300	ZNF555	148254	zinc finger protein 555
940.668	0.3807	0.119206	3.19394	0.00140343	0.0166	ENSG00000103226	NOMO3	408050	NODAL modulator 3
2255.98	0.3873	0.121265	3.19344	0.0014059	0.0166	ENSG00000167977	KCTD5	54442	potassium channel tetramerization domain containing 5
2801.41	-0.4237	0.132768	-3.19133	0.00141617	0.0167	ENSG00000125398	SOX9	6662	SRY-box 9
167.184	0.7592	0.237998	3.1901	0.00142222	0.0168	ENSG00000234805	NA	NA	NA
3108.6	0.4189	0.131402	3.18816	0.00143182	0.0169	ENSG00000156983	BRPF1	7862	bromodomain and PHD finger containing 1
341.498	0.824	0.258446	3.18812	0.00143202	0.0169	ENSG00000196335	STK31	56164	serine/threonine kinase 31
46.08	-1.0315	0.323488	-3.18863	0.00142948	0.0169	ENSG00000189129	PLAC9	219348	placenta associated 9
64	0.9425	0.295634	3.18808	0.00143223	0.0169	ENSG00000165917	RAPSN	5913	receptor associated protein of the synapse
9254.58	0.426	0.133612	3.18834	0.00143093	0.0169	ENSG00000108582	CPD	1362	carboxypeptidase D
570.839	-0.5366	0.168298	-3.18811	0.00143204	0.0169	ENSG00000008382	MPND	84954	MPN domain containing
1248.01	-0.5044	0.158242	-3.18733	0.00143595	0.0169	ENSG00000170604	IRF2BP1	26145	interferon regulatory factor 2 binding protein 1
473.689	-0.4941	0.155086	-3.18584	0.00144333	0.017	ENSG00000128016	ZFP36	7538	ZFP36 ring finger protein
50.4339	1.2996	0.408022	3.18501	0.0014475	0.017	ENSG00000224715	LOC339685	339685	uncharacterized LOC339685
10834.4	0.4112	0.129129	3.18468	0.00144915	0.017	ENSG00000013364	MVP	9961	major vault protein
220.716	0.5223	0.164083	3.18312	0.00145698	0.0171	ENSG00000249592	LOC100129917	100129917	uncharacterized LOC100129917
604.729	-0.4622	0.145212	-3.18293	0.00145795	0.0171	ENSG00000069424	KCNAB2	8514	potassium voltage-gated channel subfamily A regulatory beta subunit 2
5903.36	0.4566	0.143518	3.18181	0.00146359	0.0172	ENSG00000112893	MAN2A1	4124	mannosidase alpha class 2A member 1
1370.4	0.4965	0.156198	3.17886	0.00147854	0.0173	ENSG00000162616	DNAJB4	11080	DnaJ heat shock protein family (Hsp40) member B4
3983.74	-0.4137	0.130141	-3.1788	0.00147888	0.0173	ENSG00000170035	UBE2E3	10477	ubiquitin conjugating enzyme E2 E3
23349.9	-0.4247	0.13363	-3.17834	0.00148121	0.0173	ENSG00000182899	RPL35A	6165	ribosomal protein L35a
2902.86	-0.4844	0.152393	-3.17835	0.00148118	0.0173	ENSG00000205903	ZNF316	100131017	zinc finger protein 316
375.218	-0.473	0.148803	-3.17858	0.00147997	0.0173	ENSG00000196968	FUT11	170384	fucosyltransferase 11
58.0757	-0.9897	0.311375	-3.17834	0.00148123	0.0173	ENSG00000174586	ZNF497	162968	zinc finger protein 497
1164.47	0.389	0.122412	3.17774	0.00148426	0.0173	ENSG00000013374	NUB1	51667	negative regulator of ubiquitin like proteins 1
156.257	-0.6005	0.188969	-3.17764	0.00148479	0.0173	ENSG00000155465	SLC7A7	9056	solute carrier family 7 member 7
5646.12	0.4883	0.153684	3.17757	0.00148516	0.0173	ENSG00000137845	ADAM10	102	ADAM metallopeptidase domain 10
37.6878	-1.4732	0.463684	-3.17721	0.00148697	0.0173	ENSG00000102010	BMX	660	BMX non-receptor tyrosine kinase
5741.24	-0.4211	0.132613	-3.17543	0.00149616	0.0174	ENSG00000123159	GIPC1	10755	GIPC PDZ domain containing family member 1
1055.2	-0.4538	0.142936	-3.17469	0.00149998	0.0174	ENSG00000183049	CAMK1D	57118	calcium/calmodulin dependent protein kinase ID
1789.11	-0.5798	0.1827	-3.1736	0.00150559	0.0175	ENSG00000139880	CDH24	64403	cadherin 24
17545.5	-0.3621	0.114131	-3.17231	0.00151231	0.0176	ENSG00000169045	HNRNPH1	3187	heterogeneous nuclear ribonucleoprotein H1
54.8105	-1.4742	0.4647	-3.17229	0.00151244	0.0176	ENSG00000180332	KCTD4	386618	potassium channel tetramerization domain containing 4
855.67	-0.5215	0.164439	-3.17163	0.00151584	0.0176	ENSG00000164099	PRSS12	8492	serine protease 12
380.604	-0.6059	0.191103	-3.17066	0.00152095	0.0176	ENSG00000167600	CYP2S1	29785	cytochrome P450 family 2 subfamily S member 1
54.8264	-1.4182	0.447517	-3.16904	0.00152943	0.0177	ENSG00000111249	CUX2	23316	cut like homeobox 2
25320.5	-0.425	0.134162	-3.16787	0.0015356	0.0178	ENSG00000115484	CCT4	10575	chaperonin containing TCP1 subunit 4
1522.42	0.6536	0.206381	3.16672	0.00154171	0.0178	ENSG00000100815	TRIP11	9321	thyroid hormone receptor interactor 11
970.007	-0.4563	0.144106	-3.16624	0.00154421	0.0179	ENSG00000165516	KLHDC2	23588	kelch domain containing 2
7330.83	0.3544	0.111971	3.16544	0.00154846	0.0179	ENSG00000073578	SDHA	6389	succinate dehydrogenase complex flavoprotein subunit A
131.54	0.8051	0.254409	3.16472	0.00155232	0.0179	ENSG00000178127	NDUFV2	4729	NADH:ubiquinone oxidoreductase core subunit V2
40.2664	-1.2113	0.383071	-3.16221	0.00156579	0.0181	ENSG00000177685	CRACR2B	283229	calcium release activated channel regulator 2B
1272.52	0.535	0.169217	3.16157	0.00156919	0.0181	ENSG00000153956	CACNA2D1	781	calcium voltage-gated channel auxiliary subunit alpha2delta 1
13989	0.4109	0.130081	3.15898	0.00158322	0.0183	ENSG00000149187	CELF1	10658	CUGBP Elav-like family member 1
2173.1	0.3702	0.117195	3.15843	0.00158619	0.0183	ENSG00000136643	RPS6KC1	26750	ribosomal protein S6 kinase C1
1360.65	-0.6091	0.19286	-3.1583	0.00158692	0.0183	ENSG00000184922	FMNL1	752	formin like 1
5340.41	0.495	0.156901	3.15515	0.00160414	0.0185	ENSG00000203668	CHML	1122	CHM like Rab escort protein
99.1968	-0.8153	0.258423	-3.1549	0.00160554	0.0185	ENSG00000269044	NA	NA	NA
737.663	-0.3826	0.121403	-3.15127	0.00162562	0.0187	ENSG00000135637	CCDC142	84865	coiled-coil domain containing 142
690.798	-0.5021	0.15938	-3.15042	0.00163033	0.0187	ENSG00000140937	CDH11	1009	cadherin 11
19.6958	1.4873	0.472223	3.14949	0.00163557	0.0188	ENSG00000267605	NA	NA	NA
5400.77	0.7203	0.228773	3.14871	0.00163992	0.0188	ENSG00000113504	SLC12A7	10723	solute carrier family 12 member 7
16091.8	-0.4983	0.15827	-3.14849	0.00164116	0.0188	ENSG00000166508	MCM7	4176	minichromosome maintenance complex component 7
65.5467	1.1747	0.373123	3.14832	0.00164212	0.0188	ENSG00000101197	BIRC7	79444	baculoviral IAP repeat containing 7
3997.58	-0.3721	0.11832	-3.14478	0.0016621	0.019	ENSG00000127511	SIN3B	23309	SIN3 transcription regulator family member B
701.75	0.4825	0.153472	3.14374	0.00166802	0.0191	ENSG00000140022	STON2	85439	stonin 2
222.461	-0.5604	0.178276	-3.14361	0.00166879	0.0191	ENSG00000260563	NA	NA	NA
21.7003	-1.3124	0.417512	-3.14339	0.00167005	0.0191	ENSG00000204979	MS4A13	503497	membrane spanning 4-domains A13
45.9787	1.246	0.39644	3.14288	0.00167292	0.0191	ENSG00000134215	VAV3	10451	vav guanine nucleotide exchange factor 3
46.6371	1.0522	0.334788	3.14293	0.00167264	0.0191	ENSG00000169989	TIGD4	201798	tigger transposable element derived 4
7847.55	-0.3817	0.121468	-3.14213	0.00167722	0.0191	ENSG00000179051	RCC2	55920	regulator of chromosome condensation 2
1481.7	-0.401	0.127602	-3.1425	0.00167513	0.0191	ENSG00000151327	FAM177A1	283635	family with sequence similarity 177 member A1
294.63	-0.4988	0.158748	-3.1422	0.00167682	0.0191	ENSG00000264350	NA	NA	NA
106.295	-0.7868	0.25042	-3.14202	0.00167787	0.0191	ENSG00000064655	EYA2	2139	EYA transcriptional coactivator and phosphatase 2
1567.01	0.449	0.143002	3.13995	0.00168974	0.0192	ENSG00000124333	VAMP7	6845	vesicle associated membrane protein 7
1011.78	0.5732	0.182586	3.13946	0.00169257	0.0192	ENSG00000132436	FIGNL1	63979	fidgetin like 1
775.79	-0.4537	0.144507	-3.13962	0.00169166	0.0192	ENSG00000092036	HAUS4	54930	HAUS augmin like complex subunit 4
724.313	-0.5294	0.169045	-3.13197	0.0017364	0.0197	ENSG00000176022	B3GALT6	126792	beta-1,3-galactosyltransferase 6
83.7862	-1.0041	0.320585	-3.13204	0.00173594	0.0197	ENSG00000261115	TMEM178B	100507421	transmembrane protein 178B
121.068	0.7279	0.232436	3.13179	0.00173743	0.0197	ENSG00000169752	NRG4	145957	neuregulin 4
244.116	-0.5887	0.187959	-3.13198	0.00173632	0.0197	ENSG00000262049	NA	NA	NA
603.075	-0.4047	0.129289	-3.13028	0.00174643	0.0198	ENSG00000135211	TMEM60	85025	transmembrane protein 60
365.041	0.523	0.167095	3.12976	0.0017495	0.0198	ENSG00000168071	CCDC88B	283234	coiled-coil domain containing 88B
1118.16	0.4012	0.128302	3.12692	0.00176648	0.02	ENSG00000185418	TARSL2	123283	threonyl-tRNA synthetase like 2
45.4122	1.4786	0.472907	3.12661	0.00176835	0.02	ENSG00000269640	NA	NA	NA
54986.5	-0.4078	0.13049	-3.12542	0.00177552	0.02	ENSG00000034510	TMSB10	9168	thymosin beta 10
743.719	-0.439	0.140473	-3.12541	0.00177555	0.02	ENSG00000144840	RABL3	285282	RAB, member of RAS oncogene family like 3
609.057	0.4274	0.136811	3.12436	0.00178192	0.0201	ENSG00000186312	CA5BP1	340591	carbonic anhydrase 5B pseudogene 1
132.033	0.6039	0.193311	3.12389	0.00178478	0.0201	ENSG00000261799	NA	NA	NA
3986.89	0.4675	0.149671	3.12353	0.00178696	0.0201	ENSG00000198862	LTN1	26046	listerin E3 ubiquitin protein ligase 1
2349.14	0.4415	0.141371	3.12305	0.0017899	0.0202	ENSG00000184500	PROS1	5627	protein S
200.247	0.6733	0.215592	3.12282	0.00179126	0.0202	ENSG00000224294	PINCR	101927501	p53-induced noncoding RNA
827.732	-0.6678	0.213888	-3.12214	0.00179542	0.0202	ENSG00000221866	PLXNA4	91584	plexin A4
709.924	-0.4252	0.136239	-3.12123	0.00180096	0.0202	ENSG00000151332	MBIP	51562	MAP3K12 binding inhibitory protein 1
7562.81	-0.4486	0.143747	-3.12051	0.00180536	0.0203	ENSG00000141985	SH3GL1	6455	SH3 domain containing GRB2 like 1, endophilin A2
80.3558	1.0387	0.332982	3.11933	0.00181263	0.0204	ENSG00000184258	CDR1	1038	cerebellar degeneration related protein 1
6574.61	0.4334	0.138958	3.1188	0.00181589	0.0204	ENSG00000090013	BLVRB	645	biliverdin reductase B
434.328	0.705	0.226033	3.11893	0.00181506	0.0204	ENSG00000087076	HSD17B14	51171	hydroxysteroid 17-beta dehydrogenase 14
426.032	-0.5942	0.190533	-3.11847	0.00181793	0.0204	ENSG00000204442	FAM155A	728215	family with sequence similarity 155 member A
3701.25	-0.3731	0.119645	-3.11828	0.00181912	0.0204	ENSG00000167470	MIDN	90007	midnolin
3051.08	0.4068	0.130472	3.11765	0.00182298	0.0204	ENSG00000109572	CLCN3	1182	chloride voltage-gated channel 3
2017.97	-0.4491	0.144057	-3.11762	0.0018232	0.0204	ENSG00000173757	STAT5B	6777	signal transducer and activator of transcription 5B
404.005	-0.6597	0.21163	-3.11716	0.001826	0.0204	ENSG00000171282	NA	NA	NA
22.4462	1.3806	0.44303	3.11624	0.00183172	0.0205	ENSG00000260792	LINC02280	101929634	long intergenic non-protein coding RNA 2280
2427.75	-0.4242	0.136158	-3.11577	0.00183466	0.0205	ENSG00000061938	TNK2	10188	tyrosine kinase non receptor 2
107.759	-0.7121	0.228584	-3.1153	0.00183756	0.0205	ENSG00000272143	FGF14-AS2	283481	FGF14 antisense RNA 2
48.1052	1.0285	0.330372	3.11319	0.00185077	0.0206	ENSG00000235651	NA	NA	NA
2476.34	0.3899	0.125271	3.11218	0.00185713	0.0207	ENSG00000042445	RETSAT	54884	retinol saturase
1726.88	-0.425	0.136586	-3.11131	0.0018626	0.0207	ENSG00000131148	EMC8	10328	ER membrane protein complex subunit 8
5668.66	0.3362	0.108071	3.11081	0.00186573	0.0208	ENSG00000177119	ANO6	196527	anoctamin 6
19288.5	-0.5606	0.180285	-3.10975	0.00187245	0.0208	ENSG00000103257	SLC7A5	8140	solute carrier family 7 member 5
9549.73	0.4025	0.129469	3.10872	0.00187899	0.0209	ENSG00000163527	STT3B	201595	STT3 oligosaccharyltransferase complex catalytic subunit B
1834.86	-0.6699	0.215515	-3.10857	0.00187995	0.0209	ENSG00000090530	P3H2	55214	prolyl 3-hydroxylase 2
1650.95	-0.3463	0.111377	-3.10927	0.00187551	0.0209	ENSG00000186001	LRCH3	84859	leucine rich repeats and calponin homology domain containing 3
5551.47	0.4748	0.152711	3.10891	0.0018778	0.0209	ENSG00000132294	EFR3A	23167	EFR3 homolog A
11066.7	-0.3936	0.126609	-3.10897	0.00187743	0.0209	ENSG00000071564	TCF3	6929	transcription factor 3
1290.91	-0.3939	0.126732	-3.10831	0.00188159	0.0209	ENSG00000197724	PHF2	5253	PHD finger protein 2
2895.1	0.3744	0.120537	3.10588	0.00189712	0.021	ENSG00000164609	SLU7	10569	SLU7 homolog, splicing factor
181.735	-0.5351	0.172269	-3.106	0.00189639	0.021	ENSG00000264058	NA	NA	NA
2179.87	-0.3619	0.11654	-3.10513	0.00190195	0.021	ENSG00000099860	GADD45B	4616	growth arrest and DNA damage inducible beta
1281.55	0.3976	0.128148	3.1029	0.00191636	0.0212	ENSG00000066629	EML1	2009	EMAP like 1
2602.99	0.4585	0.147801	3.10208	0.00192167	0.0212	ENSG00000068366	ACSL4	2182	acyl-CoA synthetase long chain family member 4
145.051	-0.6388	0.205974	-3.10159	0.00192487	0.0213	ENSG00000235499	NA	NA	NA
173.92	0.6322	0.203966	3.09952	0.00193831	0.0214	ENSG00000155085	AK9	221264	adenylate kinase 9
2967.67	1.2018	0.38784	3.09864	0.0019441	0.0214	ENSG00000116106	EPHA4	2043	EPH receptor A4
460.573	0.5316	0.171556	3.09879	0.00194311	0.0214	ENSG00000267102	NA	NA	NA
33.1032	-1.1922	0.384856	-3.09786	0.00194924	0.0215	ENSG00000196169	KIF19	124602	kinesin family member 19
404.945	0.6791	0.219255	3.0974	0.00195225	0.0215	ENSG00000171860	C3AR1	719	complement C3a receptor 1
3293.84	-0.4194	0.135424	-3.09696	0.00195518	0.0215	ENSG00000130158	DOCK6	57572	dedicator of cytokinesis 6
82.611	-0.9652	0.311733	-3.09632	0.00195938	0.0215	ENSG00000233230	NA	NA	NA
2121.14	-0.3948	0.127547	-3.09555	0.00196448	0.0216	ENSG00000138081	FBXO11	80204	F-box protein 11
500.817	0.8284	0.267608	3.09556	0.00196445	0.0216	ENSG00000261040	WFDC21P	645638	WAP four-disulfide core domain 21, pseudogene
40.2565	-1.1955	0.386321	-3.09468	0.00197024	0.0216	ENSG00000181029	TRAPPC5	126003	trafficking protein particle complex 5
2294	0.4596	0.148652	3.09178	0.0019896	0.0218	ENSG00000198000	NOL8	55035	nucleolar protein 8
128.498	-0.7438	0.240577	-3.09169	0.00199021	0.0218	ENSG00000245680	ZNF585B	92285	zinc finger protein 585B
1591.51	-0.3634	0.117559	-3.0914	0.00199218	0.0218	ENSG00000105472	CLEC11A	6320	C-type lectin domain containing 11A
19.5157	1.5812	0.511605	3.09077	0.00199641	0.0218	ENSG00000157856	DRC1	92749	dynein regulatory complex subunit 1
18.7793	1.4385	0.4654	3.0908	0.00199621	0.0218	ENSG00000183251	OR51B4	79339	olfactory receptor family 51 subfamily B member 4
353.514	-0.5411	0.175064	-3.0906	0.00199753	0.0218	ENSG00000181035	SLC25A42	284439	solute carrier family 25 member 42
45.4859	1.0121	0.327719	3.08831	0.00201297	0.022	ENSG00000226251	LINC02608	101929541	long intergenic non-protein coding RNA 2608
101.737	0.8594	0.278287	3.08808	0.00201454	0.022	ENSG00000268621	NA	NA	NA
118.134	-0.9247	0.299471	-3.08777	0.00201667	0.022	ENSG00000124107	SLPI	6590	secretory leukocyte peptidase inhibitor
1802.5	0.5721	0.185357	3.08634	0.00202637	0.0221	ENSG00000170006	TMEM154	201799	transmembrane protein 154
30.0643	-1.2575	0.407482	-3.08606	0.00202826	0.0221	ENSG00000121871	SLITRK3	22865	SLIT and NTRK like family member 3
30.2767	-1.3924	0.451211	-3.08593	0.00202916	0.0221	ENSG00000068985	PAGE1	8712	PAGE family member 1
1348.45	0.4047	0.131211	3.08412	0.00204157	0.0222	ENSG00000136897	MRPL50	54534	mitochondrial ribosomal protein L50
7352.42	-1.8379	0.595983	-3.08386	0.00204337	0.0222	ENSG00000205426	KRT81	3887	keratin 81
333.705	0.9263	0.30044	3.08303	0.00204902	0.0223	ENSG00000163638	ADAMTS9	56999	ADAM metallopeptidase with thrombospondin type 1 motif 9
2085.72	-0.4465	0.144838	-3.0827	0.00205131	0.0223	ENSG00000109390	NDUFC1	4717	NADH:ubiquinone oxidoreductase subunit C1
3154.78	-0.3313	0.107472	-3.08279	0.00205071	0.0223	ENSG00000070182	SPTB	6710	spectrin beta, erythrocytic
3807.01	-0.3823	0.124039	-3.08183	0.00205731	0.0223	ENSG00000225210	NA	NA	NA
226.355	0.7361	0.238843	3.08189	0.00205689	0.0223	ENSG00000047346	FAM214A	56204	family with sequence similarity 214 member A
1718.72	0.4719	0.15322	3.08017	0.00206881	0.0224	ENSG00000183735	TBK1	29110	TANK binding kinase 1
3125.48	-0.6279	0.203884	-3.07951	0.00207341	0.0225	ENSG00000142089	IFITM3	10410	interferon induced transmembrane protein 3
6419.45	0.3573	0.116058	3.07852	0.00208033	0.0225	ENSG00000124783	SSR1	6745	signal sequence receptor subunit 1
29.7351	1.5026	0.48806	3.07866	0.00207936	0.0225	ENSG00000171431	KRT20	54474	keratin 20
3676.52	-0.4637	0.150672	-3.07779	0.00208542	0.0226	ENSG00000099795	NDUFB7	4713	NADH:ubiquinone oxidoreductase subunit B7
3917.99	0.3788	0.123117	3.07694	0.0020914	0.0226	ENSG00000116209	TMEM59	9528	transmembrane protein 59
106.296	-0.8653	0.2813	-3.07618	0.00209671	0.0227	ENSG00000169302	STK32A	202374	serine/threonine kinase 32A
1031.43	0.6071	0.197411	3.07518	0.00210374	0.0227	ENSG00000233532	NA	NA	NA
1021.66	0.5975	0.194313	3.07474	0.00210683	0.0227	ENSG00000152778	IFIT5	24138	interferon induced protein with tetratricopeptide repeats 5
156.424	-0.7515	0.244473	-3.07414	0.00211112	0.0228	ENSG00000112139	MDGA1	266727	MAM domain containing glycosylphosphatidylinositol anchor 1
953.479	-0.4431	0.144148	-3.07417	0.00211086	0.0228	ENSG00000180340	FZD2	2535	frizzled class receptor 2
329.339	-0.5318	0.173038	-3.07358	0.0021151	0.0228	ENSG00000083817	ZNF416	55659	zinc finger protein 416
55.81	-0.9029	0.293843	-3.07259	0.0021221	0.0229	ENSG00000272841	NA	NA	NA
1392.7	0.4123	0.134316	3.06977	0.00214225	0.0231	ENSG00000164949	GEM	2669	GTP binding protein overexpressed in skeletal muscle
320.836	-0.4904	0.159761	-3.06965	0.00214306	0.0231	ENSG00000177465	ACOT4	122970	acyl-CoA thioesterase 4
405.022	0.4823	0.15712	3.06946	0.0021445	0.0231	ENSG00000213073	LOC729603	729603	calcineurin like EF-hand protein 1 pseudogene
9739.11	-0.4535	0.14777	-3.06909	0.00214713	0.0231	ENSG00000113368	LMNB1	4001	lamin B1
3690.72	0.4785	0.155983	3.06794	0.00215539	0.0231	ENSG00000120526	NUDCD1	84955	NudC domain containing 1
27.276	-1.7561	0.572505	-3.06741	0.00215922	0.0231	ENSG00000185432	METTL7A	25840	methyltransferase like 7A
281.405	-0.5681	0.185209	-3.06756	0.00215811	0.0231	ENSG00000267161	NA	NA	NA
184.074	-0.6335	0.206508	-3.06759	0.00215789	0.0231	ENSG00000267508	ZNF285	26974	zinc finger protein 285
4241.22	0.333	0.108584	3.06668	0.00216447	0.0232	ENSG00000196352	CD55	1604	CD55 molecule (Cromer blood group)
3555.51	0.3355	0.109415	3.06625	0.00216765	0.0232	ENSG00000164597	COG5	10466	component of oligomeric golgi complex 5
4007.17	0.4635	0.151193	3.06583	0.0021707	0.0232	ENSG00000204520	MICA	100507436	MHC class I polypeptide-related sequence A
962.158	0.4954	0.1617	3.06375	0.00218581	0.0234	ENSG00000135905	DOCK10	55619	dedicator of cytokinesis 10
1100.56	-0.5296	0.172872	-3.06347	0.00218788	0.0234	ENSG00000164742	ADCY1	107	adenylate cyclase 1
324.849	0.5791	0.189059	3.06311	0.00219047	0.0234	ENSG00000050344	NFE2L3	9603	nuclear factor, erythroid 2 like 3
31.8458	1.2386	0.404402	3.06287	0.00219222	0.0234	ENSG00000230445	LRRC37A6P	387646	leucine rich repeat containing 37 member A6, pseudogene
1911.16	-0.3899	0.127339	-3.06176	0.00220042	0.0235	ENSG00000196975	ANXA4	307	annexin A4
3286.77	-0.51	0.166576	-3.06137	0.00220325	0.0235	ENSG00000105364	MRPL4	51073	mitochondrial ribosomal protein L4
83.1415	-0.8498	0.277612	-3.0611	0.00220523	0.0235	ENSG00000167676	PLIN4	729359	perilipin 4
5443.27	0.4511	0.147385	3.0609	0.00220675	0.0235	ENSG00000134574	DDB2	1643	damage specific DNA binding protein 2
2034.53	-0.3866	0.126371	-3.05963	0.00221607	0.0236	ENSG00000058056	USP13	8975	ubiquitin specific peptidase 13
79.8298	0.9443	0.3087	3.0591	0.00222	0.0236	ENSG00000212607	SNORA3B	677826	small nucleolar RNA, H/ACA box 3B
705.623	-0.5052	0.165218	-3.05772	0.0022303	0.0237	ENSG00000196814	MVB12B	89853	multivesicular body subunit 12B
3846.7	-0.4729	0.154727	-3.05661	0.00223856	0.0238	ENSG00000105137	SYDE1	85360	synapse defective Rho GTPase homolog 1
5853.82	-0.4219	0.138078	-3.05518	0.00224925	0.0239	ENSG00000163655	GMPS	8833	guanine monophosphate synthase
21.9249	-1.3046	0.427008	-3.05531	0.00224831	0.0239	ENSG00000266983	LOC100128568	100128568	uncharacterized LOC100128568
210.194	-0.7228	0.236633	-3.05457	0.00225383	0.0239	ENSG00000132130	NA	NA	NA
287.439	-0.4863	0.159223	-3.05408	0.00225755	0.0239	ENSG00000115297	TLX2	3196	T cell leukemia homeobox 2
447.784	-0.4178	0.136808	-3.05396	0.00225842	0.0239	ENSG00000129480	DTD2	112487	D-aminoacyl-tRNA deacylase 2
872.218	-0.4552	0.149111	-3.05258	0.00226881	0.024	ENSG00000100908	EMC9	51016	ER membrane protein complex subunit 9
1664.68	-0.6432	0.210741	-3.05221	0.00227164	0.024	ENSG00000179242	CDH4	1002	cadherin 4
582.839	-0.4336	0.142072	-3.05193	0.00227374	0.024	ENSG00000263244	NA	NA	NA
565.237	0.4595	0.150588	3.05153	0.0022768	0.0241	ENSG00000272221	NA	NA	NA
146.732	-0.6478	0.212503	-3.04826	0.00230173	0.0243	ENSG00000170915	PAQR8	85315	progestin and adipoQ receptor family member 8
1716.92	0.3979	0.130584	3.04731	0.00230902	0.0244	ENSG00000163281	GNPDA2	132789	glucosamine-6-phosphate deaminase 2
14674.7	0.4034	0.132383	3.04698	0.00231152	0.0244	ENSG00000128595	CALU	813	calumenin
93.838	-0.718	0.235758	-3.04563	0.00232191	0.0245	ENSG00000259583	LOC101927751	101927751	uncharacterized LOC101927751
75.5697	-1.0622	0.348848	-3.04495	0.00232715	0.0245	ENSG00000070601	FRMPD1	22844	FERM and PDZ domain containing 1
595.575	0.5092	0.167236	3.04493	0.00232733	0.0245	ENSG00000182287	AP1S2	8905	adaptor related protein complex 1 subunit sigma 2
18.7121	1.9851	0.652282	3.04333	0.00233974	0.0246	ENSG00000203797	DDO	8528	D-aspartate oxidase
1889.33	-0.6087	0.200016	-3.04316	0.00234105	0.0246	ENSG00000142102	PGGHG	80162	protein-glucosylgalactosylhydroxylysine glucosidase
184.125	-0.6368	0.209298	-3.04251	0.00234616	0.0247	ENSG00000230202	NA	NA	NA
956.124	-0.4991	0.164058	-3.04211	0.00234923	0.0247	ENSG00000085552	IGSF9	57549	immunoglobulin superfamily member 9
6097.08	0.368	0.120975	3.04173	0.00235221	0.0247	ENSG00000254999	BRK1	55845	BRICK1 subunit of SCAR/WAVE actin nucleating complex
101.969	-0.7158	0.235332	-3.04178	0.0023518	0.0247	ENSG00000102879	CORO1A	11151	coronin 1A
1723.28	-0.5295	0.174067	-3.04168	0.00235259	0.0247	ENSG00000105248	YJU2	55702	YJU2 splicing factor homolog
4213.29	-0.4292	0.141138	-3.04124	0.00235608	0.0247	ENSG00000035141	FAM136A	84908	family with sequence similarity 136 member A
563.213	-0.592	0.19471	-3.04049	0.00236193	0.0247	ENSG00000224114	NA	NA	NA
1633.87	0.4	0.131554	3.04046	0.00236215	0.0247	ENSG00000111678	C12orf57	113246	chromosome 12 open reading frame 57
514.349	-0.4833	0.159021	-3.03939	0.00237056	0.0248	ENSG00000135045	C9orf40	55071	chromosome 9 open reading frame 40
137.857	-0.7031	0.231457	-3.03778	0.00238331	0.0249	ENSG00000260630	SNAI3-AS1	197187	SNAI3 antisense RNA 1
3148.95	-0.5017	0.165281	-3.03556	0.00240086	0.0251	ENSG00000137310	TCF19	6941	transcription factor 19
361.688	-0.477	0.157132	-3.03565	0.00240018	0.0251	ENSG00000123427	EEF1AKMT3	25895	EEF1A lysine methyltransferase 3
32.0422	-1.1147	0.36729	-3.03504	0.002405	0.0251	ENSG00000132702	HAPLN2	60484	hyaluronan and proteoglycan link protein 2
3113.7	0.5116	0.168572	3.03494	0.00240582	0.0251	ENSG00000134982	APC	324	APC regulator of WNT signaling pathway
862.02	0.5946	0.196006	3.03343	0.0024179	0.0252	ENSG00000135899	SP110	3431	SP110 nuclear body protein
218.991	-0.715	0.23576	-3.03262	0.0024244	0.0252	ENSG00000222012	LOC105375614	105375614	uncharacterized LOC105375614
1394.64	0.4349	0.143396	3.03271	0.00242368	0.0252	ENSG00000026103	FAS	355	Fas cell surface death receptor
13854.6	-0.3425	0.11293	-3.03264	0.00242425	0.0252	ENSG00000100813	ACIN1	22985	apoptotic chromatin condensation inducer 1
257.911	-0.6561	0.216428	-3.03151	0.00243334	0.0253	ENSG00000158373	HIST1H2BD	3017	histone cluster 1 H2B family member d
648.406	-0.4901	0.161722	-3.03052	0.00244131	0.0254	ENSG00000165572	KBTBD6	89890	kelch repeat and BTB domain containing 6
69.5047	-0.7671	0.253303	-3.02822	0.00246002	0.0256	ENSG00000229344	NA	NA	NA
139.456	-0.5732	0.189308	-3.02795	0.00246219	0.0256	ENSG00000113396	SLC27A6	28965	solute carrier family 27 member 6
815.72	-0.4694	0.155041	-3.02742	0.0024665	0.0256	ENSG00000184304	PRKD1	5587	protein kinase D1
74.1711	0.8589	0.283726	3.0272	0.00246828	0.0256	ENSG00000250102	NA	NA	NA
49.5915	1.0616	0.350834	3.02594	0.00247865	0.0257	ENSG00000204261	PSMB8-AS1	100507463	PSMB8 antisense RNA 1 (head to head)
2141.67	0.4282	0.141525	3.02565	0.00248096	0.0257	ENSG00000127870	RNF6	6049	ring finger protein 6
62716.2	-0.3682	0.121733	-3.02448	0.00249061	0.0258	ENSG00000142937	RPS8	6202	ribosomal protein S8
129.43	-0.6541	0.216262	-3.02449	0.00249054	0.0258	ENSG00000196605	ZNF846	162993	zinc finger protein 846
1503.39	-0.4165	0.137804	-3.02212	0.00251011	0.026	ENSG00000167461	RAB8A	4218	RAB8A, member RAS oncogene family
660.608	-0.4053	0.134163	-3.02097	0.00251963	0.0261	ENSG00000112294	ALDH5A1	7915	aldehyde dehydrogenase 5 family member A1
240.38	-0.5063	0.16772	-3.01874	0.00253827	0.0262	ENSG00000270696	NA	NA	NA
42326	-0.3715	0.123057	-3.01852	0.0025401	0.0262	ENSG00000197756	RPL37A	6168	ribosomal protein L37a
626.348	0.4682	0.155121	3.01859	0.00253955	0.0262	ENSG00000158683	PKD1L1	168507	polycystin 1 like 1, transient receptor potential channel interacting
302.245	-0.4632	0.153438	-3.01871	0.00253856	0.0262	ENSG00000165655	ZNF503	84858	zinc finger protein 503
24.3612	1.3523	0.448018	3.01834	0.00254166	0.0262	ENSG00000258535	NA	NA	NA
1194.18	0.4477	0.148304	3.01908	0.00253547	0.0262	ENSG00000033011	ALG1	56052	ALG1 chitobiosyldiphosphodolichol beta-mannosyltransferase
43.613	-1.4585	0.483239	-3.01819	0.00254287	0.0262	ENSG00000108688	CCL7	6354	C-C motif chemokine ligand 7
929.967	-0.458	0.151743	-3.01859	0.00253954	0.0262	ENSG00000160961	ZNF333	84449	zinc finger protein 333
3592.74	-0.4317	0.143035	-3.01797	0.00254473	0.0262	ENSG00000167815	PRDX2	7001	peroxiredoxin 2
19.255	-1.4943	0.495192	-3.01755	0.00254829	0.0262	ENSG00000197245	FAM110D	79927	family with sequence similarity 110 member D
19208.6	-0.4609	0.152733	-3.01753	0.00254842	0.0262	ENSG00000099783	HNRNPM	4670	heterogeneous nuclear ribonucleoprotein M
303.511	-0.7941	0.263229	-3.01658	0.00255641	0.0263	ENSG00000170345	FOS	2353	Fos proto-oncogene, AP-1 transcription factor subunit
4239.27	0.6739	0.223515	3.01518	0.00256823	0.0264	ENSG00000144674	GOLGA4	2803	golgin A4
3831.64	-0.3302	0.109548	-3.01451	0.00257399	0.0264	ENSG00000131966	ACTR10	55860	actin related protein 10
4178.94	0.3461	0.114881	3.01299	0.00258687	0.0265	ENSG00000001629	ANKIB1	54467	ankyrin repeat and IBR domain containing 1
29.0105	1.1492	0.381513	3.0121	0.00259443	0.0266	ENSG00000204961	PCDHA9	9752	protocadherin alpha 9
13064.6	0.386	0.128177	3.01169	0.00259795	0.0266	ENSG00000104522	TSTA3	7264	tissue specific transplantation antigen P35B
666.328	-0.4506	0.149675	-3.01067	0.00260672	0.0267	ENSG00000139266	2020-03-09	92979	membrane associated ring-CH-type finger 9
2235.08	0.3683	0.122457	3.00797	0.00262997	0.0269	ENSG00000133731	IMPA1	3612	inositol monophosphatase 1
179.101	-0.5446	0.181085	-3.00764	0.00263285	0.0269	ENSG00000269609	RPARP-AS1	100505761	RPARP antisense RNA 1
48.3788	-1.1247	0.373934	-3.00777	0.00263171	0.0269	ENSG00000103723	AP3B2	8120	adaptor related protein complex 3 subunit beta 2
46.8891	-0.9473	0.315001	-3.00725	0.00263622	0.0269	ENSG00000260001	TGFBR3L	100507588	transforming growth factor beta receptor 3 like
1101.58	-0.4491	0.149526	-3.00343	0.00266952	0.0272	ENSG00000165512	ZNF22	7570	zinc finger protein 22
89.4127	0.7417	0.246971	3.00332	0.0026705	0.0272	ENSG00000223802	GDF1	2657	growth differentiation factor 1
3725.45	-0.3485	0.11609	-3.00216	0.00268069	0.0273	ENSG00000065060	UHRF1BP1	54887	UHRF1 binding protein 1
597.797	0.4901	0.16324	3.00207	0.00268149	0.0273	ENSG00000095539	SEMA4G	57715	semaphorin 4G
4106.34	0.4164	0.138713	3.00153	0.00268631	0.0274	ENSG00000100418	DESI1	27351	desumoylating isopeptidase 1
734.478	-0.4391	0.146302	-3.0012	0.00268918	0.0274	ENSG00000212978	LOC339803	339803	uncharacterized LOC339803
507.903	0.8053	0.26836	3.00066	0.00269399	0.0274	ENSG00000137628	DDX60	55601	DExD/H-box helicase 60
429.466	-0.4903	0.163431	-3.00003	0.00269952	0.0274	ENSG00000056487	PHF21B	112885	PHD finger protein 21B
1711.09	-0.4581	0.152729	-2.99949	0.0027043	0.0275	ENSG00000137040	RANBP6	26953	RAN binding protein 6
734.481	-0.4352	0.145142	-2.99831	0.00271485	0.0276	ENSG00000188811	NHLRC3	387921	NHL repeat containing 3
2596.94	0.652	0.21752	2.99743	0.00272269	0.0276	ENSG00000136235	GPNMB	10457	glycoprotein nmb
2376.03	0.3636	0.121337	2.99676	0.0027287	0.0277	ENSG00000186815	TPCN1	53373	two pore segment channel 1
1218.57	-0.3835	0.12799	-2.99669	0.00272925	0.0277	ENSG00000100982	PCIF1	63935	PDX1 C-terminal inhibiting factor 1
146.941	0.6679	0.222896	2.99634	0.0027324	0.0277	ENSG00000198857	NA	NA	NA
1860.62	0.6519	0.21755	2.99636	0.00273225	0.0277	ENSG00000125347	IRF1	3659	interferon regulatory factor 1
245.328	0.7243	0.241785	2.99558	0.00273925	0.0277	ENSG00000233452	NA	NA	NA
1268.17	-0.4616	0.154099	-2.99531	0.00274169	0.0277	ENSG00000087266	SH3BP2	6452	SH3 domain binding protein 2
130.689	-0.8163	0.272648	-2.99388	0.00275453	0.0279	ENSG00000167100	SAMD14	201191	sterile alpha motif domain containing 14
203.406	-0.5022	0.167775	-2.99342	0.00275871	0.0279	ENSG00000224546	NA	NA	NA
48.044	-1.0839	0.362118	-2.99311	0.00276149	0.0279	ENSG00000256537	SMIM10L1	100129361	small integral membrane protein 10 like 1
32.0307	-1.2149	0.405961	-2.99255	0.00276655	0.0279	ENSG00000260655	NA	NA	NA
974.08	-0.4612	0.154146	-2.99228	0.00276902	0.0279	ENSG00000197530	MIB2	142678	mindbomb E3 ubiquitin protein ligase 2
545.22	-0.43	0.143704	-2.99196	0.00277192	0.0279	ENSG00000162396	PARS2	25973	prolyl-tRNA synthetase 2, mitochondrial
482.834	-0.5287	0.176696	-2.99198	0.00277172	0.0279	ENSG00000186814	ZSCAN30	100101467	zinc finger and SCAN domain containing 30
8162.34	0.4031	0.13483	2.98969	0.00279263	0.0281	ENSG00000124201	ZNFX1	57169	zinc finger NFX1-type containing 1
449.17	0.4403	0.147302	2.9892	0.00279713	0.0282	ENSG00000166839	ANKDD1A	348094	ankyrin repeat and death domain containing 1A
1142.18	0.4041	0.1353	2.98682	0.00281894	0.0284	ENSG00000031003	FAM13B	51306	family with sequence similarity 13 member B
28.6066	1.2198	0.408585	2.98537	0.00283238	0.0285	ENSG00000248698	LINC01085	152742	long intergenic non-protein coding RNA 1085
156.839	0.7981	0.267326	2.98531	0.00283289	0.0285	ENSG00000066230	SLC9A3	6550	solute carrier family 9 member A3
1451.37	0.5812	0.194719	2.9846	0.00283953	0.0285	ENSG00000083223	TUT7	79670	terminal uridylyl transferase 7
875.24	-0.583	0.195436	-2.98326	0.00285193	0.0286	ENSG00000136104	RNASEH2B	79621	ribonuclease H2 subunit B
559.811	0.5499	0.184365	2.98241	0.00285985	0.0287	ENSG00000170439	METTL7B	196410	methyltransferase like 7B
6709.09	0.3639	0.122062	2.9816	0.00286747	0.0287	ENSG00000117335	CD46	4179	CD46 molecule
307.38	-0.5916	0.198407	-2.98151	0.00286832	0.0287	ENSG00000181744	DIPK2A	205428	divergent protein kinase domain 2A
2268.68	-0.3939	0.132123	-2.9814	0.00286933	0.0287	ENSG00000058091	CDK14	5218	cyclin dependent kinase 14
47.2147	-1.0538	0.353437	-2.98167	0.00286681	0.0287	ENSG00000180447	GAS1	2619	growth arrest specific 1
4634.41	-0.366	0.122804	-2.98077	0.00287523	0.0288	ENSG00000072958	AP1M1	8907	adaptor related protein complex 1 subunit mu 1
124.119	-0.6537	0.219343	-2.98009	0.00288167	0.0288	ENSG00000123201	GUCY1B2	2974	guanylate cyclase 1 soluble subunit beta 2 (pseudogene)
188.146	-2.2445	0.753494	-2.97882	0.00289364	0.0289	ENSG00000134061	CD180	4064	CD180 molecule
11675.7	0.5073	0.170308	2.97893	0.00289253	0.0289	ENSG00000131711	MAP1B	4131	microtubule associated protein 1B
7014.45	-0.3805	0.12772	-2.97881	0.00289367	0.0289	ENSG00000122642	FKBP9	11328	FKBP prolyl isomerase 9
195.078	-0.5783	0.194148	-2.97858	0.00289588	0.0289	ENSG00000159217	IGF2BP1	10642	insulin like growth factor 2 mRNA binding protein 1
10021.5	0.4282	0.143847	2.97694	0.00291137	0.029	ENSG00000106052	TAX1BP1	8887	Tax1 binding protein 1
65966.2	-0.3215	0.108047	-2.97591	0.00292125	0.0291	ENSG00000198034	RPS4X	6191	ribosomal protein S4 X-linked
1687.35	0.3851	0.12942	2.97526	0.00292738	0.0292	ENSG00000178381	ZFAND2A	90637	zinc finger AN1-type containing 2A
333.659	0.658	0.221245	2.97396	0.00293983	0.0293	ENSG00000087116	ADAMTS2	9509	ADAM metallopeptidase with thrombospondin type 1 motif 2
122.591	0.7315	0.245978	2.97402	0.00293927	0.0293	ENSG00000214954	LRRC69	100130742	leucine rich repeat containing 69
1142.34	0.3907	0.131421	2.9727	0.00295192	0.0293	ENSG00000231365	WARS2-AS1	101929147	WARS2 antisense RNA 1
360.243	-0.4266	0.143474	-2.97303	0.00294876	0.0293	ENSG00000170634	ACYP2	98	acylphosphatase 2
1056.08	-0.3803	0.12794	-2.97264	0.00295249	0.0293	ENSG00000051382	PIK3CB	5291	phosphatidylinositol-4,5-bisphosphate 3-kinase catalytic subunit beta
1248.3	-0.5878	0.197718	-2.97306	0.00294851	0.0293	ENSG00000069011	PITX1	5307	paired like homeodomain 1
2695.55	-0.3771	0.126854	-2.97284	0.00295055	0.0293	ENSG00000138297	NA	NA	NA
32.3859	-1.0616	0.357023	-2.97338	0.00294543	0.0293	ENSG00000257285	LOC101926933	101926933	uncharacterized LOC101926933
7003.7	0.3952	0.132926	2.97331	0.00294606	0.0293	ENSG00000071537	SEL1L	6400	SEL1L adaptor subunit of ERAD E3 ubiquitin ligase
1291.83	0.4073	0.137045	2.97201	0.00295856	0.0293	ENSG00000115520	COQ10B	80219	coenzyme Q10B
35.3753	-1.1183	0.376328	-2.9716	0.00296255	0.0293	ENSG00000170442	KRT86	3892	keratin 86
37.3727	-1.2894	0.433982	-2.97112	0.00296715	0.0294	ENSG00000254122	PCDHGB7	56099	protocadherin gamma subfamily B, 7
29.4439	1.1775	0.396481	2.96997	0.00297832	0.0295	ENSG00000241322	CDRT1	374286	CMT1A duplicated region transcript 1
63.4939	1.1606	0.390833	2.96964	0.00298148	0.0295	ENSG00000155816	FMN2	56776	formin 2
2468.74	0.5211	0.175517	2.9691	0.00298673	0.0295	ENSG00000094975	SUCO	51430	SUN domain containing ossification factor
1332.29	0.4297	0.144722	2.96895	0.00298815	0.0295	ENSG00000253738	OTUD6B-AS1	100506365	OTUD6B antisense RNA 1 (head to head)
2316.52	0.4927	0.166016	2.96753	0.00300199	0.0296	ENSG00000005700	IBTK	25998	inhibitor of Bruton tyrosine kinase
654.629	0.5197	0.175139	2.96738	0.00300353	0.0296	ENSG00000157613	CREB3L1	90993	cAMP responsive element binding protein 3 like 1
4179.93	0.5197	0.175169	2.96692	0.00300799	0.0297	ENSG00000004700	RECQL	5965	RecQ like helicase
3450.6	-0.3495	0.117822	-2.96657	0.00301146	0.0297	ENSG00000129347	KRI1	65095	KRI1 homolog
699.589	-0.4274	0.144129	-2.9657	0.00301997	0.0297	ENSG00000238243	OR2W3	343171	olfactory receptor family 2 subfamily W member 3
2063.36	0.654	0.220518	2.96575	0.00301947	0.0297	ENSG00000243742	RPLP0P2	113157	ribosomal protein lateral stalk subunit P0 pseudogene 2
11763.4	-0.3478	0.117282	-2.96559	0.00302102	0.0297	ENSG00000131143	COX4I1	1327	cytochrome c oxidase subunit 4I1
1272.18	-0.6899	0.232744	-2.9641	0.00303571	0.0298	ENSG00000125966	MMP24	10893	matrix metallopeptidase 24
1733.4	0.3472	0.117148	2.96397	0.003037	0.0298	ENSG00000147400	CETN2	1069	centrin 2
1428.35	0.3658	0.123425	2.96352	0.00304139	0.0299	ENSG00000164048	ZNF589	51385	zinc finger protein 589
2902.57	-0.4031	0.136036	-2.96334	0.00304318	0.0299	ENSG00000141971	MVB12A	93343	multivesicular body subunit 12A
33.9153	1.3372	0.451385	2.9624	0.00305251	0.0299	ENSG00000232873	NA	NA	NA
805.871	-0.3841	0.129704	-2.96156	0.00306087	0.03	ENSG00000148985	PGAP2	27315	post-GPI attachment to proteins 2
3217.93	-0.3283	0.110877	-2.96064	0.00307001	0.0301	ENSG00000153879	CEBPG	1054	CCAAT enhancer binding protein gamma
763.95	-0.3673	0.124071	-2.96064	0.00306996	0.0301	ENSG00000156253	RWDD2B	10069	RWD domain containing 2B
1201.21	-0.3917	0.132332	-2.9598	0.00307834	0.0301	ENSG00000183765	CHEK2	11200	checkpoint kinase 2
811.683	0.4626	0.1563	2.95944	0.00308198	0.0301	ENSG00000127989	MTERF1	7978	mitochondrial transcription termination factor 1
679.438	-0.5749	0.19428	-2.95934	0.00308299	0.0301	ENSG00000123095	BHLHE41	79365	basic helix-loop-helix family member e41
549.052	-0.6552	0.221456	-2.95861	0.00309026	0.0302	ENSG00000156113	KCNMA1	3778	potassium calcium-activated channel subfamily M alpha 1
90.3959	-0.7263	0.24554	-2.95778	0.00309867	0.0302	ENSG00000136161	RCBTB2	1102	RCC1 and BTB domain containing protein 2
5865.68	-0.3855	0.130339	-2.95803	0.00309607	0.0302	ENSG00000105576	TNPO2	30000	transportin 2
1062	0.4043	0.136667	2.95817	0.00309474	0.0302	ENSG00000159082	SYNJ1	8867	synaptojanin 1
927.116	0.461	0.155865	2.95775	0.00309897	0.0302	ENSG00000165169	DYNLT3	6990	dynein light chain Tctex-type 3
174.691	-0.5608	0.189692	-2.95658	0.00311073	0.0303	ENSG00000182873	PRKCZ-AS1	100506504	PRKCZ antisense RNA 1
1032.48	0.5614	0.18988	2.9568	0.00310846	0.0303	ENSG00000187240	DYNC2H1	79659	dynein cytoplasmic 2 heavy chain 1
2481.72	0.4923	0.166512	2.95657	0.00311078	0.0303	ENSG00000005175	RPAP3	79657	RNA polymerase II associated protein 3
52.4007	-0.9024	0.305177	-2.95702	0.00310628	0.0303	ENSG00000102290	PCDH11X	27328	protocadherin 11 X-linked
45.0937	-1.0793	0.365081	-2.95624	0.0031141	0.0303	ENSG00000160963	COL26A1	136227	collagen type XXVI alpha 1 chain
871.006	0.3702	0.125258	2.95558	0.00312082	0.0303	ENSG00000177058	SLC38A9	153129	solute carrier family 38 member 9
42.805	0.9412	0.318471	2.95539	0.00312276	0.0303	ENSG00000263847	NA	NA	NA
26.1762	-1.203	0.407078	-2.95511	0.00312562	0.0304	ENSG00000259495	NA	NA	NA
62.3549	-0.9437	0.319453	-2.95415	0.00313528	0.0304	ENSG00000128815	WDFY4	57705	WDFY family member 4
38.6795	-1.0573	0.357874	-2.95448	0.00313201	0.0304	ENSG00000251161	NA	NA	NA
5226.2	-0.3591	0.12156	-2.95417	0.00313514	0.0304	ENSG00000071655	MBD3	53615	methyl-CpG binding domain protein 3
993.876	-0.3903	0.132124	-2.95381	0.00313876	0.0304	ENSG00000130758	MAP3K10	4294	mitogen-activated protein kinase kinase kinase 10
45.4296	-0.9193	0.311261	-2.95352	0.00314169	0.0304	ENSG00000167912	NA	NA	NA
1293.29	-0.3666	0.124224	-2.95094	0.00316806	0.0306	ENSG00000144199	FAHD2B	151313	fumarylacetoacetate hydrolase domain containing 2B
1107.41	-0.4215	0.142836	-2.951	0.00316748	0.0306	ENSG00000073711	PPP2R3A	5523	protein phosphatase 2 regulatory subunit B''alpha
40.7115	-1.1178	0.378782	-2.95105	0.00316698	0.0306	ENSG00000255026	NA	NA	NA
739.753	-0.4246	0.143893	-2.95092	0.00316831	0.0306	ENSG00000166250	CLMP	79827	CXADR like membrane protein
226.007	0.5973	0.202441	2.95048	0.00317278	0.0306	ENSG00000133138	TBC1D8B	54885	TBC1 domain family member 8B
359.213	-0.6489	0.22006	-2.94879	0.00319024	0.0308	ENSG00000197766	CFD	1675	complement factor D
497.247	-0.5218	0.177082	-2.94689	0.00320985	0.031	ENSG00000125798	FOXA2	3170	forkhead box A2
16381.2	-0.4569	0.155063	-2.94632	0.00321579	0.031	ENSG00000138668	HNRNPD	3184	heterogeneous nuclear ribonucleoprotein D
41.0843	-1.0813	0.367041	-2.94595	0.00321969	0.031	ENSG00000113361	CDH6	1004	cadherin 6
249.774	0.6786	0.230497	2.94402	0.00323975	0.0312	ENSG00000228208	C1orf143	440714	chromosome 1 open reading frame 143 (putative)
237.331	-0.6559	0.222772	-2.94422	0.00323767	0.0312	ENSG00000176438	SYNE3	161176	spectrin repeat containing nuclear envelope family member 3
1092.11	0.4141	0.140651	2.94411	0.00323889	0.0312	ENSG00000103494	RPGRIP1L	23322	RPGRIP1 like
1370.17	-0.4983	0.169302	-2.94309	0.00324949	0.0313	ENSG00000071246	VASH1	22846	vasohibin 1
174.775	0.677	0.230067	2.94252	0.00325548	0.0313	ENSG00000180881	CAPS2	84698	calcyphosine 2
5212.17	0.4145	0.140858	2.94233	0.00325758	0.0313	ENSG00000112249	ASCC3	10973	activating signal cointegrator 1 complex subunit 3
69.4521	-0.7871	0.267579	-2.94151	0.00326614	0.0313	ENSG00000245105	A2M-AS1	144571	A2M antisense RNA 1
21.3223	1.2869	0.437477	2.94166	0.00326454	0.0313	ENSG00000261644	NA	NA	NA
38822.6	-0.3549	0.120671	-2.9412	0.00326945	0.0314	ENSG00000071082	RPL31	6160	ribosomal protein L31
8487.21	-0.4723	0.16059	-2.94091	0.00327252	0.0314	ENSG00000114019	AMOTL2	51421	angiomotin like 2
1473.51	0.4248	0.144496	2.93972	0.00328508	0.0315	ENSG00000228794	LINC01128	643837	long intergenic non-protein coding RNA 1128
3733.03	-0.4552	0.154845	-2.93955	0.00328691	0.0315	ENSG00000139684	ESD	2098	esterase D
46.313	1.4199	0.483123	2.93904	0.00329226	0.0315	ENSG00000134242	PTPN22	26191	protein tyrosine phosphatase non-receptor type 22
78.4646	-0.9061	0.308301	-2.93906	0.00329207	0.0315	ENSG00000126785	RHOJ	57381	ras homolog family member J
56.9458	-0.9082	0.309041	-2.93874	0.00329551	0.0315	ENSG00000038295	TLL1	7092	tolloid like 1
26.6847	-1.2871	0.438075	-2.93804	0.00330291	0.0316	ENSG00000253305	PCDHGB6	56100	protocadherin gamma subfamily B, 6
39.1553	-0.9966	0.339178	-2.93819	0.00330131	0.0316	ENSG00000246465	NA	NA	NA
596.272	-0.5474	0.186423	-2.93634	0.00332115	0.0317	ENSG00000203706	SERTAD4-AS1	574036	SERTAD4 antisense RNA 1
617.18	-0.4002	0.13628	-2.93632	0.00332136	0.0317	ENSG00000245060	LINC00847	729678	long intergenic non-protein coding RNA 847
327.511	0.8084	0.27535	2.93603	0.00332441	0.0317	ENSG00000082293	COL19A1	1310	collagen type XIX alpha 1 chain
60187.6	-0.4221	0.143804	-2.93555	0.00332954	0.0317	ENSG00000105372	RPS19	6223	ribosomal protein S19
68.5396	-0.7828	0.266667	-2.9355	0.00333016	0.0317	ENSG00000105538	RASIP1	54922	Ras interacting protein 1
469.573	0.677	0.230674	2.93498	0.0033357	0.0318	ENSG00000172572	PDE3A	5139	phosphodiesterase 3A
185.744	-0.8769	0.298824	-2.93445	0.00334135	0.0318	ENSG00000136010	ALDH1L2	160428	aldehyde dehydrogenase 1 family member L2
3731.44	0.3642	0.124117	2.93457	0.00334011	0.0318	ENSG00000156411	ATP5MPL	9556	ATP synthase membrane subunit 6.8PL
763.543	-0.6625	0.22575	-2.9347	0.00333875	0.0318	ENSG00000102996	MMP15	4324	matrix metallopeptidase 15
144.694	-0.6229	0.21235	-2.93357	0.00335086	0.0318	ENSG00000172780	RAB43	339122	RAB43, member RAS oncogene family
1375.43	0.6962	0.237293	2.93375	0.0033489	0.0318	ENSG00000182326	C1S	716	complement C1s
437.314	-0.5685	0.193773	-2.9337	0.00334952	0.0318	ENSG00000139970	RTN1	6252	reticulon 1
5833.19	0.3101	0.105729	2.93313	0.00335561	0.0318	ENSG00000117906	RCN2	5955	reticulocalbin 2
238.978	-0.5468	0.186412	-2.93327	0.00335413	0.0318	ENSG00000267106	ZNF561-AS1	284385	ZNF561 antisense RNA 1 (head to head)
94.8975	-0.6745	0.230028	-2.93245	0.00336298	0.0319	ENSG00000170577	SIX2	10736	SIX homeobox 2
3268.76	-0.3959	0.135065	-2.93152	0.00337309	0.032	ENSG00000115364	MRPL19	9801	mitochondrial ribosomal protein L19
2712.57	0.3867	0.131941	2.93077	0.00338124	0.032	ENSG00000159023	EPB41	2035	erythrocyte membrane protein band 4.1
1397.22	0.3346	0.114182	2.93039	0.00338537	0.032	ENSG00000224870	MRPL20-AS1	148413	MRPL20 antisense RNA 1
310.039	0.5707	0.194811	2.92942	0.00339596	0.0321	ENSG00000178150	ZNF114	163071	zinc finger protein 114
502.357	-0.4377	0.149409	-2.92955	0.00339454	0.0321	ENSG00000213015	ZNF580	51157	zinc finger protein 580
7897.96	0.3686	0.125851	2.92923	0.00339801	0.0321	ENSG00000100364	KIAA0930	23313	KIAA0930
236.272	-0.4962	0.169455	-2.92822	0.00340905	0.0322	ENSG00000187068	C3orf70	285382	chromosome 3 open reading frame 70
3752.62	0.4948	0.16908	2.92646	0.00342847	0.0323	ENSG00000038219	BOD1L1	259282	biorientation of chromosomes in cell division 1 like 1
3027.21	-0.3898	0.133209	-2.92654	0.00342752	0.0323	ENSG00000077942	FBLN1	2192	fibulin 1
2344.7	-0.3949	0.134967	-2.92582	0.00343547	0.0324	ENSG00000135847	NA	NA	NA
127.109	-0.7578	0.259042	-2.92554	0.00343854	0.0324	ENSG00000233608	TWIST2	117581	twist family bHLH transcription factor 2
321.252	-0.5306	0.181536	-2.92294	0.00346741	0.0327	ENSG00000111110	PPM1H	57460	protein phosphatase, Mg2+/Mn2+ dependent 1H
60.7757	1.118	0.382588	2.92227	0.00347485	0.0327	ENSG00000197993	KEL	3792	Kell metallo-endopeptidase (Kell blood group)
1510.54	0.3836	0.13129	2.92197	0.0034782	0.0327	ENSG00000138600	SPPL2A	84888	signal peptide peptidase like 2A
111.646	0.7023	0.240413	2.92119	0.003487	0.0328	ENSG00000204086	RPA4	29935	replication protein A4
1259.57	-0.3581	0.122638	-2.92025	0.00349752	0.0329	ENSG00000064490	RFXANK	8625	regulatory factor X associated ankyrin containing protein
209.666	-0.5778	0.197925	-2.91922	0.00350907	0.0329	ENSG00000227403	LINC01806	100996579	long intergenic non-protein coding RNA 1806
37.2905	-1.0968	0.375714	-2.91918	0.00350953	0.0329	ENSG00000179388	EGR3	1960	early growth response 3
189.804	0.5215	0.178619	2.91949	0.00350603	0.0329	ENSG00000130783	CCDC62	84660	coiled-coil domain containing 62
313.657	0.5092	0.174479	2.91852	0.00351694	0.033	ENSG00000172456	FGGY	55277	FGGY carbohydrate kinase domain containing
6308.41	-0.3844	0.13179	-2.91704	0.00353367	0.0331	ENSG00000055163	CYFIP2	26999	cytoplasmic FMR1 interacting protein 2
374.859	-0.6895	0.236355	-2.91712	0.00353284	0.0331	ENSG00000142459	EVI5L	115704	ecotropic viral integration site 5 like
47.4966	-1.0442	0.358011	-2.91673	0.00353716	0.0331	ENSG00000223553	NA	NA	NA
1796.6	-0.4126	0.141513	-2.91587	0.00354701	0.0332	ENSG00000105643	ARRDC2	27106	arrestin domain containing 2
3099.43	-0.3656	0.125406	-2.9157	0.00354889	0.0332	ENSG00000125534	PPDPF	79144	pancreatic progenitor cell differentiation and proliferation factor
624.231	-0.49	0.168104	-2.91507	0.0035561	0.0333	ENSG00000125247	TMTC4	84899	transmembrane and tetratricopeptide repeat containing 4
1095.5	0.4304	0.147733	2.91358	0.00357305	0.0334	ENSG00000196208	GREB1	9687	growth regulating estrogen receptor binding 1
5528.74	0.3626	0.124467	2.91338	0.00357534	0.0334	ENSG00000131389	SLC6A6	6533	solute carrier family 6 member 6
177.282	0.7076	0.24293	2.91286	0.00358139	0.0334	ENSG00000164136	IL15	3600	interleukin 15
106.57	-0.6667	0.228894	-2.91281	0.0035819	0.0334	ENSG00000205746	NA	NA	NA
65.8002	0.7903	0.271395	2.91195	0.00359181	0.0335	ENSG00000018280	SLC11A1	6556	solute carrier family 11 member 1
124.093	-0.6528	0.22421	-2.91173	0.00359431	0.0335	ENSG00000075891	PAX2	5076	paired box 2
77.319	0.9314	0.319981	2.91081	0.00360494	0.0336	ENSG00000226973	NA	NA	NA
231.764	-0.5552	0.190811	-2.90988	0.00361569	0.0337	ENSG00000259863	NA	NA	NA
36.3415	-1.0257	0.352497	-2.90986	0.00361592	0.0337	ENSG00000198339	NA	NA	NA
403.02	0.6264	0.215331	2.90896	0.00362635	0.0337	ENSG00000124406	ATP8A1	10396	ATPase phospholipid transporting 8A1
185.967	-0.6626	0.227804	-2.90879	0.00362825	0.0337	ENSG00000225032	LOC102723566	102723566	uncharacterized LOC102723566
477.537	-0.5009	0.172285	-2.90745	0.0036439	0.0339	ENSG00000178752	ERFE	151176	erythroferrone
90.3489	-0.8707	0.299526	-2.90692	0.00365001	0.0339	ENSG00000165171	METTL27	155368	methyltransferase like 27
107.363	0.8374	0.288177	2.90583	0.0036628	0.034	ENSG00000197536	C5orf56	441108	chromosome 5 open reading frame 56
588.652	-0.4305	0.148155	-2.90546	0.00366717	0.034	ENSG00000237036	ZEB1-AS1	220930	ZEB1 antisense RNA 1
696.564	-0.4972	0.171204	-2.90399	0.00368435	0.0342	ENSG00000136367	ZFHX2	85446	zinc finger homeobox 2
232.248	0.7105	0.244743	2.90322	0.00369351	0.0342	ENSG00000145908	ZNF300	91975	zinc finger protein 300
965.386	-0.4013	0.138259	-2.90258	0.00370104	0.0343	ENSG00000175183	CSRP2	1466	cysteine and glycine rich protein 2
1868.29	0.3203	0.110431	2.90042	0.00372663	0.0345	ENSG00000175414	ARL10	285598	ADP ribosylation factor like GTPase 10
1096.92	0.4595	0.158415	2.90057	0.00372486	0.0345	ENSG00000154639	CXADR	1525	CXADR Ig-like cell adhesion molecule
2246.87	-0.3668	0.126545	-2.89847	0.00374991	0.0347	ENSG00000177646	ACAD9	28976	acyl-CoA dehydrogenase family member 9
141.168	0.7932	0.273658	2.89845	0.00375016	0.0347	ENSG00000260854	LINC02184	100505948	long intergenic non-protein coding RNA 2184
56.8736	-1.074	0.370655	-2.89744	0.00376219	0.0348	ENSG00000141854	MISP3	113230	MISP family member 3
820.934	0.3852	0.132953	2.89718	0.00376533	0.0348	ENSG00000151116	UEVLD	55293	UEV and lactate/malate dehyrogenase domains
184.797	-0.5918	0.204279	-2.8968	0.00376986	0.0348	ENSG00000124191	TOX2	84969	TOX high mobility group box family member 2
20.6157	-1.4218	0.490907	-2.89629	0.00377608	0.0348	ENSG00000248143	LINC02383	105374436	long intergenic non-protein coding RNA 2383
566.086	-0.5818	0.200873	-2.89617	0.00377743	0.0348	ENSG00000104833	TUBB4A	10382	tubulin beta 4A class IVa
953.519	0.4665	0.161197	2.89401	0.00380353	0.0351	ENSG00000204130	RUFY2	55680	RUN and FYVE domain containing 2
1928.21	-0.4189	0.144775	-2.89356	0.00380898	0.0351	ENSG00000163170	BOLA3	388962	bolA family member 3
179.429	-0.6706	0.231751	-2.89369	0.00380744	0.0351	ENSG00000121440	PDZRN3	23024	PDZ domain containing ring finger 3
3143.81	0.355	0.122693	2.89345	0.00381036	0.0351	ENSG00000125863	MKKS	8195	McKusick-Kaufman syndrome
205.788	0.4887	0.169009	2.89138	0.00383558	0.0353	ENSG00000245275	NA	NA	NA
673.086	-0.4393	0.151924	-2.89146	0.00383462	0.0353	ENSG00000261770	NA	NA	NA
1942.49	-0.646	0.223423	-2.8912	0.00383771	0.0353	ENSG00000143126	CELSR2	1952	cadherin EGF LAG seven-pass G-type receptor 2
99.9943	0.9	0.311334	2.89071	0.00384375	0.0353	ENSG00000205755	CRLF2	64109	cytokine receptor like factor 2
173.722	-0.7099	0.245645	-2.8898	0.00385485	0.0354	ENSG00000174059	CD34	947	CD34 molecule
486.146	-0.4121	0.142596	-2.88983	0.00385444	0.0354	ENSG00000179981	TSHZ1	10194	teashirt zinc finger homeobox 1
1744.51	-0.5129	0.177518	-2.88912	0.00386319	0.0354	ENSG00000162545	CAMK2N1	55450	calcium/calmodulin dependent protein kinase II inhibitor 1
2681.25	0.3223	0.111564	2.88855	0.00387025	0.0355	ENSG00000121940	CLCC1	23155	chloride channel CLIC like 1
4559.93	0.5437	0.188238	2.88834	0.00387282	0.0355	ENSG00000067334	DNTTIP2	30836	deoxynucleotidyltransferase terminal interacting protein 2
127.491	-0.6304	0.218274	-2.88811	0.00387562	0.0355	ENSG00000249042	NA	NA	NA
370.071	-0.52	0.180092	-2.88729	0.00388573	0.0355	ENSG00000142675	CNKSR1	10256	connector enhancer of kinase suppressor of Ras 1
39.3202	-1.0527	0.364602	-2.88736	0.00388493	0.0355	ENSG00000230461	NA	NA	NA
50142.4	-0.4385	0.151857	-2.88763	0.00388162	0.0355	ENSG00000187514	PTMA	5757	prothymosin alpha
62.5566	-0.8314	0.28797	-2.88712	0.00388787	0.0355	ENSG00000170011	MYRIP	25924	myosin VIIA and Rab interacting protein
25623.9	-0.3344	0.115829	-2.88743	0.00388398	0.0355	ENSG00000198755	RPL10A	4736	ribosomal protein L10a
1417.97	-0.5925	0.205235	-2.88716	0.00388738	0.0355	ENSG00000129422	MTUS1	57509	microtubule associated scaffold protein 1
87.8669	-0.9714	0.336574	-2.88627	0.00389836	0.0356	ENSG00000125850	OVOL2	58495	ovo like zinc finger 2
5188.32	0.4299	0.149026	2.88455	0.00391979	0.0358	ENSG00000011105	TSPAN9	10867	tetraspanin 9
6409.56	-0.3593	0.124626	-2.88263	0.00394371	0.036	ENSG00000197555	SIPA1L1	26037	signal induced proliferation associated 1 like 1
236.596	-0.5305	0.184118	-2.88143	0.00395872	0.0361	ENSG00000185973	TMLHE	55217	trimethyllysine hydroxylase, epsilon
88.0645	0.725	0.251643	2.88121	0.00396154	0.0361	ENSG00000235859	NA	NA	NA
5521.69	-0.3674	0.127564	-2.88048	0.00397065	0.0361	ENSG00000087077	TRIP6	7205	thyroid hormone receptor interactor 6
449.486	-0.5348	0.185797	-2.87854	0.00399515	0.0363	ENSG00000120693	SMAD9	4093	SMAD family member 9
42.0883	0.9517	0.330619	2.87855	0.00399511	0.0363	ENSG00000185186	LINC00313	114038	long intergenic non-protein coding RNA 313
[truncated: 16,180 more rows]
