# Supplementary material for: ID3 promotes homologous recombination via non-transcriptional and transcriptional mechanisms and its loss confers sensitivity to PARP inhibition
Source: Nucleic Acids Res. 2021 Oct 28;49(20):11666–89. doi: 10.1093/nar/gkab964 (PMC8599806; doi:10.1093/nar/gkab964)
Supplement: gkab964_Supplemental_Files [file gkab964_supplemental_files.zip › Supplementary_Table_S8_(Oligonucleotides)-.xlsx]

## Sheet: siRNAs and primers
Table S8: Sequences of oligonucleotides
Sequences of individual small interfering RNAs
PRODUCT	individual siRNAs		Sequence
siGENOME SET OF 4 UPGRADE	siID3#1		CAGCUUAGCCAGGUGGAAA
	siID3#2		UGGAAAUCCUACAGCGCGU
	siID3#3		UGAGCUUGCUGGACGACAU
	siID3#4		UGUCAUCUCCAACGACAAA
siGENOME SET OF 4 UPGRADE	RAD51#1		GAAGCUAUGUUCGCCAUUA
	RAD51#2		GCAGUGAUGUCCUGGAUAA
	RAD51#3		CCAACGAUGUGAAGAAAUU
	RAD51#4		AAGCUAUGUUCGCCAUUAA
siGENOME SET OF 4 UPGRADE	XRCC4#1		GAAUCCACCUUGUUUCUGA
	XRCC4#2		GAGAAUCAGCUUCAAGAAA
	XRCC4#3		UGACCGAGAUCCAGUCUAU
	XRCC4#4		GAACCCAGUAUAACUCAUU
siGENOME SET OF 4 UPGRADE	RAD50#1		GAAACAAACUGCAGAAUGU
	RAD50#2		GAACAAGGAUCUGGAUAUU
	RAD50#3		GCUCAGAGAUUGUGAAAUG
	RAD50#4		UAACCUCACUGUUGGGAUA
siGENOME SET OF 4 UPGRADE	NBN#1		GGAGGAAGAUGUCAAUGUU
	NBN#2		GAAGAAACGUGAACUCAAG
	NBN#3		GAAAUGGAUUCAGUCAAUA
	NBN#4		ACAUGGGAUUUGAGUGAAA
siGENOME SET OF 4 UPGRADE	RECQL#1		GCAAGGAGAUUUACUCGAA
	RECQL#2		GGCCAAAUCUAUAUUAUGA
	RECQL#3		GAAGAUUAUUGCACACUUU
	RECQL#4		AACAAGAGCUUAUUCAGAA
siGENOME SET OF 4 UPGRADE	MDC1#1		GGACCAAACUUAACCAAGA
	MDC1#2		GAAGACAACUAUGGUGAUU
	MDC1#3		GAGCCCACAUCUCAGGUUA
	MDC1#4		GAUUAGAGCCCUUGUUAGA
siGENOME SET OF 4 UPGRADE	E2F1#1		GAACAGGGCCACUGACUCU
	E2F1#2		UGGACCACCUGAUGAAUAU
	E2F1#3		CCCAGGAGGUCACUUCUGA
	E2F1#4		GGCUGGACCUGGAAACUGA
siGENOME SET OF 4 UPGRADE	PRMT5#1
	PRMT5#2
	PRMT5#3
	PRMT5#4
siGENOME SET OF 4 UPGRADE	Non-targeting#1		UGGUUUACAUGUCGACUAA
	Non-targeting#2		UGGUUUACAUGUUGUGUGA
	Non-targeting#3		UGGUUUACAUGUUUUCUGA
	Non-targeting#4		UGGUUUACAUGUUUUCCUA
Sequences of individual primers
Purpose	Target gene	Orientation	Sequence
RT-qPCR	ID3	forward	CGTGTCCTGACACCTCCAG
		reverse	GGATTTGGTGAAGTCAAGTGG
	ACTB	forward	ATTGGCAATGAGCGGTTC
		reverse	GGATGCCACAGGACTCCAT
	GAPDH	forward	AGCCACATCGCTCAGACAC
		reverse	GCCCAATACGACCAAATCC
	HPRT1	forward	TGACCTTGATTTATTTTGCATACC
		reverse	CGAGCAAGACGTTCAGTCCT
	EXO1	forward	CTTTCTCAGTGCTCTAGTAAGGACTCT
		reverse	TGGAGGTCTGGTCACTTTGA
	RBBP8 (CtIP)	forward	CACTCAGACTTGTATGGAAAGAGG
		reverse	TCCTTCTGTTTCTGTTTCAACG
	BRCA1	forward	CCAGCCTTCTAACAGCTACCC
		reverse	TTGTTCTGGATTTCGCAGGT
	BRCA2	forward	TCAACAAAATGAAAAATACTGTTGAGA
		reverse	TGCAGTGATCCGAGATTGTG
	FANCM	forward	TCTGTGAAAAGGATGGCTAACA
		reverse	TTGGTTAAGATCATTTGGTAACATTT
	RAD51	forward	GTTGGGACTACAGGTGGAATTGAG
		reverse	CAATGGGAAGCTGGCAGGTG
	PRMT5	forward	CAGAGAAGGAGTTCTGCTCCTAC
		reverse	ATGGCCTGCTGGTACTGAGAGT
	TFDP1	forward	CGTCTAACGGCACAAGGTTC
		reverse	CTCCCCGACGTAGGACAC
	E2F1	forward	ACTCCTCGCAGATCGTCATCATCT
		reverse	GGACGTTGGTGATGTCATAGATGCG
	NBS1	forward	TTATATTTTTGAATGCCAAACAGC
		reverse	TCATTCTCTTCTGTTATCAACCTAGC
	RECQL	forward	ACAATGGCTGGAAAGGAGGT
		reverse	AATGCTGGTAACTGGTAACATAAGC
ChIP-qPCR	ISce-I_primer #1	forward	AGAGCCTCTGCTAACCATGT
		reverse	TCTTGATCCCATAGTGGCGG
	ISce-I_primer #6	forward	CAACATACGAGCCGGAAGCA
		reverse	ACGACAGGTTTCCCGACTGG
	NHEJ-DSB-1	forward	TCCCCTGTTTCTCAGCACTT
		reverse	CTTCTGCTGTTCTGCGTCCT
	NHEJ-DSB-2	forward	ATCGGGCCAATCTCAGAGG
		reverse	GCGACGCTAACGTTAAAGCA
	NHEJ-DSB-3	forward	GGAAGGAGGGGCTACTAGGG
		reverse	GAAAGCCCCATTCAGTTTGA
	NHEJ-DSB-4	forward	CGTGGGGAAGTTAAGGAACA
		reverse	CCCCATCACGTTAACCAAAC
	NHEJ-DSB-5	forward	GGGGAAATTGGGCATTAGTT
		reverse	TTCGCCTCTTGGTTCTCTGT
	HR-DSB-I	forward	TATGGGACCAAGCGAGTAGG
		reverse	GCCTCACACACACACCCATA
	HR-DSB-II	forward	GGGACAGCGCGTACTTTG
		reverse	TCGCTAGGCCCAGCAGTT
	HR-DSB-III	forward	GTCAGTATGGCCCCAGAGTC
		reverse	ACGGCTGATGGACTTAGACG
	HR-DSB-IV	forward	GAGGAACCATTCGGACAAGA
		reverse	CTGACCAAGGAAGCCTCAAG
	HR-DSB-V	forward	GGGTATGGAGCTGCCTCTAA
		reverse	GACAAAGATGGCTGGAGGAG
	BRCA1_promoter	forward	GATGCAATAAGCCGCAACTGG
		reverse	CCTCTTCCGTCTCTTTCCTTTTACG
	BRCA2_promoter	forward	GAGAAGAGAACACACACTCCAGC
		reverse	GGTATTTCTCAGTGTGGCGAAAG
	RAD51_promoter	forward	CGAGCTTCCTCAGCTCCTC
		reverse	GTCAGCTTTTGGCACTTCTGGTC
	EXO1_promoter	forward	CAGGACGCAACCCTATGAGT
		reverse	ATGTGACGTCAACGCGTATC
	RBBP8_promoter	forward	GGCGGTGAGTAAAAGCAATC
		reverse	TCATCAGACACAACCCCAGA
ID3 deletion TIDE		forward	TAAAGAGGCGTGCCTTCCAG
ID3 deletion TIDE		reverse	GAGGGAAGAGTTACGCGAGG
